# Supplementary material for: Turnover of Lecanoroid Mycobionts and Their Trebouxia Photobionts Along an Elevation Gradient in Bolivia Highlights the Role of Environment in Structuring the Lichen Symbiosis
Source: Front Microbiol. 2021 Dec 20;12:774839. doi: 10.3389/fmicb.2021.774839 (PMC8721194; doi:10.3389/fmicb.2021.774839)
Supplement: Supplementary file 1 [file Data_Sheet_1.xlsx]

## Sheet: Bolivia_data
Extraction_series	Extraction_tube	DNA_number	Collection_nr	Specimen_voucher	mycobiont_ITS	mycobiont_nrLSU	mycobiont_mtSSU	mycobiont_RPB1	mycobiont_RPB2	mycobiont_MCM7	main_clade	mycobiont_genus	lecanora_clade	myco_clade	mycobiont_species	soredia	photobiont_ITS	pbotobiont_rbcL	photobiont_clade	photobiont_species	substrate	HCl_test	rock_type	locality_no	Field_loc_No	Country	Department	Province	Protected_Area	Locality	Latitude_DMS	Longitude_DMS	latitude	longitude	alt_m	Habitat_from_label	vegetation	Day	Month	Year	Leg
10	1	10_1	29890	KRAM:Flakus:29890	OL603980	OL663852	OL604063	OK665512	OK665581	NO_SEQ	Lecanora_s_lat	Lecanora	Lecanora-I	Lecanora-I	ecoronata-2	no	OL625025	NO_SEQ	C	C13	bark			440	19A	Bolivia	Beni	José Ballivián		close to Reyes	14°18’21”S	67°15’34”W	-14.3058	-67.2594	179	Los Llanos de Moxos savana	Beni savanna	24	June	2017	A. Flakus
10	2	10_2	29888	KRAM:Flakus:29888	OL603981	OL663853	OL604064	OK665513	NO_SEQ	NO_SEQ	Lecanora_s_lat	Lecanora	Lecanora-I	Lecanora-I	ecoronata-1	no	OL625026	NO_SEQ	C	C13	bark			440	19A	Bolivia	Beni	José Ballivián		close to Reyes	14°18’21”S	67°15’34”W	-14.3058	-67.2594	179	Los Llanos de Moxos savana	Beni savanna	24	June	2017	A. Flakus
10	3	10_3	29874	KRAM:Flakus:29874	OL603982	OL663854	OL604065	OK665514	OK665582	NO_SEQ	Lecanora_s_lat	Lecanora	Lecanora-I	Lecanora-I	ecoronata-1	no	OL625027	NO_SEQ	C	C13	bark			440	19A	Bolivia	Beni	José Ballivián		close to Reyes	14°18’21”S	67°15’34”W	-14.3058	-67.2594	179	Los Llanos de Moxos savana	Beni savanna	24	June	2017	A. Flakus
10	4	10_4	29892	KRAM:Flakus:29892	OL603983	NO_SEQ	OL604066	OK665515	OK665583	NO_SEQ	Lecanora_s_lat	Lecanora	Lecanora-I	Lecanora-I	ecoronata-1	no	OL625028	NO_SEQ	C	C13	bark			441	20A	Bolivia	Beni	José Ballivián		between Reyes and Santa Rosa de Yucuma	14°14’14”S	67°09’58”W	-14.2372	-67.1661	177	Los Llanos de Moxos savana	Beni savanna	25	June	2017	A. Flakus
10	5	10_5	29902	KRAM:Flakus:29902	OL603984	OL663855	OL604067	OK665516	OK665584	OK665489	Lecanora_s_lat	Lecanora	Lecanora-II	Lecanora-II	Lecanora_sp_2	no	OL625029	NO_SEQ	C	C13	bark			441	20A	Bolivia	Beni	José Ballivián		between Reyes and Santa Rosa de Yucuma	14°14’14”S	67°09’58”W	-14.2372	-67.1661	177	Los Llanos de Moxos savana	Beni savanna	25	June	2017	A. Flakus
10	6	10_6	29891	KRAM:Flakus:29891	OL603985	OL663856	OL604068	OK665517	OK665585	NO_SEQ	Lecanora_s_lat	Lecanora	Lecanora-I	Lecanora-I	ecoronata-2	no	OL625030	NO_SEQ	C	C13	bark			441	20A	Bolivia	Beni	José Ballivián		between Reyes and Santa Rosa de Yucuma	14°14’14”S	67°09’58”W	-14.2372	-67.1661	177	Los Llanos de Moxos savana	Beni savanna	25	June	2017	A. Flakus
10	7	10_7	28985	KRAM:Flakus:28985	OL603986	OL663857	OL604069	OK665518	NO_SEQ	NO_SEQ	Lecanora_s_lat	Lecanora	Lecanora-I	Lecanora-I	ecoronata-1	no	OL625031	NO_SEQ	C	C13	bark			408	33MK	Bolivia	Santa Cruz	Ichilo	Parque Nacional y Área Natural de Manejo Integrado Amboró	Macuñucu	17°44’38”S	63°35’38”W	-17.7439	-63.5939	465	secondary transition Chaceño-Amazon forest	Amazon-Chiquitano transition forest	12	May	2017	A. Flakus
11	2	11_2	29878	KRAM:Flakus:29878	OL603987	NO_SEQ	OL604070	OK665519	OK665586	NO_SEQ	Lecanora_s_lat	Lecanora	Lecanora-I	Lecanora-I	ecoronata-1	no	OL625032	OK665645	C	C36	bark			440	19A	Bolivia	Beni	José Ballivián		close to Reyes	14°18’21”S	67°15’34”W	-14.3058	-67.2594	179	Los Llanos de Moxos savana	Beni savanna	24	June	2017	A. Flakus
12	3	12_3	26927	KRAM:Flakus:26927	OL603988	OL663858	NO_SEQ	OK665520	OK665587	NO_SEQ	Lecanora_s_lat	Lecanora	Lecanora-III	Lecanora-III	farinacea	no	OL625033	NO_SEQ	S	S10	sil-rock	HCl-	quartzite	324	71	Bolivia	Tarija	Méndez		Cuesta de Sama, near Las Antenas	21º29’53”S	64º54’57”W	-21.4981	-64.9158	3880	open high Andean vegetation	Dry Puna high-Andean vegetation	21	July	2015	A. Flakus
12	4b	12_4b	27602	KRAM:Flakus:27602	OL603989	OL663859	OL604071	NO_SEQ	OK665588	OK665490	Lecanora_s_lat	Lecanora	Lecanora-I	Lecanora-I	Lecanora_sp_1	no	OL625034	NO_SEQ	C	C09	sil-rock	HCl-	sandstone	353	I	Bolivia	Tarija	Zudañez	Área Natural de Manejo Integrado El Palmar	Muy Orquo, on road from El Palmar to Loman	18º47’46”S	64º51’31”W	-18.7961	-64.8586	2879	open area, table mountain of sandstone	Other (disturbed Tucuman-Bolivian open rock vegetation)	14	July	2015	A. Flakus
12	6	12_6	27593	KRAM:Flakus:27593	OL603990	OL663860	NO_SEQ	OK665521	OK665589	NO_SEQ	Lecanora_s_lat	Lecanora	Lecanora-III	Lecanora-III	aff-farinacea	no	OL625035	NO_SEQ	C	C09	sil-rock	HCl-	sandstone	353	I	Bolivia	Tarija	Zudañez	Área Natural de Manejo Integrado El Palmar	Muy Orquo, on road from El Palmar to Loman	18º47’46”S	64º51’31”W	-18.7961	-64.8586	2879	open area, table mountain of sandstone	Other (disturbed Tucuman-Bolivian open rock vegetation)	14	July	2015	A. Flakus
12	7	12_7	27515	KRAM:Flakus:27515	OL603991	NO_SEQ	OL604072	NO_SEQ	OK665590	NO_SEQ	Lecanora_s_lat	Lecanora	Lecanora-I	Lecanora-I	Lecanora_sp_1	no	OL625036	NO_SEQ	C	C09	sil-rock	HCl-	sandstone	345	92	Bolivia	Tarija	Burnet O'Connor		la Cumbre close to antenas del gasoducto, old road between Entre Ríos and Tarija	21º26’11”S	64º24’42”W	-21.4364	-64.4117	2769	open area with shrubs and sandstone rocks	Tucuman-Bolivian high-Andean meadows and shrubs	1	Aug	2015	A. Flakus
13	1	13_1	28936	KRAM:Flakus:28936	OL603992	OL663861	OL604073	NO_SEQ	OK665591	OK665491	MPRPS	Bryonora	NA	Bryonora	Bryonora-sp	no	OL625037	OK665646	A	A04	moss			402	33	Bolivia	La Paz	Los Andes	below Tuni Condoriri, near EPSA station		16º13’06”S	68º13’26”W	-16.2183	-68.2239	4609	open high Andean area	Humid Puna subnival vegetation	6	Dec	2016	A. Flakus
13	12	13_12	28262	KRAM:Flakus:28262	OL603993	NO_SEQ	OL604074	OK665522	OK665592	OK665492	Lecanora_s_lat	Lecanora	Lecanora-IV	Lecanora-IV	alboflavida	no	OL625038	NO_SEQ	C	C09	bark			384	23	Bolivia	La Paz	Franz Tamayo		between Apollo and Mapiri	14º38’51”S	68º24’44”W	-14.6475	-68.4122	1521	savanna with schrubs and some trees	Montane savanna	18	Nov	2016	A. Flakus
13	13b	13_13b	3751	KRAM:Rodriguez-Flakus:3751	OL603994	OL663862	OL604075	NO_SEQ	OK665593	NO_SEQ	MPRPS	polytropa-grp	NA	polytropa-grp	intricata	no	OL625039	OK665647	S	S10	sil-rock	HCl-	granite		32	Bolivia	La Paz	Omasuyos		near Laguna Jankho Kkota, on road Lipichi-Penas	16º04’12”S	68º18’59”W	-16.07	-68.3164	4742	open high Andean area, bofedales with large rocks	Humid Puna subnival vegetation	5	Dec.	2016	P. Rodriguez
13	14	13_14	3757	KRAM:Rodriguez-Flakus:3757	OL603995	OL663863	OL604076	OK665523	OK665594	OK665493	MPRPS	polytropa-grp	NA	polytropa-grp	intricata	no	OL625040	NO_SEQ	S	S02	sil-rock	HCl-	siliceous schist		33	Bolivia	La Paz	Los Andes		below Tuni Condoriri, near EPSA station	16º13’06”S	68º13’26”W	-16.2183	-68.2239	4609	open high Andean area	Humid Puna subnival vegetation	6	Dec.	2016	P. Rodriguez
13	2	13_2	28943	KRAM:Flakus:28943	OL603996	NO_SEQ	OL604077	OK665524	OK665595	OK665494	Lecanora_s_lat	Lecanora	Lecanora-I	Lecanora-I	flavidomarginata	no	OL625041	OK665648	I	I18	bark			403	34	Bolivia	La Paz	Nor Yungas	Cotapata NP.	Rio Jinchumuruni, below Pongo village, road Coroico-La Paz	16°19’16”S	67°56’33”W	-16.3211	-67.9425	4059	Páramo Yungueño, stream with cristaline water	Yungas paramo	9	Dec	2016	A. Flakus
13	3	13_3	28312	KRAM:Flakus:28312	OL603997	NO_SEQ	OL604078	OK665525	NO_SEQ	NO_SEQ	Lecanora_s_lat	Lecanora	Lecanora-IV	Lecanora-IV	cf-stramineoalbida	no	OL625042	NO_SEQ	C	C09	bark			386	25	Bolivia	La Paz	Franz Tamayo		between Apollo and Vaqueria	14º39’39”S	68º27’46”W	-14.6608	-68.4628	1565	savanna with schrubs	Montane savanna	18	Nov	2016	A. Flakus
13	4	13_4	27926	KRAM:Flakus:27926	OL603998	OL663864	OL604079	NO_SEQ	OK665596	NO_SEQ	Lecanora_s_lat	Lecanora	Lecanora-IV	Lecanora-IV	aff-fimbriatula	no	OL625043	NO_SEQ	C	C09	bark			370	6	Bolivia	Cochabamba	Carraasco	Parque Nacional Carrasco	Sehuencas	17º29’57”S	65º16’30”W	-17.4992	-65.275	2217	partly grazed Yungas cloud forest of Alnus acuminata near river	Yungas forest	5	Nov	2016	A. Flakus
13	5	13_5	28846	KRAM:Flakus:28846	OL603999	NO_SEQ	OL604080	OK665526	OK665597	NO_SEQ	Lecanora_s_lat	Lecanora	Lecanora-IV	Lecanora-IV	cf-stramineoalbida	no	OL625044	NO_SEQ	C	C09	bark			398	29	Bolivia	La Paz	Nor Yungas		Coroico, Uchumachi footpath	16º11’36”S	67º43’21”W	-16.1933	-67.7225	1897	disturbed Yungas cloud forest with shrubs and small trees	Yungas forest	23	Nov.	2016	A. Flakus
13	8	13_8	27860	KRAM:Flakus:27860	OL604000	OL663865	OL604081	NO_SEQ	NO_SEQ	NO_SEQ	Lecanora_s_lat	Lecanora	Lecanora-III	Lecanora-III	caesiorubella-3	no	OL625045	OK665649	I	I13-slat	bark			367	1	Bolivia	Cochabamba	Carraasco	Parque Nacional Carrasco	Meruvia	17º34’59”S	65º15’06”W	-17.5831	-65.2517	3220	upper montane Yungas cloud forest with species of Podocarpus and Polylepsis,	Yungas forest	4	Nov	2016	A. Flakus
13	9	13_9	28854	KRAM:Flakus:28854	OL604001	OL663866	OL604082	OK665527	OK665598	NO_SEQ	Lecanora_s_lat	Lecanora	Lecanora-IV	Lecanora-IV	cf-stramineoalbida	no	OL625046	NO_SEQ	C	C09	bark			398	29	Bolivia	La Paz	Nor Yungas		Coroico, Uchumachi footpath	16º11’36”S	67º43’21”W	-16.1933	-67.7225	1897	disturbed Yungas cloud forest with shrubs and small trees	Yungas forest	23	Nov	2016	A. Flakus
14	10b	14_10b	26702	KRAM:Flakus:26702	OL604002	OL663867	OL604083	OK665528	OK665599	OK665495	Lecanora_s_lat	Lecanora	Lecanora-II	Lecanora-II	Lecanora_sp_4	no	OL625047	NO_SEQ	C	C10	bark			318	65	Bolivia	Chuquisaca	Luis Calvo	Parque Nacional y Área Natural de Manejo Integrado Serranía del Iñao	close to Ticucha, between Tranqua and Monte Agudo	19º39’50”S	63º49’14”W	-19.6639	-63.8206	1022	disturbed area with shrabs	Tucuman-Bolivian forest	18	July	2015	A. Flakus
14	2	14_2	26464	KRAM:Flakus:26464	OL604003	OL663868	OL604084	OK665529	OK665600	OK665496	Lecanora_s_lat	Lecanora	Lecanora-I	Lecanora-I	aff-frustulosa	no	OL625048	OK665650	I	I13-slat	sil-rock	HCl-	quartzite	313	60	Bolivia	Chuquisaca	Zudañez	Área Natural de Manejo Integrado El Palmar	La Cascada bajo de El Palmar	18º41’23”S	64º54’26”W	-18.6897	-64.9072	2740	Boliviano-Tucumano forest with Podocarpus, Lauraceae, palms	Tucuman-Bolivian forest	15	July	2015	A. Flakus & P. Rodriguez
14	3	14_3	27192	KRAM:Flakus:27192	OL604004	OL663869	OL604085	OK665530	OK665601	NO_SEQ	Lecanora_s_lat	Lecanora	Lecanora-I	Lecanora-I	Lecanora_sp_1	no	OL625049	OK665651	I	I15	sil-rock	HCl-	sandstone	333	80	Bolivia	Tarija	Aniceto Arce	Reserva Nacional de Flora y Fauna Tariquía	between Padcaya and ampamento los Alisos	21º59’15”S	64º36’28”W	-21.9875	-64.6078	3300	open area with Asteraceae and rocks	Tucuman-Bolivian high-Andean meadows and shrubs	25	July	2015	A. Flakus
14	5	14_5	27292	KRAM:Flakus:27292	OL604005	OL663870	OL604086	OK665531	OK665602	NO_SEQ	Lecanora_s_lat	Lecanora	Lecanora-II	Lecanora-II	Lecanora_sp_2	no	OL625050	NO_SEQ	C	C10	bark			339	86	Bolivia	Tarija	Aniceto Arce		colese to la Mamora between Tarija and Bermejo	22º09’51”S	64º40’03”W	-22.1642	-64.6675	1320	disturbed Tucumano-Boliviano forest with Tillandsia	Tucuman-Bolivian forest	27	July	2015	A. Flakus
14	6	14_6	27119	KRAM:Flakus:27119	OL604006	OL663871	OL604087	OK665532	OK665603	OK665497	Lecanora_s_lat	Lecanora	Lecanora-I	Lecanora-I	Lecanora_sp_1	no	OL625051	OK665652	I	I15	sil-rock	HCl-	sandstone	330	77	Bolivia	Tarija	Aniceto Arce	Reserva Nacional de Flora y Fauna Tariquía	close to la Cumbre between Padcaya and campamento los Alisos	21º59’49”S	64º36’11”W	-21.9969	-64.6031	3297	open area with Puya and rocks	Tucuman-Bolivian high-Andean meadows and shrubs	24	July	2015	A. Flakus
14	8	14_8	26372	KRAM:Flakus:26372	OL604007	OL663872	OL604088	OK665533	OK665604	NO_SEQ	Lecanora_s_lat	Lecanora	Lecanora-III	Lecanora-III	caesiorubella-3	no	OL625052	OK665653	I	I13-slat	bark			311	58	Bolivia	Chuquisaca	Zudañez	Área Natural de Manejo Integrado El Palmar	segunda villa de presto, Lomán, Salviatójo	18º45’51”S	64º50’09”W	-18.7642	-64.8358	2836	disturbed Boliviano-Tucumano forest with Podocarpus and shrubs	Tucuman-Bolivian forest	14	July	2015	A. Flakus & P. Rodriguez
14	9	14_9	26717	KRAM:Flakus:26717	NO_SEQ	NO_SEQ	OL604089	NO_SEQ	NO_SEQ	NO_SEQ	Lecanora_s_lat	Lecanora	Lecanora-I	Lecanora-I	fulvastra	no	OL625053	OK665654	C	C10	bark			318	65	Bolivia	Chuquisaca	Luis Calvo	Parque Nacional y Área Natural de Manejo Integrado Serranía del Iñao	close to Ticucha, between Tranqua and Monte Agudo	19º39’50”S	63º49’14”W	-19.6639	-63.8206	1022	disturbed area with shrabs	Tucuman-Bolivian forest	18	July	2015	A. Flakus
15	4a	15_4a	29260	KRAM:Flakus:29260	OL604008	NO_SEQ	OL604090	OK665534	OK665605	OK665498	Lecanora_s_lat	Lecanora	Lecanora-II	Lecanora-II	coronulans	yes	OL625054	NO_SEQ	C	C02	bark			415	40MK	Bolivia	Santa Cruz	Florida		road to la Yunga de Mairana	18°06’04”S	63°55’58”W	-18.1011	-63.9328	1905	transition Yungas forest by road, partly grazed	Yungas forest	16	May	2017	A. Flakus
15	5	15_5	29239	KRAM:Flakus:29239	OL604009	OL663873	OL604091	OK665535	OK665606	NO_SEQ	Lecanora_s_lat	Lecanora	Lecanora-II	Lecanora-II	coronulans	yes	OL625055	OK665655	C	C02	bark			415	40MK	Bolivia	Santa Cruz	Florida		road to la Yunga de Mairana	18°06’04”S	63°55’58”W	-18.1011	-63.9328	1905	transition Yungas forest by road, partly grazed	Yungas forest	16	May	2017	A. Flakus
15	6	15_6	29875	KRAM:Flakus:29875	OL604010	OL663874	OL604092	OK665536	OK665607	NO_SEQ	Lecanora_s_lat	Lecanora	Lecanora-I	Lecanora-I	ecoronata-1	no	OL625056	NO_SEQ	C	C13	bark			440	19A	Bolivia	Beni	José Ballivián		close to Reyes	14°18’21”S	67°15’34”W	-14.3058	-67.2594	179	Los Llanos de Moxos savana	Beni savanna	24	June	2017	A. Flakus
15	9	15_9	29535	KRAM:Flakus:29535	OL604011	OL663875	OL604093	NO_SEQ	NO_SEQ	OK665499	MPRPS	Myriolecis	NA	Myriolecis	aff_semipallida	no	OL625057	NO_SEQ	A	A13	moss			424	3A	Bolivia	La Paz	Bautista Saavedra	Área Natural de Manejo Integrado Nacional APOLOBAMBA	la Cumbre close to road Charazani-Pelechuco	14°48’10”S	69°10’51”W	-14.8028	-69.1808	4853	open high Andean vegetation close to lake and bofedales	Humid Puna subnival vegetation	3	June	2017	A. Flakus
16	1	16_1	29527	KRAM:Flakus:29527	OL604012	OL663876	OL604094	OK665537	OK665608	NO_SEQ	Lecanora_s_lat	Lecanora	rupicola	rupicola	rupicola	no	OL625058	OK665656	A	A13	sil-rock	HCl-	siliceous rock	424	3A	Bolivia	La Paz	Bautista Saavedra	Área Natural de Manejo Integrado Nacional APOLOBAMBA	la Cumbre close to road Charazani-Pelechuco	14°48’10”S	69°10’51”W	-14.8028	-69.1808	4853	open high Andean vegetation close to lake and bofedales	Humid Puna subnival vegetation	3	June	2017	A. Flakus
16	10	16_10	29466	KRAM:Flakus:29466	OL604013	NO_SEQ	OL604095	NO_SEQ	OK665609	NO_SEQ	MPRPS	Myriolecis	NA	Myriolecis	crenulata	no	OL625059	NO_SEQ	A	A53	cal-rock	HCl+	limestone	423	2A	Bolivia	La Paz	Bautista Saavedra		Villa Kunka, comunidad Achuani, near la Cruz Charazani-Pelechuco	15°15’00”S	69°02’50”W	-15.25	-69.0472	4549	open high Andean area with limestone rocks	Humid Puna subnival vegetation	2	June	2017	A. Flakus
16	11	16_11	29480	KRAM:Flakus:29480	OL604014	OL663877	NO_SEQ	NO_SEQ	OK665610	NO_SEQ	MPRPS	Myriolecis	NA	Myriolecis	Myriolecis-sp	no	OL625060	NO_SEQ	A	A53	cal-rock	HCl+	limestone	423	2A	Bolivia	La Paz	Bautista Saavedra		Villa Kunka, comunidad Achuani, near la Cruz Charazani-Pelechuco	15°15’00”S	69°02’50”W	-15.25	-69.0472	4549	open high Andean area with limestone rocks	Humid Puna subnival vegetation	2	June	2017	A. Flakus
16	12	16_12	29537	KRAM:Flakus:29537	OL604015	OL663878	OL604096	OK665538	OK665611	NO_SEQ	MPRPS	Myriolecis	NA	Myriolecis	Myriolecis-sp	no	OL625061	NO_SEQ	A	A13	cal-rock	HCl+	limestone	424	3A	Bolivia	La Paz	Bautista Saavedra	Área Natural de Manejo Integrado Nacional APOLOBAMBA	la Cumbre close to road Charazani-Pelechuco	14°48’10”S	69°10’51”W	-14.8028	-69.1808	4853	open high Andean vegetation close to lake and bofedales	Humid Puna subnival vegetation	3	June	2017	A. Flakus
16	13	16_13	29637	KRAM:Flakus:29637	OL604016	NO_SEQ	OL604097	NO_SEQ	OK665612	NO_SEQ	MPRPS	Myriolecis	NA	Myriolecis	Myriolecis-sp	no	OL625062	NO_SEQ	A	A53	cal-rock	HCl+	quartzite	432	11A	Bolivia	La Paz	Murillo		near La Curva, road La Paz - Coroico	16°19’07”S	68°02’03”W	-16.3186	-68.0342	4385	high Andean Puna	Humid Puna subnival vegetation	9	June	2017	A. Flakus
16	14	16_14	29586	KRAM:Flakus:29586	OL604017	OL663879	OL604098	OK665539	NO_SEQ	OK665500	MPRPS	Myriolecis	NA	Myriolecis	Myriolecis-sp	no	OL625063	NO_SEQ	A	A53	cal-rock	HCl+	limestone	428	7A	Bolivia	La Paz	Camacho		near Wila Kala, rode Charazani - Wila Kala	15°17’02”S	69°02’07”W	-15.2839	-69.0353	4560	open high Andean vegetation with gypsum	Humid Puna subnival vegetation	5	June	2017	A. Flakus
16	15	16_15	29421	KRAM:Flakus:29421	OL604018	OL663880	OL604099	OK665540	NO_SEQ	NO_SEQ	MPRPS	Myriolecis	NA	Myriolecis	Myriolecis-sp	no	OL625064	OK665657	A	A53	cal-rock	HCl+	limestone	422	1A	Bolivia	La Paz	Bautista Saavedra		la Cruz Charazani-Pelechuco	15°14’55”S	69°02’22”W	-15.2486	-69.0394	4547	open high Andean area with limestone rocks	Humid Puna subnival vegetation	2	June	2017	A. Flakus
16	16	16_16	29438	KRAM:Flakus:29438	OL604019	OL663881	OL604100	OK665541	NO_SEQ	NO_SEQ	MPRPS	Myriolecis	NA	Myriolecis	aff-invadens_2	no	OL625065	NO_SEQ	A	A13	cal-rock	HCl+	limestone	422	1A	Bolivia	La Paz	Bautista Saavedra		la Cruz Charazani-Pelechuco	15°14’55”S	69°02’22”W	-15.2486	-69.0394	4547	open high Andean area with limestone rocks	Humid Puna subnival vegetation	2	June	2017	A. Flakus
16	17	16_17	29436	KRAM:Flakus:29436	OL604020	NO_SEQ	OL604101	OK665542	NO_SEQ	NO_SEQ	MPRPS	Myriolecis	NA	Myriolecis	Myriolecis-sp	no	OL625066	NO_SEQ	A	A53	cal-rock	HCl+	limestone	422	1A	Bolivia	La Paz	Bautista Saavedra		la Cruz Charazani-Pelechuco	15°14’55”S	69°02’22”W	-15.2486	-69.0394	4547	open high Andean area with limestone rocks	Humid Puna subnival vegetation	2	June	2017	A. Flakus
16	18	16_18	29428	KRAM:Flakus:29428	OL604021	OL663882	OL604102	OK665543	NO_SEQ	NO_SEQ	MPRPS	Myriolecis	NA	Myriolecis	aff-invadens_2	no	OL625067	NO_SEQ	A	A13	cal-rock	HCl+	limestone	422	1A	Bolivia	La Paz	Bautista Saavedra		la Cruz Charazani-Pelechuco	15°14’55”S	69°02’22”W	-15.2486	-69.0394	4547	open high Andean area with limestone rocks	Humid Puna subnival vegetation	2	June	2017	A. Flakus
16	19	16_19	29434	KRAM:Flakus:29434	OL604022	OL663883	OL604103	OK665544	NO_SEQ	NO_SEQ	MPRPS	Myriolecis	NA	Myriolecis	aff-invadens_2	no	OL625068	NO_SEQ	A	A13	cal-rock	HCl+	limestone	422	1A	Bolivia	La Paz	Bautista Saavedra		la Cruz Charazani-Pelechuco	15°14’55”S	69°02’22”W	-15.2486	-69.0394	4547	open high Andean area with limestone rocks	Humid Puna subnival vegetation	2	June	2017	A. Flakus
16	2	16_2	29512	KRAM:Flakus:29512	OL604023	OL663884	OL604104	OK665545	OK665613	NO_SEQ	Lecanora_s_lat	Lecanora	rupicola	rupicola	rupicola	no	OL625069	NO_SEQ	S	S02	sil-rock	HCl-	a thin layer of sandstone on limestone	424	3A	Bolivia	La Paz	Bautista Saavedra	Área Natural de Manejo Integrado Nacional APOLOBAMBA	la Cumbre close to road Charazani-Pelechuco	14°48’10”S	69°10’51”W	-14.8028	-69.1808	4853	open high Andean vegetation close to lake and bofedales	Humid Puna subnival vegetation	3	June	2017	A. Flakus
16	20	16_20	29427	KRAM:Flakus:29427	OL604024	OL663885	OL604105	OK665546	NO_SEQ	OK665501	MPRPS	Myriolecis	NA	Myriolecis	aff-invadens_1	no	OL625070	NO_SEQ	A	A53	cal-rock	HCl+	limestone	422	1A	Bolivia	La Paz	Bautista Saavedra		la Cruz Charazani-Pelechuco	15°14’55”S	69°02’22”W	-15.2486	-69.0394	4547	open high Andean area with limestone rocks	Humid Puna subnival vegetation	2	June	2017	A. Flakus
16	21	16_21	29458	KRAM:Flakus:29458	OL604025	OL663886	OL604106	NO_SEQ	NO_SEQ	OK665502	MPRPS	Myriolecis	NA	Myriolecis	Myriolecis-sp	no	OL625071	NO_SEQ	A	A53	cal-rock	HCl+	limestone	423	2A	Bolivia	La Paz	Bautista Saavedra		Villa Kunka, comunidad Achuani, near la Cruz Charazani-Pelechuco	15°15’00”S	69°02’50”W	-15.25	-69.0472	4549	open high Andean area with limestone rocks	Humid Puna subnival vegetation	2	June	2017	A. Flakus
16	22	16_22	29426	KRAM:Flakus:29426	NO_SEQ	NO_SEQ	OL604107	NO_SEQ	NO_SEQ	NO_SEQ	MPRPS	Myriolecis	NA	Myriolecis	Myriolecis-sp	no	OL625072	NO_SEQ	A	A53	cal-rock	HCl+	limestone	422	1A	Bolivia	La Paz	Bautista Saavedra		la Cruz Charazani-Pelechuco	15°14’55”S	69°02’22”W	-15.2486	-69.0394	4547	open high Andean area with limestone rocks	Humid Puna subnival vegetation	2	June	2017	A. Flakus
16	23	16_23	29431	KRAM:Flakus:29431	OL604026	NO_SEQ	OL604108	OK665547	NO_SEQ	NO_SEQ	MPRPS	Myriolecis	NA	Myriolecis	Myriolecis-sp	no	OL625073	NO_SEQ	A	A53	cal-rock	HCl+	limestone	422	1A	Bolivia	La Paz	Bautista Saavedra		la Cruz Charazani-Pelechuco	15°14’55”S	69°02’22”W	-15.2486	-69.0394	4547	open high Andean area with limestone rocks	Humid Puna subnival vegetation	2	June	2017	A. Flakus
16	25b	16_25b	29526	KRAM:Flakus:29526	OL604027	OL663887	OL604109	OK665548	OK665614	NO_SEQ	Lecanora_s_lat	Lecanora	formosa	formosa	formosa	no	OL625074	NO_SEQ	S	S02	sil-rock	HCl-	siliceous rock mixed with small amount of calcerous rock	424	3A	Bolivia	La Paz	Bautista Saavedra	Área Natural de Manejo Integrado Nacional APOLOBAMBA	la Cumbre close to road Charazani-Pelechuco	14°48’10”S	69°10’51”W	-14.8028	-69.1808	4853	open high Andean vegetation close to lake and bofedales	Humid Puna subnival vegetation	3	June	2017	A. Flakus
16	3	16_3	29594	KRAM:Flakus:29594	OL604028	OL663888	OL604110	OK665549	OK665615	NO_SEQ	Lecanora_s_lat	Lecanora	Lecanora-II	Lecanora-II	Lecanora_sp_5	no	OL625075	NO_SEQ	S	S02	sil-rock	HCl-	quartzite	429	8A	Bolivia	La Paz	Camacho		road Wila Kala - Huarina	15°24’36”S	69°04’28”W	-15.41	-69.0744	4277	open high Andean vegetation with sandstone rocks	Humid Puna high-Andean vegetation	5	June	2017	A. Flakus
16	4a	16_4a	29565a	KRAM:Flakus:29565a	OL604029	OL663889	OL604111	NO_SEQ	OK665616	NO_SEQ	MPRPS	polytropa-grp	NA	polytropa-grp	polytropa	no	OL625076	NO_SEQ	S	S02	sil-rock	HCl-	siliceous schist	427	6A	Bolivia	La Paz	Bautista Saavedra	Área Natural de Manejo Integrado Nacional APOLOBAMBA	road Pelechuco - Charazani, close to Apacheta	14°48’27”S	69°08’05”W	-14.8075	-69.1347	4262	open high Andean vegetation	Humid Puna high-Andean vegetation	5	June	2017	A. Flakus
16	4b	16_4b	29565b	KRAM:Flakus:29565b	OL604030	OL663890	OL604112	OK665550	OK665617	NO_SEQ	MPRPS	polytropa-grp	NA	polytropa-grp	intricata	no	OL625077	NO_SEQ	S	S02	sil-rock	HCl-	siliceous schist	427	6A	Bolivia	La Paz	Bautista Saavedra	Área Natural de Manejo Integrado Nacional APOLOBAMBA	road Pelechuco - Charazani, close to Apacheta	14°48’27”S	69°08’05”W	-14.8075	-69.1347	4262	open high Andean vegetation	Humid Puna high-Andean vegetation	5	June	2017	A. Flakus
16	5	16_5	29519	KRAM:Flakus:29519	OL604031	OL663891	OL604113	OK665551	OK665618	NO_SEQ	MPRPS	polytropa-grp	NA	polytropa-grp	intricata	no	OL625078	NO_SEQ	S	S02	sil-rock	HCl-	siliceous rock	424	3A	Bolivia	La Paz	Bautista Saavedra	Área Natural de Manejo Integrado Nacional APOLOBAMBA	la Cumbre close to road Charazani-Pelechuco	14°48’10”S	69°10’51”W	-14.8028	-69.1808	4853	open high Andean vegetation close to lake and bofedales	Humid Puna subnival vegetation	3	June	2017	A. Flakus
16	9	16_9	29500	KRAM:Flakus:29500	OL604032	OL663892	OL604114	NO_SEQ	OK665619	NO_SEQ	MPRPS	Myriolecis	NA	Myriolecis	crenulata	no	OL625079	OK665658	A	A53	cal-rock	HCl+	limestone	423	2A	Bolivia	La Paz	Bautista Saavedra		Villa Kunka, comunidad Achuani, near la Cruz Charazani-Pelechuco	15°15’00”S	69°02’50”W	-15.25	-69.0472	4549	open high Andean area with limestone rocks	Humid Puna subnival vegetation	2	June	2017	A. Flakus
21	1	21_1	3995	KRAM:Rodriguez-Flakus:3995	OL604033	OL663893	OL604115	OK665552	OK665620	NO_SEQ	Lecanora_s_lat	Lecanora	Lecanora-IV	Lecanora-IV	cf-stramineoalbida	no	OL625080	NO_SEQ	C	C09	bark					Bolivia	La Paz	Nor Yungas		Coroico village	16°11’10”S	67°43’16”W	-16.1861	-67.7211	1550	Yungas montane forest	Yungas forest	17	Dec	2019	P. Rodriguez-Flakus
21	3	21_3	3997	KRAM:Rodriguez-Flakus:3997	OL604034	OL663894	OL604116	OK665553	NO_SEQ	NO_SEQ	Lecanora_s_lat	Lecanora	Lecanora-IV	Lecanora-IV	alboflavida	yes	OL625081	NO_SEQ	C	C09	bark					Bolivia	La Paz	Nor Yungas		Coroico village	16°11’10”S	67°43’16”W	-16.1861	-67.7211	1550	Yungas montane forest	Yungas forest	17	Dec	2019	P. Rodriguez-Flakus
21	7	21_7	4001	KRAM:Rodriguez-Flakus:4001	OL604035	OL663895	OL604117	NO_SEQ	OK665621	NO_SEQ	Lecanora_s_lat	Lecanora	Lecanora-IV	Lecanora-IV	cf-stramineoalbida	no	OL625082	NO_SEQ	C	C09	bark					Bolivia	La Paz	Nor Yungas		Coroico village	16°11’10”S	67°43’16”W	-16.1861	-67.7211	1550	Yungas montane forest	Yungas forest	17	Dec	2019	P. Rodriguez-Flakus
4	1	4_1	17637	KRAM:Flakus:17637	NO_SEQ	NO_SEQ	OL604118	OK665554	NO_SEQ	NO_SEQ	MPRPS	saligna-grp	NA	saligna-grp	aff-thallophila	no	OL625083	NO_SEQ	S	S02	lichen	HCl-	siliceous schist; lichen is growing on cf. Xanthoparmelia	114	11	Bolivia	La Paz	Franz Tamayo	ANMIN Apolobamba	near Puyo Puyo village	14°56’55”S	69°07’58”W	-14.9486	-69.1328	4888	high Andean open vegetation	Humid Puna subnival vegetation	5	July	2010	A. Flakus & P. Rodriguez
4	6	4_6	29584	KRAM:Flakus:29584	OL604036	OL663896	NO_SEQ	OK665579	OK665622	NO_SEQ	Lecanora_s_lat	Lecanora	Lecanora-III	Lecanora-III	aff-farinacea	no	OL625084	NO_SEQ	S	S02	sil-rock	HCl-	siliceous schist	427	6A	Bolivia	La Paz	Bautista Saavedra	Área Natural de Manejo Integrado Nacional APOLOBAMBA	road Pelechuco - Charazani, close to Apacheta	14°48’27”S	69°08’05”W	-14.8075	-69.1347	4262	open high Andean vegetation	Humid Puna high-Andean vegetation	5	June	2017	A. Flakus
4	7	4_7	29597	KRAM:Flakus:29597	OL604037	OL663897	NO_SEQ	OK665555	OK665623	NO_SEQ	Lecanora_s_lat	Lecanora	Lecanora-III	Lecanora-III	aff-farinacea	no	OL625085	OK665659	I	I18	sil-rock	HCl-	siliceous schist	429	8A	Bolivia	La Paz	Camacho		road Wila Kala - Huarina	15°24’36”S	69°04’28”W	-15.41	-69.0744	4277	open high Andean vegetation with sandstone rocks	Humid Puna high-Andean vegetation	5	June	2017	A. Flakus
4	8	4_8	29635	KRAM:Flakus:29635	OL604038	OL663898	NO_SEQ	OK665580	OK665624	NO_SEQ	Lecanora_s_lat	Lecanora	Lecanora-III	Lecanora-III	aff-farinacea	no	OL625086	NO_SEQ	S	S02	sil-rock	HCl-	siliceous schist	431	10A	Bolivia	La Paz	Murillo		near la Cumbre, road La Paz - Unduavi	16°19’05”S	68°10’15”W	-16.3181	-68.1708	4751	high Andean Puna	Humid Puna subnival vegetation	7	June	2017	A. Flakus
5	1	5_1	18868	KRAM:Flakus:18868	OL604039	OL663899	NO_SEQ	OK665556	OK665625	NO_SEQ	Lecanora_s_lat	Lecanora	Lecanora-I	Lecanora-I	ecoronata-3	no	OL625087	NO_SEQ	C	C13	bark			125	11	Bolivia	Santa Cruz	Cordillera	PNANMI Kaa-Iya del Gran Chaco	Bañados del Izozog, near Río Parapeti	18º28’40”S	62º05’03”W	-18.4778	-62.0842	320	Ribereño forest	Chaco riparian forest	2	Dec	2010	A. Flakus & J.Quisbert
6	1	6_1	29567	KRAM:Flakus:29567	OL604040	OL663900	OL604119	OK665557	OK665626	NO_SEQ	Lecanora_s_lat	Lecanora	calvicola-grp	calvicola-grp	calvicola	yes	OL625088	NO_SEQ	S	S10	sil-rock	HCl-	siliceous schist	427	6A	Bolivia	La Paz	Bautista Saavedra	Área Natural de Manejo Integrado Nacional APOLOBAMBA	road Pelechuco - Charazani, close to Apacheta	14°48’27”S	69°08’05”W	-14.8075	-69.1347	4262	open high Andean vegetation	Humid Puna high-Andean vegetation	5	June	2017	A. Flakus
6	2	6_2	29569	KRAM:Flakus:29569	NO_SEQ	NO_SEQ	OL604120	OK665558	NO_SEQ	NO_SEQ	Lecanora_s_lat	Lecanora	calvicola-grp	calvicola-grp	calvicola	yes	OL625089	NO_SEQ	S	S02	sil-rock	HCl-	siliceous schist	427	6A	Bolivia	La Paz	Bautista Saavedra	Área Natural de Manejo Integrado Nacional APOLOBAMBA	road Pelechuco - Charazani, close to Apacheta	14°48’27”S	69°08’05”W	-14.8075	-69.1347	4262	open high Andean vegetation	Humid Puna high-Andean vegetation	5	June	2017	A. Flakus
6	3	6_3	29582	KRAM:Flakus:29582	OL604041	OL663901	OL604121	OK665559	OK665627	OK665503	Lecanora_s_lat	Lecanora	calvicola-grp	calvicola-grp	calvicola	yes	OL625090	NO_SEQ	S	S10	sil-rock	HCl-	siliceous schist	427	6A	Bolivia	La Paz	Bautista Saavedra	Área Natural de Manejo Integrado Nacional APOLOBAMBA	road Pelechuco - Charazani, close to Apacheta	14°48’27”S	69°08’05”W	-14.8075	-69.1347	4262	open high Andean vegetation	Humid Puna high-Andean vegetation	5	June	2017	A. Flakus
6	41	6_41	29143	KRAM:Flakus:29143	OL604042	OL663902	OL604122	OK665560	OK665628	OK665504	Lecanora_s_lat	Lecanora	Lecanora-IV	Lecanora-IV	alboflavida	yes	OL625091	NO_SEQ	C	C09	bark			413	38MK	Bolivia	Santa Cruz	Comarapa		Remate	17°52’11”S	64°20’53”W	-17.8697	-64.3481	2250	Yungas forest with big trees, partly grazed	Yungas forest	15	May	2017	A. Flakus
6	5	6_5	29196	KRAM:Flakus:29196	OL604043	NO_SEQ	OL604123	OK665561	OK665629	NO_SEQ	Lecanora_s_lat	Lecanora	Lecanora-IV	Lecanora-IV	alboflavida	yes	OL625092	NO_SEQ	C	C09	bark			414	39MK	Bolivia	Santa Cruz	Comarapa	Parque Nacional y Área Natural de Manejo Integrado Amboró	Remate	17°51’39”S	64°21’15”W	-17.8608	-64.3542	2270	natural Yungas forest with big trees	Yungas forest	15	May	2017	A. Flakus
7	1	7_1	29124	KRAM:Flakus:29124	OL604044	OL663903	OL604124	OK665562	OK665630	NO_SEQ	Lecanora_s_lat	Lecanora	Lecanora-IV	Lecanora-IV	alboflavida	yes	OL625093	NO_SEQ	C	C09	bark			413	38MK	Bolivia	Santa Cruz	Comarapa		Remate	17°52’11”S	64°20’53”W	-17.8697	-64.3481	2250	Yungas forest with big trees, partly grazed	Yungas forest	15	May	2017	A. Flakus
7	2	7_2	29524	KRAM:Flakus:29524	OL604045	OL663904	OL604125	OK665563	OK665631	NO_SEQ	MPRPS	polytropa-grp	NA	polytropa-grp	polytropa	no	OL625094	NO_SEQ	S	S02	sil-rock	HCl-	a thin layer of sandstone on limestone	424	3A	Bolivia	La Paz	Bautista Saavedra	Área Natural de Manejo Integrado Nacional APOLOBAMBA	la Cumbre close to road Charazani-Pelechuco	14°48’10”S	69°10’51”W	-14.8028	-69.1808	4853	open high Andean vegetation close to lake and bofedales	Humid Puna subnival vegetation	3	June	2017	A. Flakus
7	3	7_3	29504	KRAM:Flakus:29504	OL604046	OL663905	OL604126	OK665564	OK665632	OK665505	MPRPS	saligna-grp	NA	saligna-grp	aff-thallophila	no	OL625095	NO_SEQ	S	S02	lichen	HCl-	siliceous rock; lichen is growing on Psiloparmelia	424	3A	Bolivia	La Paz	Bautista Saavedra	Área Natural de Manejo Integrado Nacional APOLOBAMBA	la Cumbre close to road Charazani-Pelechuco	14°48’10”S	69°10’51”W	-14.8028	-69.1808	4853	open high Andean vegetation close to lake and bofedales	Humid Puna subnival vegetation	3	June	2017	A. Flakus
7	4	7_4	29217	KRAM:Flakus:29217	NO_SEQ	NO_SEQ	NO_SEQ	OK665565	OK665633	NO_SEQ	Lecanora_s_lat	Lecanora	Lecanora-III	Lecanora-III	caesiorubella-1	no	OL625096	OK665660	C	C34	bark			415	40MK	Bolivia	Santa Cruz	Florida		road to la Yunga de Mairana	18°06’04”S	63°55’58”W	-18.1011	-63.9328	1905	transition Yungas forest by road, partly grazed	Yungas forest	16	May	2017	A. Flakus
7	5	7_5	29191	KRAM:Flakus:29191	OL604047	OL663906	OL604127	OK665566	OK665634	NO_SEQ	Lecanora_s_lat	Lecanora	Lecanora-III	Lecanora-III	caesiorubella-2	no	OL625097	OK665661	C	C02	bark			414	39MK	Bolivia	Santa Cruz	Comarapa	Parque Nacional y Área Natural de Manejo Integrado Amboró	Remate	17°51’39”S	64°21’15”W	-17.8608	-64.3542	2270	natural Yungas forest with big trees	Yungas forest	15	May	2017	A. Flakus
7	6	7_6	29155	KRAM:Flakus:29155	OL604048	OL663907	NO_SEQ	OK665567	OK665635	NO_SEQ	Lecanora_s_lat	Lecanora	Lecanora-III	Lecanora-III	caesiorubella-1	no	OL625098	OK665662	C	C02	bark			413	38MK	Bolivia	Santa Cruz	Comarapa		Remate	17°52’11”S	64°20’53”W	-17.8697	-64.3481	2250	Yungas forest with big trees, partly grazed	Yungas forest	15	May	2017	A. Flakus
8	1	8_1	28992	KRAM:Flakus:28992	OL604049	NO_SEQ	OL604128	NO_SEQ	NO_SEQ	NO_SEQ	Lecanora_s_lat	Lecanora	Lecanora-I	Lecanora-I	ecoronata-1	no	OL625099	NO_SEQ	C	C13	bark			408	33MK	Bolivia	Santa Cruz	Ichilo	Parque Nacional y Área Natural de Manejo Integrado Amboró	Macuñucu	17°44’38”S	63°35’38”W	-17.7439	-63.5939	465	secondary transition Chaceño-Amazon forest	Amazon-Chiquitano transition forest	12	May	2017	A. Flakus
8	2	8_2	3893	KRAM:Rodriguez-Flakus:3893	OL604050	OL663908	OL604129	OK665568	NO_SEQ	OK665506	Lecanora_s_lat	Lecanora	Lecanora-II	Lecanora-II	aff-argentata	no	OL625100	NO_SEQ	C	C02	bark				40	Bolivia	Santa Cruz	Florida		the road to la Yunga de Mairana	18°06’04”S	63°55’58”W	-18.1011	-63.9328	1905	transition Yungas forest by road, partly grazed	Yungas forest	16	May	2017	P. Rodriguez-Flakus
8	3	8_3	29872	KRAM:Flakus:29872	OL604051	OL663909	OL604130	OK665569	NO_SEQ	NO_SEQ	Lecanora_s_lat	Lecanora	Lecanora-I	Lecanora-I	ecoronata-2	no	OL625101	OK665663	C	C13	bark			440	19A	Bolivia	Beni	José Ballivián		close to Reyes	14°18’21”S	67°15’34”W	-14.3058	-67.2594	179	Los Llanos de Moxos savana	Beni savanna	24	June	2017	A. Flakus
8	4	8_4	28983	KRAM:Flakus:28983	OL604052	OL663910	OL604131	OK665570	OK665636	NO_SEQ	Lecanora_s_lat	Lecanora	Lecanora-I	Lecanora-I	ecoronata-1	no	OL625102	OK665664	C	C35	bark			408	33MK	Bolivia	Santa Cruz	Ichilo	Parque Nacional y Área Natural de Manejo Integrado Amboró	Macuñucu	17°44’38”S	63°35’38”W	-17.7439	-63.5939	465	secondary transition Chaceño-Amazon forest	Amazon-Chiquitano transition forest	12	May	2017	A. Flakus
8	5	8_5	29000	KRAM:Flakus:29000	OL604053	OL663911	OL604132	OK665571	OK665637	NO_SEQ	Lecanora_s_lat	Lecanora	Lecanora-I	Lecanora-I	ecoronata-1	no	OL625103	NO_SEQ	C	C13	bark			408	33MK	Bolivia	Santa Cruz	Ichilo	Parque Nacional y Área Natural de Manejo Integrado Amboró	Macuñucu	17°44’38”S	63°35’38”W	-17.7439	-63.5939	465	secondary transition Chaceño-Amazon forest	Amazon-Chiquitano transition forest	12	May	2017	A. Flakus
8	6	8_6	29188	KRAM:Flakus:29188	OL604054	OL663912	OL604133	NO_SEQ	OK665638	OK665507	Lecanora_s_lat	Lecanora	Lecanora-II	Lecanora-II	Lecanora_sp_3	no	OL625104	OK665665	I	I19	bark			414	39MK	Bolivia	Santa Cruz	Comarapa	Parque Nacional y Área Natural de Manejo Integrado Amboró	Remate	17°51’39”S	64°21’15”W	-17.8608	-64.3542	2270	natural Yungas forest with big trees	Yungas forest	15	May	2017	A. Flakus
8	7	8_7	29877	KRAM:Flakus:29877	NO_SEQ	OL663913	OL604134	OK665572	OK665639	OK665508	Lecanora_s_lat	Lecanora	Lecanora-II	Lecanora-II	aff-achroa	no	OL625105	OK665666	C	C13	bark			440	19A	Bolivia	Beni	José Ballivián		close to Reyes	14°18’21”S	67°15’34”W	-14.3058	-67.2594	179	Los Llanos de Moxos savana	Beni savanna	24	June	2017	A. Flakus
8	8	8_8	29901	KRAM:Flakus:29901	OL604055	OL663914	NO_SEQ	OK665573	NO_SEQ	NO_SEQ	Lecanora_s_lat	Lecanora	Lecanora-II	Lecanora-II	aff-achroa	no	OL625106	NO_SEQ	C	C13	bark			441	20A	Bolivia	Beni	José Ballivián		between Reyes and Santa Rosa de Yucuma	14°14’14”S	67°09’58”W	-14.2372	-67.1661	177	Los Llanos de Moxos savana	Beni savanna	25	June	2017	A. Flakus
9	1	9_1	29951	KRAM:Flakus:29951	OL604056	OL663915	OL604135	OK665574	OK665640	NO_SEQ	Lecanora_s_lat	Lecanora	Lecanora-I	Lecanora-I	flavidomarginata	no	OL625107	OK665667	I	I20	bark			443	22A	Bolivia	La Paz	Murillo		UMSA camp	16°32’17”S	68°04’09”W	-16.5381	-68.0692	3412	botanical garden, Papilionaceae tree	Other (antropogenic vegetation)	30	June	2017	A. Flakus
9	2	9_2	29181	KRAM:Flakus:29181	OL604057	OL663916	OL604136	OK665575	OK665641	NO_SEQ	Lecanora_s_lat	Lecanora	Lecanora-I	Lecanora-I	aff-pangerangoensis	no	OL625108	OK665668	A	A19	bark			414	39MK	Bolivia	Santa Cruz	Comarapa	Parque Nacional y Área Natural de Manejo Integrado Amboró	Remate	17°51’39”S	64°21’15”W	-17.8608	-64.3542	2270	natural Yungas forest with big trees	Yungas forest	15	May	2017	A. Flakus
9	3	9_3	29616	KRAM:Flakus:29616	OL604058	OL663917	OL604137	OK665576	OK665642	NO_SEQ	Lecanora_s_lat	Lecanora	Lecanora-IV	Lecanora-IV	aff-leprosa	no	OL625109	OK665669	A	A05	bark			430	9A	Bolivia	La Paz	Nor Yungas	PNANMI Cotapata	la Cumbre de Sillu Tincara	16°17’22”S	67°53’29”W	-16.2894	-67.8914	3518	Páramo Yungueño	Yungas paramo	7	June	2017	A. Flakus
9	42	9_42	29223	KRAM:Flakus:29223	OL604059	NO_SEQ	OL604138	OK665577	OK665643	OK665509	Lecanora_s_lat	Lecanora	Lecanora-II	Lecanora-II	coronulans	yes	OL625110	NO_SEQ	C	C02	bark			415	40MK	Bolivia	Santa Cruz	Florida		road to la Yunga de Mairana	18°06’04”S	63°55’58”W	-18.1011	-63.9328	1905	transition Yungas forest by road, partly grazed	Yungas forest	16	May	2017	A. Flakus
9	5	9_5	29216	KRAM:Flakus:29216	OL604060	OL663918	OL604139	OK665578	OK665644	OK665510	Lecanora_s_lat	Lecanora	Lecanora-II	Lecanora-II	Lecanora_sp_2	no	OL625111	OK665670	C	C10	bark			415	40MK	Bolivia	Santa Cruz	Florida		road to la Yunga de Mairana	18°06’04”S	63°55’58”W	-18.1011	-63.9328	1905	transition Yungas forest by road, partly grazed	Yungas forest	16	May	2017	A. Flakus
29443		AF_29443	29443	KRAM:Flakus:29443	OL604061	NO_SEQ	OL604140	NO_SEQ	NO_SEQ	NO_SEQ	MPRPS	Protoparmeliopsis	NA	Protoparmeliopsis	garovaglii	no	OL625112	NO_SEQ	A	A07-aff	cal-rock	HCl+	limestone	422	1A	Bolivia	La Paz	Bautista Saavedra		la Cruz Charazani-Pelechuco	15°14’55”S	69°02’22”W	-15.2486	-69.0394	4547	open high Andean area with limestone rocks	Humid Puna subnival vegetation	2	June	2017	A. Flakus
29446		AF_29446	29446	KRAM:Flakus:29446	OL604062	OL663919	OL604141	OK665511	NO_SEQ	NO_SEQ	MPRPS	Protoparmeliopsis	NA	Protoparmeliopsis	garovaglii	no	OL625113	OK665671	A	A01	cal-rock	HCl+	limestone	422	1A	Bolivia	La Paz	Bautista Saavedra		la Cruz Charazani-Pelechuco	15°14’55”S	69°02’22”W	-15.2486	-69.0394	4547	open high Andean area with limestone rocks	Humid Puna subnival vegetation	2	June	2017	A. Flakus
