# Supplementary material for: Turnover of Lecanoroid Mycobionts and Their Trebouxia Photobionts Along an Elevation Gradient in Bolivia Highlights the Role of Environment in Structuring the Lichen Symbiosis
Source: Front Microbiol. 2021 Dec 20;12:774839. doi: 10.3389/fmicb.2021.774839 (PMC8721194; doi:10.3389/fmicb.2021.774839)
Supplement: Supplementary file 2 [file Data_Sheet_2.xlsx]

## Sheet: Lecanoraceae_reference_taxa
Species	Voucher	mtSSU	ITS	nrLSU	RPB1	RPB2	MCM7
Gypsoplaca_macrophylla	Zhurbenko 92104	DQ899299	NA	DQ899298	NA	NA	NA
Gypsoplaca_sp	Spribille 38752	KP822511	MK046745	KP796393	KP822193	NA	NA
Haematomma_accolens	Luecking 17626x2	EU075550	EU075559	EU075554	NA	NA	NA
Haematomma_flexuosum	Luecking 17626x3	EU075551	EU075562	EU075555	NA	NA	NA
Haematomma_stevensiae	Kalb 34297	NA	NA	DQ431913	NA	NA	NA
Haematomma_sulphureum	Luecking 173070	EU075553	EU075537	EU075556	NA	NA	NA
Lecanora_achroa	Elix 43396	NA	JN943719	JN939504	JN987930	NA	JN992695
Lecanora_achroa	Papong 6458	JQ782663	JN943714	JN939502	JN987926	KT453937	JN992700
Lecanora_caesiorubella	Lumbsch 19094a	JQ782666	JN943722	JN939506	JN987931	NA	JN992710
Lecanora_caesiorubella	Lumbsch 19974k	JQ782667	JN943728	JN939508	JN987920	NA	JN992711
Lecanora_farinacea	Lumbsch 19971b	JQ782670	JN943726	JN939511	JN987923	NA	NA
Lecanora_flavopallida	Lumbsch 19972d	JQ782673	JN943723	JN939516	JN987925	KT453938	JN992722
Lecanora_flavoviridis	Papong 6539	JQ782675	JQ782711	NA	NA	NA	NA
Lecanora_formosa	ZX 20129045-2	KT453819	KT453771	KT453773	NA	KT453978	NA
Lecanora_formosa	ZX YN0188	KT453820	KT453769	KT453774	NA	KT453979	KT453877
Lecanora_hybocarpa	AFTOL 639	DQ912273	DQ782849	DQ782910	DQ782829	NA	NA
Lecanora_orientoafricana	Kirika	NA	NR_120113	NA	NA	NA	NA
Lecanora_paramerae	Lumbsch s.n.	EF105418	EF105413	EF105422	EF105431	NA	NA
Lecanora_polytropa	AFTOL 1798	DQ986807	HQ650643	DQ986792	NA	DQ992418	NA
Lecanora_pseudargentata	ALV16820	NA	MH714514	NA	NA	NA	NA
Lecanora_saligna	Leavitt 5702	NA	KU934539	NA	KU935293	KU935036	KU934910
Lecanora_tropica	Lumbsch 19844I	NA	JN943721	JN939533	JN987927	NA	JN992713
Lecanora_tropica	Papong 6440	JQ782699	JN943720	JN939518	JN987928	NA	JN992714
Lecidella_carpathica	ZX 20140367-2	KT453831	KT453741	KT453784	KT453905	KT453944	NA
Lecidealla_effugiens	ZX 20141148-2	KT453833	KT453747	KT453786	NA	KT453941	KT453883
Lecidella_elaeochroma	AFTOL 1275	NA	HQ650605	DQ986747	DQ986818	DQ992429	NA
Lecidella_elaeochromoides	ZX 20141142	KT453836	KT453750	KT453790	NA	KT453940	NA
Lecidella_enteroleucella	ZX YN0194	KT453838	KT453757	KT453792	NA	KT453964	NA
Lecidella_patavina	ZX 20140501-2	KT453845	KT453767	KT453799	KT453910	KT453967	KT453879
Lecidella_stigmatea	ZX 20140507-2	KT453851	KT453763	KT453807	KT453917	KT453973	KT453882
Lecidella_tumidula	ZX XL0009	KT453854	KT453736	KT453810	KT453907	KT453946	NA
Letharia_columbiana	s.n.; Moberg 11301	KT453855	KT453735	DQ923664	KT453919	KT453939	KT453878
Miriquidica_complanata	Szczepanska 935	NA	KF562187	KF562179	KF601233	NA	KF562169
Miriquidica_garovaglii	Szczepanska 538	NA	KF562188	KF562180	AY756420	NA	NA
Miriquidica_leucophaea	Kossowska 448	NA	NA	KF562181	KF601235	NA	KF562170
Myriolecis_altunica	20071910	MH698407	MH698406	MH698405	MK034469	NA	MK034471
Myriolecis_contractula	AFTOL 877	DQ986898	HQ650604	DQ986746	DQ986817	DQ992428	NA
Myriolecis_dispersa	Hill s.n.	NA	KT453734	NA	NA	KT453922	KT453866
Myriolecis_dispersa	Leavitt 12-002	NA	KT453733	NA	KU935287	KU935029	KT453865
Myriolecis poliophaea	O:L 200460	MG925879	MG925981	NA	MG926178	MG926254	NA
Palicella_filamentosa	Hauck s.n.	HQ660568	HQ650663	HQ660543	NA	NA	NA
Palicella_schizochromatica	Hauck s.n.	HQ660555	HQ650652	HQ660532	NA	NA	NA
Protoparmelia_badia	s.n.; Hafellner 68478	NA	KY066254	KF562183	EF105434	NA	KF562174
Protoparmeliopsis_achariana	AFTOL 1693	DQ972976	NA	DQ973027	DQ973051	DQ973088	NA
Protoparmeliopsis_achariana	AFTOL 4958	KJ766465	NA	KJ766633	NA	NA	NA
Protoparmeliopsis_achariana	U525	NA	AF070019	DQ787341	NA	NA	NA
Protoparmeliopsis_garovagii	Leavitt 089	KT453818	KT453728	KT453775	KU935294	KT453923	KT453867
Protoparmeliopsis_garovagii	Leavitt 145	NA	KT453727	NA	KU935290	KU935032	KT453869
Protoparmeliopsis_muralis	Leavitt 141	NA	KT453725	NA	KU935305	KU935047	KT453871
Protoparmeliopsis_muralis	Leavitt 143	KT453822	KT453726	KT453776	KU935306	KT453928	KT453870
Protoparmeliopsis_muralis	Schmull s.n.	HQ660556	HQ650653	HQ660533	NA	HQ660523	NA
Protoparmeliopsis_muralis	Vondrak 9413	KT453823	KT453730	KT453777	KU935311	KT453931	KT453875
Protoparmeliopsis_muralis	Vondrak 9417	NA	KT453724	NA	KU935309	KU935051	KT453872
Protoparmeliopsis_peltata	MS014622	NA	KT453723	NA	KT453892	KU935142	KT453874
Ramboldia_elabens	AFTOL 4996	KJ766482	NA	KJ766648	KJ766888	NA	NA
Ramboldia_gowardiana	AFTOL 4913	KJ766483	NA	KJ766649	KJ766889	NA	NA
Ramboldia_russula	Luecking 17640	EU075533	EU075547	EU075524	NA	NA	NA
Ramboldia_sanguinolenta	Elix 28835	EU075534	EU075548	EU075523	KT453920	NA	KT453887
Ramboldia_stuartii	Elix 28664	EU075535	EU075549	EU075522	NA	NA	NA
Rhizoplaca_haydenii	Leavitt 727	KT453857	NA	KT453813	KT453902	KT453932	NA
Rhizoplaca_melanophthalma	MS014624	KT453858	JX948274	NA	JX948316	JX948354	JX948297
Rhizoplaca_melanophthalma	U281	DQ787352	AF159935	DQ787351	NA	NA	NA
Rhizoplaca_parilis	55078	NA	HM577309	NA	JX948311	JX948350	HM577443
Rhizoplaca_porteri	55145	NA	HM577376	NA	JX948340	JX948379	KU934956
Rhizoplaca_shushanii	55063	KT453862	HM577284	KT453817	JX948332	JX948370	HM577418
