# Supplementary material for: Turnover of Lecanoroid Mycobionts and Their Trebouxia Photobionts Along an Elevation Gradient in Bolivia Highlights the Role of Environment in Structuring the Lichen Symbiosis
Source: Front Microbiol. 2021 Dec 20;12:774839. doi: 10.3389/fmicb.2021.774839 (PMC8721194; doi:10.3389/fmicb.2021.774839)
Supplement: Supplementary file 3 [file Data_Sheet_3.zip › Lecanoraceae_6_loci_Medeiros_Mazur.nex]

#NEXUS
[written Tue Nov 30 10:29:32 EST 2021 by Mesquite  version 3.51 (build 898) at bio-FLLab-MBP.lan/192.168.12.119]

BEGIN TAXA;
	TITLE Taxa;
	DIMENSIONS NTAX=154;
	TAXLABELS
		'10_1_Lec_AF_29890' '10_2_Lec_AF_29888' '10_3_Lec_AF_29874' '10_4_Lec_AF_29892' '10_5_Lec_AF_29902' '10_6_Lec_AF_29891' '10_7_Lec_AF_28985' '11_2_Lec_AF_29878' '12_3_Lec_AF_26927' '12_4b_Lec_AF_27602' '12_6_Lec_AF_27593' '12_7_Lec_AF_27515' '13_1_Lec_AF_28936' '13_12_Lec_AF_28262' '13_13b_Lec_PRF_3751' '13_14_Lec_PRF_3757' '13_2_Lec_AF_28943' '13_3_Lec_AF_28312' '13_4_Lec_AF_27926' '13_5_Lec_AF_28846' '13_8_Lec_AF_27860' '13_9_Lec_AF_28854' '14_10b_Lec_AF_26702' '14_2_Lec_AF_26464' '14_3_Lec_AF_27192' '14_5_Lec_AF_27292' '14_6_Lec_AF_27119' '14_8_Lec_AF_26372' '14_9_Lec_AF_26717' '15_4a_Lec_AF_29260' '15_5_Lec_AF_29239' '15_6_Lec_AF_29875' '15_9_Lec_AF_29535' '16_1_Lec_AF_29527' '16_10_Lec_AF_29466' '16_11_Lec_AF_29480' '16_12_Lec_AF_29537' '16_13_Lec_AF_29637' '16_14_Lec_AF_29586' '16_15_Lec_AF_29421' '16_16_Lec_AF_29438' '16_17_Lec_AF_29436' '16_18_Lec_AF_29428' '16_19_Lec_AF_29434' '16_2_Lec_AF_29512' '16_20_Lec_AF_29427' '16_21_Lec_AF_29458' '16_22_Lec_AF_29426' '16_23_Lec_AF_29431' '16_25b_Lec_AF_29526' '16_3_Lec_AF_29594' '16_4a_Lec_AF_29565a' '16_4b_Lec_AF_29565b' '16_5_Lec_AF_29519' '16_9_Lec_AF_29500' '21_1_Lec_PRF_3995' '21_3_Lec_PRF_3997' '21_7_Lec_PRF_4001' '4_1_Lec_AF_17637' '4_6_Lec_AF_29584' '4_7_Lec_AF_29597' '4_8_Lec_AF_29635' '5_1_Lec_AF_18868' '6_1_Lec_AF_29567' '6_2_Lec_AF_29569' '6_3_Lec_AF_29582' '6_41_Lec_AF_29143' '6_5_Lec_AF_29196' '7_1_Lec_AF_29124' '7_2_Lec_AF_29524' '7_3_Lec_AF_29504' '7_4_Lec_AF_29217' '7_5_Lec_AF_29191' '7_6_Lec_AF_29155' '8_1_Lec_AF_28992' '8_2_Lec_PRF_3893' '8_3_Lec_AF_29872' '8_4_Lec_AF_28983' '8_5_Lec_AF_29000' '8_6_Lec_AF_29188' '8_7_Lec_AF_29877' '8_8_Lec_AF_29901' '9_1_Lec_AF_29951' '9_2_Lec_AF_29181' '9_3_Lec_AF_29616' '9_42_Lec_AF_29223' '9_5_Lec_AF_29216' 'AF_29443' 'AF_29446' 'Gypsoplaca_macrophylla' 'Gypsoplaca_sp_Spribille_38752' 'Haematomma_accolens_voucher_Luecking_17626x2' 'Haematomma_flexuosum_voucher_Luecking_17626x3' 'Haematomma_stevensiae' 'Haematomma_sulphureum_voucher_Luecking_173070' 'Lecanora_achroa_voucher_Elix_43396' 'Lecanora_achroa_voucher_Papong_6458' 'Lecanora_caesiorubella_voucher_Lumbsch_19094a' 'Lecanora_caesiorubella_voucher_Lumbsch_19974k' 'Lecanora_farinacea_voucher_Lumbsch_19971b' 'Lecanora_flavopallida_voucher_Lumbsch_19972d' 'Lecanora_flavoviridis' 'Lecanora_formosa_voucher_ZX_20129045_2' 'Lecanora_formosa_voucher_ZX_YN0188' 'Lecanora_hybocarpa_voucher_AFTOL_ID_639' 'Lecanora_orientoafricana_F_Kirika_2205' 'Lecanora_paramerae_Lumbsch_s_n' 'Lecanora_polytropa_voucher_AFTOL_ID_1798' 'Lecanora_pseudargentata_isolate_ALV16820' 'Lecanora_saligna_voucher_Leavitt_5702' 'Lecanora_tropica_voucher_Lumbsch_19844' 'Lecanora_tropica_voucher_Papong_6440' 'Lecidella_carpathica_voucher_ZX_20140367_2' 'Lecidella_effugiens_voucher_ZX_20141148_2' 'Lecidella_elaeochroma_voucher_AFTOL_ID_1275' 'Lecidella_elaeochromoides_voucher_ZX_20141142' 'Lecidella_enteroleucella_voucher_ZX_YN0201' 'Lecidella_patavina_voucher_ZX_20140501_2' 'Lecidella_stigmatea_voucher_ZX_20140507_2' 'Lecidella_tumidula_voucher_ZX_XL0009' 'Letharia_columbiana_112416' 'Miriquidica_complanata_Szczepanska_935' 'Miriquidica_garovaglii_Szczepanska_538' 'Miriquidica_leucophaea_Kossowska_448' 'Myriolecis_altunica_voucher_20071910' 'Myriolecis_contractula_voucher_AFTOL_ID_877' 'Myriolecis_dispersa_voucher_Hill_s_n' 'Myriolecis_dispersa_voucher_Leavitt_12_002' 'Myriolecis_poliophaea_isolate_4822' 'Palicella_filamentosa_voucher_Hauck_s_n' 'Palicella_schizochromatica_voucher_Hauck_s_n' 'Protoparmelia_badia_Hafellner_68478' 'Protoparmeliopsis_achariana_voucher_AFTOL_ID_1693' 'Protoparmeliopsis_achariana_voucher_AFTOL_ID_4958' 'Protoparmeliopsis_achariana_voucher_U525' 'Protoparmeliopsis_garovaglii_voucher_Leavitt_089' 'Protoparmeliopsis_garovaglii_voucher_Leavitt_145' 'Protoparmeliopsis_muralis_voucher_Leavitt_141' 'Protoparmeliopsis_muralis_voucher_Leavitt_143' 'Protoparmeliopsis_muralis_voucher_Schmull_s_n' 'Protoparmeliopsis_muralis_voucher_Vondrak_9413' 'Protoparmeliopsis_muralis_voucher_Vondrak_9417' 'Protoparmeliopsis_peltata_voucher_MS014622' 'Ramboldia_elabens_voucher_AFTOL_ID_4996' 'Ramboldia_gowardiana_voucher_AFTOL_ID_4913' 'Ramboldia_russula_voucher_Luecking_17640' 'Ramboldia_sanguinolenta_voucher_Elix_28835' 'Ramboldia_stuartii_voucher_Elix_28664' 'Rhizoplaca_haydenii_voucher_Leavitt_727' 'Rhizoplaca_melanophthalma_voucher_MS014624' 'Rhizoplaca_melanophthalma_voucher_U281' 'Rhizoplaca_parilis_voucher_55078' 'Rhizoplaca_porterii_voucher_55145' 'Rhizoplaca_shushanii_voucher_55063' 
	;

END;


BEGIN CHARACTERS;
	TITLE  Character_Matrix;
	DIMENSIONS  NCHAR=8555;
	FORMAT DATATYPE = DNA GAP = - MISSING = ?;
	MATRIX
	'10_1_Lec_AF_29890'                                ???????????????????????????????????????????????????????????????????????????????????????????????????AACTA-CCTTGGAGTAAGGAGAAAGATCCCTTATATT---------------------AATAAAGAAATTTAGATTTCGCTCTTAGA--TGTATCT--ATCTCGTGTG--G-TTGTAGTAGTTAAAGTAAAA-GTTTAACTAGCTTTATACACGTAGTCGAAACTGAGAGGTTGATCGATCA-CAGTGGGCCTGAAGAAAGCCCACGATGAGAATTACAGCAGTGA-GGAATCTTGGTCAATAGCCTAACGGCTGAACCAGCAATTTG-GAGG-AATGTATAGCGATA-GCTAA-TTGCATTGTC----ATAA-AGATACATGC-AATATCGACTTAGTCGAATAAAATTCTAGGTAGATATTTGATAATGACATTGTCTGCCTATTAGTCTTGACCAAATTACGTGCCAGCAGTCGCGGTAACACGTAAAAGACTAGTGTTATTCATCTTTAATAGGTTTAAAGGGTA-CCTAGACGGTAAATCAAGCCAT--------AAAAGGGACTAATTTACTAGAGTTACTTGCGAGGGGGCACTAAAGTACTAATGGTG---TAGAGATGAAATTTTACAATACCTTTTTTC---------------GAAAGAAAATTAATGGCACAGGTATAGGCGAAAGCATCCTCTTATGTGATAACTGACGTTGAGGGACGAAGGCTTTGAATAGCGAACAGGATTAGATACCCTGGTAGTTGAAGCAGAAAATGATGAATGTCATAGATTAGACAT--------TAGTTTATTCTATAAATGAAAGTGTAAGCATTCCACCTCAAGAGTAATTTGGCAACATTGGAACTGAAATCATTAGACCGTTTCTGAAACCAGTAGTGAAGTATGTTG-TTTAATTTGATGATCCGCAAAAAACC-TTACCACAATTTGAATATTTATATTATTCTTTATTT-CAACTATTTCTTAATTTA-----TCATTTCTATTTCTTAAT------------------------------------------------------------TTATCTTT--TTTTGAG-------------------CATTTAG--AGATAATAATATAGAAATAATTGGG----------------------------------ATAGAAGAAAATATTTTTACAAGCGTTGCACGGCTGTCTTCAGTTAATGTCGTGAGATTTTGGTTAGTTCCATTAAATTAACGTAAACCCTTACTA-TA-TTTT-TACATATAGTAGTTCTCC-ACTAGATTGGATAAGATAACAGGGACTAAGA-CAAGTCATCATGG-CCTAAATATTGTGGG-CTATAGA-CGTGCTGCATATACCTTTACAAAA-GGATGTT-AAATTGAAAAATT-GAGCTAATCCCC--AAAA-TGGATATA--------TTGGATGA???????????????????????????????????????????????????????????????????????????????????????????????????????????????????????????????????????????????????????????????????????????????????????????????????????????????????????????????????????????????????????????????????????????????????????????????????????????????????????????????????????????????????????????????????????????????????????????????????????????????????????????GATCATTAA------------------CGAGAGA-GGGGCCC------C-GCGCCCCC------------GGGA--------GCTTC-----------GG------CACCC--TTT-CTTC-ACCCGGT---GT-CTACG--TGT-CT-CTGTTGCTTTGGCGGGTC--GGGAG------------GCCGTCTCTCA-CC-TCG-----------ATCACTTG----------------------GCCC-----CAGGG-CTCAAAGGGG--------T-CCG---------TGCCCG-CCAGA-GGT--CC------------AAATTACT----TCTGT----TGG-----------------ATCGTGTC-GTC-CGAGTATATCTATAATAGTGA-----------------AAAACTTTCAACAACGGATC----TCTTGGTTCCGGCATCGATGAAGAACGCAGCGAAATGCGATAAGTAATGTGAATTGCAGAATTCAGTGAATCATCGAATCTTTGAACGCACATTGCGCCCCTCGGTATTCC-GGGGGG-CAT-GCCTGTT-CGAGC-GTCA-TTGT-ACCCTTCAAGTC-CAACTTGGTATATGGG-CCGCCGCTTCGCATCT---------------A---GCGG-G-CTCG-AAAGTTAGTGGT-TG-TCCGGCGA--GA-CT-TCGAG-C----GCAGT----AGATAA--------------ACCCCCCGCTTCGGAGGA-----GC-TT--CGC-ATCGTTCCACCAG----------------------AAACT-----------CGAAT------TTTCCAAT????????????????????????????????????????GATTGACCTCGG-ATCAGGTAGGGATACCCGCTGAACTTAAGCATATCAATAAGCGGAGGAAAAGAAACCAACTGGGATTGCCTCAGTAACGGCGA-GTGAAG--CGGCAACAGCTCAAATTTGAAATCTGATCCCGCTT-GGGGTTCGAGTTGTAATTTGTAGAGGGTGTTTCGGGCGCGGTCACGGTT-CAAGTCCCTTGGAACAGGGCGTCAGAGAGGGTGAGAATCCCGTACGGAACCGGCGGCTAAACCT-ACGT-GAAACCCCTTCGACGAGTCGAGTTGTTTGGGAATGCAGCTCTAAATGGG-TGGTAAATTTCATCTAAAGCTAAATACCGGCCGGAGACCGATAGCGCACAAGTAGAGTGATCGAAAGATGAAAAGCACTTTGGAAAGAGAGTTAAAAAGTACGTGAAATTGTTGAAAGGGAAGCGCTTGCAACCAGACCTG-CCCG-TGGGCGATCAACCTCCG--------TTC-TCGGGGGCCAACGCG-CCCACGATCAGGCCAGCATCGGTTCGG-GCGG-CGGGACAAAGGCC-ATGGGAACGTAGC-TC--CT-T-TC----GGGGAG-TGTTAT-AGCCCGT-GGCGGAATGCCG-CCAGCCGGGACCGAGGATCGCGCTTCGGCCAGGATGCTGGCGTAATGGTTGTAAGCGGCCCGTCTTG-AAACACGGACCAA-GGAGTGGAATATCTGTACGAGTGTTTGGGTGT-CAAACCCATGCGCGCAATGAAAGTGAACGGAGGTGAGAACCCTTC-----GAGGGC-GCATCATCGACCGATCCAAATGTTTTCGGATGGATTTGAGTACGAGTACAGCTGTTTCGACCCGAAAG------------------------------------------------------------------------ATGGTGAACTATACGTGAATAGGGTGAAGCCAGAGGAAACTCTGGTGGAGGCTCGCAGCGGTTCTGACGTGCAAATCGATCGTCAAA------------------------------------------------------------------------------------------------------------------------------------------------------------------------------------------------------------------------TTTGCGTATAG-------------------------------------------------------------G----------------------------------------------------------------G----------------------------------------------------------------------------------------GC-----------------------------------------------------------------------------------------------------------------------------------------------------------------------------------------------------------------------------------GAAAGACTAA---TC---------------------------------------------------------------------------------------------------------------------------------------------------------------------------------------------GAACCAT-----------------------------------------------------------------------------------------------------------------------------------------------------------------------------------------------------------------------------------------------------------------------------------------------------------------------------------------------------------------------------------------------------------------------------CT---------------------------------------------------------------------------------------------------------------------------------------------------------------------------------------------------------------------------AGTA---------------------------------------------------------GCTGGTTCCT--------------------------------------------------------------------------------------------------------------------------------------------------------------------------------------------GCCGAAGTTTCCCTCAGGATAGCAGTAACGTTTT-CAG-TTTTATGAGGTAAAGCGAATGATTAGAGGCCTTGGGG-TTGGAATAACCT------------------------------------------------------------T-AACCTATTCTCARACTTTAAA-TATGT-AAGAAGT-CCTTGTTAC--TTCATTGAACGTGGACATTCGAATGTAC-CGTTACTAGTGGGGCCATTTT?????????????????????????????????????????????????????????????????????????????????????????????????????????????????????????????????????????????????????????????????GGCAAGGTCTTAGTAGACGAAGTTAGTCATCCT-------------AGTTGGGATGGCTGATCTTCTCTTGTATTTTGCTGACATAACATTTATCTAGAGCAATCCAGCATTCGTGGACGCTTTGCGCTATCGAGACCCGAAGCGGCGCTTCGACGCTGTTTGGCGGCTTTGTAAATCTAAGATGATGTGCGAATCCACAGTTGCGCCAGACGACGACGCC---------CCTCCAGAAAAGCAAAAAGAACCCAAGCATGACCATGGAGGCTGTGGAAACGTACAGCCAGAAATCCGTCGCGAAGGGCTAAGACTGAATGGAACATGGAAACCGCAGAAAGGTGAAGAGGACAACGAGGGCCAACAGCCAGAGAAAAAGCCAATAACTCCTCAGATGGCTCTTAATATTTTCCGTAATATTACAACAGAAGATATTAGACGTATGGGTCTAAGTAACGATTACGCACGGCCAGAATGGATGATTATAACTGTTTTGCCGGTGCCCCCTCCTCCAGTCAGACCTAGCATCTCCGTTGACGGAGGAAATGGCCCGCGGGGCGAGGATGACTTAACCTATAAACTTGGAGACATCATCCGTGCGAATGGGAACGTCCGTCGGTGCGAAACAGAAGGCTCT?????????????????????????????????????????????????????????????????????????????????????????????????????????????????????????????????????????????????????????????????????????????????????????????????????????????????????????????????????????????????????????????????????????????????????????????????????????????????????????????????????????????????????????????????????????????????????????????????????????????????????????????????????????????????????????????????????????????????????????????????????????????????????????????TTCATGGTGCAGCGAAACATGGATCTCTTGGAGGAATATGAGCCGATCAATTTTCCAAATGCAACCAAAATCTTCGTTAATGGCGTTTGGGTAGGCGTTCACCGCGATCCAGCACGTCTGGTTCAGAATGTCCAAGCTCTTCGGAGGAATGGCTTGATCTCTCATGAAGTCAGCTTGATCCGGGATGTTCGAGATCGCGAATTCAAGATCTTCACGGACGCAGGCAGAGTTTGTCGACCTCTCTTCGTCATCGAGAATGATCTGAAGAGCCCTAGAAACGGAAACCTTGTATTAACTAAGGAGATGGTGCAAACATTGGAGGAGGATAAGGAATTGCTGAGCGCCATGGAGCCTGAGGAGCGAGAGAAAGTTGATATGGGTTGGAAGCGGCTTGTCAAGGCCGGTGTTGTGGAGTATGTCGATGCTGAAGAGGAAGAGACGATTATGATTACCATGACTCCAGAAGACTTGGAAATTTCACGCCTCATCCAGCAGGGTTATCAGGTTCCAGAA------GCTGGCCCTGATGAATTGAACAAACGTGTCAAGACAGCAGCCAACCCT---------AGTGCGAGGCAATGGACGCATTGTGAAATCCATCCGAGTATGATTTTGGGCATATGTGCTAGCATTATTCCTTTCCCCGATCATAACCAGGTATGTTTCATGATCAAGCTGACTGTATAACATCTAACACCTGGACAGTCTCCTAGAAATACCTACCAATCTGCCATG???????????????????????????????????????????????????????????????????????????????????????????????????????????????????????????????????????????????????????????????????????????????????????????????????????????????????????????????????????????????????????????????????????????????????????????????????????????????????????????????????????????????????????????????????????????????????????????????????????????????????????????????????????????????????????????????????????????????????????????????????????????????????????????????????????????????????????????????????????????????????????????????????????????????????????????????????????????????????????????????????????????????????
	'10_2_Lec_AF_29888'                                ???????????????????????????????????????????????????????????????????????????TACAGGTGAGTATAAGATAGT--ATACCA-CCTTGGAGTAAGGAGAAAGATCCCTTATATT---------------------AATAAAGAAATTTAGATTTCGCTCTTAGA--TGTATCT--ATCTCGTGTA--G-TTGTAGTAGTTAAAGTAAAA-GTTTAACTAGCTTTATACACGTAGTCGAAACTGAGAGGTTGATCGATCA-CAGTGGACCTGAATAAAGTCCACGATGAGAATTACAGCAGTGA-GGAATCTTGGTCAATAGCCTAACGGCTGAACCAGCAATTTG-GAGG-AATGTATAGCGATA-GCTAA-TTGCATTGTC----ATAA-GCATACATGC-AATATCGACTTAGTCGAATAAAGTTCTAGGTAGATCTTTGATAATGACAAGATCTGCCTATTAGTCTTGACCAAATTACGTGCCAGCAGTCGCGGTAATACGTAAAAGACTAGTGTTATTCATCTTTAATAGGTTTAAAGGGTA-CCTAGACGGTAAATCAAGCCAT--------AAAAGGGACTAATTTACTAGAGTTACTTGCGAGGGGGCACAAAAGTACTAATGGTG---TAGAGATGAAATTTTACAATACCTCTTTTC---------------GAAAGAAAATTAATGGCACAGGTATAGGCGAAAGCATCCTCTTATGTGATAACTGACGTTGAGGGACGAAGGCTTTGAATAGCAAACAGGATTAGATACCCTAGTAGTTGAAGCAGAAAATGATGAATGTCATAGATTAGACAT--------TAGTTTATTCTATAAATGAAAGTGTAAGCATTCCACCTCAAGAGTAATTTGGCAACATTGGAACTGAAATCATTAGACCGTTTCTGAAACCAGTAGTGAAGTATGTTG-TTTAATTTGATAATCCGCAAAAAACC-TTACCACAATTTGAATATTTATATTATTTTTTATTT----CAACTATTTCTTACTATG-----TCATTTCTTTTTCTTAAA------------------------------------------------------------TTATCTTT--TGTTTTA------------------AGCAATTAGAGTGATAAATAAATAAGAAATCT-------------------------------TGGAATAAAGAAAATATTTTTACAAGCGTTGCACGGCTGTCTTCAGTTAATGTCGTGAGATTTTGGTTAGTTCCATTAAATTAACGTAAACCCTTACTA-TA-TTTT-TACATATAGTAGTTCTCC-ACTATATTGGATAAGATAACAGGGACTAAGA-CAAGTCATCATGG-CCTAAATATTGTGGG-CTATAGA-CGTGCTGCATATACCTTTACAAA--GGATGTT-AAATTGAAAAATT-GAGCTAATCCCC--AAAA-TGGATA-------TAAATGGATTGTAGTCTGGTAACTCG???????????????????????????????????????????????????????????????????????????????????????????????????????????????????????????????????????????????????????????????????????????????????????????????????????????????????????????????????????????????????????????????????????????????????????????????????????????????????????????????????????????????????????????????????????????????????????????????????????????????????????????????????????????????????????????????????????????????????????????????????????????????????????????????????TC-ACCCGCT---GT-CTACG--TAT-GT-TTGTTGCTTTGGCGGGTCC-CGAGG--------------CAAATCCCA-TG-GCG-----------GCCAGGCG----------------------GCCG-----CGGAG-CTCGGGG---------------A---------TGCCCG-CCGGA-GGG--TT-----------ACACTCTT-----CCTGC----TCT-----------------CCAGCGTC-GTC-CGAGTCGGTTCGTAACGGTGG-----------------AAAACTTTCAACAACGGATC----TCTTGGTTCCGGCATCGATGAAGAACGCAGCGAAATGCGATAAGTAATGTGAATTGCAGAATTCAGTGAATCATCGAATCTTTGAACGCACATTGCGCCCTTCGGTATTCC-GGGGGG-CAT-ACCTGTT-CGAGC-GTCA-TTGC-ATCTCTCAAGCG-CGGCTTGGTTCGTGAG-TCCTCGCCTCGTTCGC---------------G---GCGGGG-CTCG-AAAGTCAGTGGT-CG-TTCGGCGA--GA-CT-TTGGG-C----GCAGT----AAAACG--------------TTCCTTCGCTCTGAAAG------TC-CT--CGT-TCGAGCGCTTCAA----------------------AACCCTG-----------------GAGCCTTCAAT????????????????????????????????????????GATTGACCTCGG-ATCAGGTAGGGTTACCCGCTGAACTTAAGCATATCAATAAGCGGAGGAAAAGAAACCAACCGGGATTGCCTCAGTAACGGCGA-GTGAAG--CGGCAACAGCTCAAATTTGAAATCTGGCTTCGCGT-GAGGCTCGAGTTGTAATTTGCAGAGGGCGTTTCGGGTGCGGTCCCAACC-TAAGTCCTTTGGAACAGGGCGTCAGAGAGGGTGAGAATCCCGTACAGGGTCGGCGACTCAGCCC-GTGC-GAAACCCCTTCGACGAGTCGAGTTGTTTGGGAATGCAGCTCCAAATGGG-TGGTAAATTTCATCTAAAGCTAAATATCGGCCGGAGACCGATAGCGCACAAGTAGAGTGATCGAAAGATGAAAAGCACTTTGGAAAGAGAGTCAAAAAGTACGTGAAATTGTTGAAAGGGAAGCGCTTGTAACCAGACTTGTTCCG-TGGGCGATCAGCCTCCG--------TTT-TCGGGGGTCCACGCG-CCCACGGTCAGGCCAGCATCGGTTCGG-GCGG-CGGGACAAAGGCC-GCGGGAACGTAGC-TC???????????????????????????????????????????????????????????????????????????????????????????????????????????????????????????????????????????????????????????????????????????????????????????????????????????????????????????????????????????????????????????????????????????????????????????????????????????????????????????????????????????????????????????????????????????????????????????????????????????????????????????????????????????????????????????????????????????????????????????????????????????????????????????????????????????????????????????????????????????????????????????????????????????????????????????????????????????????????????????????????????????????????????????????????????????????????????????????????????????????????????????????????????????????????????????????????????????????????????????????????????????????????????????????????????????????????????????????????????????????????????????????????????????????????????????????????????????????????????????????????????????????????????????????????????????????????????????????????????????????????????????????????????????????????????????????????????????????????????????????????????????????????????????????????????????????????????????????????????????????????????????????????????????????????????????????????????????????????????????????????????????????????????????????????????????????????????????????????????????????????????????????????????????????????????????????????????????????????????????????????????????????????????????????????????????????????????????????????????????????????????????????????????????????????????????????????????????????????????????????????????????????????????????????????????????????????????????????????????????????????????????????????????????????????????????????????????????????????????????????????????????????????????????????????????????????????????????????????????????????????????????????????????????????????????????????????????????????????????????????????????????????????????????????????????????????????????????????????????????????????????????????????????????????????????????????????????????????????????????????????????????????????????????????????????????????????????????????????????????????????????????????????????????????????????????????????????????????????????????????????????????????????????????????????????????????????????????????????????????????????????????????????????????????????????????????????????????????????????????????????????????????????????????????????????????????????????????????????????????????????????????????????????????????????????????????????????????????????????????????????????????????????????????????????????????????????????????????????????GGCAAGGTCTTAGTAGATGAAGTTAGTCATCCC-------------AGATGGGATGGCCGATCTTCTCTTGTAATTTGCTGACATATGTATCATCTAGAGCAATCCAGCATTCGTGGACGCCTTGCGCTACCGAGATCCGAAGCGGCGCTTCGACGCTGTTTGGCGACTGTGCAAGTCTAAGATGGTATGCGAAACCACGGTTGCGCTGGACGATGACGCT---------CCTCCAGAGAAGCAGAAAGAACCCAAGCATGATCATGGAGGTTGTGGAAATATCCAGCCAGAAATCCGTCGAGAAGGATTAAGGCTAAATGGAACATGGAAACCGCAGAAAGGTGACGAGGAAAACGAAGGTCAACAGCCAGAGAAAAAGCCAATAACTCCTCAGATGGCTCTTAATATTTTTCGTAATATTACAACAGAAGATATCAGACGTATGGGTCTAAGTAACGATTACGCACGGCCAGAATGGATGATTATAACTGTTTTGCCTGTTCCTCCTCCTCCAGTCAGACCTAGCATCTCTGTTGACGGAGGAAATGGCCCGCGGGGCGAGGATGATTTAACCTACAAACTTGGAGATATCATCCGTGCGAATGGAAACGTTCGTCGATGCGAAACAGAGGGTTCC????????????????????????????????????????????????????????????????????????????????????????????????????????????????????????????????????????????????????????????????????????????????????????????????????????????????????????????????????????????????????????????????????????????????????????????????????????????????????????????????????????????????????????????????????????????????????????????????????????????????????????????????????????????????????????????????????????????????????????????????????????????????????????????????????????????????????????????????????????????????????????????????????????????????????????????????????????????????????????????????????????????????????????????????????????????????????????????????????????????????????????????????????????????????????????????????????????????????????????????????????????????????????????????????????????????????????????????????????????????????????????????????????????????????????????????????????????????????????????????????????????????????????????????????????????????????????????????????????????????????????????????????????????????????????????????????????????????????????????????????????????????????????????????????????????????????????????????????????????????????????????????????????????????????????????????????????????????????????????????????????????????????????????????????????????????????????????????????????????????????????????????????????????????????????????????????????????????????????????????????????????????????????????????????????????????????????????????????????????????????????????????????????????????????????????????????????????????????????????????????????????????????????????????????????????????????????????????????????????????????????????????????????????????????????????????????????????????????????????????????????????????????????????????????????????????????????????????????????????????????????????????????????????????????????????????????????????????????????????
	'10_3_Lec_AF_29874'                                ????????????????????????????????????????????????????????????????????????????????????????AAGATAGTA-TAACCA-CCTTGGAGTAAGGAGAAAGATCCCTTATATT---------------------AATAAAGAAATTTAGATTTCGCTCTTAGA--TGTATCT--ATCTCGGGTA--G-TTGTAGTAGTTAAAGTAAAA-GTTTAACTAGCTTTATACACGTAGTCGAAACTGAGAGGTTGATCGATCA-CAGTGGACCTGAATAAAGTCCACGATGAGAATTACAGCAGTGA-GGAATCTTGGTCAATAGCCTAACGGCTGAACCAGCAATTTG-GAGG-AATGTATAGCGATA-GCTAA-TTGCATTGTC----ATAA-GCATACATGC-AATATCGACTTAGTCGAATAAAGTTCTAGGTAGATCTTTGATAATGACAAGATCTGCCTATTAGTCTTGACCAAATTACGTGCCAGCAGTCGCGGTAATACGTAAAAGACTAGTGTTATTCATCTTTAATAGGTTTAAAGGGTA-CCTAGACGGTAAATCAAGCCAT--------AAAAGGGACTAATTTACTAGAGTTACTTGCGAGGGGGCACAAAAGTACTAATGGTG---TAGAGATGAAATTTTACAATACCTCTTTTC---------------GAAAGAAAATTAATGGCACAGGTATAGGCGAAAGCATCCTCTTATGTGATAACTGACGTTGAGGGACGAAGGCTTTGAATAGCAAACAGGATTAGATACCCTAGTAGTTGAAGCAGAAAATGATGAATGTCATAGATTAGACAT--------TAGTTTATTCTATAAATGAAAGTGTAAGCATTCCACCTCAAGAGTAATTTGGCAACATTGGAACTGAAATCATTAGACCGTTTCTGAAACCAGTAGTGAAGTATGTTG-TTTAATTTGATAATCCGCAAAAAACC-TTACCACAATTTGAATATTTATATTATTTTTTATTT-CAACTATTTCTTACTATG-----TCATTTCTTTTTCTTAAA------------------------------------------------------------TTATCTTTTGTTTTAAG-------------------CAATTAGAGTGATAAATAAATAAGAAATCTTGG-----------------------------------AATAAAGAAAATATTTTTACAAGCGTTGCACGGCTGTCTTCAGTTAATGTCGTGAGATTTTGGTTAGTTCCATTAAATTAACGTAAACCCTTACTA-TA-TTTT-TACATATAGTAGTTCTCC-ACTATATTGGATAAGATAACAGGGACTAAGA-CAAGTCATCATGG-CCTAAATATTGTGGG-CTATAGA-CGTGCTGCATATACCTTTACAAAA-GGATGTT-AAATTGAAAAATT-GAGCTAATCCCC--AAAA-TGGATATA-------AATGGAT???????????????????????????????????????????????????????????????????????????????????????????????????????????????????????????????????????????????????????????????????????????????????????????????????????????????????????????????????????????????????????????????????????????????????????????????????????????????????????????????????????????????????????????????????????????????????????????????????????????????????????????????TCATTAA------------------CGAGAGA-GGGGCTT------C-TCGCCTCC------------CGGG--------GATCT-------CA-AGA------TCCCC-AACT-CTTC-ACCCGCT---GT-CTACG--TAT-GT-TTGTTGCTTTGGCGGGTCC-CGAGG--------------CAAATCCCA-TG-GCG-----------GCCAGGCG----------------------GCCG-----CGGAG-CTCGGGG---------------A---------TGCCCG-CCGGA-GGG--TT-----------ACACTCTT-----CCTGC----TCT-----------------CCAGCGTC-GTC-CGAGTCGGTTCGTAACGGTGG-----------------AAAACTTTCAACAACGGATC----TCTTGGTTCCGGCATCGATGAAGAACGCAGCGAAATGCGATAAGTAATGTGAATTGCAGAATTCAGTGAATCATCGAATCTTTGAACGCACATTGCGCCCTTCGGTATTCC-GGGGGG-CAT-ACCTGTT-CGAGC-GTCA-TTGC-ATCTCTCAAGCG-CGGCTTGGTTCGTGAG-TCCTCGCCTCGTTCGC---------------G---GCGGGG-CTCG-AAAGTCAGTGGT-CG-TTCGGCGA--GA-CT-TTGGG-C----GCAGT----AAAACG--------------TTCCTTCGCTCTGAAAG------TC-CT--CGT-TCGAGCGCTTCAA----------------------AACCC---------T-G-------GAGCCTTCAAT????????????????????????????????????????GATTGACCTCGG-ATCAGGTAGGGTTACCCGCTGAACTTAAGCATATCAATAAGCGGAGGAAAAGAAACCAACCGGGATTGCCTCAGTAACGGCGA-GTGAAG--CGGCAACAGCTCAAATTTGAAATCTGGCTTCGCGT-GAGGCTCGAGTTGTAATTTGCAGAGGGCGTTTCGGGTGCGGTCCCAACC-TAAGTCCTTTGGAACAGGGCGTCAGAGAGGGTGAGAATCCCGTACAGGGTCGGCGACTCAGCCC-GTGC-GAAACCCCTTCGACGAGTCGAGTTGTTTGGGAATGCAGCTCCAAATGGG-TGGTAAATTTCATCTAAAGCTAAATATCGGCCGGAGACCGATAGCGCACAAGTAGAGTGATCGAAAGATGAAAAGCACTTTGGAAAGAGAGTCAAAAAGTACGTGAAATTGTTGAAAGGGAAGCGCTTGTAACCAGACTTGTTCCG-TGGGCGATCAGCCTCCG--------TTT-TCGGGGGTCCACGCG-CCCACGGTCAGGCCAGCATCGGTTCGG-GCGG-CGGGACAAAGGCC-GCGGGAACGTAGC-TC--CT-C-TC----GGGGAG-TGTTAC-AGCCCTC-GGCGGCACGCCG-CCAGCCCGGATCGAGGACCGCGCTTCGGCCAGGATGCTGGCGTAATGGTTGCAAGCGGCCCGTCTTG-AAACACGGACCAA-GGAGTGGAATATCTGTACGAGTGTTTGGGCGT-CAAACCCATACGCGCAATGAAAGTGAACGGAGGTGAGAACCCTCC-----GAGGGC-GCATCATCGACCGATCCAGATGTTTTCGGATGGATTTGAGTACGAGTACAGCTGTTTCGACCCGAAAG------------------------------------------------------------------------ATGGTGAACTATACGTGAATAGGGTGAAGCCAGAGGAAACTCTGGTGGAGGCTCGCAGCGGTTCTGACGTGCAAATCGATCGTCAAA------------------------------------------------------------------------------------------------------------------------------------------------------------------------------------------------------------------------TTGGCGTATAG-------------------------------------------------------------G----------------------------------------------------------------G----------------------------------------------------------------------------------------GC-----------------------------------------------------------------------------------------------------------------------------------------------------------------------------------------------------------------------------------GAAAGACTAA---TC---------------------------------------------------------------------------------------------------------------------------------------------------------------------------------------------GAACCAT-----------------------------------------------------------------------------------------------------------------------------------------------------------------------------------------------------------------------------------------------------------------------------------------------------------------------------------------------------------------------------------------------------------------------------CT---------------------------------------------------------------------------------------------------------------------------------------------------------------------------------------------------------------------------AGTA---------------------------------------------------------GCTGGTTCCC--------------------------------------------------------------------------------------------------------------------------------------------------------------------------------------------GCCGAAGTTTCCCTCAGGATAGCAGTAACGTTTT-CAG-TTTTATGAGGTAAAGCGAATGATTAGAGGCCTTGGGG-TTGGAATAACCT------------------------------------------------------------T-AACCTATTCTCAAACTTTAAA-TATGT-AAGAAGT-CCTCGTTAC--TTTACTGAACG????????????????????????????????????????????????????????????????????????????????????????????????????????????????????????????????????????????????????????????????????????????????????????????????????????GGCAAGGTCTTAGTAGATGAAGTTAGTCATCCC-------------AGATGGGATGGCCGATCTTCTCTTGTAATTTGCTGACATATGTATCATCTAGAGCAATCCAGCATTCGTGGACGCCTTGCGCTACCGAGATCCGAAGCGGCGCTTCGACGCTGTTTGGCGACTGTGCAAGTCTAAGATGGTATGCGAAACCACGGTTGCGCTGGACGATGACGCT---------CCTCCAGAGAAGCAGAAAGAACCCAAGCATGATCATGGAGGTTGTGGAAATATCCAGCCAGAAATCCGTCGAGAAGGATTAAGGCTAAATGGAACATGGAAACCGCAGAAAGGTGACGAGGAAAACGAAGGTCAACAGCCAGAGAAAAAGCCAATAACTCCTCAGATGGCTCTTAATATTTTTCGTAATATTACAACAGAAGATATCAGACGTATGGGTCTAAGTAACGATTACGCACGGCCAGAATGGATGATTATAACTGTTTTGCCTGTTCCTCCTCCTCCAGTCAGACCTAGCATCTCTGTTGACGGAGGAAATGGCCCGCGGGGCGAGGATGATTTAACCTACAAACTTGGAGATATCATCCGTGCGAATGGAAACGTTCGTCGATGCGAAACAGAGGGTTCC?????????????????????????????????????????????????????????????????????????????????????????????????????????????????????????????????????????????????????????????????????????????????????????????????????????????????????????????????????????????????????????????????????????????????????????????????????????????????????????????????????????????????????????????????????????????????????????????????????????????????????????????GCTGAAACGCCTGAAGGCCAAGCTTGTGGTCTTGTGAAGAATCTGGCGCTCATGTGCTATATCACGGTTGGTTCTCCCAGCGATCCCATAGTAGATTTTATGGTGCAGCGAAACATGGATCTCCTGGAGGAATATGAGCCGATCAATTTCCCAAATGCGACCAAAATCTTTGTAAATGGTGTCTGGGTAGGCGTCCACCGCGATCCAGCACGTCTGGTTCAGAATGTCCAAGCTCTTCGGAGAAATGGTTTAATCTCTCACGAAGTCAGCTTGATCCGGGATGTTCGAGATCGTGAGTTCAAGATTTTTACAGATGCAGGCAGAGTTTGTCGGCCTCTATTCGTCATTGAGAACGATCCGAAGAGCCCAAGATACGGAAATCTTGTATTGACTAAGGAGATGGTGCAGACACTAGAGGAAGACAAAGAACTACTTAGTGCGATGGAGCCTGAGGAGCGCGAAAAAGCTGACATGGGTTGGAAGCGACTCGTTAAGGCTGGTGTTGTGGAGTATGTGGATGCTGAAGAAGAGGAGACGATTATGATCACCATGACTCCAGAAGACTTGGAAATTTCACGTCTCATACAGCAGGGTTATCAGGTTCCAGAA------ACTGGTCCTGATGAGCTGAACAAGCGTGTCAAAGCAGCGGCCAACCCT---------AGTGCGAGGCAGTGGACGCATTGTGAAATTCATCCGAGTATGATCTTGGGCATATGTGCCAGCATTATTCCTTTCCCCGATCATAACCAGGTATGTCTCATAGTGAAATTGAATATAAATCGTGCTAACACCTGGACAGTCTCCGAGAAACACCTACCAGTCTGCCAT???????????????????????????????????????????????????????????????????????????????????????????????????????????????????????????????????????????????????????????????????????????????????????????????????????????????????????????????????????????????????????????????????????????????????????????????????????????????????????????????????????????????????????????????????????????????????????????????????????????????????????????????????????????????????????????????????????????????????????????????????????????????????????????????????????????????????????????????????????????????????????????????????????????????????????????????????????????????????????????????????????????????????
	'10_4_Lec_AF_29892'                                ??????????????????????????????????????????????????????????????????????????????????????????????????????????????????????????????????????????????????????????????????????????AGATTTCGCTCTTAGA--TGTATCT--ATCTCGGGTA--G-TTGTAGTAGTTAAAGTAAAA-GTTTAACTAGCTTTATACACGTAGTCGAAACTGAGAGGTTGATCGATCA-CAGTGGACCTGAATAAAGTCCACGATGAGAATTACAGCAGTGA-GGAATCTTGGTCAATAGCCTAACGGCTGAACCAGCAATTTG-GAGG-AATGTATAGCGATA-GCTAA-TTGCATTGTC----ATAA-GCATACATGC-AATATCGACTTAGTCGAATAAAGTTCTAGGTAGATCTTTGATAATGACAAGATCTGCCTATTAGTCTTGACCAAATTACGTGCCAGCAGTCGCGGTAATACGTAAAAGACTAGTGTTATTCATCTTTAATAGGTTTAAAGGGTA-CCTAGACGGTAAATCAAGCCAT--------AAAAGGGACTAATTTACTAGAGTTACTTGCGAGGGGGCACAAAAGTACTAATGGTG---TAGAGATGAAATTTTACAATACCTCTTTTC---------------GAAAGAAAATTAATGGCACAGGTATAGGCGAAAGCATCCTCTTATGTGATAACTGACGTTGAGGGACGAAGGCTTTGAATAGCAAACAGGATTAGATACCCTAGTAGTTGAAGCAGAAAATGATGAATGTCATAGATTAGACAT--------TAGTTTATTCTATAAATGAAAGTGTAAGCATTCCACCTCAAGAGTAATTTGGCAACATTGGAACTGAAATCATTAGACCGTTTCTGAAACCAGTAGTGAAGTATGTTG-TTTAATTTGATAATCCGCAAAAAACC-TTACCACAATTTGAATATTTATATTATTTTTTATTT----CAACTATTTCTTACTATG-----TCATTTCTTTTTCTTAAA------------------------------------------------------------TTATCTTT--TGTTTTA------------------AGCAATTAGAGTGATAAATAAATAAGAAATCT-------------------------------TGGAATAAAGAAAATATTTTTACAAGCGTTGCACGGCTGTCTTCAGTTAATGTCGTGAGATTTTGGTTAGTTCCATTAAATTAACGTAAACCCTTACTA-TA-TTTT-TACATATAGTAGTTCTCC-ACTATATTGGATAAGATAACAGGGACTAAGA-CAAGTCATCATGG-CCTAAATATTGTGGG-CTATAGA-CGTGCTGCATATACCTTTACAAAA-GGATGTT-AAATTGAAAAATT-GAGCTAATCCCC--AAAA-TGGAT------ATAAATGGATTGTAGTCTGGTAACTCGAC?????????????????????????????????????????????????????????????????????????????????????????????????????????????????????????????????????????????????????????????????????????????????????????????????????????????????????????????????????????????????????????????????????????????????????????????????????????????????????????????????????????????????????????????????????????????????????????????????????????????????????????????????????????????????????????????????????????????????????????????????????????????????????????????????TTC-ACCCGCT---GT-CTACG--TAT-GT-TTGTTGCTTTGGCGGGTCCGAGGCAA------------------------------------------------------------------------ATCCCATGGCGGCCAGGCGGCCGTGGAGCTCGGGGA---------TGCCCG-CCGGAGGGTTACACTCTTCCTGCTCTCC----------------------------------------AGCGTC-GTC-CGAGTCGGTTCGTAACGGTGG-----------------AAAACTTTCAACAACGGATC----TCTTGGTTCCGGCATCGATGAAGAACGCAGCGAAATGCGATAAGTAATGTGAATTGCAGAATTCAGTGAATCATCGAATCTTTGAACGCACATTGCGCCCTTCGGTATTCC-GGGGGG-CAT-ACCTGTT-CGAGC-GTCA-TTGC-ATCTCTCAAGCG-CGGCTTGGTCCGTGAG-TCCTCGCCTCGT------------------TCGCGGCGGGG-CTCG-AAAGTCAGTGGT-CG-TTCGGCGA--GA-CT-TTGGG-C----GCAGT----AAAACGTT--------------CCTTCGCTCTGAAAG-------TCCT--CGT-TCGAGCGCTTCAAAACCCTGGAGCCTTCAAT????????????????????????????????????????????????????????????????????????????????????????????????????????????????????????????????????????????????????????????????????????????????????????????????????????????????????????????????????????????????????????????????????????????????????????????????????????????????????????????????????????????????????????????????????????????????????????????????????????????????????????????????????????????????????????????????????????????????????????????????????????????????????????????????????????????????????????????????????????????????????????????????????????????????????????????????????????????????????????????????????????????????????????????????????????????????????????????????????????????????????????????????????????????????????????????????????????????????????????????????????????????????????????????????????????????????????????????????????????????????????????????????????????????????????????????????????????????????????????????????????????????????????????????????????????????????????????????????????????????????????????????????????????????????????????????????????????????????????????????????????????????????????????????????????????????????????????????????????????????????????????????????????????????????????????????????????????????????????????????????????????????????????????????????????????????????????????????????????????????????????????????????????????????????????????????????????????????????????????????????????????????????????????????????????????????????????????????????????????????????????????????????????????????????????????????????????????????????????????????????????????????????????????????????????????????????????????????????????????????????????????????????????????????????????????????????????????????????????????????????????????????????????????????????????????????????????????????????????????????????????????????????????????????????????????????????????????????????????????????????????????????????????????????????????????????????????????????????????????????????????????????????????????????????????????????????????????????????????????????????????????????????????????????????????????????????????????????????????????????????????????????????????????????????????????????????????????????????????????????????????????????????????????????????????????????????????????????????????????????????????????????????????????????????????????????????????????????????????????????????????????????????????????????????????????????????????????????????????????????????????????????????????????????????????????????????????????????????????????????????????????????????????????????????????????????????????????????????????????????????????????????????????????????????????????????????????????????????????????????????????????????????????????????????????????????????????????????????????????????????????????????????????????????????????????????????????????????????????????????????????????????????????????????????????????????????????????????????????????????????????????????????????????????????????????????????????????????????????????????????????????????????????????????????????????????????????????????????????????????????????????????????????????????????????????????????????????????????????????????????????????????????????????????????????????????????????????????????????????????GGCAAGGTCTTAGTAGATGAAGTTAGTCATCCC-------------AGATGGGATGGCCGATCTTCTCTTGTAATTTGCTGACATATGTATCATCTAGAGCAATCCAGCATTCGTGGACGCCTTGCGCTACCGAGATCCGAAGCGGCGCTTCGACGCTGTTTGGCGACTGTGCAAGTCTAAGATGGTATGCGAAACCACGGTTGCGCTGGACGATGACGCT---------CCTCCAGAGAAGCAGAAAGAACCCAAGCATGATCATGGAGGTTGTGGAAATATCCAGCCAGAAATCCGTCGAGAAGGATTAAGGCTAAATGGAACATGGAAACCGCAGAAAGGTGACGAGGAAAACGAAGGTCAACAGCCAGAGAAAAAGCCAATAACTCCTCAGATGGCTCTTAATATTTTTCGTAATATTACAACAGAAGATATCAGACGTATGGGTCTAAGTAACGATTACGCACGGCCAGAATGGATGATTATAACTGTTTTGCCTGTTCCTCCTCCTCCAGTCAGACCTAGCATCTCTGTTGACGGAGGAAATGGCCCGCGGGGCGAGGATGATTTAACCTACAAACTTGGAGATATCATCCGTGCGAATGGAAACGTTCGTCGATGCGAAACAGAGGGTTCC?????????????????????????????????????????????????????????????????????????????????????????????????????????????????????????????????????????????????????????????????????????????????????????????????????????????????????????????????????????????????????????????????????????????????????????????????????????????????????????????????????????????????????????????????????????????????????????????????????????????????????????????GCTGAAACGCCTGAAGGCCAAGCTTGTGGTCTTGTGAAGAATCTGGCGCTCATGTGCTATATCACGGTTGGTTCTCCCAGCGATCCCATAGTAGATTTTATGGTGCAGCGAAACATGGATCTCCTGGAGGAATATGAGCCGATCAATTTCCCAAATGCGACCAAAATCTTTGTAAATGGTGTCTGGGTAGGCGTCCACCGCGATCCAGCACGTCTGGTTCAGAATGTCCAAGCTCTTCGGAGAAATGGTTTAATCTCTCACGAAGTCAGCTTGATCCGGGATGTTCGAGATCGTGAGTTCAAGATTTTTACAGATGCAGGCAGAGTTTGTCGGCCTCTATTCGTCATTGAGAACGATCCGAAGAGCCCAAGATACGGAAATCTTGTATTGACTAAGGAGATGGTGCAGACACTGGAGGAAGACAAAGAACTACTTAGTGCGATGGAGCCTGAGGAGCGCGAAAAAGCTGACATGGGTTGGAAGCGACTCGTTAAGGCTGGTGTTGTGGAGTATGTGGATGCTGAAGAAGAGGAGACGATTATGATCACCATGACTCCAGAAGACTTGGAAATTTCACGTCTCATACAGCAGGGTTATCAGGTTCCAGAA------ACTGGTCCTGATGAGCTGAACAAGCGTGTCAAAGCAGCGGCCAACCCT---------AGTGCGAGGCAGTGGACGCATTGTGAAATTCATCCGAGTATGATCTTGGGCATATGTGCCAGCATTATTCCCTTCCCCG????????????????????????????????????????????????????????????????????????????????????????????????????????????????????????????????????????????????????????????????????????????????????????????????????????????????????????????????????????????????????????????????????????????????????????????????????????????????????????????????????????????????????????????????????????????????????????????????????????????????????????????????????????????????????????????????????????????????????????????????????????????????????????????????????????????????????????????????????????????????????????????????????????????????????????????????????????????????????????????????????????????????????????????????????????????????????????????????????????????????????????????????????????????
	'10_5_Lec_AF_29902'                                ?????????????????????????????????????????????????????????????????????????????????????????????????????????????????????????????????????????????????????????????????????????????????????????????????????????????????????????????????????????????????????????????????????ACTGAAAGGTTGATCGATCACCAGTGGGCCTGCACTAAAGCCC?GAAGGAATTCACAGCAGTGA-GGAATATTGGTCAATAGCCTAACGGCTGAACCAGCAACTTG-GAGG-AATGTATAGCGATG-GCTAA-TTGCACAAAAAAAC------AGTTTGTGC-AGTATCGACTCAGTTGAATAAAATTCTAGGTAGAATTATGATAATGACATTGTCTGCCTATGTGTCTTGACCAAATTACGTGCCAGCAGTCGCGGTAATACGTAAAAGACTAGTGTTATTCATCTTTAATTGGTTTAAAGGGTA-CCTAGACGGTAAATCAAGCTTT--------AAGGAGGACTAGTTTACTAGAGTTACTTGTGAGGGGGTTTTAAGGTACTAGTGGTG---TAGAGATGAAATTCTTTAATACCTTTTTTC---------------GGAAGAAAAGACACGGCACAGGTATAGGCGAAAGCATCCTCTTATGTGATAACTGACGTTGAGGGACGAAGGCTTTTCGTAGCGAACAGGATTAGGTACCCCAGTAGTACAAGCAGAGAATGATGAATGTCATAGGTTAGACACATAA----TAGTTTATCCTATAAATGAAAGTGTAAGCATTCCACCTCAAGAGTAATTTGGCAACATTGGAACTGAAATCATTAGACCGTTTCTGATACCAGTAGTGAAGTATGTTG-TTTAATTAGATAGCACGCCAAAAACC-TTACCACAACTTGAATATTTATA--------------------------------------------------------------------------------------------------------------------------------------------------------------------------------------------------CTACCTTTTTACATCTGGCTTGTGAAAAGTTAAGAGTATATTTACAAGTGTTGCACGGCTGTTTTTAGTTAATGTCGTGAGATTTTGGTTAGTTCCATTAAATTAACGTAAGCCCTCACTT-TA-TTTA-CAAATAAAGTAGTTCACC-ACTAGATTGGATATGA?????????????????????????????????????????????????????????????????????????????????????????????????????????????????????????????????????????????????????????????????????????????????????????????????????????????????????????????????????????????????????????????????????????????????????????????????????????????????????????????????????????????????????????????????????????????????????????????????????????????????????????????????????????????????????????????????????????????????????????????????????????????????????????????????????????????????????????????????????????????????????????????????????????????????????????????GCGCCCCC------------GGGG--------GCTTC-----------TG------CCCCC-ATTT-CTTC-ACCCTCT---GT-TTACC--TAC-CT-ATGTTGCTTTGGCGGGCCA-TGGGG--------------ACGTCCCCG-CG-CCG-----------GCCCC-TG----------------------GATGA----ACACG-TCCGGGGTGG--------C-GAG---------CGCCCG-CCGGA-GGC--CC-------ATCACAACTCTTC----TAAAT----A---------------------TTTGAT-GTC-CGATACGTAGATACAATAGTCATCA-------------AAAACTTTCAACAACGGATC----TCTTGGTTCTGGCATCGATGAAGAACGCAGCGAAATGCGATAAGTAATGTGAATTGCAGAATTCAGTGAATCATCGAATCTTTGAACGCACATTGCGCCCCTCGGTATTCC-GGGGGG-CAT-GCCTGTT-CGAGC-GTCA-TTGC-ACCCCTCAAGCG-CAGCTTGGTGA-TGGG-TTTTCGCCC-CCGA-----------------G---GCGT-A-CCCG-AAAAGCAGTGGC-GG-TCCGGCGT--GA-CC-TCTAG-C----GTAGT----AAATT---------------TTCTCCCGCTCCGGAAG------TC-CG--CGC-CGCGGCCGGCCAA---------------------CAACGC---------C-CAATT------CTCTCAAT????????????????????????????????????????GATTGACCTCGG-ATCAGGTAGGGATACCCGCTGAACTTAAGCATATCAATAAGCGGAGGAAAAGAAACCAACAGGGATTGCCTCAGTAACGGCGA-GTGAAG--CGGCAACAGCTCAAATTTGAAATCTGGCCCCGTC--GGGGTCCGAGTTGTAATTTGTAGAGGATGCTTCGGGCGCGGCGCCGGTC-TAAGTCCCTTGGAACAGGGCGTCATAGAGGGTGAGAATCCCGTATGTGACCGGCGACCAACTCC-ATGT-GAAGCCCCTTCGACGAGTCGAGTTGTTTGGGAATGCAGCTCAAAATGGG-TGGTAAATTTCATCTAAAGCTAAATACTGGCCAGAGACCGATAGCGCACAAGTAGAGTGATCGAAAGATGAAAAGCACTTTGGAAAGAGAGTCAAAAAGTACGTGAAATTGTTGAAAGGGAAGCGCTTGCAACCAGACCTG-TCCG-CGGGCGTTCAGCCTCCG--------CTCGTCGGGGGTGCACTCG-CCCGCGATCAGGCCAGCATCGGTTCGG-GCGG-CGGGATAAAGGCTGGGGGGAATGTAGC-TC--CC-T-TC----GGGGAG-TGTTAT-AGCCCCT-GGTGGAATGCCG-CCAGCCCGGACCGAGGACCGCGCTTCGGCTAGGATGCTGGCGTAATGGTTGTAAGCGACCCGTCTTG-AAACACGGACCAA-GGAGTCTAACATCTATGCGAGTGTTTGGGTGT-CAAACCCATACGCGCAATGAAAGTGAACGGAGGTGAGAACCCCTC------GGGGC-GCATCATCGACCGATCCAGATGTCTTCGGATGGATTTGAGTATGAGCATAGCTGTTGGGACCCGAAAGGTACATCCTCCCATTCTCTTTTCTCCCCCCTTAGATTTAATTCAAACGCTAACATTTGTTTTTCTTAG----ATGGTGAACTATGCCTGAATAGGGTGAAGCCAGAGGAAACTCTGGTGGAGGCTCGCAGCGGTTCTGACGTGCAAATCGATCGTCAAA------------------------------------------------------------------------------------------------------------------------------------------------------------------------------------------------------------------------TTTGGGTATAG-------------------------------------------------------------G----------------------------------------------------------------G----------------------------------------------------------------------------------------GC-----------------------------------------------------------------------------------------------------------------------------------------------------------------------------------------------------------------------------------GAAAGACTAA---TC---------------------------------------------------------------------------------------------------------------------------------------------------------------------------------------------GAACCAT-----------------------------------------------------------------------------------------------------------------------------------------------------------------------------------------------------------------------------------------------------------------------------------------------------------------------------------------------------------------------------------------------------------------------------CT---------------------------------------------------------------------------------------------------------------------------------------------------------------------------------------------------------------------------AGTA---------------------------------------------------------GCTGGTTCCT--------------------------------------------------------------------------------------------------------------------------------------------------------------------------------------------GCCGAAGTTTCCCTCAGGATAGCAGTAACGTTTT-CAG-TTTTATGAGGTAAAGCGAATGATTAGAGGCCTTGGGG-TTGAAACAACCT------------------------------------------------------------T-AACCTATTCTCAAACTTTAAA-TATGT-AAGAAGT-CCTTGTTAC--TTAGTTGAACGTGGACATTTGAATGCAC-CGTTACTAGTGGGC-ATT?????????????????????????????????????????????????????????????????????????????????????????????????????????????????????????????????????????????????????????????????????????????????????????????????????????????????????????????????GCCTGTCTCGTATTTGGGCTGACAACGAATCATCTAGAGTAATCCCGCATTCGTAGACGCTCTGCGCTACCGAGACCCTAAGAGGCGTTTTGATGCGGTGTGGAGGCTTTGCAAGCCTAAAATGATATGCGAGACTGCAGTCACAATGGACGATGACGCT---------CCGTCGGACAAACAAAAAGAATCAAAGCATGATCATGGAGGATGCGGGAACATACAGCCTGAAATCCGGAGGGAAGGGCTCAGATTGAATGGCACGTGGAAGCCTCAAAAAGGGGATGAGGAAAACGAGGGCCAACAACCAGAGAAGAAGCCGATAACGCCGCAGATGGCCCTAAATATTTTTCGCCACATTTCTACAGAGGATATAAGGCGTATGGGCTTAAGCAATGACTATGCACGACCAGAGTGGATGGTCATCACAGTCCTTCCTGTACCACCTCCACCAGTTAGGCCTAGCATTTCGGTGGACGGAGGTAACGGTCCGCGAGGCGAGGATGACCTGACTTATAAACTTGGTGATATAATTCGTGCTAAC??????????????????????????????????????????????????????????????????????????????????????????????????????????????????????????????????????????????????????????????????????????????????????????????????????????????????????????????????????????????????????????????????????????????????????????????????????????????????????????????????????????????????????????????????????????????????????????????????????????????????????????????????????????????????????????????GCTGAAACGCCAGAAGGTCAAGCTTGTGGTCTTGTGAAAAATTTGGCATTGATGTGCTACATCACCGTGGGATCACCAAGTGATCCTATCATTGACTTCATGGTGCAAAGGAACATGGACCTCCTCGAGGAGTACGAACCTTTGAACTTTCCAAACGCCACAAAGATTTTCGTCAACGGGGTCTGGGTAGGAGTCCATCGCGACCCGGCTCATCTGGTCAACAATGTCCAAGCTCTACGGAGGCATGGATTGATCTCGCATGAAGTCAGCTTGATTCGAGACGTGAGAGACCGTGAATTCAAGATCTTCACCGACGCTGGAAGAGTCTGCCGACCTTTATTCGTTATTGATAATGACCCCAAAAGTGATAATTATGGAAACCTAGTCTTGACAAAAGAAATGGTACAACATTTGGAAGATGACAGAGATATGCTTGCTGCAATGGATCCCGAAGAGAGGGAGAGGGCAGAAATGGGTTGGAAGAGACTGGTCAAGGAGGGTGTGGTAGAATACGTTGATGCTGAAGAAGAAGAAACTATTATGATTACTATGACTCCTGAAGATCTGGACGCTTCACGCGCTGTACAACAAGGCTATGAACTACCTGAG------GCAGGGCCTGACGAAATGAACAAGCGAGTCAAAGCGGCTGCGAACCCT---------AGCGCGAAGCAGTGGACTCATTGTGAGATCCACCCAAGTATGATACTGGGAATATGTGCAAGCATCATCCCCTTCCCAGACCATAATCAGGTATGTTTGAGTATGAACTCACCTCGAAACACGCTAACACAGTAGTAGTCCCCAAGAAACACTTACCAATCTGCTATG---------------------GCCTTCCGTGCAAGTCAACGCATACACCTGTGATCGATGCGGGTGTGAGATTTTCCAGCCTGTAACCAACAAACAGTTCACACCTATGACAGAATGTCCCGCCGAAGAATGCAAAAAGAATAACTCGAAAGGTCAGCTGTTCCTCTCAACGCGCGCATCCAAGTTCCTCCCCTTTCAAGAAGTCAAAATCCAAGAGATGGCCGACCAAGTCCCCGTTGGCCATATCCCCCGAAGCCTCACTGTCCAATGCCACGGCACTGTGACTCGCCAGATCAACCCAGGAGACATCATCGATATTGCTGGCATCTTCCTCCCAACTCCTTACACCGGCTTCAAAGCCATCCGCGCCGGCCTCTTGACAGACACCTATCTCGAAGCCCAGCATATCACCCAGCACAAACAAGCCTACGAAGACCTAACTTTCGATGCCCGCACTTTCCGTAGAATAGAAAAATACAAACACTCAGGTCATATGTACGAATACCTCTCGCGCTCCATCGCTCCAGAAATCTATGGCCATCTCGACGTGAAAAAAGCGCTGCTGCTACTTCTCATTGGGGGAGTCACAAAGGAAGTCGGGGACGGCATGCGTATACGCGGTGACATCAACATCTGCCTGATGGGA-------------
	'10_6_Lec_AF_29891'                                ????????????????????????????????????????????????????????????????????????GTGTACAGGTGAGTATAAGATAGTA-TAACTA-CCTTGGAGTAAGGAGAAAGATCCCTTATATT---------------------AATAAAGAAATTTAGATTTCGCTCTTAGA--TGTATCT--ATCTCGTGTG--G-TTGTAGTAGTTAAAGTAAAA-GTTTAACTAGCTTTATACACGTAGTCGAAACTGAGAGGTTGATCGATCA-CAGTGGGCCTGAAGAAAGCCCACGATGAGAATTACAGCAGTGA-GGAATCTTGGTCAATAGCCTAACGGCTGAACCAGCAATTTG-GAGG-AATGTATAGCGATA-GCTAA-TTGCATTGTC----ATAA-AGATACATGC-AATATCGACTTAGTCGAATAAAATTCTAGGTAGATATTTGATAATGACATTGTCTGCCTATTAGTCTTGACCAAATTACGTGCCAGCAGTCGCGGTAACACGTAAAAGACTAGTGTTATTCATCTTTAATAGGTTTAAAGGGTA-CCTAGACGGTAAATCAAGCCAT--------AAAAGGGACTAATTTACTAGAGTTACTTGCGAGGGGGCACTAAAGTACTAATGGTG---TAGAGATGAAATTTTACAATACCTTTTTTC---------------GAAAGAAAATTAATGGCACAGGTATAGGCGAAAGCATCCTCTTATGTGATAACTGACGTTGAGGGACGAAGGCTTTGAATAGCGAACAGGATTAGATACCCTGGTAGTTGAAGCAGAAAATGATGAATGTCATAGATTAGACAT--------TAGTTTATTCTATAAATGAAAGTGTAAGCATTCCACCTCAAGAGTAATTTGGCAACATTGGAACTGAAATCATTAGACCGTTTCTGAAACCAGTAGTGAAGTATGTTG-TTTAATTTGATGATCCGCAAAAAACC-TTACCACAATTTGAATATTTATATTATTCTTTATTT----CAACTATTTCTTAATTTA-----TCATTTCTATTTCTTAAT------------------------------------------------------------TTATCTTT--TTTTGAG-----------------------CATTTAGAGATAATAATATAGAAATAATTGGG-----------------------------ATAGAAGAAAATATTTTTACAAGCGTTGCACGGCTGTCTTCAGTTAATGTCGTGAGATTTTGGTTAGTTCCATTAAATTAACGTAAACCCTTACTA-TA-TTTT-TACATATAGTAGTTCTCC-ACTAGATTGGATAAGATAACAGGGACTAAGA-CAAGTCATCATGG-CCTAAATATTGTGGG-CTATAGA-CGTGCTGCATATACCTTTACAAAA-GGATGTT-AAATTGAAAAATT-GAGCTAATCCCC--AAAA-TGGATATA-----------ATTGGA???????????????????????????????????????????????????????????????????????????????????????????????????????????????????????????????????????????????????????????????????????????????????????????????????????????????????????????????????????????????????????????????????????????????????????????????????????????????????????????????????????????????????????????????????????????????????????????????????????????????ACCTGCGGA-GGATCATTAA------------------CGAGAGA-GGGGCCC------C-GCGCCCCC------------GGGA--------GCTTC-----------GG------CACCC-AACT-CTTC-ACCCGGT---GT-CTACG--TGT-CT-CTGTTGCTTTGGCGGGTC----GGG----------AGGCCGTCTCCCA-CC-TCG-----------ATCACTTG----------------------GCCC-----CAGGG-CTCAAAGGGG--------T-CCG---------TGCTCG-CCAGA-CGT--CC------------AAATTACT----TCTGT----AAG-----------------ATCGTGTC-GTC-CGAGTATATCTATAATAGTGA-----------------AAAACTTTCAACAACGGATC----TCTTGGTTCCGGCATCGATGAAGAACGCAGCGAAATGCGATAAGTAATGTGAATTGCAGAATTCAGTGAATCATCGAATCTTTGAACGCACATTGCGCCCCTCGGTATTCC-GGGGGG-CAT-GCCTGTT-CGAGC-GTCA-TTGT-ACCCTTCAAGTC-CAACTTGGTATATGGG-CCGCCGCTTCGCATCT---------------A---GCGG-G-CTCG-AAAGTTAGTGGT-TG-TCCGGCGA--GA-CT-TCGAG-C----GCAGT----AGATAA--------------ACCCCCCGCTTCGGAGGA-----GC-TT--CGC-ATCGTTCCACCAG----------------------AAACT-----------CACAT------TTTCCAAT????????????????????????????????????????GATTGACCTCGG-ATCAGGTAGGGATACCCGCTGAACTTAAGCATATCAATAAGCGGAGGAAAAGAAACCAACCGGGATTGCCTCAGTAACGGCGA-GTGAAG--CGGCAACAGCTCAAATTTGAAATCTGATCCCGCTT-GGGGTTCGAGTTGTAATTTGTAGAGGGTGTTTCGGGCGCGGTCACGGTT-CAAGTCCCTTGGAACAGGGCGTCAGAGAGGGTGAGAATCCCGTACGGAACCGGCGGCTAAACCT-ACGT-GAAACCCCTTCGACGAGTCGAGTTGTTTGGGAATGCAGCTCTAAAGGGG-TGGTAAATTTCATCTAAAGCTAAATACCGGCCGGAGACCGATAGCGCACAAGTAGAGTGATCGAAAGATGAAAAGCACTTTGGAAAGAGAGTCAAAAAGTACGTGAAATTGTTGAAAGGGAAGCGCTTGCAACCAGACCTG-CCCG-TGGGCGATCAACCCCCG--------TTC-TCGGGGGCCAACGCG-CCCACGATCAGGCCAGCATCGGTTCGG-GCGG-CGGGACAAAGGCC-ATGGGAACGTAGC-TC--CT-T-TC----GGGGAG-TGTTAT-AGCCCGT-GGCGGAATGCCG-CCAGCCGGGACCGAGGATCGCGCTTCGGCCAGGATGCTGGCGTAATGGTTGTAAGCGGCCCGTCTTG-AAACACGGACCAA-GGAGTGGAATATCTGTACGAGTGTTTGGGTGT-CAAACCCATGCGCGCAATGAAAGTGAACGGAGGTGAGAACCCTTC-----GAGGGC-GCATCATCGACCGATCCAAATGTTTTCGGATGGATTTGAGTACGAGTACAGCTGTTTCGACCCGAAAG------------------------------------------------------------------------ATGGTGAACTATACGTGAATAGGGTGAAGCCAGAGGAAACTCTGGTGGAGGCTCGCAGCGGTTCTGACGTGCAAATCGATCGTCAAA------------------------------------------------------------------------------------------------------------------------------------------------------------------------------------------------------------------------TTTGCGTATAG-------------------------------------------------------------G----------------------------------------------------------------G----------------------------------------------------------------------------------------GC-----------------------------------------------------------------------------------------------------------------------------------------------------------------------------------------------------------------------------------GAAAGACTAA---TC---------------------------------------------------------------------------------------------------------------------------------------------------------------------------------------------GAACCAT-----------------------------------------------------------------------------------------------------------------------------------------------------------------------------------------------------------------------------------------------------------------------------------------------------------------------------------------------------------------------------------------------------------------------------CT---------------------------------------------------------------------------------------------------------------------------------------------------------------------------------------------------------------------------AGTA---------------------------------------------------------GCTGGTTCCT--------------------------------------------------------------------------------------------------------------------------------------------------------------------------------------------GCCGAAGTTTCCCTCAGGATAGCAGTAACGTTTT-CAG-TTTTATGAGGTAAAGCGAATGATTAGAGGCCTTGGGG-TTGGAATAACCT------------------------------------------------------------T-AACCTATTCTCAAACTTTAAA-TATGT-AAGAAGT-CCTTGTTAC--TTCATTGAACGTGGACATTCGAATGTAC-CGTTACTAGTGGGCCATTTTT?????????????????????????????????????????????????????????????????????????????????????????????????????????????????????????????????????????????????????????????????GGCAAGGTCTTAGTAGACGAAGTTAGTCATCCT-------------AGTTGGGATGACTGATCTTCTCTTGTATTTTGCTGACATAACATTTATCTAGAGCAATCCAGCATTCGTGGACGCTTTGCGCTATCGAGACCCGAAGCGGCGCTTCGACGCTGTTTGGCGGCTTTGTAAATCTAAGATGATGTGCGAAACCACAGTTGCGCCAGACGACGACGCC---------CCTCCAGAGAAGCAAAAAGAACCCAAGCATGACCATGGAGGCTGTGGAAACGTACAGCCAGAAATCCGTCGCGAAGGGTTAAGACTGAATGGAACATGGAAACCGCAGAAAGGTGAAGAGGACAACGAGGGCCAACAGCCAGAGAAAAAGCCAATAACTCCTCAGATGGCTCTTAATATTTTTCGTAATATTACAACAGAAGATATCAGACGTATGGGTCTAAGTAACGATTACGCACGGCCAGAATGGATGATTATAACTGTTTTGCCGGTGCCCCCTCCTCCAGTCAGACCTAGCATCTCCGTTGACGGAGGAAATGGCCCGCGGGGCGAGGATGACTTAACCTATAAACTTGGAGACATCATCCGTGCGAATGGGAACGTCCGTCGGTGCGAAACAGAAGGCTCT?????????????????????????????????????????????????????????????????????????????????????????????????????????????????????????????????????????????????????????????????????????????????????????????????????????????????????????????????????????????????????????????????????????????????????????????????????????????????????????????????????????????????????????????????????????????????????????????????????????????????????????????GCCGAAACGCCAGAAGGTCAAGCTTGTGGTCTTGTGAAAAATCTGGCACTCATGTGCTACATTACGGTCGGTTCTCCCAGCGATCCCATTGTAGACTTCATGGTGCAGCGAAACATGGATCTCCTGGAGGAATATGAGCCAATCAATTTCCCAAATGCAACCAAAATCTTCGTTAATGGCGTTTGGGTAGGCGTTCACCGCGATCCAGCACGTCTGGTTCAGAACGTCCAAGCTCTTCGGAGGAATGGCTTGATCTCTCATGAAGTCAGCTTGATCCGGGATGTTCGAGACCGTGAGTTCAAGATCTTCACGGACGCAGGCAGAGTTTGTCGACCTCTCTTCGTCATCGAGAACGACCTCAAGAGCCCTAGAAATGGAAACCTTGTATTAACTAAGGAGATGGTGCAAACATTAGAGGAGGATAAGGAATTGCTAAGCGCCATGGAGCCTGAGGAGCGAGAGAAAGTTGACATGGGTTGGAAGCGGCTTGTCAAGGCTGGTGTTGTGGAGTATGTCGATGCTGAAGAGGAAGAGACGATTATGATTACTATGACTCCAGAAGACTTGGAAATTTCACGCCTCATCCAGCAGGGTTATCAGGTTCCAGAA------GCTGGCCCTGATGAATTGAACAAACGTGTCAAGACAGCAGCCAACCCT---------AGTGCGAGGCAATGGACGCATTGTGAAATTCATCCGAGTATGATTTTGGGTATATGTGCTAGCATTATTCCTTTCCCCGATCATAACCAGGTATGTCTCATGATCAAGCTGGCTGTAGAACATCTAACACCTGGACAGTCTCCTAGAAATACCTACCAGTCTGCCATG???????????????????????????????????????????????????????????????????????????????????????????????????????????????????????????????????????????????????????????????????????????????????????????????????????????????????????????????????????????????????????????????????????????????????????????????????????????????????????????????????????????????????????????????????????????????????????????????????????????????????????????????????????????????????????????????????????????????????????????????????????????????????????????????????????????????????????????????????????????????????????????????????????????????????????????????????????????????????????????????????????????????????
	'10_7_Lec_AF_28985'                                ????????????????????????????????????????????????????????????????????????????????????????????????????????????????????????????????????????????????????????????TAATAAAGAAATTTAGATTTCGCTCTTAGA--TGTATCT--ATCTCGGGTA--G-TGGTAGTAGTTAAAGTAAAA-GTTTAACTAGCTTTATACACGTAGTCGAAACTGAGAGGTTGATCGATCA-CAGTGGACCTGAATAAAGTCCACGATGAGAATTACAGCAGTGA-GGAATCTTGGTCAATAGCCTAACGGCTGAACCAGCAATTTG-GAGG-AATGTATAGCGATA-GCTAA-TTGCATTGTC----ATAA-GCATACATGC-AATATCGACTTAGTCGAATAAAGTTCTAGGTAGATCTTTGATAATGACAAGATCTGCCTATTAGTCTTGACCAAATTACGTGCCAGCAGTCGCGGTAATACGTAAAAGACTAGTGTTATTCATCTTTAATAGGTTTAAAGGGTA-CCTAGACGGTAAATCAAGCCAT--------AAAAGGGACTAATTTACTAGAGTTACTTGCGAGGGGGCACAAAAGTACTAATGGTG---TAGAGATGAAATTTTACAATACCTCTTTTC---------------GAAAGAAAATTAATGGCACAGGTATAGGCGAAAGCATCCTCTTATGTGATAACTGACGTTGAGGGACGAAGGCTTTGAATAGCAAACAGGATTAGATACCCTAGTAGTTGAAGCAGAAAATGATGAATGTCATAGATTAGACAT--------TAGTTTATTCTATAAATGAAAGTGTAAGCATTCCACCTCAAGAGTAATTTGGCAACATTGGAACTGAAATCATTAGACCGTTTCTGAAACCAGTAGTGAAGTATGTTG-TTTAATTTGATAATCCGCAAAAAACC-TTACCACAATTTGAATATTTATATTATTTTTTATTT----CAACTATTTCTTACTATG-----TCATTTCTTTTTCTTAAA------------------------------------------------------------TTATCTTT--TGTTTTA------------------AGCAATTAGAGTGATAAATAAATAAGAAATCT-------------------------------TGGAATAAAGAAAATATTTTTACAAGCGTTGCACGGCTGTCTTCAGTTAATGTCGTGAGATTTTGGTTAGTTCCATTAAATTAACGTAAACCCTTACTA-TA-TTTT-TACATATAGTAGTTCTCC-ACTATATTGGATAAGATAACAGGGACTAAGA-CAAGTCATCATGG-CCTAAATATTGTGGG-CTATAGA-CGTGCTGCATATACCTTTACAAAA-GGATGTT-AAATTGAAAAATT-GAGCTAATCCCC--AAAA-TGGAT---------------ATAAATGGATTGTAGTC??????????????????????????????????????????????????????????????????????????????????????????????????????????????????????????????????????????????????????????????????????????????????????????????????????????????????????????????????????????????????????????????????????????????????????????????????????????????????????????????????????????????????????????????????????????????????????????????????????????????????????????????????????????????????????????????????????????????????????????????????????????????????????????????AACT-CTTC-ACCCGCT---GT-CTACG--TAT-GT-TTGTTGCTTTGGCGGGTCC-CGAGG--------------CAAATCCCA-TG-GCG-----------GCCAGGCG----------------------GCCG-----CGGAG-CTCGGGG---------------A---------TGCCCG-CCGGA-GGG--TT-----------ACACTCTT-----CCTGC----TCT-----------------CCAGCGTC-GTC-CGAGTCGGTTCGTAACGGTGG-----------------AAAACTTTCAACAACGGATC----TCTTGGTTCCGGCATCGATGAAGAACGCAGCGAAATGCGATAAGTAATGTGAATTGCAGAATTCAGTGAATCATCGAATCTTTGAACGCACATTGCGCCCTTCGGTATTCC-GGGGGG-CAT-ACCTGTT-CGAGC-GTCA-TTGC-ATCTCTCAAGCG-CGGCTTGGTTCGTGAG-TCCTCGCCTCGTTCGC---------------G---GCGAGG-CTCG-AAAGTCAGTGGT-CG-TTCGGCGA--GA-CT-TTGGG-C----GCAGT----AAAACG--------------TTCCTTCGCTCTGAAAG------TCTCT--CGT-TCGAGCGCTTCAA----------------------AACCCTG-----------------GAGCCTTCAAT????????????????????????????????????????GATTGACCTCGG-ATCAGGTAGGGTTACCCGCTGAACTTAAGCATATCAATAAGCGGAGGAAAAGAAACCAACCGGGATTGCCTCAGTAACGGCGA-GTGAAG--CGGCAACAGCTCAAATTTGAAATCTGGCTTCGCGT-GAGGCTCGAGTTGTAATTTGCAGAGGGCGTTTCGGGTGCGGTCCCAACC-TAAGTCCTTTGGAACAGGGCGTCAGAGAGGGTGAGAATCCCGTACAGGGTCGGCGACTCAGCCC-GTGC-GAAACCCCTTCGACGAGTCGAGTTGTTTGGGAATGCAGCTCCAAATGGG-TGGTAAATTTCATCTAAAGCTAAATATCGGCCGGAGACCGATAGCGCACAAGTAGAGTGATCGAAAGATGAAAAGCACTTTGGAAAGAGAGTCAAAAAGTACGTGAAATTGTTGAAAGGGAAGCGCTTGTAACCAGACTTGTTCCG-TGGGCGATCAGCCTCCG--------TTT-TCGGGGGTCCACGCG-CCCACGGTCAGGCCAGCATCGGTTCGG-GCGG-CGGGACAAAGGCC-GCGGGAACGTAGC-TC--CT-C-TC----GGGGAG-TGTTAC-AGCCCTC-GGCGGCACGCCG-CCAGCCCGGATCGAGGACCGCGC-TCGGCCAGGA?????????????????????????????????????????????????????????????????????????????????????????????????????????????????????????????????????????????????????????????????????????????????????????????????????????????????????????????????????????????????????????????????????????????????????????????????????????????????????????????????????????????????????????????????????????????????????????????????????????????????????????????????????????????????????????????????????????????????????????????????????????????????????????????????????????????????????????????????????????????????????????????????????????????????????????????????????????????????????????????????????????????????????????????????????????????????????????????????????????????????????????????????????????????????????????????????????????????????????????????????????????????????????????????????????????????????????????????????????????????????????????????????????????????????????????????????????????????????????????????????????????????????????????????????????????????????????????????????????????????????????????????????????????????????????????????????????????????????????????????????????????????????????????????????????????????????????????????????????????????????????????????????????????????????????????????????????????????????????????????????????????????????????????????????????????????????????????????????????????????????????????????????????????????????????????????????????????????????????????????????????????????????????????????????????????????????????????????????????????????????????????????????????????????????????????????????????????????????????????????????????????????????????????????????????????????????????????????????????????????????????????????????????????????????????????????????????????????????????????????????????????????????????????????????????????????????????????????????????????????????????????????????????????????????????????????????????????????????????????????????????????????????????????????????????????????????????????????????????????????????????????????????????????????????????????????????????????????????????????????????????????????????????????????????????????????????????????????????????????????????????????????????????????????????????????????????????????????????????????????????????????????????????????????????????????????????????????????????????????????????????????????????????????????????????????????????????????????????????????????????????????????????????????????????????????????????????????????????????????????????????????????????????????????????????????????????????????????????????GGCAAGGTCTTAGTAGATGAAGTTAGTCATCCC-------------AGATGGGATGGCCGATCTTCTCTTGTAATTTGCTGACATATGTATCATCTAGAGCAATCCAGCATTCGTGGACGCCTTGCGCTACCGAGATCCGAAGCGGCGCTTCGACGCTGTTTGGCGACTGTGCAAGTCTAAGATGGTATGCGAAACCACGGTTGCGCTGGACGATGACGCT---------CCTCCAGAGAAGCAGAAAGAACCCAAGCATGATCATGGAGGTTGTGGAAATATCCAGCCAGAAATCCGTCGAGAAGGATTAAGGCTAAATGGAACATGGAAACCGCAGAAAGGTGACGAGGAAAACGAAGGTCAACAGCCAGAGAAAAAGCCAATAACTCCTCAGATGGCTCTTAATATTTTTCGTAATATTACAACAGAAGATATCAGACGTATGGGTCTAAGTAACGATTACGCACGGCCAGAATGGATGATTATAACTGTTTTGCCTGTTCCTCCTCCTCCAGTCAGACCTAGCATCTCTGTTGACGGAGGAAATGGCCCGCGGGGCGAGGATGATTTAACCTACAAACTTGGAGATATCATCCGTGCGAATGGAAACGTTCGTCGATGCGAAACAGAGGGTTCC????????????????????????????????????????????????????????????????????????????????????????????????????????????????????????????????????????????????????????????????????????????????????????????????????????????????????????????????????????????????????????????????????????????????????????????????????????????????????????????????????????????????????????????????????????????????????????????????????????????????????????????????????????????????????????????????????????????????????????????????????????????????????????????????????????????????????????????????????????????????????????????????????????????????????????????????????????????????????????????????????????????????????????????????????????????????????????????????????????????????????????????????????????????????????????????????????????????????????????????????????????????????????????????????????????????????????????????????????????????????????????????????????????????????????????????????????????????????????????????????????????????????????????????????????????????????????????????????????????????????????????????????????????????????????????????????????????????????????????????????????????????????????????????????????????????????????????????????????????????????????????????????????????????????????????????????????????????????????????????????????????????????????????????????????????????????????????????????????????????????????????????????????????????????????????????????????????????????????????????????????????????????????????????????????????????????????????????????????????????????????????????????????????????????????????????????????????????????????????????????????????????????????????????????????????????????????????????????????????????????????????????????????????????????????????????????????????????????????????????????????????????????????????????????????????????????????????????????????????????????????????????????????????????????????????????????????????????????????????
	'11_2_Lec_AF_29878'                                ?????????????????????????????????????????????????????????????????????????????????????????????????????CCA-CCTTGGAGTAAGGAGAAAGATCCCTTATAT---------------------TAATAAAGAAATTTAGATTTCGCTCTTAGA--TGTATCT--ATCTCGTGTA----GTGTAGTAGTTAAAGTAAAA-GTTTAACTAGCTTTATACACGTAGTCGAAACTGAGAGGTTGATCGATCA-CAGTGGACCTGAATAAAGTCCACGATGAGAATTACAGCAGTGA-GGAATCTTGGTCAATAGCCTAACGGCTGAACCAGCAATTTG-GAGG-AATGTATAGCGATA-GCTAA-TTGCATTGTC----ATAA-GCATACATGC-AATATCGACTTAGTCGAATAAAGTTCTAGGTAGATATTTGATAATGACAAGATCTGCCTATTAGTCTTGACCAAATTACGTGCCAGCAGTCGCGGTAATACGTAAAAGACTAGTGTTATTCATCTTTAATAGGTTTAAAGGGTA-CCTAGACGGTAAATCAAGCCAT--------AAAAGGGACTAATTTACTAGAGTTACTTGCGAGGGGGCACAAAAGTACTAATGGTG---TAGAGATGAAATTTTACAATACCTCTTTTC---------------GAAAGAAAATTAATGGCACAGGTATAGGCGAAAGCATCCTCTTATGTGATAACTGACGTTGAGGGACGAAGGCTTTGAATAGCAAACAGGATTAGATACCCTAGTAGTTGAAGCAGAAAATGATGAATGTCATAGATTAGACAT--------TAGTTTATTCTATAAATGAAAGTGTAAGCATTCCACCTCAAGAGTAATTTGGCAACATTGGAACTGAAATCATTAGACCGTTTCTGAAACCAGTAGTGAAGTATGTTG-TTTAATTTGATAATCCGCAAAAAACC-TTACCACAATTTGAATATTTATATTATTCTTTATTT----CAACTATTTCTTATTATG-----TCATTTCTTTTTCTTAAA------------------------------------------------------------TTATCTTT--TGTTTTA------------------AGCAATTAGAGTGATAAATAAATAAGAAATCT-------------------------------TGGAATAAAGAAAATATTTTTACAAGCGTTGCACGGCTGTCTTCAGTTAATGTCGTGAGATTTTGGTTAGTTCCATTAAATTAACGTAAACCCTTACTA-TA-TTTT-TACATATAGTAGTTCTCC-ACTATATTGGATAAGATAACAGGGACTAAGA-CAAGTCATCATGG-CCTAAATATTGTGGG-CTATAGA-CGTGCTGCATATACCTTTACAAAA-GGATGTT-AAATTGAAAAATT-GAGCTAATCCCC--AAAA-TGGAT---------------ATAAATGGATTGTAGTC?????????????????????????????????????????????????????????????????????????????????????????????????????????????????????????????????????????????????????????????????????????????????????????????????????????????????????????????????????????????????????????????????????????????????????????????????????????????????????????????????????????????????????????????????????????????????????????????????????????????????????????????????????????????????????TTCTCGCCTCCCGGGG---------------------------ATCTCAAGA---------------TCCCC-AACC-CTTC-ACCCGCT---GT-CTACG--TAT-CT-TTGTTGCTTTGGCGGGTCTCGAGGCA-----------------------------------------------------------------------AATCCCACGGCGGCCAGGCGGCCGCGGAGCTCGGGGA---------TGCCCG-CCGGAGGATTACACTCTTCCTGCTCTCTCC--------------------------------------TGCGTC-GTC-CGAGTCGGTTCGTAACGGTGG-----------------AAAACTTTCAACAACGGATC----TCTTGGTTCCGGCATCGATGAAGAACGCAGCGAAATGCGATAAGTAATGTGAATTGCAGAATTCAGTGAATCATCGAATCTTTGAACGCACATTGCGCCCTTCGGTATTCC-GGGGGG-CAT-ACCTGTT-CGAGC-GTCA-TTGC-ATCTCTCAAGCG-CGGCTTGGTTCGTGAG-TCCTCGCCTCGT----------------TCGCGGGGCGGGG-CTCG-AAAGTCAGTGGT-CG-TTCGGCGA--GA-CT-TTGGG-C----GCAGT----AAAACGTT--------------CCTTCGCTCTGAAAA------GTCCC--CGT-TCGAGCGCTTCAAAACCCTGGAGCCTTCAAC?????????????????????????????????????????????????????????????????????????????????????????????????????????????????????????????????????????????????????????????????????????????????????????????????????????????????????????????????????????????????????????????????????????????????????????????????????????????????????????????????????????????????????????????????????????????????????????????????????????????????????????????????????????????????????????????????????????????????????????????????????????????????????????????????????????????????????????????????????????????????????????????????????????????????????????????????????????????????????????????????????????????????????????????????????????????????????????????????????????????????????????????????????????????????????????????????????????????????????????????????????????????????????????????????????????????????????????????????????????????????????????????????????????????????????????????????????????????????????????????????????????????????????????????????????????????????????????????????????????????????????????????????????????????????????????????????????????????????????????????????????????????????????????????????????????????????????????????????????????????????????????????????????????????????????????????????????????????????????????????????????????????????????????????????????????????????????????????????????????????????????????????????????????????????????????????????????????????????????????????????????????????????????????????????????????????????????????????????????????????????????????????????????????????????????????????????????????????????????????????????????????????????????????????????????????????????????????????????????????????????????????????????????????????????????????????????????????????????????????????????????????????????????????????????????????????????????????????????????????????????????????????????????????????????????????????????????????????????????????????????????????????????????????????????????????????????????????????????????????????????????????????????????????????????????????????????????????????????????????????????????????????????????????????????????????????????????????????????????????????????????????????????????????????????????????????????????????????????????????????????????????????????????????????????????????????????????????????????????????????????????????????????????????????????????????????????????????????????????????????????????????????????????????????????????????????????????????????????????????????????????????????????????????????????????????????????????????????????????????????????????????????????????????????????????????????????????????????????????????????????????????????????????????????????????????????????????????????????????????????????????????????????????????????????????????????????????????????????????????????????????????????????????????????????????????????????????????????????????????????????????????????????????????????????????????????????????????????????????????????????????????????????????????????????????????????????????????????????????????????????????????????????????????????????????????????????????????????????????????????????????????????????????????????????????????????????????????????????????????????????????????????????????????????????????????????????????????????????????????????????????????????????????????????????????????????????????????????????????????????????????????????????AATCCAGCATTCGTGGACGCCTTGCGCTACCGAGATCCGAAGCGGCGCTTCGACGCTGTTTGGCGACTGTGCAAGTCTAAGATGGTATGCGAAACCACGGTTGCGCTGGACGATGACGCT---------CCTCCAGAGAAGCAGAAAGAACCCAAGCATGATCATGGAGGTTGTGGAAATATCCAGCCAGAAATCCGTCGAGAAGGATTAAGGCTAAATGGAACATGGAAACCGCAGAAAGGTGACGAGGAAAACGAAGGTCAACAGCCAGAGAAAAAGCCAATAACTCCTCAGATGGCTCTTAATATTTTTCGTAATATTACAACAGAAGACATCAGACGTATGGGTCTAAGTAACGATTACGCACGGCCAGAATGGATGATTATAACTGTTTTGCCTGTTCCTCCTCCTCCAGTCAGACCTAGCATCTCTGTTGACGGAGGAAACGGCCCGCGGGGCGAGGATGATTTAACCTACAAACTTGGAGATATCATCCGTGCGAATGGAAACGTTCGTCGATGCGAAACAGAGGGTTCC?????????????????????????????????????????????????????????????????????????????????????????????????????????????????????????????????????????????????????????????????????????????????????????????????????????????????????????????????????????????????????????????????????????????????????????????????????????????????????????????????????????????????????????????????????????????????????????????????????????????????????????????GCTGAAACGCCTGAAGGCCAAGCTTGTGGTCTCGTGAAGAATCTGGCCCTCATGTGCTATATTACGGTTGGTTCTCCCAGCGATCCCATAGTCGATTTTATGGTGCAGCGAAACATGGATCTCTTAGAGGAATATGAGCCGATCAATTTTCCAAATGCGACCAAAATCTTTGTAAATGGTGTCTGGGTAGGCGTCCACCGCGATCCAGCACGTCTTGTTCAGAATGTCCAAGCTCTTCGGAGAAATGGGTTAATCTCTCACGAAGTCAGCTTGATCCGGGATGTTCGAGATCGTGAGTTCAAGATCTTTACAGATGCAGGCAGAGTTTGTCGGCCTCTATTCGTCATTGAGAACGATCCGAAGAGCCCAAGATACGGAAATCTTGTATTGACTAAGGAGATGGTGCAGACACTAGAGGAAGACAAAGAACTACTTAGTGCGATGGAGCCTGAGGAGCGCGAAAAAGCTGATATGGGTTGGAAGCGACTCGTTAAGGCTGGTGTTGTGGAGTATGTGGATGCTGAAGAAGAGGAGACGATTATGATCACCATGACTCCAGAAGACTTGGAAATTTCACGTCTCATACAGCAGGGTTATCAGGTTCCAGAA------ACTGGTCCTGATGAGCTGAACAAGCGTGTCAAGGCAGCGGCCAACCCT---------AGTGCGAGGCAGTGGACGCATTGTGAAATTCATCCGAGTATGATCTTGGGCATATGTGCCAGCATTATTCCTTTCCCCGATCATAACCAGGTATGTCTCATAATAAAATTGAATATAAAATGTGCTAATACCTGGACAGTCCCCGAGAAACACCTACCAGTCTGCCAT???????????????????????????????????????????????????????????????????????????????????????????????????????????????????????????????????????????????????????????????????????????????????????????????????????????????????????????????????????????????????????????????????????????????????????????????????????????????????????????????????????????????????????????????????????????????????????????????????????????????????????????????????????????????????????????????????????????????????????????????????????????????????????????????????????????????????????????????????????????????????????????????????????????????????????????????????????????????????????????????????????????????????
	'12_3_Lec_AF_26927'                                ?????????????????????????????????????????????????????????????????????????????????????????????????????????????????????????????????????????????????????????????????????????????????????????????????????????????????????????????????????????????????????????????????????????????????????????????????????????????????????????????????????????????????????????????????????????????????????????????????????????????????????????????????????????????????????????????????????????????????????????????????????????????????????????????????????????????????????????????????????????????????????????????????????????????????????????????????????????????????????????????????????????????????????????????????????????????????????????????????????????????????????????????????????????????????????????????????????????????????????????????????????????????????????????????????????????????????????????????????????????????????????????????????????????????????????????????????????????????????????????????????????????????????????????????????????????????????????????????????????????????????????????????????????????????????????????????????????????????????????????????????????????????????????????????????????????????????????????????????????????????????????????????????????????????????????????????????????????????????????????????????????????????????????????????????????????????????????????????????????????????????????????????????????????????????????????????????????????????????????????????????????????????????????????????????????????????????????????????????????????????????????????????????-------------------------------------------------------------------------------------------------------------------------------------------------------------------------------------------------------------------------------------------------------------------------------------------------------------------------------------------------------------------------------------------------------------------------------------------------------------------------------------------------------GGGGATCTCGGATCCCCTCC-CTTC--CCCGCT---GT-CTACG--TAT-CT-TTGTTGCTTTGGGGGGTCT-CGAGGGGATCCCACGGCGGCCAGGCGGCCGCGGAGCTCGGGGA--------------------------------------------------------------------------------TGCCCG-CCGGAGGATTACACTCTTCCTGCTCTCTCC--------------------------------------TGCGTC-GTC-CGAGTCGGTTCGTAACGGTGG-----------------AAAACTTTCAACAACGGATC----TCTTGGTTCCGGCATCGATGAAGAACGCAGCAAAATGCGATAAGTAATGTGAATTGCAGAATTCAGTGAATCATCGAATCTTTGAACGCACATTGCGCCCTTCGGTATTCC-GGGGGG-CAT-ACCTGTT-CGAGC-GTCA-TTGC-ATCTCTCAAGCG-CGGCTTGGTTCGTGAG-TCCTCGCCTCGTTC----------------GCGGGGCGGGG-CTCG-AAAGTCAGTGGT-CG-TTCGGCGA--GA-CT-TTGGG-C----GCAGT----AAAAC--------------GTTCCTTCGCTCTGAAAA----------GTCCCCGTTCGAGCGCTTCAAAACCCTGGAGCCTTCAAC------------------------------------------------------------------------------GATTGACCTCGG-ATCAGGTAGGGTTACCCGCTGAACTTAAGCATATCAATAAGCGGAGGAAAAGAAACCAACCGGGATTGCCTCAGTAACGGCGA-GTGAAG--CGGCAACAGCTCAAATTTGAAATCTGGCTTCGCGT-GAGGCTCGAGTTGTAATTTGCAGAGGGCGTTTCGGGTGCGGTCCCGATT-TAAGTCCTTTGGACCAGGGCGTCAGAGAGGGTGAGAATCCCGTACAGGGTCGGCGACCCAGCCC-GTGC-GAAACCCCTTCGACGAGTCGAGTTGTTTGGGAATGCAGCTCCAAATGGG-TGGTAAATTTCATCTAAAGCTAAATCCCGCCCGGAGACCGATAGCGCCCAAGTAGAGTGATCGAAAGATGAAAACCACTTTGGAAAGAGAGTCAAAAAGTACGTGAAATTGTTGAAAGGGAAGCGCTTGTACCCAGACTTGTTCCG-TGGGCGATCAGCCTCCG--------TTT-TCGGGGGCCCTCGCG-CCCACGCTCAGCCCAGCATCGGTTGGG-GCGG-CGGGATAAAGGCC-GCGGGAATGTAGC-TC--CT-C-TC----GGGGAG-CGTTAC-AGCCCTC-GGCGGCACGCCG-CCAGCCCGGATCGAGGACCGCGC-TCGGCCAGGATGC????????????????????????????????????????????????????????????????????????????????????????????????????????????????????????????????????????????????????????????????????????????????????????????????????????????????????????????????????????????????????????????????????????????????????????????????????????????????????????????????????????????????????????????????????????????????????????????????????????????????????????????????????????????????????????????????????????????????????????????????????????????????????????????????????????????????????????????????????????????????????????????????????????????????????????????????????????????????????????????????????????????????????????????????????????????????????????????????????????????????????????????????????????????????????????????????????????????????????????????????????????????????????????????????????????????????????????????????????????????????????????????????????????????????????????????????????????????????????????????????????????????????????????????????????????????????????????????????????????????????????????????????????????????????????????????????????????????????????????????????????????????????????????????????????????????????????????????????????????????????????????????????????????????????????????????????????????????????????????????????????????????????????????????????????????????????????????????????????????????????????????????????????????????????????????????????????????????????????????????????????????????????????????????????????????????????????????????????????????????????????????????????????????????????????????????????????????????????????????????????????????????????????????????????????????????????????????????????????????????????????????????????????????????????????????????????????????????????????????????????????????????????????????????????????????????????????????????????????????????????????????????????????????????????????????????????????????????????????????????????????????????????????????????????????????????????????????????????????????????????????????????????????????????????????????????????????????????????????????????????????????????????????????????????????????????????????????????????????????????????????????????????????????????????????????????????????????????????????????????????????????????????????????????????????????????????????????????????????????????????????????????????????????????????????????????????????????????????????????????????????????????????????????????????????????????????????????????????????????????????????????????????????????????????????????????????????????????????????????????????????????????????????????????????TGTTGGGATGGCCAATCTTGTCTTGTTTTTCGCTGACGTGTAACTASTGKAGAGCAATCCATCGTTTGTGGACGCTTTACGTTACCGAGATCCGAAGAGACGTTTTGATGCGGTCTGGCGACTCTGCAAACCTAAGATGATTTGTGAGAGCACCGTCCCTTTGGATGACGACGCA---------CCACCAGAAAAACAGAAGGAGCCAAAACATGATCATGGTGGCTGTGGGAACATACAACCGGAAATTCGAAGAGAAGGGCTCCGGCTGAACGGGACATGGAAGCCCCAAAAGGGCGATGAGGAGAATGAGGGTCAGCAACCAGAGAAGAAGCCTATAAGCCCACAAATGGCTCTCAATATATTTCGCCATATTACCACGGAGGACATCAGGCGAATGGGTTTAAGCAATGATTATGCGCGCCCAGAATGGATGATCATCACCGTTCTACCCGTACCGCCTCCACCAGTCAGGCCAAGCATTTCTGTGGATGGCGGGAACGG????????????????????????????????????????????????????????????????????????????????????????????????????????????????????????????????????????????????????????????????????????????????????????????????????????????????????????????????????????????????????????????????????????????????????????????????????????????????????????????????????????????????????????????????????????????????????????????????????????????????????????????????????????????????????????????????????????????????????????????????????????????????????????GAAACTCCGGAAGGTCAAGCTTGTGGTCTCGTTAAAAACCTGGCGCTCATGTGCTATATAACCGTGGGCTCACCAAGCGATCCTATCATCGATTTCATGGTCCAGAGAAATATGGATGTTCTCGAAGAGTACGAGCCGCTCAATTTTCCGAATGCTACCAAGATTTTCGTTAATGGCGTTTGGGTTGGGGTCCATCGCGACCCAGCTCATCTTGTCAGCAATGTGCAAGGGCTGCGGAGAAACGGTCTAATCTCTCATGAGGTCAGCTTGATTCGCGATGTGAGAGATCGAGAATTCAAGATCTTTACGGATGCTGGAAGAGTCTGTCGACCTCTTTTCGTTATTGACAATGATCCTAAAAGTAGCAACCATGGAAATCTCGTCCTAAACAAAGAGATGGTGCAAATGCTGGAAGAAGATAGAGATGCACTGGCCAGGATGGAACCTGAAGAAAAACAGAGGGCTGAAATGGGGTGGAAGCGGCTCGTTAAAGCCGGTTGCGTCGAATATGTTGATGCTGAGGAAGAGGAAACCATCATGATCACAATGAGTCCAGAGGACTTAGAAGCTTCACGGTCCTTGCAACAAGGTTACGTGATGCCTGAA------GTGGGACCTGAAGATCTTAACAAGCGTGTTAAGGCAGCTGCTAATCCG---------GGCGCAAGGCAATGGACGCATTGCGAAATCCATCCAAGTATGATTTTGGGGATATGCGCAAGCATCATCCCGTTCCCAGATCACAACCAAGTATGCGTGAACATGTATGAGCGTATGATCAATGCTAACAAAGAAATAGTCTCCAAGAAATACATATCAGTCTGCTAT???????????????????????????????????????????????????????????????????????????????????????????????????????????????????????????????????????????????????????????????????????????????????????????????????????????????????????????????????????????????????????????????????????????????????????????????????????????????????????????????????????????????????????????????????????????????????????????????????????????????????????????????????????????????????????????????????????????????????????????????????????????????????????????????????????????????????????????????????????????????????????????????????????????????????????????????????????????????????????????????????????????????????
	'12_4b_Lec_AF_27602'                               ?????????????????????????????????????????????????????????????????????????????????????????????????????????????????????????????????????????????????????????????????????????????????????????????????????????????????????????????????????????????????????????????????????????????????????????????????????????????????????????????????????????????????????????????????????????????????????????????????????????????????????????????????????????????????????TCGAATAAAATTCTAGGTAGAATTATGATAATGACATTATCTGCCTATTAGTCTTGACCAAATTACGTGCCAGCAGTCGCGGTAATACGTAGAAGACGAGTGTTATTCATCTTTAATAGGTTTAAAGGGTA-CCTAGACGGTAAATCAAGCCTT--------AAACGGAACTAATTTACTAGAGTTACTTGTGAGGGGGCACTAAAGTACTAATGGTG---GAGAGATGAAATTCTTAGATACCTTTTTTC---------------GAAAGAAAAACAATGGCACAGGTATAGGCGAAAGCATCCCCTTATGTGATAACTGACGTTGAGGGACGAAGGCTTTGAGTAGCGAACAGGATTAGATACCCTGATAGTTGAAGCAGTAAATGATGAATGTCATAGATTAGACCT--------TAGTTTATTCTATAAATGAAAGTGTAAGCATTCCACCTCAAGAGTAATTTGGCAACATTGGAACTGAAATCATTAGACCGTTTCTGAAACCAGTAGTGAAGTATGTTG-TTTAATTTGATAATCCGCAAAAAACC-TTACCACAATTTGAATATTTATATATTTCTTATTTC----TAAACCTTTATAATTTTG-----ATTATAAATGAGAAAAAA-----------------------------------------------------------------------------------------------------------------------------------------------------------------------GAAGATATTTTTACAAGCGTTGCACGGCTGTCTTCAGTTAATGTCGTGAGATTTTGGTTAGTTCCATTAAATTAACGTAAACCCTTGCTA-TA-TTTT-TACATATAGTAGTTCTCC-ATCATATTGGATAAGATAACAGGGACTAAGA-CAAGTCATCATGG-CCTGAATATTGTGGG-CTATAGA-CGTGCCACATAAGCC-TTACAAAA-GGATGTT-AAATTGAAAGATT-GAGCTAATCCCCC-AAAAATGGTTATATATGGATTGTAGTCTGTAACTCGACA?????????????????????????????????????????????????????????????????????????????????????????????????????????????????????????????????????????????????????????????????????????????????????????????????????????????????????????????????????????????????????????????????????????????????????????????????????????????????????????????????????????????????????????????????????????????????????????????????????????????????????????A------------------CGAGAGA-GGGGCCT------C-GTGCTCCC------------GGGG--------TCTTC-----------GA------CCCCC-AACTCTTTC-ACCCTGT---GC-GTACC--TAC-CC-ATGTTGCTTTGACGGGCCG-TGAGG----------CGGATTGGCTCCTACTACCG------GGACAACCGT-GA----------------------ACGTCTT-T------AGCGGTTTGG--------T-AAG---------TGCCCG-TCAGA-GTC--CC-------ATCTAAACCCCTCT---TATAA----T---------------------AGTGTT-GTC-CGAGTACAAAATTCAATAGCAA----------------AAAACTTTCAACAACGGATC----TCTTGGTTCTGGCATCGATGAAGAACGCAGCGAAATGCGATAAGTAATGTGAATTGCAGAATTCAGTGAATCATCGAATCTTTGAACGCACATTGCGCCCCTCGGTATTCC-GGGGGG-CAT-GCCTGTT-CGAGC-GTCA-TTAA-ACCCCTCAAGCC-TAGCTTGGTAT-TGGG-TCCTCGCCC-GTCCGC---------------G---GCGT-A-CCCG-AAAGTGAGTGGC-GG-TCACGCGT--GA-CT-TGAAG-C----GTAGT----AAATT---------------CTCTCCCGCCTCGAAAG------TT-CG--CGC-GCTGGCTCGCCAG----------------------AACCCCC---------CATTA------TCTCCAAT????????????????????????????????????????AATTGACCTCGG-ATCAGGTAGGGATACCCGCTGAACTTAAGCATATCAATAAGCGGAGGAAAAGAAACCAACAGGGATTGCCTCAGTAACGGCGA-GTGAAG--CGGCAACAGCTCAAATTTGAAATCTGGCC-CTT-G-AAGGTCCGAGTTGTAATTTGCAGAGGACGTTTCGGGGGCGGCTCCGGTC-TAAGTCCCTTGGAACAGGGCGTCGTGGAGGGTGAGAATCCCGTATGCGACCGGCGGCCAACCCC-ATGT-GAAACCCCTTCGACGAGTCGAGTTGTTTGGGAATGCAGCTCAAAATGGG-TGGTAAATTTCATCTAAAGCTAAATACCGGCCAGAGACCGATAGCGCACAAGTAGAGTGATCGAAAGATGAAAAGCACTTTGGAAAGAGAGTCAAAAAGTACGTGAAATTGTTGAAAGGGAAGCGCTTGCAACCAGACCTG-TCCG-TGGGCGATCAACCTCTG--------TTC-TCAGGGGCCTACGCG-TCCGCGATCAGGCCAGCATCGGTTCGG-GCGG-CGGGATAAAGGCC-TTGGGAATGTAGC-TC--CC-C-TC----GGGGAG-TGTTAT-AGCCCTC-GGTGCAATGCCG-CCCGCCCGGACCGAGGACCGCGC-TCGGCTAGGA????????????????????????????????????????????????????????????????????????????????????????????????????????????????????????????????????????????????????????????????????????????????????????????????????????????????????????????????????????????????????????????????????????????????????????????????????????????????????????????????????????????????????????????????????????????????????????????????????????????????????????????????????????????????????????????????????????????????????????????????????????????????????????????????????????????????????????????????????????????????????????????????????????????????????????????????????????????????????????????????????????????????????????????????????????????????????????????????????????????????????????????????????????????????????????????????????????????????????????????????????????????????????????????????????????????????????????????????????????????????????????????????????????????????????????????????????????????????????????????????????????????????????????????????????????????????????????????????????????????????????????????????????????????????????????????????????????????????????????????????????????????????????????????????????????????????????????????????????????????????????????????????????????????????????????????????????????????????????????????????????????????????????????????????????????????????????????????????????????????????????????????????????????????????????????????????????????????????????????????????????????????????????????????????????????????????????????????????????????????????????????????????????????????????????????????????????????????????????????????????????????????????????????????????????????????????????????????????????????????????????????????????????????????????????????????????????????????????????????????????????????????????????????????????????????????????????????????????????????????????????????????????????????????????????????????????????????????????????????????????????????????????????????????????????????????????????????????????????????????????????????????????????????????????????????????????????????????????????????????????????????????????????????????????????????????????????????????????????????????????????????????????????????????????????????????????????????????????????????????????????????????????????????????????????????????????????????????????????????????????????????????????????????????????????????????????????????????????????????????????????????????????????????????????????????????????????????????????????????????????????????????????????????????????????????????????????????????????????????????????????????????????????????????????????????????????????????????????????????????????????????????????????????????????????????????????????????????????????????????????????????????????????????????????????????????????????????????????????????????????????????????????????????????????????????????????????????????????????????????????????????????????????????????????????????????????????????????????????????????????????????????????????????????????????????????????????????????????????????????????????????????????????????????????????????????????????????????????????????????????????????????????????????????????????????????????????????????????????????????????????????????????????????????????????????????????????????????????????????????????????????????????????????????????????????????????????????????????????????????????????????????????????????????????????????????????????????????????????????????????????????????????????????????????????????????????????????????????????????????????????????????????????????????????????????????????????????????????????????????????GCTGAAACGCCAGAAGGTCAAGCTTGTGGTCTTGTGAAGAATCTAGCACTTATGTGCTACATCACGGTTGGTTCACCCAGCGATCCCATCATTGATTTCATGGTGCAACGTAATATGGACCTTTTGGAAGAATATGAGCCGATCAACTTCCCAAATGCCACCAAGATCTTTGTCAATGGAGTTTGGGTGGGAGTGCATCGCGATCCCGCGCACCTCGTTAGCAACGTCCAAGCGCTCCGAAGGAATGGTCTGATTTCACATGAAGTCAGCTTGATTCGGGATGTTCGAGATCGCGAGTTCAAGATCTTTACAGATGCTGGCAGGGTCTGTCGACCTCTCTTCGTCATCGATAACGATCCTAAAAGCACCAAATATGGGTCTCTTGTCTTGACAAAGGACATGGTACAAACCATAGAGGAAGACCGAGAGATGCTTGCTGCGATGGAGCCTGAAGAGCGAGAGAAAGCCGACATGGGATGGAAGCGACTGGTCAAGGCTGGTGTAGTTGAGTATGTCGATGCTGAAGAGGAGGAAACGATCATGATTACCATGACTCCGGAAGATTTGGAGACCTCGCGCGCAATACAGCAAGGTTACGAGATTCCCGAA------GCAGGACCCGAGGAGCTGAACAAACGTGTCAAAGCAGCTGCCAACCCC---------AGTGCAAAGCAGTGGACACACTGTGAGATTCACCCAAGTATGATTCTGGGCATATGTGCCAGTATTATTCCTTTCCCAGATCATAATCAGGTATGTCCAAGTAAAGTAGGATGTATAGGGGATGCTAATCAACATGACAGTCTCCGAGAAACACCTACCAGTCTGCCA---------------------GCCCTCCGTTCAAGTAAATGCGTACACGTGTGACCGCTGCGGCTGCGAAATTTTCCAGCCTGTCACGAACAGACAATTCACCCCCATGACCGAATGCCCCGCAGACGAATGCAAGAAGAACAACTCCAAGGGGCAACTCTTCCTCTCCACCCGTGCCTCCAAATTCCTCCCCTTCCAAGAAGTCAAAATCCAAGAGATGGCCGACCAAGTCCCAGTTGGTCATATCCCTCGCACCCTCACCGTTCACTGCCACGGCACACTCACCCGCCAAATAAACCCCGGAGACGTCCTCGACATAGCAGGGATCTTCCTCCCAACCCCATACACGGGCTTCAAGGCCATCCGCGCCGGCCTCCTGACAGACACATACCTCTCCGCCCAACACATAACCCAGCACAAGAAAGCCTACGACGACATCACCCTTGACGCCCGCACCTTCCGCCGCATCGAACAGCACAAACATACCGGTCACATGTACGAATACCTCTCTCGGTCCATTGCCCCTGAAATCTACGGCCATCTCGACGTAAAGAAAGCGCTTCTCCTCCTTTTGATTGGTGGCGTGACCAAAGAAGTCGGCGACGGCATGCGCATCCGCGGCGACATCAACATCTGCTTGATG----------------
	'12_6_Lec_AF_27593'                                ???????????????????????????????????????????????????????????????????????????????????????????????????????????????????????????????????????????????????????????????????????????????????????????????????????????????????????????????????????????????????????????????????????????????????????????????????????????????????????????????????????????????????????????????????????????????????????????????????????????????????????????????????????????????????????????????????????????????????????????????????????????????????????????????????????????????????????????????????????????????????????????????????????????????????????????????????????????????????????????????????????????????????????????????????????????????????????????????????????????????????????????????????????????????????????????????????????????????????????????????????????????????????????????????????????????????????????????????????????????????????????????????????????????????????????????????????????????????????????????????????????????????????????????????????????????????????????????????????????????????????????????????????????????????????????????????????????????????????????????????????????????????????????????????????????????????????????????????????????????????????????????????????????????????????????????????????????????????????????????????????????????????????????????????????????????????????????????????????????????????????????????????????????????????????????????????????????????????????????????????????????????????????????????????????????????????????????????????????????????????????????????????????????????????????????????????????????????????????????????????????????????????????????????????????????????????????????????????????????????????????????????????????????????????????????????????????????????????????????????????????????????????????????????????????????????????????????????????????????????????????????????????????????????????????????????????????????????????????????????????????????GGATCATTAC------------------CGAGAGA-GGGCTCC------C-GCGTCCCC------------GGGG--------GCTTC-----------GG------CCCCC-ACCT-CTTC-ACCCCGT---GCCTTACC--TAC-CT-TTGTTGCTTTGGCGAGCCCTCGGAGGGG-----------GGTCCCTCG-CA-CCC-----------GT----GG----------------------GCCC-----TGGCG--CCCGGCCGG--------T-GAG---------CGCTCG-CCAGA-GGC--CC------TGT-CAAACGCGTT----GTTAC----C---------------------GGTGAC-GTC-GGAGTAAACACGAATCGTACA-----------------AAAACTTTCAACAACGGATC----TCTTGGTTCTGGCATCGATGAAGAACGCAGCGAAATGCGATAAGTAATGTGAATTGCAGAATTCAGTGAATCATCGAATCTTTGAACGCACATTGCGCCCCTCGGTATTCC-GGGGGG-CAT-GCCTGTT-CGAGC-GTCA-TTGCAACCCCTCAAGCG-TAGCTTGGTGA-TGGG-CCGTCGCCT-CCCCGA---------------G---GCGC-G-CCCG-AAAGTCAGTGGC-GG-TGCGCCGT--GG-CC-CCGAG-C----GTAGT----AATT----------------GTTTCTCGCTCCGTGGG------TC-GC--CGA-CGCGACTGGCCAG----------------------AGCGC---------CCCAACGT-----TTTTCAAT????????????????????????????????????????GATTGACCTCGG-ATCAGGCAAGGATACCCGCTGAACTTAAGCATATCAATAAGCGGAGGAAAAGAAACCAACGGGGATTGCCTCAGTAACGGCGA-GTGAAG--CGGCAACAGCTCAAATTTGAAATCTGGCC-CCTTC-GGGGTCCGAGTTGTAATTTGCAGAGGGTGTTTCGGGGGCGGCGCCGGTC-TAAGTCCCTTGGAACAGGGCGTCACAGAGGGTGAGAATCCCGTACGTGACCGGCGACCCACCCC-GTGT-GAGACCCCTTCGACGAGTCGAGTTGTTTGGGAATGCAGCTCAAAACGGG-TGGTAAATTCCATCTAAAGCTAAATACCGGCCGGAGACCGATAGCGCACAAGTAGAGTGATCGAAAGATGAAAAGCACTTTGGAAAGAGAGTCAAAAAGCACGTGAAATTGTTGAAAGGGAAGCGCTTGCGACCAGACCTG-CCCG-CGGGCGATCAGCCTCGG--------TTC-TCCGGGGTGCACTCG-TCCGCGATCAGGCCAGCATCGGTGCGG-GCGG-CGGGACAAAGGCC-TTGGGAACGTAGC-TC--CC-CCCC---GGGGGAG-CCTTAT-AGCCCTC-GGTGTCATGCCG-CCAGCCCGGACCGAGGACCGCGCTTCGGCTAGGATGCTGGCGTAATGGTCGTAAGCGACCCGTCTTG-AAACACGGACCAA-GGAGTCTAACATCTGTGCGAGTGTTTGGGTGT-CAAACCCATGCGCGGAATGAAAGTGAACGGAGGTGAGAACCCCTG------AGGGC-GCATCATCGACCGATCCAGATGTCTTCGGATGGATTTGAGTACGAGCACAGCTGTTGGGACCCGAAAG------------------------------------------------------------------------ATGGTGAACTATACTTGAATAGGGTGAAGCCAGAGGAAACTCTGGTGGAGGCTCGCAGCGGTTCTGACGTGCAAATCGATCGTCGAA------------------------------------------------------------------------------------------------------------------------------------------------------------------------------------------------------------------------TTTGAGTATAG-------------------------------------------------------------G----------------------------------------------------------------G----------------------------------------------------------------------------------------GC-----------------------------------------------------------------------------------------------------------------------------------------------------------------------------------------------------------------------------------GAAAGACTAA---TC---------------------------------------------------------------------------------------------------------------------------------------------------------------------------------------------GAACCAT-----------------------------------------------------------------------------------------------------------------------------------------------------------------------------------------------------------------------------------------------------------------------------------------------------------------------------------------------------------------------------------------------------------------------------CT---------------------------------------------------------------------------------------------------------------------------------------------------------------------------------------------------------------------------AGTA---------------------------------------------------------GCTGGTTCCT--------------------------------------------------------------------------------------------------------------------------------------------------------------------------------------------GCCGAAGTTTCCCTCAGGATAGCAGTAACGTTTT-CAG-TTTTATGAGGTAAAGCGAATGATTAGAGGCCTTGGGG-TTGAAACAACCT------------------------------------------------------------T-AACCTATTCTCAAACTTTAAA-TATGT-AAGAAGT-CCTTGTTAC--TTGGTTGAACGTGGACATTCGAATGTAC-CGTTACTAGTGGGCCATTTTT?????????????????????????????????????????????????????????????????????????????????????????????????????????????????????????????????????????????????????????????????GGCAAGATCCTAGTAGATGAAGTCAGTCATCCC-------------TGTTGGGATGGCCAATCTTGTCTTGTTTTTCGCTGACGTGTAACTACTGTAGAGCAATCCATCGTTTGTGGACGCTTTACGTTACCGAGATCCGAAGAGACGTTTTGATGCGGTCTGGCGACTCTGCAAACCTAAGATGATTTGTGAGAGTACCGTTCCTTTGGATGACGACGCA---------CCACCAGAAAAACAGAAGGAGCCAAAACATGATCATGGTGGCTGTGGGAACATACAACCGGAAATTCGAAGAGAAGGGCTCCGGCTGAACGGGACATGGAAGCCCCAAAAGGGCGACGAGGAGAATGAGGGTCAGCAACCAGAGAAGAAGCCTATAAGCCCACAAATGGCTCTCAATATATTTCGCCATATTACCACGGAGGACATCAGGCGAATGGGTTTAAGCAATGATTATGCGCGCCCAGAATGGATGATCATCACCGTTCTTCCCGTACCGCCTCCACCAGTCAGGCCAAGCATTTCTGTGGACGGCGGGAACGGTCCCCGTGGTGAGGACGACTTGACTTATAAGCTTGGCGACATCATCCGTGCAAATGGAAATGTTCGCCGTTGCGAGACCGAGGGTTCT?????????????????????????????????????????????????????????????????????????????????????????????????????????????????????????????????????????????????????????????????????????????????????????????????????????????????????????????????????????????????????????????????????????????????????????????????????????????????????????????????????????????????????????????????????????????????????????????????????????????????????????????GCCGAAACTCCGGAAGGTCAAGCTTGTGGTCTCGTTAAAAACCTGGCGCTTATGTGCTATATAACCGTGGGCTCACCAAGCGATCCTATCATCGACTTCATGGTCCAGAGAAATATGGATGTTCTCGAAGAGTACGAGCCGCTCAATTTTCCGAATGCTACCAAGATTTTCGTTAATGGCGTTTGGGTTGGGGTCCATCGCGACCCAGCTCATCTTGTCAGCAATGTGCAAGGGCTGCGGAGAAACGGTCTAATCTCTCATGAGGTCAGCTTGATTCGCGATGTGAGAGATCGAGAATTCAAGATCTTTACGGATGCTGGAAGAGTCTGTCGACCTCTTTTCGTTATTGACAATGATCCTAAAAGTAGCAACCATGGAAATCTCGTCCTAAACAAAGAGATGGTGCAAATGCTGGAAGAAGATAGAGATGCACTGGCCAGGATGGAACCTGAAGAAAAACAGAGGGCTGAAATGGGGTGGAAGCGGCTCGTTAAAGCCGGTTGCGTCGAATATGTTGATGCTGAGGAAGAGGAAACCATCATGATCACAATGAGTCCAGAGGACTTAGAAGCTTCACGATCCTTGCAACAAGGTTACGTGATGCCTGAA------GTGGGACCTGAAGATCTTAACAAGCGTGTTAAGGCAGCTGCTAATCCG---------GGCGCAAGGCAATGGACGCATTGCGAAATCCATCCAAGTATGATTTTGGGGATATGCGCAAGCATCATCCCGTTCCCAGATCACAACCAAGTATGCGTGAACATCTATGAGCGTATGATCCATGCTAACAAAGAAATAGTCTCCAAGAAATACATATCAGTCTGCTAT???????????????????????????????????????????????????????????????????????????????????????????????????????????????????????????????????????????????????????????????????????????????????????????????????????????????????????????????????????????????????????????????????????????????????????????????????????????????????????????????????????????????????????????????????????????????????????????????????????????????????????????????????????????????????????????????????????????????????????????????????????????????????????????????????????????????????????????????????????????????????????????????????????????????????????????????????????????????????????????????????????????????????
	'12_7_Lec_AF_27515'                                ????????????TGTCCAAATGCTTGACACATGCTAATCGAACGACTAGTTTTAAAA-TTTAACTAGTAGTGGTGTACAGGTGAGTATAAGATAGTT-TAACCG-CCTTGGAGTAAGGAGAAAGATCCCTTATAT---------------------TAATAAAGAAATATAAATTTCGCTCTTAGA--AGTATCT--ATCTCGTGTA--T-TTGTAGTAGTTAAAGTAAAA-GTTTAACTAGCTTTATACACGTAGTCGAAACTGAGAGGTTGATCGATCA-CAGTGGGCCTGAAGAAAGCCCACGATGAAAATTACAGCAGTGA-GGAATCTTGGTCAATAGCCTAACGGCTGAACCAGCAACTTG-GAGG-AATGTATAGCAACA-GCTAA-TTGCACCAA-----AACA-TATTTGATGC-AATATCGACTTAGTCGAATAAAATTCTAGGTAGAATTATGATAATGACATTATCTGCCTATTAGTCTTGACCAAATTACGTGCCAGCAGTCGCGGTAATACGTAGAAGACGAGTGTTATTCATCTTTAATAGGTTTAAAGGGTA-CCTAGACGGTAAATCAAGCCTT--------AAACGGAACTAATTTACTAGAGTTACTTGTGAGGGGGCACTAAAGTACTAATGGTG---GAGAGATGAAATTCTTCGATACCTTTTTTC---------------GAAAGAAAAACAATGGCACAGGTATAGGCGAAAGCATCCCCTTATGTGATAACTGACGTTGAGGGACGAAGGCTTTGAGTAGCGAACAGGATTAGATACCCTGATAGTTGAAGCAGTAAATGATGAATGTCATAGATTAGACCT--------TAGTTTATTCTATAAATGAAAGTGTAAGCATTCCACCTCAAGAGTAATTTGGCAACATTGGAACTGAAATCATTAGACCGTTTCTGAAACCAGTAGTGAAGTATGTTG-TTTAATTTGATAATCCGCAAAAAACC-TTACCACAATTTGAATATTTATATATTTCTTATTTC----TAAACCTTTATAATTTTG-----ATTATAAATGAGAAAAAA-----------------------------------------------------------------------------------------------------------------------------------------------------------------------GAAGATATTTTTACAAGCGTTGCACGGCTGTCTTCAGTTAATGTCGTGAGATTTTGGTTAGTTCCATTAAATTAACGTAAACCCTTGCTA-TA-TTTT-TACATATAGTAGTTCTCC-ATCATATTGGATAAGATAACAGGGACTAAGA-CAAGTCATCATGG-CCTGAATATTGTGGG-CTATAGA-CGTGCCACATAAGCC-TTACAAAA-GGATGTT-AAATTGAAAGATT-GAGCTAATCCCCC-AAAAATGGTTATATATGGATTGTAGTCTGGTAACTCGA?????????????????????????????????????????????????????????????????????????????????????????????????????????????????????????????????????????????????????????????????GTGCCGCTGCCCGGTTCGCCTGCGGAGCCCCACGTCGACTCTAAACACAACGTCCAGTCGGCCGCTGCGGCGGCCGGCAACGCAGCTACTCTGGGCCGGAAGCAGTCGTAAGGTTCTCCCTTCGGCCGTGACCAGCAGCTTGTCGCCCCTCCCGGGGGCCGCAAGTTCACAGATCAAATGCCCGCGGCCGCCTGAGTGCGGTTCTGATATGACCGACCCCTGCCCGTAACGGTAGGTGAATGCGTGGAACCTGCGGAAGGATCATTAACGAGAGA-GGGGCCT-------------CGTGCTCCCGGGG--------------GCTTCGA-----------------CCCCC-AACTCTTTC-ACCCTGT---GC-GTACC--TAC-CC-ATGTTGCTTTGACGGGCCGTGAGGCG--------------------------------------------------------GATTGGCTCCTACTACCGGGACAACCGTGAACGTCTTTAGCGGTCTGGTAAG---------TGCCCG-TCAGAGTCCCATCTAAACCCCTCTTATGAT--------------------------------------AGTGTT-GTC-CGAGTACAAAATTCAATCGCAA----------------AAAACTTTCAACAACGGATC----TCTTGGTTCTGGCATCGATGAAGAACGCAGCGAAATGCGATAAGTAATGTGAATTGCAGAATTCAGTGAATCATCGAATCTTTGAACGCACATTGCGCCCCTCGGTATTCC-GGGGGG-CAT-GCCTGTT-CGAGC-GTCA-TTAA-ACCCCTCAAGCC-TAGCTTGGTAT-TGGG-TCCTCGCCCGTC-------------------CGCGGCGT-A-CCCG-AAAGTGAGTGGC-GG-TCACGCGT--GA-CT-TGAAG-C----GTAGT----AAATTCT---------------CTCCCGCCTCGAAAG-------TTCG--CGC-GCTGGCTCGCCAGAACCCCCCATTATCTCCAAT?????????????????????????????????????????????????????????????????????????????????????????????????????????????????????????????????????????????????????????????????????????????????????????????????????????????????????????????????????????????????????????????????????????????????????????????????????????????????????????????????????????????????????????????????????????????????????????????????????????????????????????????????????????????????????????????????????????????????????????????????????????????????????????????????????????????????????????????????????????????????????????????????????????????????????????????????????????????????????????????????????????????????????????????????????????????????????????????????????????????????????????????????????????????????????????????????????????????????????????????????????????????????????????????????????????????????????????????????????????????????????????????????????????????????????????????????????????????????????????????????????????????????????????????????????????????????????????????????????????????????????????????????????????????????????????????????????????????????????????????????????????????????????????????????????????????????????????????????????????????????????????????????????????????????????????????????????????????????????????????????????????????????????????????????????????????????????????????????????????????????????????????????????????????????????????????????????????????????????????????????????????????????????????????????????????????????????????????????????????????????????????????????????????????????????????????????????????????????????????????????????????????????????????????????????????????????????????????????????????????????????????????????????????????????????????????????????????????????????????????????????????????????????????????????????????????????????????????????????????????????????????????????????????????????????????????????????????????????????????????????????????????????????????????????????????????????????????????????????????????????????????????????????????????????????????????????????????????????????????????????????????????????????????????????????????????????????????????????????????????????????????????????????????????????????????????????????????????????????????????????????????????????????????????????????????????????????????????????????????????????????????????????????????????????????????????????????????????????????????????????????????????????????????????????????????????????????????????????????????????????????????????????????????????????????????????????????????????????????????????????????????????????????????????????????????????????????????????????????????????????????????????????????????????????????????????????????????????????????????????????????????????????????????????????????????????????????????????????????????????????????????????????????????????????????????????????????????????????????????????????????????????????????????????????????????????????????????????????????????????????????????????????????????????????????????????????????????????????????????????????????????????????????????????????????????????????????????????????????????????????????????????????????????????????????????????????????????????????????????????????????????????????????????????????????????????????????????????????????????????????????????????????????????????????????????????????????????????????????????????????????????????????????????????????????????????????????????????????????????????????????????????????????????????????????????????????????????????????????????????????????????????????????????????????????????????????????????????????????????????????????????????????????????????????????????????????????????????????????????????????????????????????????????????????????????????????????????????????????????????????????????????????????????????????????????????????????????????????????????????????????????????????????????????????????????????????????????????????????????????????????????????????????????????????????????????????????????????????????????????????????????????????????????????????????????????????????????????????????????????????????????????????????????????????????????????????????????????????????????????????????????????????????????????????????????????????????????????????????????????????????????????????????????????????????????????????????????????????????????????????????GCTGAAACGCCAGAAGGTCAAGCTTGTGGTCTTGTGAAGAATCTAGCACTTATGTGCTACATCACGGTTGGTTCACCCAGCGATCCCATCATTGATTTCATGGTGCAACGTAATATGGACCTTTTGGAAGAATATGAGCCGATCAACTTCCCAAATGCCACCAAGATCTTTGTCAATGGAGTTTGGGTGGGAGTGCATCGCGATCCCGCGCACCTCGTTAGCAACGTCCAAGCGCTCCGAAGGAATGGTCTGATTTCACATGAAGTCAGCTTGATTCGGGATGTTCGAGATCGCGAGTTCAAGATCTTTACAGATGCTGGCAGGGTCTGTCGACCTCTCTTCGTCATCGATAACGATCCTAAAAGCACCAAATATGGGTCTCTTGTCTTGACAAAGGACATGGTACAAACCATAGAGGAAGACCGAGAGATGCTTGCTGCGATGGAGCCTGAAGAGCGAGAGAAAGCCGACATGGGATGGAAGCGACTGGTCAAGGCTGGTGTAGTTGAGTATGTCGATGCTGAAGAGGAGGAAACGATCATGATTACCATGACTCCGGAAGATTTGGAGACCTCGCGCGCAATACAGCAAGGTTACGAGATTCCCGAA------GCAGGACCCGAGGAGCTGAACAAACGTGTCAAAGCAGCTGCGAACCCC---------AGCGCAAAGCAGTGGACACATTGTGAGATTCACCCAAGTATGATTCTGGGCATATGTGCCAGCATTATTCCTTTCCCAGATCATAATCAGGTATGTCCAAGTAAAGTAGGATGTATAGGGGATGCTAATCAACATGACAGTCTCCGAGAAACACCTACCAGTCTGCCA???????????????????????????????????????????????????????????????????????????????????????????????????????????????????????????????????????????????????????????????????????????????????????????????????????????????????????????????????????????????????????????????????????????????????????????????????????????????????????????????????????????????????????????????????????????????????????????????????????????????????????????????????????????????????????????????????????????????????????????????????????????????????????????????????????????????????????????????????????????????????????????????????????????????????????????????????????????????????????????????????????????????????
	'13_1_Lec_AF_28936'                                ???????????????????????????????????????????????????????????????????????????????????????????????????????????????????????????????????????????????????????????????????????????????????????????????????????????????????????????????????????????????????????????????????????????????????????????????????????????????????????????????????????????????????????????????????????GC-ACTTG-GAGG--ATGTATAGCAATA-GCTAA-TTGCATCAA-TGTTTAAA-TAATTGATGC-AATCTCGACTATGTCGAATAAAATTCTAGGTAGAATTATGATAATGACATTGTCTGCCTATGTGTCTTGACCAAATTACGTGCCAGCAGTCGCGGTAATACGTAGAAGACTAGTGTTATTCATCTTTAATAGGTTTAAAGGGTA-CCTAGACGGTAAATCAAGCCTGCGA------TATGGGACTAATGTACTAGAGTTACTTACGATGGGGTTATAGAGTACTGCTGGTG---GAGAGATGAAATTCTGTCATACCTCATTTC---------------GTGAGAAATACTACGGCACTGGTATAGGTGAAAGCATCCCCTTATGTGATAACTGACGTTGAAGGACGAAGGCTTTTTGTCGCGAACAGGATTAGTTACCCCAGTAGTCAAAGCAGAAAATGATGAGTGTCATAGATTAGACATATAAT----AGTTTATTCTATAAATGAAAGTGTAAGCATTCCACCTCAAGAGTAATTTGGCAACATTGGAACTGAAATCATTAGACCGTTTCTGAAACCAGTAGTGAAGTATGTTG-TTTAATTTGATAATACGCAAAAAACC-TTACCACAATTTGAATATTTAGATTTTTATTCCCTT------------------------------------------------------------------------------------------------------TTTCTTTTGTATTGCTTGCTTACGGTTGTGGTTGCGGTTGTGGTTGCGAAGCAGCCACATCAGCAACCACATCAGCAAAACATCAAAAGTTAAATTAACAAGAAGGAATGAGTAATCTATTTACAAGCGTTGCACGGCTGTCTTCAGTTAATGTCGTGAGATTCTGGTTAGGTCCATT-AATTAACGTAAACCCTTACTT-TA-TTTT-TATATAGAGTTGTTCTCC-GCTAGATTGGATAAGATAACAGGGACTAAGA-CAAGTCATCATGG-CCTAAATATTGTGGG-CTATAGA-CGTGCCACATAAACC-TTACAAAA-GGATGTG-AAATTGTGAAATT-GAGCTAATCCCCC-AAAA-TGGAGATACACTAACAATGGA?????????????????????????????????????????????????????????????????????????????????????????????????????????????????????????????????????????????????????????????????????????????????????????????????????????????????????????????????????????????????????????????????????????????????????????????????????????????????????????????????????????????????????????????????????????????????????????????????????????????????????????????GGATCATTAA--------------------TGAGA-GGGGTTT------T-CCAACTCC------------GGGA--------GCCTC------------G------CCCCC-AACT--TTC-ACCCTT----GC-GTACC--TAC-CC-TT-CTGCTTTGGCGGACCTGCGACG------------------------CTGCCGCGA-----------------------------------------------------------------------C-CGG---------CGTCCG-CCAGA-GGC--TT-------AT-CCAACTCAG-----TTTAT----C---------------------AGTGAC-GTC-CGAGTGCATATAGAATGGAA------------------AAAACTTTCAACAACGGATC----TCTTGGTTCTGGCATCGATGAAGAACGCAGCGAAATGCGATAAGTAATATGAATTGCAGAATTCAGTGAATCATCGAATCTTTGAACGCACATTGCGCCCCTTGGTATTCC-GGGGGG-CAT-GCCTGTT-CGAGC-GTCA-TTAC-ACCCCTCAAGCG-TAGCTTGGTCA-TGGGTCTTACGCCC-CTGT-----------------G---GCGG-G-CCCG-AAAGGCAGTGGT-GG-TCCAGGGT--GA-CT-TCGAG-C----GTAGT---CGAAACC--------------TCCTTCCGCTTTGGAAG------CT-TA--CGC-CGTGACCGACCAG----------------------AACGT---------C-CGACT------TCACCGT?????????????????????????????????????????GATTGACCTCGG-ATCAGGTAGGAATACCCGCTGAACTTAAGCATATCAATAAGCGGAGGAAAAGAAACCAACAGGGATTGCCTTAGTAACGGCGA-GTGAAG--CGGCAAAAGCTCAAATTTGAAATCTGTCC-CCTTC-GGGGTCCGAGTTGTAATTTGCAGAGGATGTTTCGGGTGCGGCGCCGGTC-TAAGTCCCTTGGAACAGGGTGTCTTAGAGGGTGAGAATCCCGTACGTGACCGGTGACCAACCCC-TTAT-GAAACCCCTTCGACGAGTCGAGTTGTTTGGGAATGCAGCTCAAAATGGG-TGGTAAATTTCATCTAAAGCTAAATACCGGCCGGAGTCCGATAGCGCACAAGTAGAGTGATCGAAAGATGAAAAGCACTTTGGAAAGAGAGTCAAAAAGTACGTGAAATTGTTGAAAGGGAAGCGCTTGTAACCAGACCTG-TCCG-TAGGCGATCAACTTCTG--------TTC-TCAGGGGTGTATTCG-TCTGTGATCAGGCCAGCATCGGTTCGA-GCGG-CTGGATAAAGGCC-TTGGGAATGTAGC-TC--TC-T-TC----GGGGAG-TGTTAT-AGCCCTG-GGTGTAATGCGG-CCAGCTCGGACCGAGGACCGCGCTTCGGCTAGGATGCTGGCATAATGGTTATAAGCGACCCGTCTTG-AAACACGGACCAA-GGAGTCTAACATCTATGCAAGTGTTTGGGTGT-CAAACCCATACGCGTAATGAAAGTGAACGGAGGTGAGAACCCCCC------GGGGC-GCATCATCGACCGATCCAGATGTCTTCGGATGGATTTGAGTACGAGCATAGCTGTTGGGACCCGAAAG------------------------------------------------------------------------ATGGTGAACTATGCCTGAATAGGGTGAAGCCAGAGGAAACTCTGGTGGAGGCTCGCAGCGGTTCTGACGTGCAAATCGATCGTCAAA------------------------------------------------------------------------------------------------------------------------------------------------------------------------------------------------------------------------TTTGGGTATAG-------------------------------------------------------------G----------------------------------------------------------------G----------------------------------------------------------------------------------------GC-----------------------------------------------------------------------------------------------------------------------------------------------------------------------------------------------------------------------------------GAAAGACTAA---TC---------------------------------------------------------------------------------------------------------------------------------------------------------------------------------------------GAACCAT-----------------------------------------------------------------------------------------------------------------------------------------------------------------------------------------------------------------------------------------------------------------------------------------------------------------------------------------------------------------------------------------------------------------------------CT---------------------------------------------------------------------------------------------------------------------------------------------------------------------------------------------------------------------------AGTA---------------------------------------------------------GCTGGTTCCT--------------------------------------------------------------------------------------------------------------------------------------------------------------------------------------------GCCGAAGTTTCCCTCAGGATAGCAGTAACGTTTT-CAG-TTTTATGAGGTAAAGCGAATGATTAGAGGCCTTGGGG-TTGAAACAACCT------------------------------------------------------------T-AACCTATTCTCAAACTTTAAA-TATGT-AAGAAGT-CCTTGTTAC--TTCGTTGAACGTGGACATTCGAATGTAT-CGTTACTAGTGGGC-ATT?????????????????????????????????????????????????????????????????????????????????????????????????????????????????????????????????????????????????????????????????????????????????????????????????????????????????????????????????????????????????????????????????????????????????????????????????????????????????????????????????????????????????????????????????????????????????????????????????????????????????????????????????????????????????????????????????????????????????????????????????????????????????????????????????????????????????????????????????????????????????????????????????????????????????????????????????????????????????????????????????????????????????????????????????????????????????????????????????????????????????????????????????????????????????????????????????????????????????????????????????????????????????????????????????????????????????????????????????????????????????????????????????????????????????????????????????????????????????????????????????????????????????????????????????????????????????????????????????????????????????????????????????????????????????????????????????????????????????????????????????????????????????????????????????????????????????????????????????????????????????????????????????????????????????????????????????????????????????????????????????????????????????????????????????????????????????????????????????????????CCGCTCACTTTTCCGAACTCGACAAAGATCTTCGTCAACGGCGTATGGGTGGGCGTTCATCGTGAGCCGGCTCATCTTGTTAGCAATGTCCAAGCGTTACGGCGAAATGGTTTGATCTCTCACGAAGTCAGCTTGGTCCGGGATGTACGGGATCGAGAATTTAAAATCTTCACAGATGCAGGCAGAGTGTGTCGACCATTGTTTGTAATCGACAATGATCCCAAGAGTAGCAATTGTGGAAACCTTGTTTTGACGAAAGAAATAGTGCAACAAGTGGAAGAGGATAGAGAGACGCTAATCGGGATGGATCCTGAAGAGAGAGAGAGACTTGACTTAGGCTGGAAGCGATTGATCAAGCAGGGTGTAGTCGAGTACGTCGACGCGGAAGAAGAGGAGACAATCATGATTACCATGACCCCTCAACAATTAGAAGAATCGCGGCAGGTATTGCAAGGTTATACATTGCCAGAG------CCTGGAGATGACGAACTCAACAAGCGTGTCACTGCGAAAGTCAACACC---------TCTGCAAGAAATTGGACACATTGTGAGATTCATCCGAGCATGATTCTAGGGATATGTGCTAGCATCATTCCTTTCCCGGACCACAATCAGGTATATCTGGATACATCATGACCTTCGAACGCTGCTAACCTGTCACTAGTCACCAAGGAATACGTACCAGTCTGCCAT---------------------GCCGTCAGTCCAGGTCAATGCCTACACATGTGATCGATGCGGCTGCGAGATCTTCCAGCCTGTTACTGCGAAGCAATTCACACCAATGACTGAGTGTCCGGCAGAGGAATGCACGATGAACAACTCCAAAGGTCAATTATTTCTCTCCACTCGTGCATCCAAGTTCTTGCCATTTCAAGAAGTCAAGATACAAGAGATGGCAGATCAGGTTCCCGTTGGTCACATTCCTAGAACTCTGACTGTACATTGTCACGGTACTTTGACGAGGCAAATCAATCCAGGAGATGTCATCGATGTCGCTGGCATATTTCTACCGACACCATACACAGGCTTTAAGGCCATTCGTGCAGGTCTACTAACAGATACCTATCTGGAAGCCCAGCATGTAAATCAGCACAAGAAAGCATACGATGATATAACATTCGATGCGAAAACTTTCCGAAGGATAGAACAGTACAAGCATTCCGGTCACATGTACGAGTACCTGTCAAGGTCGATCGCACCAGAAATCTACGGACACCAAGATGTCAAAAAGGCACTTCTCCTCCTTCTGATCGGCGGTTGCACCAAGGAAGTAGGTGACGGGATGCGGATACGCGGAGACATCAACATTTGCCTAATG----------------
	'13_12_Lec_AF_28262'                               ?????????????????????????????????????????????????????????????????????????????????????????????????????????CCTTGGAGTAAGGAGAAAAATCCCTTATAT---------------------TAATAAAGAAACTTATGTTTTGCTCTTAGA--AGTGTGT--ATCTCGTGTA--G-TTGTAGTAGTTAAGGTTAAA-GCTTAACTAGCTTTATACGCGTAGTCGAAACTGAGAGGTTGATCGACCA-CAGTGGGCCTGAACAAAGCCCACGATGACAATCACAGCAGTGA-GGAATATTGGTCAATAGCCTAACGGCTGAACCAGCAACTTG-GAAG-AATGTATAGCAATA-GCTAA-TTGCACCAA-----CAAA-TTGTTGATGC-AATATCGACTTTGTCGAATAAAATTCTAGGTAGAATTATGATAATGACATTATCTGCCTATGTGTCTTGACCAAATTACGTGCCAGCTGTCGCGGTAATACGTAAAAGACTAGTGTTATTCATCTTTAGTAGGTTTAAAGGGTA-CCTAGACGGTAAATCAAGCCATGC-------AATGGGACTAGTTTACTAGAGTTACTTGTGAGGGGGCTATAAGGTACTGCTGGTGTACTAGAGATGAAATTCTTTGATACCTCTTTTC---------------GAAAGAAAAATAACGGCACAGATATAGGCGAAAACATCCCCTTATGTAATAACTGACGTTGAAGGACGAAGGCTTTTGGTCGCGAACAGGATTAGATACCCTAATAGTAAAAGCAGAAAATGATGAATGTCATAGATTAGACATAT-------GATTTATTCTATAAACGAAAGTGTAAGCATTCCACCTCAAGAGTAATTTGGCAACATTGGAACTGAAATCATTAGACCGTTTCTGAAACCAGTAGTGAAGTATGTTG-TTTAATTTGATAATCCTCAAAAAACC-TTACCACAATTTGAATAAATTTGAAAATAAATATTT-----------------------------------------------------------------------------------------------------------------------------------------------------------------------------------------------------------------------TTTTATTATACAAGCGTTGCACGGCTGTCTTCAGTTAATGTCGTGAGACTATGGTTAGTTCCATTAAATTAACGTAAACCCTTGCTT-TA-TTTT-AATATAAAGTAGTTCTCC-ACTAGATTGGATAAGATAACAGGGACTAAGA-CAAGTCATCATGG-CCTAAATATTGTGGG-CTATAGA-CGTGCCACATAAACC-TTACAAAA-GGATGTT-AAATTGTGAAATT-GAGCTAATCCCCC-AAAAATGGAAATACACTAACAATGGATTGTAGTCTGGTAACTCGA????????????????????????????????????????????????????????????????????????????????????????????????????????????????????????????????????????????????????????????????????????????????????????????????????????????????????????????????????????????????????????????????????????????????????????????????????????????????????????????????????????????????????????????????????????????????????????????????????????????????????????????????????????????????????TCGTGCTCCCGAGG---------------------------GTTTCGG-----------------CCCTC-GACT-CTTC-ACCCCGT---GT-TTACGT-TAC-CT-TTGTTGCTTTGGCGAGCCCTGGGGAC--------------------------------------------------------------CAGAGGTCCTCACGCCGGCCTTGTGCTTGACGCCCCGGTCGACGAG---------TGCCCG-CCAGAGGTCGTTCTTAATTCTTTTTATC----------------------------------------GGTGAC-GTC-CGAGTCTCAAACTATAATAATAC---------------AAAACTTTCAACAACGGATC----TCTTGGTTCTGGCATCGATGAAGAACGCAGCGAAATGCGATAAGTAATGTGAATTGCAGAATTCAGTGAATCATCGAATCTTTGAACGCACATTGCGCCCCTCGGCATTCC-GGGGGG-CAT-GCCTGTT-CGAGC-GTCA-TTAC-ACCCCTCAAGCT-CAGCTTGGTAT-TGGG-TGCTCGCCCGCG--------------------AGGGCGC-A-CCCG-AAAAGCAGTGGC-GG-TCCGGCGT--GA-CT-TCGAG-C----GTAGT----AAATTTT---------------CTCCCGCTCTGGAGG-------TCGG--CGT-CGTGACCGGCCAAGACCCTCATATTTTCCAC???????????????????????????????????????????????????????????????????????????????????????????????????????????????????????????????????????????????????????????????????????????????????????????????????????????????????????????????????????????????????????????????????????????????????????????????????????????????????????????????????????????????????????????????????????????????????????????????????????????????????????????????????????????????????????????????????????????????????????????????????????????????????????????????????????????????????????????????????????????????????????????????????????????????????????????????????????????????????????????????????????????????????????????????????????????????????????????????????????????????????????????????????????????????????????????????????????????????????????????????????????????????????????????????????????????????????????????????????????????????????????????????????????????????????????????????????????????????????????????????????????????????????????????????????????????????????????????????????????????????????????????????????????????????????????????????????????????????????????????????????????????????????????????????????????????????????????????????????????????????????????????????????????????????????????????????????????????????????????????????????????????????????????????????????????????????????????????????????????????????????????????????????????????????????????????????????????????????????????????????????????????????????????????????????????????????????????????????????????????????????????????????????????????????????????????????????????????????????????????????????????????????????????????????????????????????????????????????????????????????????????????????????????????????????????????????????????????????????????????????????????????????????????????????????????????????????????????????????????????????????????????????????????????????????????????????????????????????????????????????????????????????????????????????????????????????????????????????????????????????????????????????????????????????????????????????????????????????????????????????????????????????????????????????????????????????????????????????????????????????????????????????????????????????????????????????????????????????????????????????????????????????????????????????????????????????????????????????????????????????????????????????????????????????????????????????????????????????????????????????????????????????????????????????????????????????????????????????????????????????????????????????????????????????????????????????????????????????????????????????????????????????????????????????????????????????????????????????????????????????????????????????????????????????????????????????????????????????????????????????????????????????????????????????????????????????????????????????????????????????????????????????????????????????????????????????????????????????????????????????????????????????????????????????????????????????????????????????????????????????????????????????????????????????????????????????????????????????????????????????????????????????????????????????????????????????????????????????????????????????????????????????????????????????????????????????????????????????????????????????????????????????????????????????????????????????????????????????????????????????AAGGTCCTCGTAGATGAAGTTAGTCCTCTC------------AACTGAGGATAGACGTTCGTTTCTTGAACCCTGCTGATATTTGCATTATCTAGAGCAATCCAGGATTCGTAGATGCCTTACGTTATCGAGATCCAAAAAGACGTTTTGACGCGGTCTGGAGACTATGCAAACCCAAGATGATTTGCGAAACTACTGTTGCGCAAGATGATGATGCT---------CCGCCAGAAAAGCAGAGAGAACCAAAGCATGATCATGGAGGCTGTGGAAATATACAACCAGAGATTCGTCGAGAAGGGCTTAGATTGAATGGCACTTGGAAGCCGCAAAAAGGCGATGAGGAGAACGAGGGCCAACAGCCAGAAAAGAAGCCCATAACGCCGCAAATGGCCCTCAATATTTTTCGTAATATAACGACAGAAGACATTAGACGCATGGGGCTAAGCAATGATTATGCGCGACCAGAGTGGATGATCATCACCGTTCTTCCTGTGCCGCCTCCACCTGTCAGGCCAAGTATCTCCGTGGACGGAGGCAATGGTCCTCGAGGCGAAGATGATTTGACTTACAAACTTGGAGACATTATTCGGGCGAATGGAAATGTCCGCCGCTGTGAAACGGAAGGTTCT????????????????????????????????????????????????????????????????????????????????????????????????????????????????????????????????????????????????????????????????????????????????????????????????????????????????????????????????????????????????????????????????????????????????????????????????????????????????????????????????????????????????????????????????????????????????????????????????????????????????????????????????????????????GGGCAAGCTTGCGGACTGGTGAAGAWCCTGGCATTGATGTGCTATATCACTGTTGGTTCACCTAGCGACCCTATCATTGACTTTATGGTGCAGAGAAACATGGACGTTCTCGAGGAATACGAACCATTGAACTTTCCGAACGCAACGAAGATTTTCGTCAATGGTGTCTGGGTAGGCGTACATCGGGAGCCAGCTCATCTAGTCAGCAATGTTCAAGCTTTGCGGAGAAATGGATTGATTTCTCACGAAGTTAGCTTGATTCGTGACGTGAGAGATCGAGAATTCAAAATATTTACAGATGCTGGTAGAGTTTGTCGACCCCTATTTGTGATCGACAATGATCCAAAGAGTAATAATTACGGGAATTTGGTCTTAACCAAGGACATGGTACAAACACTAGAAGACGACAGAGACATGCTTGCTACGATGGATCCCGAGGAAAGAGAAAGAGCTGACATGGGTTGGAAACGACTCGTAAAGGCTGGTGTAGTTGAATATGTTGATGCAGAGGAAGAGGAGACTATAATGATTACAATGACCCCTGAAGATCTGGAAACTTCACGAGCCATACAACAAGGTTATGATATACCGGAA------GCAGGACCGGATGAATTGAATAAGCGAGTCAAGGCAGCTGTTAATCCC---------AGTGCGAAACAATGGACACATTGCGAGATTCATCCAAGTATGATTTTGGGAATATGCGCAAGCATCATTCCTTTCCCAGATCACAACCAGGTATGTTCGAGTGTGATATGGACTGAAGGGGAAGCTGACCTGGTGATAGTCCCCTCGAAATACTTACCAATCCGCTAT---------------------GCCTTCAGTCAAAGTGAACGCGTATACTTGTGATCGTTGCGGTTGCGAAATCTTTCAGCCAGTAACCTCGAGGCAATTCACACCAATGACCGAATGTCCAGCAGAGGAGTGTAAGAAAAACAACTCAAAAGGTCAATTATTCCTGTCTACACGAGCATCTAAATTTCTGCCATTCCAAGAAGTCAAGATACAAGAAATGGCCGATCAGGTGCCTGTAGGTCATATACCAAGGACGCTGACTGTCCAATGTCATGGAACTTTGACGCGACAAATCAACCCTGGCGATGTAATAGACGTAGCGGGTATCTTCCTTCCAACCCCATACACCGGCTTCAAGGCGATCCGAGCAGGACTCTTGACCGACACATACCTTGAAGCCCAACACGTCAACCAGCATAAAAAGGCATACGACGAAATCACTTTCGATGCTCGAACCTTCCGAAAAATAGAACAATACAAGCACTCAGGTCACATGTACGAATACCTCTCCAGATCGATCGCACCGGAAATCTATGGTCACCTGGATGTTAAAAAAGCACTACTCCTACTCCTAATTGGCGGTGTCACCAAAGAAGTAGGTGACGGTATGCGAATACGTGGCGATATCAACGTATGCCTTATG----------------
	'13_13b_Lec_PRF_3751'                              ???????????????????????????????????????????????????????????????????????????????????????????????????????????????????????????????????????????????????????????????????????????????????????????????????????????????????????????????????????????????????????????????????????????????????????????????????????????????????????????????????????????????????????????????????????GC-ACTTG-GAGG-A-TGTTTAGCAATA-GCTAGGTTGCATCGA-TGTTTAAA-TAATTGATGC-GATATCGACTATGTCGAATAAAATTCTAGGTAGAGTTATGATAATGACATTGTCTGCCTATGTGTCTTGACCAAATTACGTGCCAGCAGTCGCGGTAATACGTAGAAGACTAGTGTTATTCATCTTTAATAGGTTTAAAGGGTA-CCTAGACGGTATATCAAGCCTGCAA------TACGGGACTAATGTACTAGAGTTACTTACGAGGGGGTATTAAAGTACTGCTGGTG---TAGAGATGAAATTCTGTCATACCTCATTTC---------------GTAAGAAATACTACGGCACAGGTATAGGCGAAAGCATCCCCTTATGTGATAACTGACGTTGAAGGACGAAGGCTTTGTGTAGCGAACAGGATTAGATACCCCAATAGTCAAAGCAGAAAATGATGAATGTCATAGATTAGACATAT-------AGTTTATTCTATAAATGAAAGTGTAAGCATTCCACCTCAAGAGTAATTTGGCAACATTGGAACTGAAATCATTAGACCGTTTCTGAAACCAGTAGTGAAGTATGTTG-TTTAATTTGATAATCCGCAAAAAACC-TTACCACAATTTGAATATTTAGATTTTAATTTTCTT-------------------------------------------------------------------------------------------------------------------------TTTTTTTTTTTCGCTGTTTTGTTTAGATTTTCTCCTTATAGGGAAATTATGAAAAGAGCAGCATTAAAAGTAAAATTAACAAGAAGGGAAGAGAAATCTTTTTACAAGCGTTGCACGGCTGTCTTCAGTTAATGTCGTGAGATTCTGGTTAGTTCCATT-AATTAACGTAAACCCTTACTT-TA-TTTT-TATATAGAGTTGTTCCCC-GCTAGATTGGATAAGATAACAGGGACTAAGA-CAAGTC???????????????????????????????????????????????????????????????????????????????????????????????????????????????????????????????????????????????????????????????????GAGCAACGCTCGTTTGCC---TACGGAAGCCGAGCAGG-TCGAC-TCTAAACACC--TGCGCGAGTCTGCCC-CTCGGCCGGGGTGGGCGACGCCATCAATC--TGTGCTGGGAGCGATCCTTTGGG------------------CGCGACCAGCAGCTCGTC---AC-GGAGTCCACAGATCAAACGACGGCGGCCAC-------------GCGCCCGTGGTTTAGATATGATCGGCCCCAGCCAT-CATTGGCTGGCGAC--------------------------------------------------------------------------------------AACATTGCGGAACCTGCGGAAGGATCATTA--------------------TCGAGA-GGGGTCT------C-CGGACTCC------------GGGG--------GCTTC-----------GG------CCCCC-TACT-CTTC-ACCCTAT---GC-TTACA--CAC-CT-TTGTTGCTTTGGCGGGCCT-CGGGT---------------TCGTCCCG-TG-CCG-----------GCCGT-GG----------------------GCTT-----CCATA-CCCCCGGCCG--------G-CCG---------TGCCCGTTCAGA-GGC--CC-------AT--GAACCCTCG----TTTAT----C---------------------AGCGTC-GTC-CGAGTCAAACCACAATAGCA------------------AAAACTTTCAACAACGGATC----TCTTGGTTCTGGCATCGATGAAGAACGCAGCGAAATGCGATAAGTAATGTGAATTGCAGAATTCAGTGAATCATCGAATCTTTGAACGCACATTGCGCCCCTCGGTATTCC-GGGGGG-CAT-GCCTGTT-CGAGC-GTCA-TTGC-ACCCCTCAAGCG-TAGCTTGGTAT-TGGG-CCTTCGCCC-CCGC-----------------G---GCGG-G-CCCG-AAAGTCAGTGGC-GG-TCCGGCGC--GA-CT-TCAAG-C----GTAGT----AAAAT---------------ACCTCCCGCTCTGGAAG------CT-CG--CGC-CGTGGCCGGCTAG----------------------AACGC---------C-CAAC-------TTTTCAAT????????????????????????????????????????GATTGACCTCGG-ATCAGGTAGGGATACCCGCTGAACTTAAGCATATCAATAAGCGGAGGAAAAGAAACCAACAGGGATTGCCTCAGTAACGGCGA-GTGAAG--CGGCAAAAGCTCAAATTTGAAATCTGGCC-CCTTC-GGGGTCCGAGTTGTAATTTGTAGAGGATGTTTCGGGTGCGGTCACGGTC-TAAGTCCCTTGGAACAGGGCGTCATAGAGGGTGAGAATCCCGTATGCGACCGGCGGCCAACCCC-ATGT-GAAACCCCTTCGACGAGTCGAGTTGTTTGGGAATGCAGCTCAAAATGGG-TGGTAAATTTCATCTAAAGCTAAATACCGGCCAGAGACCGATAGCGCACAAGTAGAGTGATCGAAAGATGAAAAGCACTTTGGAAAGAGAGTCAAACAGTACGTGAAATTGTTGAAAGGGAAGCGCTTGCGACCAGACCTG-TCCG-CGGGCGATCAACCTCTG--------TTC-TCAGGGGTGCACTCG-TCCGCGATCAGGCCAGCATCGGTTCGG-GCGG-CCGGATAAAGGCC-TTGGGAATGTGGC-TC--CC??????????????????????????????????????????????????????????????????????????????????????????????????????????????????????????????????????????????????????????????????????????????????????????????????????????????????????????????????????????????????????????????????????????????????????????????????????????????????????????????????????????????????????????????????????????????????????????????????????????????????????????????????????????????????????????????????????????????????????????????????????????????????????????????????????????????????????????????????????????????????????????????????????????????????????????????????????????????????????????????????????????????????????????????????????????????????????????????????????????????????????????????????????????????????????????????????????????????????????????????????????????????????????????????????????????????????????????????????????????????????????????????????????????????????????????????????????????????????????????????????????????????????????????????????????????????????????????????????????????????????????????????????????????????????????????????????????????????????????????????????????????????????????????????????????????????????????????????????????????????????????????????????????????????????????????????????????????????????????????????????????????????????????????????????????????????????????????????????????????????????????????????????????????????????????????????????????????????????????????????????????????????????????????????????????????????????????????????????????????????????????????????????????????????????????????????????????????????????????????????????????????????????????????????????????????????????????????????????????????????????????????????????????????????????????????????????????????????????????????????????????????????????????????????????????????????????????????????????????????????????????????????????????????????????????????????????????????????????????????????????????????????????????????????????????????????????????????????????????????????????????????????????????????????????????????????????????????????????????????????????????????????????????????????????????????????????????????????????????????????????????????????????????????????????????????????????????????????????????????????????????????????????????????????????????????????????????????????????????????????????????????????????????????????????????????????????????????????????????????????????????????????????????????????????????????????????????????????????????????????????????????????????????????????????????????????????????????????????????????????????????????????????????????????????????????????????????????????????????????????????????????????????????????????????????????????????????????????????????????????????????????????????????????????????????????????????????????????????????????????????????????????????????????????????????????????????????????????????????????????????????????????????????????????????????????????????????????????????????????????????????????????????????????????????????????????????????????????????????????????????????????????????????????????????????????????????????????????????????????????????????????????????????????????????????????????????????????????????????????????????????????????????????????????????????????????????????????????????????????????????????????????????????????????????????????????????????????????????????????????????????????????????????????????????????????????????????????????????????????????????????????????????????????????????????????????????????????????????????????????????????????????????????????????????????????????????????????????????????????????????????????????????????????????????????????????????????????????????????????????GCAGAAACGCCAGAAGGCCAAGCTTGTGGTCTCGTCAAGAATCTGGCGCTCATGTGCTACATCACTGTCGGTTCACCCAGCGATCCTATCATCGATTTCATGGTACAAAGGAATATGGATGTTCTGGAAGAGTATGAACCGCTCACTTTCCCGAACGCAACCAAAATCTTCGTCAATGGCGTATGGGTGGGCGTCCATCGTGAGCCGGCTCATCTCGTTAGCAATGTCCAAGCACTACGGAGAAATGGCTTGATCTCTCACGAGGTCAGCTTGGTCCGTGATGTACGAGACCGAGAATTCAAAATCTTCACAGATGCTGGCAGAGTGTGTCGGCCTTTGTTTGTGATAGACAACGATCCCAAGAGTAGCAATTGTGGAAACCTTGTCTTAACCAAAGAAATAGTGCAACAGGTGGAAGAGGATAGAGATACGCTGATTGGATTGGATCCTGAAGAGCGGGAGAGGCTTGACTTAGGCTGGAAACGATTGATCAAGCAGGGTGTAGTCGAGTACGTTGACGCCGAAGAAGAGGAGACCATCATGATTACCATGACCCCTCAACAATTGGAGGAGTCGCGGCAGGTATTGCAAGGTTATACATTGCCAGAA------CCTGGAGACGACGAACTTAACAAGCGTGTCACCGCGAAAGTCAACACC---------TCTGCAAGGAATTGGACACATTGTGAAATTCATCCGAGCATGATTTTAGGTATATGTGCTAGCATCATCCCTTTTCCGGATCACAATCAGGTATATCTTGATAGACCTCGAGTTTCGATCAATGCTAACATGCTATCAGTCTCCAAGAAACACGTACCAGTCTGCTAT???????????????????????????????????????????????????????????????????????????????????????????????????????????????????????????????????????????????????????????????????????????????????????????????????????????????????????????????????????????????????????????????????????????????????????????????????????????????????????????????????????????????????????????????????????????????????????????????????????????????????????????????????????????????????????????????????????????????????????????????????????????????????????????????????????????????????????????????????????????????????????????????????????????????????????????????????????????????????????????????????????????????????
	'13_14_Lec_PRF_3757'                               ????????????????????????????????????????????????????????????????????????????????????????????????????????????????????????????????????????????????????????????????????????????????????????????????????????????????????????????????????????????????????????????????????????????????????????????????????????????????????????????????????????????????????????????????????????????????????????GTATAGCAATA-GCTAG-TTGCATCAA-TGTTTAAA-TAATTGATGC-GATATCGACTATGTCGAATAAAATTCTAGGTAGAATTATGATAATGACATTGTCTGCCTATGTGTCTTGACCAAATTACGTGCCAGCAGTCGCGGTAATACGTAGAAGACTAGTGTTATTCATCTTTAATAGGTTTAAAGGGTA-CCTAGACGGTATATCAAGCCTGCAA------TACGGGACTAATGTACTAGAGTTACTTACGAGGGGGTTTTAAAGTACTGCTGGTG---TAGAGATGAAATTCTGTCATACCTCATTTC---------------GTAAGAAATACTACGGCACAGGTATAGGCGAAAGCATCCCCTTATGTGATAACTGACGTTGAAGGACGAAGGCTTTTTGTAGCGAACAGGATTAGATACCCCAGTAGTCAAAGCAGAAAATGATGAATGTCATAGATTAGACATAT-------AGTTTATTCTATAAATGAAAGTGTAAGCATTCCACCTCAAGAGTAATTTGGCAACATTGGAACTGAAATCATTAGACCGTTTCTGAAACCAGTAGTGAAGTATGTTG-TTTAATTTGATAATCCGCAAAAAACC-TTACCACAATTTGAATATTTAGATTTTCATTTTCTT--------------------------------------------------------------------------------------------------------------------------TTTTTTTTTGCGCTGTTTTGTTTAGATTTTCTCCTTATAGGGAAATTATGAAAAGAGCAGCATTAAAAGTAAAATTAACAAGAAGGGAAGAGAAATCTTTTTACAAGCGTTGCACGGCTGTCTTCAGTTAATGTCGTGAGATTCTGGTTAGTTCCATT-AATTAACGTAAACCCTTACTT-TA-TTTT-TATATAGAGTTGTTCCCC-GCTAGATTGGATAAGATAACAGGGACTAAGA-CAAGTCATCATGG-CCTAAATATTGTGGG-CTATAGA-CGTGCCACATAAACC-TTACAAAA-GGATGTG-AAATTGTGAAATT-GAGCTAATCCCC--AAAA-TGGAG????????????????????????????????????????????????????????????????????????????????????????????????????????????????????????????????????????????????????????????????????????????????????????????????????????????????????????????????????????????????????????????????????????????????????????????????????????????????????????????????????????????????????????????????????????????????????????????????????????????????????????????????????????????????????????????????????????????????????????????????????????????????????????????????????????????????????????????????????????????TAT---GT-TTACA--CAC-CT-TTGTTGCTTTGGCGGGCCT-CGGGT---------------TTGACCCG-TA-CCG-----------GCCGC-GG----------------------GCTT-----CCATA-CCCCGGCCG---------T-TCG---------TGCCCG-TCAGA-GGT--CC-------AT--GAACCCTCG----TTTAT----C---------------------AGTGTC-GTC-CGAGTCAAACCACAATAGTA------------------AAAACTTTCAACAACGGATC----TCTTGGTTCTGGCATCGATGAAGAACGCAGCGAAATGCGATAAGTAATGTGAATTGCAGAATTCAGTGAATCATCGAATCTTTGAACGCACATTGCGCCCCTCGGTATTCC-GGGGGG-CAT-GCCTGTT-CGAGC-GTCA-TTGC-ACCCCTCAAGCG-TAGCTTGGTAT-TGGG-CCTTCGCCC-CCGC-----------------G---GCGG-G-CCCG-AAAGTCAGTGGC-GG-TCCGGGGC--GA-CT-TCAAG-C----GTAGT----AAAAT---------------ACCTCCCGCTTTGGAAG------CT-CG--CGC-CGTGGCCGGCCAG----------------------AACGC---------C-CAAC-------TTTTCAAC????????????????????????????????????????GATTGACCTCGG-ATCAGGTAGGGATACCCGCTGAACTTAAGCATATCAATAAGCGGAGGAAAAGAAACCAACAGGGATTGCCTCAGTAACGGCGA-GTGAAG--CGGCAACAGCTCAAATTTGAAATCTGGCCCCCTTC-GGGGTCCGAGTTGTAATTTGTAGAGGATGTTTCGGGTGCGGTCCCGGTC-TAAGTCCCTTGGAACAGGGCGTCATAGAGGGTGAGAATCCCGTATGCGACCGGCGGCCAACCCC-ATGC-GAAACCCCTTCGACGAGTCGAGTTGTTTGGGAATGCAGCTCAAAATGGG-TGGTAAATTTCATCTAAAGCTAAATACCGGCCAGAGACCGATAGCGCACAAGTAGAGTGATCGAAAGATGAAAAGCACTTTGGAAAGAGAGTCAAACAGTACGTGAAATTGTTGAAAGGGAAGCGCTTGCGACCAGACCTG-TCCG-CGGGCGATCAACCTCTG--------TTC-TCAGGGGTGCACTCG-TCCGCGATCAGGCCAGCATCGGTTCGG-GCGG-CCGGATAAAGGCC-TTGGGAATGTGGC-TC--CC-C-TC----GGGGAG-TGTTAT-AGCCCTC-GGTGCAATGCGG-CCAGCCCGGACCGAGGACCGCGCTTCGGCTAGGATGCTGGCGTAATGGTCGTAAGCGACCCGTCTTG-AAACACGGACCAA-GGAGTCTAACATCTATGCGAGTGTTTGGGTGT-CAAGCCCATGCGCGGAATGAAAGTGAACGGAGGTGAGAACCCTGA------AGGGC-GCATCATCGACCGATCCAGATGTCTTCGGATGGATTTGAGTACGAGCATAGCTGTTGGGACCCGAAAG------------------------------------------------------------------------ATGGTGAACTATGCCTGAATAGGGTGAAGCCAGAGGAAACTCTGGTGGAGGCTCGCAGCGGTTCTGACGTGCAAATCGATCGTCAAA------------------------------------------------------------------------------------------------------------------------------------------------------------------------------------------------------------------------TTTGGGTATAG-------------------------------------------------------------G----------------------------------------------------------------G----------------------------------------------------------------------------------------GC-----------------------------------------------------------------------------------------------------------------------------------------------------------------------------------------------------------------------------------GAAAGACTAA---TC---------------------------------------------------------------------------------------------------------------------------------------------------------------------------------------------GAACCAT-----------------------------------------------------------------------------------------------------------------------------------------------------------------------------------------------------------------------------------------------------------------------------------------------------------------------------------------------------------------------------------------------------------------------------CT---------------------------------------------------------------------------------------------------------------------------------------------------------------------------------------------------------------------------AGTA---------------------------------------------------------GCTGGTTCCT--------------------------------------------------------------------------------------------------------------------------------------------------------------------------------------------GCCGAAGTTTCCCTCAGGATAGCAGTAACGTTTT-CAG-TTTTATGAGGTAAAGCGAATGATTAGAGGCCTTGGGG-TTGAAACAACCT------------------------------------------------------------T-AACCTATTCTCAAACTTTAAA-TATGT-AAGAAGT-CCTTGTTAC--TTAGTTGAACGTGGACATTCGAATGTAC-CGTTACTAGTGCGCCATTGTT?????????????????????????????????????????????????????????????????????????????????????????????????????????????????????????????????????????????????????????????????GGCAAGATCTTGGTCGATGAAGTTAGTCATCCC-----------CAATGGGATGGCCGCTGTTGGGTTGTATGCTTGGCTGACAACGACGCCTTCTAGAGCAACCCAGCATTCATGGAAGCTCTACGTTACCGGGATCCTAAGAGACGTTTCGATGCGGTCTGGCGGCTTTGCAAACCTAAGATGATTTGCGAACAGACGGTTACACCCGATGATGAGGAT------TCTACAGGGGGCAAGGGCAAAGAGCCAAAACACGATCATGGTGGCTGTGGAAACATTCAACCCGAGATTCGTCGGGAAGGGCTTAAATTGAACGGCACATACAAGCCCCAAAAGGGCGACGAGGAAACCGAAGGCCAACAACCTGAGAAGAAGCCTATTTCTGCCCAAATGGCTCTCAACATCTTCCGTCACATTTCCACTGACGACATAAGACGCATGGGCTTGAGCAATGATTATGCTCGTCCAGAGTGGATGATAATTACTGTGCTTCCTGTGCCACCTCCACCAGTCCGCCCCAGCATCTCTGTGGACGGAGGGAATGGCCCTCGCGGCGAGGACGACTTGACGTACAAGCTTGGAGATATCATCCGCGCGAATGGAAATGTTCGACGTTGTGAAACCGAAGGGTCT??????????????????????????????????????????????????????????????????????????????????????????????????????????????????????????????????????????????????????????????????????????????????????????????????????????????????????????????????????????????????????????????????????????????????????????????????????????????????????????????????????????????????????????????????????????????????????????????????????????????????????????????????????????????????????????????????????????????????????????????????????????????????????????GATTTCATGGTACAAAGGAATATGGATGTTCTGGAAGAGTACGAACCGCTCACTTTCCCGAACGCAACAAAAATCTTCGTCAACGGCGTATGGGTGGGCGTCCATCGTGAGCCGGCTCATCTCGTTAGCAATGTCCAAGCACTACGGAGAAATGGCTTGATCTCTCACGAGGTCAGCTTGGTCCGTGATGTACGGGACCGAGAATTCAAAATCTTCACAGATGCTGGCAGAGTGTGTCGGCCTTTGTTTGTGATAGACAACGATCCCAAGAGTAGCAATTGTGGAAACCTTGTCTTAACCAAGGAAATAGTGCAACAGGTGGAAGAAGATAGAGATACGCTAATTGGATTGGATCCTGAAGAGCGGGAGAGGCTCGACTTAGGCTGGAAACGATTGATCAAGCAGGGTGTAGTCGAGTACGTTGACGCCGAAGAAGAGGAGACCATCATGATTACCATGACCCCTCAACAATTGGAAGAGTCGCGGCAGGTATTGCAAGGCTATACATTGCCAGAA------CCTGGAGACGACGAACTTAACAAGCGTGTCACCGCGAAAGTCAACACC---------TCTGCAAGGAATTGGACACATTGTGAAATTCATCCGAGCATGATTTTAGGGATATGTGCTAGCATCATCCCTTTCCCAGATCACAATCAGGTATATCTTGACAGACCTTGAGTCTCGAACAATGCTAACATGCTATCAGTCTCCAAGAAATACGTACCAGTCTGCGAT---------------------------------------------------TGATCGATGTGGTTGCGAGATCTTCCAGCCGGTCACCGCGAAGCATTTCACACCAATGACAGAATGTCCGGCAGAGGAATGCAAGAAAAACAATTCCAAGGGTCAATTGTTCTTGTCTACCCGTGCATCTAAATTTCTGCCATTCCAAGAAGTCAAGATACAGGAAATGGCAGACCAAGTTCCCGTGGGCCACATTCCCAGAACCCTGACTGTACACTGCCACGGTACTTTGACAAGGCAAATCAATCCAGGGGATGTCATTGATGTTGCTGGCATATTCTTACCTACACCATATACAGGCTTCAAGGCCATTCGCGCAGGTCTACTAACAGATACCTATTTGGAAGCTCAGCATGTAAACCAGCACAAAAAGGCGTACGACGATATAACTTTCGACGCCAAAACTTTCCGACGGATAGAACAATACAAAAACTCTGGCCACATGTATGAGTATCTGTCACGGTCCATTGCACCCGAAATCTACGGACATCAAGACGTCAAGAAGGCCCTCCTACTCCTTTTGATCGGCGGGTGTACCAAGGAAGTGGGCGACGGGATGCGGATACGTGGAGACATCAACATCTGCCTCATG----------------
	'13_2_Lec_AF_28943'                                ??????ATGACGTATCCAAATGCTTGACACATGCTAATCGAACGACTAGTTTTAAA--TTTAACTAGTAGTGGTGTACAGGTGAGTATATGATAGTA-TAACCG-CCTTGGAGTAAGGAGAAAGATCCCTTATAT---------------------TAATAAAGAAATTTAGATTTCGCTCTGAGA--AGTATCT--ATCTCGTGTAGTTATAGTAGTAGTTAAAGTAAAG-GTTTAACTAGCTTTATACACGTAGTCGAAACTGAGAGGTTGATCGATCA-CAGTGGGCCTGAATAAAGCCCACGATGAAAATTACAGCAGTGA-GGAATATTGGTCAATAGCCTAACGGCTGAACCAGCAATTTG-GAGG-AATGTATAGCAATA-GCTAA-TTGCACCAA-----GACA-TACTTGATGC-AATATCGACTTAGTCGAATAAAATTCTGGGTAGAATTATGATAATGACATTATCTGCCTATTAGTCTTGACCAAATTACGTGCCAGCAGTCGCGGTAATACGTAGAAGACTAGTGTTATTCATCTTTAATAGGTTTAAAGGGTA-CCTAGACGGTAAATCAAGCCTT--------AAACGGGACTAATTTACTAGAGTTACTTGTGAGGGGGCACTAAAGTACTGATGGTG---GAGAGATGAAATTCTTAGATACCTTTTTTC---------------GAAAGAAAAACAATGGCACAGGTATAGGCGAAAGCATCCCCTTATGTGATAACTGACGTTGAAGGACGAAGGCTTTGAGTAGCGAACAGGATTAGATACCCTGATAGTTGAAGCAGTAAATGATGAATGTCATAGATTAGACCT--------TAGTTTATTCTATAAATGAAAGTGTAAGCATTCCACCTCAAGAGTAATTTGGCAACATTGGAACTGAAATCATTAGACCGTTTCTGAAACCAGTAGTGAAGTATGTTG-TTTAATTTGATAATCCGCAAAAAACC-TTACCACAATTTGAATATTTATATTTTTTTTCTCCA----TTTTTAATTTAAATTAAA-----------------------------------------------------------------------------------------------------------------------------------------------------------------------------------AATGGAGAAAAAAAGATATTTTTACAAGCGTTGCACGGCTGTCTTCAGTTAATGTCGTGAGATTTTGGTTAGTTCCATTAAATTAACGTAAACCCTTGCTA-TA-TTTT-TACATATAGTAGTTCTCC-ATCATATTGGATAAGATAACAGGGACTAAGA-CAAGTCATCATGG-CCTGAATATTGTGGG-CTATAGA-CGTGCCACATGAGCC-TTACAAAA-GGATGTT-AAATTGAAAGATT-GAGCTAATCCCCC-AAAAATGGTTATATATGGATTGTAGTCG?????????????????????????????????????????????????????????????????????????????????????????????????????????????????????????????????????????????????????????????????AGGTGCCTCGATCGGTTCGCCTACGGACTCCCGCGTTGATTCGACTCTAAACATAACGTGCAGTCGGTCGCTCTGTCGGCCGGCGACGCAGCTATTCTGACCTGGAAGCAACCGTAGGGATCCCCCCTTTTCGGCCGTAACCAGCAGCTTGACGCCTTCTGTTGAGGGCCGATAGTCCACAGATCAAATGCCTGCGGCCGCCATAATGCGGTTCTGATATGACCGACCACTACCCGCGACGGTAGATGAATGTGTGGAACCTGCGGAAGGATCATTAACGAGAGA-GGGGCCT-------------CTGCGCTCCCGGGG-------------GTCTCCGA----------------CCCCC-AACT-CTTC-ACCCTGT---GT-CTAC---CTT-CC-ACGTTGCTTTGGCGAGCCGAGAGGCG-------------------------------------------------------CATTAGCTCCTCCTACCGCTCTCCCCCGGGAACGCCTTTACCGGTGCGGTAAG---------TGCACG-TCAGAGACCCTTTTCAAACCCTGTAAC-----------------------------------------AGCGAT-GTC-CGAGTACGCTTTAATAGAAA------------------AAAACTTTCAACAACGGATC----TCTTGGTTCTGGCATCGATGAAGAACGCAGCGAAATGCGATAAGTAATGTGAATTGCAGAATTCAGTGAATCATCGAATCTTTGAACGCACATTGCGCCCCTCGGTATTCC-GGGGGG-CAT-GCCTGTT-CGAGC-GTCA-TTATAACCTCTCAAGCC-TGGCTTGGTAT-TGGG-TCTTCGCCCGCC-------------------AGGGGCGT-G-CCCG-AAAGTAAGTGGC-GG-TCGCGTGC--GA-CT-CCGAG-C----GTAGT----AAATA-C---------------CTCCCGCTCCGGAAG-------CTCG--CGC-GGTGGCCCGCCAAAACACACAAACACTTCCAAT??????????????????????????????????????????????????????????????????????????????????????????????????????????????????????????????????????????????????????????????????????????????????????????????????????????????????????????????????????????????????????????????????????????????????????????????????????????????????????????????????????????????????????????????????????????????????????????????????????????????????????????????????????????????????????????????????????????????????????????????????????????????????????????????????????????????????????????????????????????????????????????????????????????????????????????????????????????????????????????????????????????????????????????????????????????????????????????????????????????????????????????????????????????????????????????????????????????????????????????????????????????????????????????????????????????????????????????????????????????????????????????????????????????????????????????????????????????????????????????????????????????????????????????????????????????????????????????????????????????????????????????????????????????????????????????????????????????????????????????????????????????????????????????????????????????????????????????????????????????????????????????????????????????????????????????????????????????????????????????????????????????????????????????????????????????????????????????????????????????????????????????????????????????????????????????????????????????????????????????????????????????????????????????????????????????????????????????????????????????????????????????????????????????????????????????????????????????????????????????????????????????????????????????????????????????????????????????????????????????????????????????????????????????????????????????????????????????????????????????????????????????????????????????????????????????????????????????????????????????????????????????????????????????????????????????????????????????????????????????????????????????????????????????????????????????????????????????????????????????????????????????????????????????????????????????????????????????????????????????????????????????????????????????????????????????????????????????????????????????????????????????????????????????????????????????????????????????????????????????????????????????????????????????????????????????????????????????????????????????????????????????????????????????????????????????????????????????????????????????????????????????????????????????????????????????????????????????????????????????????????????????????????????????????????????????????????????????????????????????????????????????????????????????????????????????????????????????????????????????????????????????????????????????????????????????????????????????????????????????????????????????????????????????????????????????????????????????????????????????????????????????????????????????????????????????????????????????????????????????????????????????????????????????????????????????????????????????????????????????????????????????????????????????????????????????????????????????????????????????????????????????????????????????????????????????????????????????????????????????????????????????????????????????????????????????????????????????????????????????????????????????????????????????????????????????????????????????????????????????GGCAAGGTCCTCGTAGACGAAGTTAGTCATCCC-------------GCATGGGATGACCGATCTTCTCTTGTATTTTGCTAACATCTATGTTATCTAGAGCAATCCAGCATTTGTGGACGCTTTACGTTACCGAGATCCGAAGAGACGATTTGACGCTGTCTGGCGGCTTTGCAAGCCCAAGATGGTATGCGAGACCACAGTTGCACTCGATGACGATGCC---------CAACCGGAAAAGCAAAAAGAACCCAAGCATGATCATGGCGGTTGTGGAAATATTCAGCCAGAAATCCGTAGGGAAGGATTGAGATTAAACGGCACGTGGAAACCACAGAAAGGTGACGAGGAGAATGAGGGACAGCAGCCTGAGAAAAAACCCATCACCCCACAGATGGCTTTAAATGTCTTCCGTAATATTACAACGGAAGACATAAGGCGCATGGGTTTGAGCAATGATTATGCGCGACCCGAGTGGATGATCATTACCGTTCTTCCAGTACCGCCTCCTCCTGTAAGGCCTAGCATCTCTGTCGACGGTGGGAATGG???????????????????????????????????????????????????????????????????????????????????????????????????????????????????????????????????????????????????????????????????????????????????????????????????????????????????????????????????????????????????????????????????????????????????????????????????????????????????????????????????????????????????????????????????????????????????????????????????????????????????????????????????????????????????????????????????????????????????????????????????????????????????????????ACGCCAGAAGGTCAAGCTTGTGGTCTTGTGAAGAATCTAGCACTCATGTGCTATATCACAGTTGGTTCACCCAGCGATCCCATCATTGATTTCATGGTGCAGCGTAACATGGACCTACTGGAAGAGTATGAACCGATTAACTTCCCAAACGCTACCAAGATCTTTGTCAACGGGGTTTGGGTGGGAGTGCATCGTGATCCCGCTCACCTTGTTACTAACGTCCAAGCGCTCCGAAGGAACGGTCTGATTTCACATGAAGTCAGCTTGATTCGCGATGTGCGAGATCGCGAATTCAAGATTTTCACAGATGCAGGCAGGGTGTGTCGACCTCTCTTCGTCATAGACAATGACCCTAAAAGCACCAAGTATGGATCTCTTGTCTTGACCAAGGACATGGTACAGACCATCGAGGACGACAGAGAGATGCTTGCTGCGATGGAGCCAGAGGAGCGAGAGAAAGCCGAAATGGGATGGAAGCGACTGGTCAAAGCTGGCGTAGTTGAGTACGTCGATGCTGAGGAGGAAGAGACCATCATGATCACTATGACCCCAGAAGATTTAGAGACCTCACGTGCTATACAGCAGGGTTACGAAATTCCCGAA------GCAGGCCCTGAGGAGTTGAATAAACGTGTCAAAGCAGCTGCGAACCCC---------AGTGCAAAGCAATGGACACATTGCGAGATCCATCCAAGTATGATTTTGGGTATATGTGCCAGCATAATTCCCTTCCCAGATCATAATCAGGTATATTCAAGCATGAACATGTGTGCCGAAAACGCTAATCGGCATGACAGTCTCCGAGAAACACCTACCAGTCTGCTA---------------------GCCTTCCGTCCAAGTGAACGCATACACCTGTGACCGCTGCGGCTGCGAAATCTTTCAGCCAGTCACCAACAGACAATTYACCCCCATGACAGAATGCCCCGCCGACGAATGCAAGAAAAAYAACTCCAAGGGACAACTATTCCTCTCTACCCGCGCCTCCAAATTCCTTCCCTTCCAAGAAGTCAAAATCCAGGAGATGGCCGAYCAAGTCCCAGTGGGCCATATTCCTCGCACTCTGACAGTCCACTGCCATGGCACCCTTACCCGTCAGATAAACCCCGGCGATGTCCTCGACATAGCTGGAATYTTCCTCCCRACACCCTACACAGGCTTCAAAGCCATCCGCGCTGGTCTYCTGACAGATACATACCTTTCAGCACAACACATAACCCAGCACAAAAAAGCCTACGACGACATCACCCTTGACGCCCGCACCTTCCGCCGTATCGAACAGCATAAACACACGGGTCACATGTACGAATATCTCTCCCGGTCTATCGCCCCTGAAATATACGGCCATCTCGACGTGAAAAAAGCGCTTCTTCTCCTGCTGATAGGAGGCGTCACGAAAGAAGTTGGTGATGGCATGCGCATCCGCGGCGACATCAATATTTGCTTAATG----------------
	'13_3_Lec_AF_28312'                                ??????????????????????????????????????????????????????????????????????????????????????TTAGGATAACA-TAACCG-CC-TGGAGTAAGGAGAAAAATCCCTTATAT---------------------TAATAAAGAAACTTATGTTTTGCTCTTAGA--AGTGTGT--ATCTCGTGTA--G-TTGTAGTAGTTAAGGTTAAA-GCTTAACTAGCTTTATACGCGTAGTCGAAACTGAGAGGTTGATCGACCA-CAGTGGGCCTGAACAAAGCCCACGATGACAATCACAGCAGTGA-GGAATATTGGTCAATAGCCTAACGGCTGAACCAGCAACTTG-GAAG-AATGTATAGCAATA-GCTAA-TTGCATCAA-----CAAA-CTGTTGATGC-AATATCGACTTTGTCGAATAAAATTCTAGGTAGAATTATGATAATGACATTATCTGCCTATGTGTCTTGACCAAATTACGTGCCAGCTGTCGCGGTAATACGTAGAAGACTAGTGTTATTCATCTTTAGTAGGTTTAAAGGGTA-CCTAGACGGTAAATCAAGCCATGC-------GATGGGACTAATTTACTAGAGTTACATGTGAGGGGGCTTTAAGGTACTGCTGGTGTACTAGAGATGAAATTCTTTGATACCTCTTTTC---------------GAAAGAAAAATAACGGCACAGATATTGGCGAAAACATCCCCTTATGTAATAACTGACGTTGAAGGACGAAGGCTTTTGATCGCGAACAGGATTAGATACCCTAATAGTAAAAGCAGAAAATGATGAATGTCATAGATTAGATATAT-------GATTTATTCTATAAACGAAAGTGTAAGCATTCCACCTCAAGAGTAATTTGGCAACATTGGAACTGAAATCATTAGACCGTTTCTGAAACCAGTAGTGAAGTATGTTG-TTTAATTTGATAATCCACAAAAAACC-TTACCACAATTTGAATAAATTTGAAAATATTAAATA--------------------------------------------------------------------------------------------------------------------------------------------------------------------------------------------------------------------TTTTTTTATTATACAAGCGTTGCACGGCTGTCTTCAGTTAATGTCGTGAGACTATGGTTAGTTCCATTAAATTAACGTAAACCCTTGCTT-TA-TTTT-AATATAAAGTAGTTCTCC-ACTAGATTGGATAAGATAACAGGGACTAAGA-CAAGTCATCATGG-CCTAAATATTGTGGG-CTATAGA-CGTGCCACATAAGCC-TTACAAAA-GGATGTT-AAATTGTAAAATT-GAGCTAATCCCCC-AAAAATGGAAATACATTAACAATGGATTGTAGTCGGTTAA????????????????????????????????????????????????????????????????????????????????????????????????????????????????????????????????????????????????????????????????????????????????????????????????????????????????????????????????????????????????????????????????????????????????????????????????????????????????????????????????????????????????????????????????????????????????????????????????????????????????????????????????????????????????????????????????????AGG---------------------------GTTTCGG-----------------CCCTC-GACT-CTTC-ACCCCGT---GT-CTACGT-TAC-CT-CTGTTGCTTTGGCGAGCCCTGGGGGC--------------------------------------------------------------CTCCGGCCCTCACGCCGGCCGCGTGTTTGACGCCTCGGCCGACGAG---------CGCTCG-CCAGAGGCCGTCTTTAACTCTTTTATC-----------------------------------------AGTGAC-GTC-CGAGTCTTGATTACAATAACAT----------------AAAACTTTCAACAACGGATC----TCTTGGTTCTGGCATCGATGAAGAACGCAGCGAAATGCGATAAGTAATGTGAATTGCAGAATTCAGTGAATCATCGAATCTTTGAACGCACATTGCGCCCCTCGGCATTCC-GGGGGG-CAT-GCCTGTT-CGAGC-GTCA-TTAC-ACCCCTCAAGCT-CAGCTTGGTAT-TGGG-TGCTCGCCCGCG--------------------AGGGCGC-A-CCCG-AAAAGCAGTGGC-GG-TCCGGCGT--GA-CT-TCGAG-C----GTAGT----AAAATTT---------------CTCCCGCTTTGGAGG-------TTCG--CGT-CGTGGCTGGCCAAAAGACCCTTACACTTCTCAC??????????????????????????????????????????????????????????????????????????????????????????????????????????????????????????????????????????????????????????????????????????????????????????????????????????????????????????????????????????????????????????????????????????????????????????????????????????????????????????????????????????????????????????????????????????????????????????????????????????????????????????????????????????????????????????????????????????????????????????????????????????????????????????????????????????????????????????????????????????????????????????????????????????????????????????????????????????????????????????????????????????????????????????????????????????????????????????????????????????????????????????????????????????????????????????????????????????????????????????????????????????????????????????????????????????????????????????????????????????????????????????????????????????????????????????????????????????????????????????????????????????????????????????????????????????????????????????????????????????????????????????????????????????????????????????????????????????????????????????????????????????????????????????????????????????????????????????????????????????????????????????????????????????????????????????????????????????????????????????????????????????????????????????????????????????????????????????????????????????????????????????????????????????????????????????????????????????????????????????????????????????????????????????????????????????????????????????????????????????????????????????????????????????????????????????????????????????????????????????????????????????????????????????????????????????????????????????????????????????????????????????????????????????????????????????????????????????????????????????????????????????????????????????????????????????????????????????????????????????????????????????????????????????????????????????????????????????????????????????????????????????????????????????????????????????????????????????????????????????????????????????????????????????????????????????????????????????????????????????????????????????????????????????????????????????????????????????????????????????????????????????????????????????????????????????????????????????????????????????????????????????????????????????????????????????????????????????????????????????????????????????????????????????????????????????????????????????????????????????????????????????????????????????????????????????????????????????????????????????????????????????????????????????????????????????????????????????????????????????????????????????????????????????????????????????????????????????????????????????????????????????????????????????????????????????????????????????????????????????????????????????????????????????????????????????????????????????????????????????????????????????????????????????????????????????????????????????????????????????????????????????????????????????????????????????????????????????????????????????????????????????????????????????????????????????????????????????????????????????????????????????????????????????????????????????????????????????????????????????????????????????????????????????????????????????????????????????????????????????????????????????????????????????????????????????????????????????????????????????GGCAAGGTCCTTGTAGATGAAGTTAGTCCTCTC------------AACTGAGGATAGTCGTTCATTTCTTGAACTCTGCTGATGTTTGCATTATCTAGAGCAACCCAGGATTCGTAGACGCGTTACGTTATCGGGATCCAAAAAGACGTTTTGACGCGGTCTGGAGACTATGCAAACCCAAGATGATTTGCGAAACTACTGTTGCGCAAGATGATGATGCT---------CCACCAGAAAAGCAAAGAGAACCAAAGCATGATCATGGAGGCTGTGGAAATATACAACCAGAGATTCGTCGAGAAGGGCTTAGATTGAATGGCACTTGGAAGCCGCAAAAAGGCGACGAGGAGAACGAGGGCCAACAACCAGAAAAGAAGCCCATAACGCCGCAAATGGCCCTTAACATTTTTCGTAATATAACGACGGAAGATATTAGACGCATGGGGCTAAGCAATGATTACGCGCGACCAGAGTGGATGATCATCACCGTTCTTCCTGTGCCGCCTCCACCTGTCAGGCCAAGTATCTCTGTAGACGGAGGCAATGGTCCTCGAGGCGAAGATGATCTGACTTACAAACTTGGAGACATCATTCGGGCGAATGGAAATGTTCGCCGTTGTGAAACGGAGGGTTCT????????????????????????????????????????????????????????????????????????????????????????????????????????????????????????????????????????????????????????????????????????????????????????????????????????????????????????????????????????????????????????????????????????????????????????????????????????????????????????????????????????????????????????????????????????????????????????????????????????????????????????????????????????????????????????????????????????????????????????????????????????????????????????????????????????????????????????????????????????????????????????????????????????????????????????????????????????????????????????????????????????????????????????????????????????????????????????????????????????????????????????????????????????????????????????????????????????????????????????????????????????????????????????????????????????????????????????????????????????????????????????????????????????????????????????????????????????????????????????????????????????????????????????????????????????????????????????????????????????????????????????????????????????????????????????????????????????????????????????????????????????????????????????????????????????????????????????????????????????????????????????????????????????????????????????????????????????????????????????????????????????????????????????????????????????????????????????????????????????????????????????????????????????????????????????????????????????????????????????????????????????????????????????????????????????????????????????????????????????????????????????????????????????????????????????????????????????????????????????????????????????????????????????????????????????????????????????????????????????????????????????????????????????????????????????????????????????????????????????????????????????????????????????????????????????????????????????????????????????????????????????????????????????????????????????????????????????????????????????
	'13_4_Lec_AF_27926'                                ????????????????????????????????????????????????????????????????????????????????????ATATAAGATAACC-CAACCG-CCTTGGAGTAAGGAGAAAAATCCCTTATAT---------------------CAATAAAGAAACTTATGTTTTGCTCTTAGA--AGTGTGT--ATCTCGTGTA--G-TTGTAGTAGTTAAGGTTAAA-GCTTAACTAGCTTTATACGCGTAGTCGAAACTGAGAGGTTGATCGACCA-CAGTGGGCCTGAACAAAGCCCACGATGATAATCACAGCAGTGA-GGAATATTGGTCAATAGCCTAACGGCTGAACCAGCAACTTG-GAAG-AATGTATAGCAATA-GCTAA-TTGCATCAA-----CAAA-CTGTTGATGC-AATATCGACTTTGTCGAATAAAATTCTAGGTAGAATTATGATAATGACATTATCTGCCTATGTGTCTTGACCAAATTACGTGCCAGCTGTCGCGGTAATACGTAAAAGACTAGTGTTATTCATCTTTAGTAGGTTTAAAGGGTA-CCTAGACGGTAAATCAAGCCATGC-------TATGGGACTAATTTACTAGAGTTACTTGTGAGGGGGCTTTAAGGTACTGCTGGTGTACTAGAGATGAAATTCTTTGATACCTCTTTTC---------------GAGAGAAAAATAACGGCACAGATATAGGCGAAAACATCCCCTTATGTAATAACTGACGTTGAAGGACGAAGGCTTTTGGTCGCGAACAGGATTAGATACCCTAATAGTAAAAGCAGAAAATGATGAATGTCATAGATTAGACATAT-------GGTTTATTCTATAAACGAAAGTGTAAGCATTCCACCTCAAGAGTAATTTGGCAACATTGGAACTGAAATCATTAGACCGTTTCTGAAACCAGTAGTGAAGTATGTTG-TTTAATTTGATAATCCTCAAAAAACC-TTACCACAATTTGAATAAATTTTAAAAGATATTTTT---------------------------------------------------------------------------------------------------------------------------------------------------------------------------------------------------------------------------TTTTTACAAGCGTTGCACGGCTGTCTTCAGTTAATGTCGTGAGACTATGGTTAGTTCCATTAAATTAACGTAAACCCTTGCTT-TA-TTTT-AATATAAAGTAGTTCTCC-ACTAGATTGGATAAGATAACAGGGACTAAGA-CAAGTCATCATGG-CCTAAATATTGTGGG-CTATAGA-CGTGCCACATAAGCC-TTACAAAA-GGATGTT-AAATTGTGAAATT-GAGCTAATCCCCC-AAAAATGGAAATACACTAACAATGGATTGTAGTCTGT?????????????????????????????????????????????????????????????????????????????????????????????????????????????????????????????????????????????????????????????????????????????????????????????????????????????????????????????????????????????????????????????????????????????????????????????????????????????????????????????????????????????????????????????????????????????????????????????????????????????????????TCATTAG------------------CAAGAGA-GGGGCTC------C-TCGCCCCC------------GAGG--------GTTTC-----------GG------CCCTC-GACT-CTTC-ACCCCGT---GT-CTACG--TTACCT-CTGTTGCTTTGGCGAGCCG-TGAGG---------ACCTCTGGTCCTCC-CG-CCG-----------ACCTT-GC----------------------GCCC-----TGACG-CCCCGGTCGA--------C-GAG---------CGCTCG-CCAGA-GGC--CG------TTT-TTAACTC-------TTTAT----C---------------------AGTGAC-GTC-CGAGTCTCAACCATAATAAC------------------AAAACTTTCAACAACGGATC----TCTTGGTTCTGGCATCGATGAAGAACGCAGCGAAATGCGATAAGTAATGTGAATTGCAGAATTCAGTGAATCATCGAATCTTTGAACGCACATTGCGCCCCTCGGCATTCC-GGGGGG-CAT-GCCTGTT-CGAGC-GTCA-TTAC-ACCCCTCAAGCT-CAGCTTGGTAT-TGGG-TGCTCGCCC-GCGAG----------------G---GCGC-A-CCCG-AAAAGCAGTGGC-GG-TCCGGCGT--GG-CT-CCGAG-C----GTAGT----AAATT---------------TTCTCCCGCTCTGGAGA------CC-CG--CGT-CGTGACCGGCCGA----------------------GACCC---------T-TCGAT------TTTCCAC?????????????????????????????????????????GGTTGACCTCGG-ATCAGGTAGGGATACCCGCTGAACTTAAGCATATCAATAAGCGGAGGAAAAGAAACCAACAGGGATTGCCTCAGTAACGGCGA-GTGAAG--CGGCAACAGCTCAAATTTGAAATCTGGCC-CCGTC-GGGGTCCGAGTTGTAATTTGTAGAGGATGTTTCGGGGGCGGTACCGGTC-TAAGTCCCTTGGAACAGGGCGTCACAGAGGGTGAGAATCCCGTACGTGACCGGCGACCAACCCC-GCGC-GAAGCTCCTTCGACGAGTCGAGTTGTTTGGGAATGCAGCTCTAAACGGG-TGGTAAATTTCATCTAAAGCTAAATACCGGCCAGAGACCGATAGCGCACAAGTAGAGTGATCGAAAGATGAAAAGCACTTTGGAAAGAGAGTCAAACAGTACGTGAAATTGTTGAAAGGGAAGCGCTTGCAACCAGACCTG-CCCG-TCGGCGATCAGCCTCTG--------TTC-TCAGGGGTGCACTCG-CCGTCGATCAGGCCAGCATCGGTTCGG-ACGG-CGGGAGAAAGGCC-TTGGGAACGTAGC-TC--CC-C-TC----GGGGAG-TGTTAT-AGCCCTT-GGTGCAACGCCG-CCAGCCCGGACCGAGGACCGCGCTTCGGCTAGGATGCTGGCGTAATGGTTGTAAGCGACCCGTCTTG-AAACACGGACCAA-GGAGTCTAACATCTATGCGAGTGTTTGGGTGT-CAAACCCACGCGCGTAATGAAAGTGAACGGAGGTGAGAACCCTGA------AGGGC-GCATCATCGACCGATCCAGATGTCTTCGGATGGATTTGAGTACGAGCATAGCTGTTGGGACCCGAAAG------------------------------------------------------------------------ATGGTGAACTATGCCTGAATAGGGTGAAGCCAGAGGAAACTCTGGTGGAGGCTCGCAGCGGTTCTGACGTGCAAATCGATCGTCAAA------------------------------------------------------------------------------------------------------------------------------------------------------------------------------------------------------------------------TTTGGGTATAG-------------------------------------------------------------G----------------------------------------------------------------G----------------------------------------------------------------------------------------GC-----------------------------------------------------------------------------------------------------------------------------------------------------------------------------------------------------------------------------------GAAAGACTAA---TC---------------------------------------------------------------------------------------------------------------------------------------------------------------------------------------------GAACCAT-----------------------------------------------------------------------------------------------------------------------------------------------------------------------------------------------------------------------------------------------------------------------------------------------------------------------------------------------------------------------------------------------------------------------------CT---------------------------------------------------------------------------------------------------------------------------------------------------------------------------------------------------------------------------AGTA---------------------------------------------------------GCTGGTTCCT--------------------------------------------------------------------------------------------------------------------------------------------------------------------------------------------GCCGAAGTTTCCCTCAGGATAGCAGTAACGTTTT-CAG-TTTTATGAGGTAAAGCGAATGATTAGAGGCCTTGGGG-TTGAAACAACCT------------------------------------------------------------T-AACCTATTCTCAAACTTTAAA-TATGT-AAGAAGT-CCTTGTTAC--TTAGTTGAACGTGGACATTTGAATGTAC-CGTTACTAGTGGGCCATTTTT????????????????????????????????????????????????????????????????????????????????????????????????????????????????????????????????????????????????????????????????????????????????????????????????????????????????????????????????????????????????????????????????????????????????????????????????????????????????????????????????????????????????????????????????????????????????????????????????????????????????????????????????????????????????????????????????????????????????????????????????????????????????????????????????????????????????????????????????????????????????????????????????????????????????????????????????????????????????????????????????????????????????????????????????????????????????????????????????????????????????????????????????????????????????????????????????????????????????????????????????????????????????????????????????????????????????????????????????????????????????????????????????????????????????????????????????????????????????????????????????????????????????????????????????????????????????????????????????????????????????????????????????????????????????????????????????????????????????????????????????????????????????????????????????????????????????????????????????????????????????????????????GCAGAAACGCCGGAAGGGCAAGCTTGCGGACTTGTGAAAAATCTGGCACTGATGTGCTACATCACTGTTGGCTCACCTAGCGATCCTATCATTGACTTTATGGTGCAGAGAAACATGGATGTTCTCGAGGAATACGAACCATTGAACTTTCCGAATGCAACGAAGATTTTCGTCAATGGCGTCTGGGTAGGCGTCCATCGGGAGCCAGCTCATCTGGTCAGCAATGTTCAAGCTTTGCGGAGAAATGGGTTGATTTCTCATGAAGTTAGCTTGATTCGTGACGTGAGAGACCGAGAATTTAAGATATTTACAGACGCTGGTAGAGTTTGTCGACCTCTATTTGTCATTGACAACGATCCAAAGAGTAATAATTACGGAAACTTGGTCTTAACCAAGGACATGGTACAAACACTAGAAGACGACAGAGAGATGCTTGCTACGATGGATCCCGAAGAGAGAGAAAGAGCTGACATGGGTTGGAAACGACTAGTCAAGGCCGGCGTAGTAGAATATGTTGATGCAGAGGAAGAGGAGACTATCATGATTACCATGACCCCTGAAGATCTGGAAACCTCACGAGCCATACAACAAGGTTATGATATACCGGAA------GCAGGACCAGATGAGTTGAACAAGCGTGTCAAGGCGGCTGTAAATCCC---------AGCGCGAAACAATGGACACATTGCGAGATTCATCCAAGTATGATCCTGGGAATATGCGCAAGTATCATCCCCTTCCCCGATCATAATCAGGTATGTCCGAGTGTGATATGGACTGAGGAGGAAGCTGATCTAGTGACAGTCCCCTCGAAATACTTACCAGTCTGCTAT???????????????????????????????????????????????????????????????????????????????????????????????????????????????????????????????????????????????????????????????????????????????????????????????????????????????????????????????????????????????????????????????????????????????????????????????????????????????????????????????????????????????????????????????????????????????????????????????????????????????????????????????????????????????????????????????????????????????????????????????????????????????????????????????????????????????????????????????????????????????????????????????????????????????????????????????????????????????????????????????????????????????????
	'13_5_Lec_AF_28846'                                ?????TGAACGCTATCCAAATGCTTGACACATGCTAATCGAACGACTAGTTTTAGT-AATCAACTAGTAGT-GGGTACAGGTGAATATAAGATAACA-TAACCG-CCTTGGAGTAAGGAGAAAAATCCCTTATAT---------------------TAATAAAGAAACTTATGTTTTGCTCTTAGA--AGTGTGT--ATCTCGTGTA--G-TTGTAGTAGTTAAGGTTAAA-GCTTAACTAGCTTTATACGCGTAGTCGAAACTGAGAGGTTGATCGACCA-CAGTGGGCCTGAACAAAGCCCACGATGACAATCACAGCAGTGA-GGAATATTGGTCAATAGCCTAACGGCTGAACCAGCAACTTG-GAAG-AATGTATAGCAATA-GCTAA-TTGCATCAA-----CAAA-CTGTTGATGC-AATATCGACTTTGTCGAATAAAATTCTAGGTAGAATTATGATAATGACATTATCTGCCTATGTGTCTTGACCAAATTACGTGCCAGCTGTCGCGGTAATACGTAGAAGACTAGTGTTATTCATCTTTAGTAGGTTTAAAGGGTA-CCTAGACGGTAAATCAAGCCATGC-------GATGGGACTAATTTACTAGAGTTACATGTGAGGGGGCTTTAAGGTACTGCTGGTGTACTAGAGATGAAATTCTTTGATACCTCTTTTC---------------GAAAGAAAAATAACGGCACAGATATTGGCGAAAACATCCCCTTATGTAATAACTGACGTTGAAGGACGAAGGCTTTTGATCGCGAACAGGATTAGATACCCTAATAGTAAAAGCAGAAAATGATGAATGTCATAGATTAGATATAT-------GATTTATTCTATAAACGAAAGTGTAAGCATTCCACCTCAAGAGTAATTTGGCAACATTGGAACTGAAATCATTAGACCGTTTCTGAAACCAGTAGTGAAGTATGTTG-TTTAATTTGATAATCCACAAAAAACC-TTACCACAATTTGAATAAATTTGAAAATATTAAATA--------------------------------------------------------------------------------------------------------------------------------------------------------------------------------------------------------------------TTTTTTTATTATACAAGCGTTGCACGGCTGTCTTCAGTTAATGTCGTGAGACTATGGTTAGTTCCATTAAATTAACGTAAACCCTTGCTT-TA-TTTT-AATATAAAGTAGTTCTCC-ACTAGATTGGATAAGATAACAGGGACTAAGA-CAAGTC???????????????????????????????????????????????????????????????????????????????????????????????????????????????????????????????????????????????????????????????????????????????????????????????????????????????????????????????????????????????????????????????????????????????????????????????????????????????????????????????????????????????????????????????????????????????????????????????????????????????????????????????????????????????????????????????????????????????????????????????????????????????????????????????????????????????????????????????????????????????ACAAGAGA-GGGGCCT-------------CGCGCTCCCGAGG--------------GTTTCGG-----------------CCCTC-GACT-CTTC-ACCCCGT---GT-CTACGT-TAC-CT-CTGTTGCTTTGGCGAGCCCTGGGGGC--------------------------------------------------------------CTCCGGCCCTCACGCCGGCCGCGTGTTTGACGCCTCGGCCGACGAG---------CGCTCG-CCAGAGGCCGTCTTTAACTCTTTTATC-----------------------------------------AGTGAC-GTC-CGAGTCTTGATTACAATAACAT----------------AAAACTTTCAACAACGGATC----TCTTGGTTCTGGCATCGATGAAGAACGCAGCGAAATGCGATAAGTAATGTGAATTGCAGAATTCAGTGAATCATCGAATCTTTGAACGCACATTGCGCCCCTCGGCATTCC-GAGGAG-CAT-GCCTGTT-CGAGC-GTCA-TTAC-ACCCCTCAAGCT-CAGCTTGGTAT-TGGG-TGCTCGCCCGCG--------------------AGGGCGC-A-CCCG-AAAAGCAGTGGC-GG-TCCGGCGT--GA-CT-TCGAG-C----GTAGT----AAAATTT---------------CTCCCGCTTTGGAGG-------TTCG--CGT-CGCGGCTGGCCAAAAGACCCTTACACTTCTCAC??????????????????????????????????????????????????????????????????????????????????????????????????????????????????????????????????????????????????????????????????????????????????????????????????????????????????????????????????????????????????????????????????????????????????????????????????????????????????????????????????????????????????????????????????????????????????????????????????????????????????????????????????????????????????????????????????????????????????????????????????????????????????????????????????????????????????????????????????????????????????????????????????????????????????????????????????????????????????????????????????????????????????????????????????????????????????????????????????????????????????????????????????????????????????????????????????????????????????????????????????????????????????????????????????????????????????????????????????????????????????????????????????????????????????????????????????????????????????????????????????????????????????????????????????????????????????????????????????????????????????????????????????????????????????????????????????????????????????????????????????????????????????????????????????????????????????????????????????????????????????????????????????????????????????????????????????????????????????????????????????????????????????????????????????????????????????????????????????????????????????????????????????????????????????????????????????????????????????????????????????????????????????????????????????????????????????????????????????????????????????????????????????????????????????????????????????????????????????????????????????????????????????????????????????????????????????????????????????????????????????????????????????????????????????????????????????????????????????????????????????????????????????????????????????????????????????????????????????????????????????????????????????????????????????????????????????????????????????????????????????????????????????????????????????????????????????????????????????????????????????????????????????????????????????????????????????????????????????????????????????????????????????????????????????????????????????????????????????????????????????????????????????????????????????????????????????????????????????????????????????????????????????????????????????????????????????????????????????????????????????????????????????????????????????????????????????????????????????????????????????????????????????????????????????????????????????????????????????????????????????????????????????????????????????????????????????????????????????????????????????????????????????????????????????????????????????????????????????????????????????????????????????????????????????????????????????????????????????????????????????????????????????????????????????????????????????????????????????????????????????????????????????????????????????????????????????????????????????????????????????????????????????????????????????????????????????????????????????????????????????????????????????????????????????????????????????????????????????????????????????????????????????????????????????????????????????????????????????????????????????????????????????????????????????????????????????????????????????????????????????????????????????????????????????????????????????????????????????????????GGCAAGGTCCTTGTAGATGAAGTTAGTCCTCTC------------AACTGAGGATAGTCGTTCATTTCTTGAACTCTGCTGATGTTTGCATTATCTAGAGCAACCCAGGATTCGTAGACGCGTTACGTTATCGGGATCCAAAAAGACGGTTTGACGCGGTCTGGAGACTATGCAAACCCAAGATGATTTGCGAGACTACTGTTGCGCAAGATGATGATGCT---------CCACCAGAAAAGCAAAGAGAACCAAAGCATGATCATGGAGGCTGTGGAAATATACAACCAGAGATCCGTCGAGAAGGGCTTAGATTGAATGGCACTTGGAAGCCGCAAAAAGGCGACGAGGAGAACGAGGGCCAACAACCAGAAAAGAAGCCCATAACGCCGCAAATGGCCCTTAACATTTTTCGTAATATAACGACGGAAGATATTAGACGCATGGCGCTAAGCAATGATTACGCGCGACCAGAGTGGATGATCATCACCGTTCTTCCTGTGCCGCCTCCACCTGTCAGGCCAAGTATCTCCGTAGACGGAGGCAATGGTCCTCGAGGCGAAGATGATCTGACTTACAAACTTGGAGACATCATTCGGGCGAATGGAAACGTTCGCCGTTGTGAAACGGAGGGTTCT??????????????????????????????????????????????????????????????????????????????????????????????????????????????????????????????????????????????????????????????????????????????????????????????????????????????????????????????????????????????????????????????????????????????????????????????????????????????????????????????????????????????????????????????????????????????????????????????????????????????????????????????????????CCAGAAGGGCAAGCTTGCGGACTTGTAAAGAATCTGGCATTGATGTGCTACATCACTGTTGGTTCACCTAGTGACCCCATCATTGACTTCATGGTGCAGAGAAACATGGACGTTCTCGAGGAATACGAACCTTTGAATTTTCCGAATGCAACGAAGATTTTCGTCAATGGCGTTTGGGTCGGCGTTCATAGGGAGCCAGCTCATCTAGTCAGCAATGTTCAAGCTTTGCGGAGAAATGGGTTGATTTCTCATGAAGTCAGCTTGATTCGTGACGTGAGAGACCGAGAATTCAAAATATTCACAGACGCTGGTAGAGTTTGTCGACCTCTATTTGTGATAGACAACGACCCAAAGAGTAACAATTACGGGAACTTGGTCTTGACCAAGGATATGGTCCAAACGCTAGAAGACGACAGAGAAATGCTTGCTACGATGGATCCCGAAGAAAGAGAGAGAGCTGACATGGGTTGGAAACGACTTGTAAAGGCTGGTGTAGTTGAATATGTTGATGCAGAGGAAGAGGAGACTATCATGATTACAATGACCCCCGAAGATCTGGAAACCTCACGAGCGATACAGCAAGGTTATGATATACCGGAA------ACAGGACCGGATGAATTGAACAAGCGAGTAAAGGCAGCTGTTAATCCC---------AGTGCGAAACAATGGACACATTGCGAGATTCATCCGAGTATGATCCTGGGAATATGCGCAAGTATCATTCCCTTTCCAGATCACAACCAGGTATGTTTGAGTGTAGTTAGGACTAAAGGGGAAACTGACCTAGCAACAGTCCCCTCGAAATACTTACCAGTCCGCTAT???????????????????????????????????????????????????????????????????????????????????????????????????????????????????????????????????????????????????????????????????????????????????????????????????????????????????????????????????????????????????????????????????????????????????????????????????????????????????????????????????????????????????????????????????????????????????????????????????????????????????????????????????????????????????????????????????????????????????????????????????????????????????????????????????????????????????????????????????????????????????????????????????????????????????????????????????????????????????????????????????????????????????
	'13_8_Lec_AF_27860'                                ?????????????????????????????????????????????????????????????????????????????????????????????????????????????????????????????????????????????????????AAAGATCCCTTATAATAACAAAGAAACTTAAGTTTCGCTCTTAGAAGTGTGTATCTCGGGTAGTTGTAGTAGTTAAAGTAAAAGTCTAACTAGCTTTATACACGTAGTCGAAACTGAGAGGTTGATCGATC-ACAGTGGGCCTGAAGAAAGCCCACGATGAAAATTACAGCAGTGA-GGAATATTGGTCAATAGCCTAACGGCTGAACCAGCAACTTG-GAGG-AATGTATAGCAATA-GCTAA-TTGCGTTAACAAAT------AGTTGATGC-AATATCGACTATGTCGAATAAAATTCTAGGTAGAATTATGATAATGACATTGTCTGCCTATGTGTCTTGACCAAATTACGTGCCAGCAGTCGCGGTAATACGTAGAAGACTAGTGTTATTCATCTTTAATAGGTTTAAAGCGTA-CCTAGACGGTAAATCAAGCTTT--------GAGAGGGACTAATTTACTAGAGTTATTTGTGAGGGGGTATTAAAGTACTGCTGGTG---TAGAGATGAAATTCTGTCATACCTCTTTTC---------------GTAAGAAAAACAATGGCACAGGTATAGGCGAAAGCATCCCCTTATGTGTTAACTGACGTTGAAGGACGAAGGCTTTGTGTCGCGAACAGGATTAGATACCCCAGTAGTCAAAGCAGAAAATGATGAATGTCATAGATTAGACACGAAA----TAGTTTATTCTATAAATGAAAGTGTAAGCATTCCACCTCAAGAGTAATTTGGCAACATTGGAACTGAAATCATTAGACCGTTTCTGAAACCAGTAGTGAAGTATGTTG-TTTAATTTGATGTTCCGCAAAAAACC-TTACCACAATTTGAATAGATATT--------------------------------------------------------------------------------------------------------------------------------------------------------------------------------------------------------------------TTTATTTGTTGTTCAAAATATATTTACAAGCGTTGCACGGCTGTCTTCAGTTAATGTCGTGAGATTTTGGTTAGTTCCATTAAATTAACGTAAACCCTTACTT-TA-TTTT-TATATAAAGTAGTTCCCC-ACTAGATTGGATAAGATAACAGGGACTAAGA-CAAGTCATCATGG-CCTAAATATTGTGGG-CTATAGA-CGTGCCACATAAACC-TTACAAAA-GGATGTG-AAATTGTGAAATT-GAGCTAATCTCCC-AAAAATGGAGATACACTAACAATGGATTGTAGCGG??????????????????????????????????????????????????????????????????????????????????????????????????????????????????????????????????????????????????????????????????????????????????????????????????????????????????????????????????????????????????????????????????????????????????????????????????????????????????????????????????????????????????????????????????????????????????????????????????????????????????????????????????????????????????CGAGA-AAGACCG-----ACCAAGCATCC------------AATG-------CGCCTT-----------GGT-----CAATC-CACT-TCTC-ACCCCTT---GT-CTACC--TAC-CT-TTGTTGCTTTGGCGGGCCT-CGTTCG----------------GCGTCG----CCG-----------------AG----------------------ACGT-----TCGCG--CTCGGTCGG--------C-GAA---------TGCCCG-TCAAA-ACC--TC------CCT-TCGATTTCG-----TTGAT----AGA------------------TAGCTACGGTC-CGAGGAACATCAAATAGCGA------------------AAAACTTTCAACAACGGATC----TCTTGGTTCTGGCATCGATGAAGAACGCAGCGAAATGCGATAAGTAATGTGAATTGCAGAATTTAGTGAATCATCGAATCTTTGAACGCACATTGCGCCCCTCGGTATTCC-GGGGAG-CAT-GCCTGTT-CGAGC-GTCA-TTGC-ACCCCTCAAGCT-TAGCTTGGTGT-TGGG-TCGGCGCCCCTTACAG---------------G---GCGC-G-CCCG-AAAGCCAGTGGC-GG-TCCGGCGC--GG-CT-CCGAG-C----GTAGT----AAATT---------------TTCTCCCGCTCTGGAGG------TC-CG--CGG--TGGGCTCGCCAT----------------------CAGCC---------C--GACG------TTCTATAC????????????????????????????????????????CATTGACCTCGG-ATCAGGTAGGGATACCCGCTGAACTTAAGCATATCAATAAGCGGAGGAAAAGAAACCAACCGGGATTGCCTCAGTAACGGCGA-GTGAAG--CGGCAACAGCTCAAATTTGAAATCTGGCT-CCCTC-GGGG??CGAGTTGTAATTTGTAGAGGGTGTTTCGGAGGAGGTCCTGGTCTTAAGTCCCTTGGAACAGGGCGTCGCAGAGGGTGAGAATCCCGTTCGCGACCGGCGACCAACCCC-GTGT-GAAACCCCTTCGGCGAGTCGAGTTGTTTGGGAATGCAGCTCCAAATGGG-TGGTAAATTTCATCTAAAGCTAAATACCGGCCAGAGACCGATAGCGCACAAGTAGAGTGATCGAAAGATGAAAAGCACTTTGGAAAGAGAGTCAAAAAGCACGTGAAATTGTTGAAAGGGAAGCGCTTGCGACCAGACCTG-CCCG-CGGGCGATCAGCCTCGG--------TTC-TCCGGGGTGTACGCG-CCCGCGATCAGGCCAGCATCGGTTTGG-GCGG-TGGGAGAAAGGCC-GTGGGAACGTGGC-TC--CC-T-CG----GGGGAG-TGTTAT-AGCCCAC-GGCGTAACGCCG-CCAGCCCGGACCGAGGACCGCGCTTCGGCTAGGATGCTGGCGTAATGGTCGTAAGCGACCCGTCTTG-AAACACGGACCAA-GGAGTCTAACATCCATGCGAGTGTTTGGGTGT-CAAACCCACACGCGGAATGAAAGTGAACGGAGGTGAGAGCCCCTC------GGGGC-GCATCATCGACCGATCCAGATGTCTTCGGATGGATTTGAGTACGAGCATGGCTGTTGGGACCCGAAAG------------------------------------------------------------------------ATGGTGAACTATGCCTGAATAGGGTGAAGCCAGAGGAAACTCTGGTGGAGGCTCGCAGCGGTTCTGACGTGCAAATCGATCGTCAAA------------------------------------------------------------------------------------------------------------------------------------------------------------------------------------------------------------------------TTTGGGTATAG-------------------------------------------------------------G----------------------------------------------------------------GGTGAGTTTGAGACCCCTTCCGGGCGCGTTCTAGGAGGCTAACTGTGTCGCAG------------------------------------GC-----------------------------------------------------------------------------------------------------------------------------------------------------------------------------------------------------------------------------------GAAAGACTAA---TC---------------------------------------------------------------------------------------------------------------------------------------------------------------------------------------------GAACCAT-----------------------------------------------------------------------------------------------------------------------------------------------------------------------------------------------------------------------------------------------------------------------------------------------------------------------------------------------------------------------------------------------------------------------------CT---------------------------------------------------------------------------------------------------------------------------------------------------------------------------------------------------------------------------AGTA---------------------------------------------------------GCTGGTTCCT--------------------------------------------------------------------------------------------------------------------------------------------------------------------------------------------GCCGAAGTTTCCCTCAGGATAGCAGTAACGTTTT-CAG-TTTTATGAGGTAAAGCGAATGATTAGAGGCCTTGGGG-TTGCAACAACCT------------------------------------------------------------T-AACCTATTCTCAAACTTTAAA-TATGT-AAGAAGT-CCTTGTTAC--TTAGTTGAACGTGGACATTCGAATGTAC-CGTTACTAGTGGGCCATTTTT???????????????????????????????????????????????????????????????????????????????????????????????????????????????????????????????????????????????????????????????????????????????????????????????????????????????????????????????????????????????????????????????????????????????????????????????????????????????????????????????????????????????????????????????????????????????????????????????????????????????????????????????????????????????????????????????????????????????????????????????????????????????????????????????????????????????????????????????????????????????????????????????????????????????????????????????????????????????????????????????????????????????????????????????????????????????????????????????????????????????????????????????????????????????????????????????????????????????????????????????????????????????????????????????????????????????????????????????????????????????????????????????????????????????????????????????????????????????????????????????????????????????????????????????????????????????????????????????????????????????????????????????????????????????????????????????????????????????????????????????????????????????????????????????????????????????????????????????????????????????????????????????????????????????????????????????????????????????????????????????????????????????????????????????????????????????????????????????????????????????????????????????????????????????????????????????????????????????????????????????????????????????????????????????????????????????????????????????????????????????????????????????????????????????????????????????????????????????????????????????????????????????????????????????????????????????????????????????????????????????????????????????????????????????????????????????????????????????????????????????????????????????????????????????????????????????????????????????????????????????????????????????????????????????????????????????????????????????????????????????????????????????????????????????????????????????????????????????????????????????????????????????????????????????????????????????????????????????????????????????????????????????????????????????????????????????????????????????????????????????????????????????????????????????????????????????????????????????????????????????????????????????????????????????????????????????????????????????????????????????????????????????????????????????????????????????????????????????????????????????????????????????????????????????????????????????????????????????????????????????????????????????????????????????????????????????????????????????????????????????????????????????????????????????????????????????????????????????????????????????????????????????????????????????????????????????????????????????????????
	'13_9_Lec_AF_28854'                                ??GGATGAACGCTATCCAAATGCTTGACACATGCTAATCGAACGACTAGTTTTAGT-AATCAACTAGTAGT-GTGTACAGGTGAATATAAGATAACA-TAACCG-CCTTGGAGTAAGGAGAAAAATCCCTTATAT---------------------TAATAAAGAAACTTATGTTTTGCTCTTAGA--AGTGTGT--ATCTCGTGTA--G-TTGTAGTAGTTAAGGTTAAA-GCTTAACTAGCTTTATACGCGTAGTCGAAACTGAGAGGTTGATCGACCA-CAGTGGGCCTGAACAAAGCCCACGATGACAATCACAGCAGTGA-GGAATATTGGTCAATAGCCTAACGGCTGAACCAGCAACTTG-GAAG-AATGTATAGCAATA-GCTAA-TTGCATCAA-----CAAA-CTGTTGATGC-AATATCGACTTTGTCGAATAAAATTCTAGGTAGAATTATGATAATGACATTATCTGCCTATGTGTCTTGACCAAATTACGTGCCAGCTGTCGCGGTAATACGTAGAAGACTAGTGTTATTCATCTTTAGTAGGTTTAAAGGGTA-CCTAGACGGTAAATCAAGCCATGC-------GATGGGACTAATTTACTAGAGTTACATGTGAGGGGGCTTTAAGGTACTGCTGGTGTACTAGAGATGAAATTCTTTGATACCTCTTTTC---------------GAAAGAAAAATAACGGCACAGATATTGGCGAAAACATCCCCTTATGTAATAACTGACGTTGAAGGACGAAGGCTTTTGATCGCGAACAGGATTAGATACCCTAATAGTAAAAGCAGAAAATGATGAATGTCATAGATTAGATATAT-------GATTTATTCTATAAACGAAAGTGTAAGCATTCCACCTCAAGAGTAATTTGGCAACATTGGAACTGAAATCATTAGACCGTTTCTGAAACCAGTAGTGAAGTATGTTG-TTTAATTTGATAATCCACAAAAAACC-TTACCACAATTTGAATAAATTTGAAAATATTAAATA--------------------------------------------------------------------------------------------------------------------------------------------------------------------------------------------------------------------TTTTTTTATTATACAAGCGTTGCACGGCTGTCTTCAGTTAATGTCGTGAGACTATGGTTAGTTCCATTAAATTAACGTAAACCCTTGCTT-TA-TTTT-AATATAAAGTAGTTCTCC-ACTAGATTGGATAAGATAACAGGGACTAAGA-CAAGTCATCATGG-CCTAAATATTGTGGG-CTATAGA-CGTGCCACATAAGCC-TTACAAAA-GGATGTT-AAATTGTAAAATT-GAGCTAATCCCCC-AAAAATGGAAATACATTAACAATGGATTGTAGTCTGTAACTCGACAA?????????????????????????????????????????????????????????????????????????????????????????????????????????????????????????????????????????????????????????????????????????????????????????????????????????????????????????????????????????????????????????????????????????????????????????????????????????????????????????????????????????????????????????????????????????????????????????????????????????????????A------------------CAAGAGA-GGGGCCT------C-GCGCTCCC------------GAGG--------GTTTC-----------GG------CCCTC-GACT-CTTC-ACCCTGT---GT-CTACG-TTAC-CT-CTGTTGCTTTGGCGAGCCC-TGGGG---------GCCTCCGGCCCTCA-CG-CCG-----------GCCGC-------------------------GTGTT----TGACG-CCTCGGCCGA--------C-GAG---------CGCTCG-CCAGA-GGC--CG------TCT-TTAACTCT------TTTAT----C---------------------AGTGAC-GTC-CGAGTCTTGATTACAATAACAT----------------AAAACTTTCAACAACGGATC----TCTTGGTTCTGGCATCGATGAAGAACGCAGCGAAATGCGATAAGTAATGTGAATTGCAGAATTCAGTGAATCATCGAATCTTTGAACGCACATTGCGCCCCTCGGCATTCC-GGGGGG-CAT-GCCTGTT-CGAGC-GTCA-TTAC-ACCCCTCAAGCT-CAGCTTGGTAT-TGGG-TGCTCGCCC-GCGAG----------------G---GCGC-A-CCCG-AAAAGCAGTGGC-GG-TCCGGCGT--GA-CT-TCGAG-C----GTAGT----AAAAT---------------TTCTCCCGCTTTGGAGG------TT-CG--CGT-CGTGGCTGGCCAA----------------------AAGAC-------CCT-TACAC------TTCTCAC?????????????????????????????????????????GGTTGACCTCGG-ATCAGGTAGGGATACCCGCTGAACTTAAGCATATCAATAAGCGGAGGAAAAGAAACCAACAGGGATTGCCTCAGTAACGGCGA-GTGAAG--CGGCAACAGCTCAAATTTGAAATCTGGCC-CCGTC-GGGGTCCGAGTTGTAATTTGTAGAGGATGTTTCGGGGGCGGTACCGGTC-TAAGTCCCTTGGAACAGGGCGTCACAGAGGGTGAGAATCCCGTACGTGACCGGCGACCAACCCC-GCAC-GAAGCTCCTTCGACGAGTCGAGTTGTTTGGGAATGCAGCTCTAAATGGG-TGGTAAATTTCATCTAAAGCTAAATACCGGCCAGAGACCGATAGCGCACAAGTAGAGTGATCGAAAGATGAAAAGCACTTTGGAAAGAGAGTCAAACAGTACGTGAAATTGTTGAAAGGGAAGCGCTTGCAACCAGACCTG-CCCG-TCGACGATCAGCCTCTG--------TTC-TCAGGGGTGCACTCG-TCGTCGATCAGGCCAGCATCGGTTCGG-GCGG-CGGGATAAAGGCC-TTGGGAACGTAGC-TC--CC-C-TC----GGGGAG-TGTTAT-AGCCCTC-GGTGCAATGCCG-CCAGCCCGGACCGAGGACCGCGCTTCGGCTAGGA??????????????????????????????????????????????????????????????????????????????????????????????????????????????????????????????????????????????????????????????????????????????????????????????????????????????????????????????????????????????????????????????????????????????????????????????????????????????????????????????????????????????????????????????????????????????????????????????????????????????????????????????????????????????????????????????????????????????????????????????????????????????????????????????????????????????????????????????????????????????????????????????????????????????????????????????????????????????????????????????????????????????????????????????????????????????????????????????????????????????????????????????????????????????????????????????????????????????????????????????????????????????????????????????????????????????????????????????????????????????????????????????????????????????????????????????????????????????????????????????????????????????????????????????????????????????????????????????????????????????????????????????????????????????????????????????????????????????????????????????????????????????????????????????????????????????????????????????????????????????????????????????????????????????????????????????????????????????????????????????????????????????????????????????????????????????????????????????????????????????????????????????????????????????????????????????????????????????????????????????????????????????????????????????????????????????????????????????????????????????????????????????????????????????????????????????????????????????????????????????????????????????????????????????????????????????????????????????????????????????????????????????????????????????????????????????????????????????????????????????????????????????????????????????????????????????????????????????????????????????????????????????????????????????????????????????????????????????????????????????????????????????????????????????????????????????????????????????????????????????????????????????????????????????????????????????????????????????????????????????????????????????????????????????????????????????????????????????????????????????????????????????????????????????????????????????????????????????????????????????????????????????????????????????????????????????????????????????????????????????????????????????????????????????????????????????????????????????????????????????????????????????????????????????????????????????????????????????????????????????????????????????????????????????????????????????????????????????????????????????????????????????????TCTC------------AACTGAGGATAGTCGTTCATTTCTTGAACTCTGCTGATGTTTGCATTATCTAGAGCAACCCAGGATTCGTAGACGCGTTACGTTATCGGGATCCAAAAAGACGTTTTGACGCGGTCTGGAGACTATGCAAACCCAAGATGATTTGCGAGACTACTGTTGCGCAAGATGATGATGCT---------CCACCAGAAAAGCAAAGAGAACCAAAGCATGATCATGGAGGCTGTGGAAATATACAACCAGAGATCCGTCGCGAAGGGCTTAGATTGAATGGCACTTGGAAGCCGCAAAAAGGCGACGAGGAGAACGAGGGCCAACAACCAGAAAAGAAGCCCATAACGCCGCAAATGGCCCTTAACATTTTTCGTAATATAACGACGGAAGATATTAGACGCATGGGGCTAAGCAATGATTACGCGCGACCAGAGTGGATGATCATCACCGTTCTTCCTGTGCCGCCTCCACCTGTCAGGCCAAGTATCTCCGTAGACGGAGGCAATGGTCCTCGAGGCGAAGATGATCTGACTTACAAACTTGGAGACATCATTCGGGCGAATGGAAACGTTCGCCGTTGTGAAACGGAGGGTTCT?????????????????????????????????????????????????????????????????????????????????????????????????????????????????????????????????????????????????????????????????????????????????????????????????????????????????????????????????????????????????????????????????????????????????????????????????????????????????????????????????????????????????????????????????????????????????????????????????????????????????????????????GCAGAAACGCCAGAAGGGCAAGCTTGCGGACTTGTAAAGAATCTGGCATTGATGTGCTACATCACTGTTGGTTCACCGAGTGACCCTATCATTGACTTCATGGTGCAGAGAAATATGGACGTTCTAGAGGAATACGAACCTTTGAATTTTCCGAATGCAACGAAGATTTTCGTCAATGGCGTTTGGGTCGGTGTTCATAGGGAGCCAGCTCATCTAGTCAGCAATGTTCAAGCTTTGCGGAGAAATGGATTGATTTCTCATGAAGTCAGCTTGATTCGTGACGTGAGAGACCGAGAATTCAAAATATTCACAGACGCTGGTAGAGTTTGTCGACCTCTATTTGTGATAGACAACGACCCAAAGAGTAACAATTACGGGAACTTGGTCTTGACCAAGGATATGGTACAAACGCTAGAAGACGACAGAGAAATGCTTGCTACGATGGATCCCGAAGAAAGAGAGAGAGCTGACATGGGTTGGAAACGACTTGTAAAGGCTGGTGTAGTTGAATATGTTGATGCAGAGGAAGAGGAGACTATCATGATTACAATGACCCCCGAAGATCTGGAAACCTCACGAGCGATACAACAAGGTTATGATATACCGGAA------ACAGGACCGGATGAATTGAACAAGCGAGTAAAGGCAGCTGTTAATCCC---------AGTGCGAAACAATGGACACATTGCGAGATTCATCCAAGTATGATCCTGGGAATATGCGCAAGCATCATTCCCTTTCCAGATCACAACCAGGTATGTTTGAGTGTAATAAGGACTAAAGGGGAAGCTGACCTAGCAACAGTCCCCTCGAAATACATACCAGTCCGCTAT???????????????????????????????????????????????????????????????????????????????????????????????????????????????????????????????????????????????????????????????????????????????????????????????????????????????????????????????????????????????????????????????????????????????????????????????????????????????????????????????????????????????????????????????????????????????????????????????????????????????????????????????????????????????????????????????????????????????????????????????????????????????????????????????????????????????????????????????????????????????????????????????????????????????????????????????????????????????????????????????????????????????????
	'14_10b_Lec_AF_26702'                              ???????????????????????????????????CTATCGACGGCTAGTTTTAGT-ATTTAACTAGTAGTGGTGTACAGGTGAGTATAAGATAACG-CGACCG-CCTTGGAGTAAGGAGAAAAATCCCTTATATT---------------------AATAAAGAAACTTAAGTTTTGCTCTTAGA--AGCGTGT--ATCTCGTGTA--G-TTGTAGTAGTTAAGGTAAAA-GCTTAACTAGCTTTATACACGTAGTCGAAACTGAGAGGTTGATCGATCA-CAGTGGGCCTGAATAAAGCCCACGATGAGAATTACAGCAGTGA-GGAATATTGGTCAATAGCCTAACGGCTGAACCAGCAACTTG-GAGG-AATGTATAGCAATA-GCTAA-TTACACTAAC----AAAC--AGTTGGTGC-AATATCGACTCTGTCGAATAAAATTCTAGGTAGAATTATGATAATGACATTATCTGCCTATGTGTCTTGACCAAATTACGTGCCAGCAGTCGCGGTAATACGTAGTAGACTAGTGTTATTCATCTTTAATGGGTTTAAAGGGTA-CCTAGACTGTAAATAAAGCCTT--------CCAGGGAACTAATTTACTAGGGTTACTTGTGAGGGGGTTTTAAAGTACTGCTGGTG---TAGAGATGAAATTCTGTCATACCTCTTTTC---------------ATAAGAAAAATAACGGCACAGGTTTAGGCGAAAGCATCCCCTTATGTGATAACTGACGTTGAAGGACGAAGGCTTTTGATAACGAACAGGATTAGATACCCCAGTAGTCAAAGCAGAAAATGATGAATGTCATAGATTAGACATAG--AA--TAGTTTATTCTATAAATGAAAGTGTAAGCATTCCACCTCAAGAGTAATTTGGCAACATTGGAACTGAAATCATTAGACCGTTTCTGAAACCAGTAGTGAAGTATGTTG-TTTAATTTGATGATCCGCAAAAAACC-TTACCACAATTTGAATATTTATATTATTTTACC---------------------------GATCTC------------------------------------------------------------------------TT-------------------------------------------ATATGATTAGT------------------------------------------------------AAAAGTATATTTACAAGCGTTGCACGGCTGTCTTCAGTTAATGTCGTGAGATTTTGGTTAGTTCCATTAAATTAACGTAAACCCTCACTT-TA-TTTT-TATATAAAGTGGTTCCCC-ACTAGATTGGATAAGATAACAGGGACTAAGA-CAAGTCATCATGG-CCTAAATATTGTGGG-CTATAGA-CGTGCCACTTAGACC-TTACAAAA-GGATGTG-AAATTGCGAAAT--GAGC????????????????????????????????????????????????????????????????????????????????????????????????????????????????????????????????????????????????????????????????????????????????????????????????????????????????????????????????????????????????????????????????????????????????????????????????????????????????????????????????????????????????????????????????????????????????????????????????????????????????????????????????????????????????????????????????????????????????????????????????????????????????????????????????????????????????????????????????????????????????????????????????????????????CG--TAC-CT-CCGTTGCTTTGGCGCGCC-------------------AGCGGCCCCTAGTC-GCG-----------GCCCC-GGTCGCCGCGACCTGGTGGGGGAGGTCTG----------CCCGGCGCGGGAACCGGCA-GGG---------CGCGCG-CCAAA-GAC--CC-------ATGGTAACTCC------TTTGAACAAAGC-------------------CGCGAA-GTC-CGAGGATAGAGTACAATCAGCAA---------------AAAACTTTCAACAACGGATC----TCTTGGTTCTGGCATCGATGAAGAACGCAGCGAAATGCGATAAGTAATGTGAATTGCAGAATTCAGTGAATCATCGAATCTTTGAACGCACATTGCGCCCCTCGGCACTCC-GGGGGG-CAT-GCCTGTT-CGAGC-GTCA-TTGC-ACCCCTCAAGCC-CGGCTTGGTCT-TGGGTCTCTCGCCCACCGC-----------------G---GCGG-G-CCCG-AAAAGCAGTGGC-GG-TCCGGCGA--GG-CT-TCAAG-C----GCAGT----AAAAA---------------CTCTCCCGCTTGGGGGT------CT-CC--GCC-CGCGACCCGCCAG----------------------AGCGC---GCCCCCCGGGGCGACCAACACCTCAAT????????????????????????????????????????GATTGACCTCGG-ATCAGGTAGGGATACCCGCTGAACTTAAGCATATCAATAAGCGGAGGAAAAGAAACCAACAGGGATTGCCTCAGTAACGGCGA-GTGAAG--CGGCAACAGCTCAAATTTGAAATCTGGCT-CCCTCCGGGGTCCGAGTTGTAATTTGCAGAGGGTGTTTCGGGCGCGGTGCCGGTC-TAAGTCCCTTGGAACAGGGCGTCATAGAGGGTGAGAATCCCGTACGCGACCGGCGGCCAACCCC-GTGT-GAACCCCCTTCGACGAGTCGAGTTGTTTGGGAATGCAGCTCAAAATGGG-TGGTAAATTTCATCTAAAGCTAAATACCGGCCAGAGACCGATAGCGCACAAGTAGAGTGATCGAAAGATGAAAAGCACTTTGGAAAGAGAGTCAAAAAGTACGTGAAATTGTTGAAAGGGAAGCGCTTGCAACCAGACCTG-TCCGTCGGGCGTTCAGCCCCTG--------TTT-TCAGGGGTGCACTCG-TCCGCGAGCAGGCCAGCATCGGTTCGG-GCGG-CGGGATAAAGGCG-GTGGGAACGTAGC-TC--CT-C-CA----GGGGAG-TGTTA--AGCCCGC-CGCGCAATACCG-CCAGCCCGGACCGAGGACCGCGCTTCGGCTAGGATGCTGGCGTAATGGTTGTCAGCGACCCGTCTTG-AAACACGGACCAA-GGAGTCTAACATCTACGCGAGTGTTTGGGGGT-CAACCCCATACGCGGAATGAAAGTGAACGGAGGTGAGAACCCTCC------GGGGC-GCATCATCGACCGATCCGGATGTCTTCGGATGGATTTGAGTACGAGCGTAGCTGTTGGGACCCGAAAG------------------------------------------------------------------------ATGGTGAACTATGCCTGAATAGGGTGAAGCCAGAGGAAACTCTGGTGGAGGCTCGCAGCGGTTCTGACGTGCAAATCGATCGTCAAA------------------------------------------------------------------------------------------------------------------------------------------------------------------------------------------------------------------------TTTGGGTATAG-------------------------------------------------------------G----------------------------------------------------------------G----------------------------------------------------------------------------------------GC-----------------------------------------------------------------------------------------------------------------------------------------------------------------------------------------------------------------------------------GAAAGACTAA---TC---------------------------------------------------------------------------------------------------------------------------------------------------------------------------------------------GAACCAT-----------------------------------------------------------------------------------------------------------------------------------------------------------------------------------------------------------------------------------------------------------------------------------------------------------------------------------------------------------------------------------------------------------------------------CT---------------------------------------------------------------------------------------------------------------------------------------------------------------------------------------------------------------------------AGTA---------------------------------------------------------GCTGGTTCCT--------------------------------------------------------------------------------------------------------------------------------------------------------------------------------------------GCCGAAGTTTCCCTCAGGATAGCAGTAACGTTTT-CAG-TTTTATGAGGTAAAGCGAATGATTAGAGGCCTTGGGG-CTGAAACAGCCT------------------------------------------------------------T-AACCTATTCTCAAACTTTAAA-TATGT-AAGAAGC-CCTTGTTAC--TTAGTTGAACGTGGGCATTCGAATGTAC-CGTTACTAGTGGGCCATTTTT?????????????????????????????????????????????????????????????????????????????????????????????????????????????????????????????????????????????????????????????????GGCAAGATTCTAGTAGATGAAGTCAGTCATCCA---------------TTTGGGATGGCCAAACTTGTCCTCTATCTGGCTGACATCTCATCATCTAGAGCAATCCCGCTTTCGTAGACGCATTACGTTACCGAGATCCCAAGAGACGTTTTGATGCGGTCTGGCGGCTGTGCAAGCCAAAAATGATTTGTGAAACTACAGTCGCGCTGGACGATGACGCT---------CCGCCAGAAAAGCAAAAGGAACCAAAGCATGATCATGGAGGCTGTGGCAACATACAGCCAGAAATACGTCGGGAAGGGCTCAGACTGAATGGCACATGGAAGCCTCAAAAAGGCGATGAAGAAAACGAGGGTCAACAACCCGAGAAAAGGCCAATTACACCACAAATGGCTCTCAACATCTTTCGTCACATCTCCATAGAGGACATAAGGCGCATGGGGTTAAGTAATGATTATGCGCGGCCAGAATGGATGATCATAACCGTTCTGCCTGTGCCGCCTCCACCGGTGAGGCCTAGCATCTCTGTCGACGGAGGCAATGGTCCAAGGGGCGAGGATGACCTTACTTACAAACTTGGTGATATCATTCGCGCTAACGGAAATGTTCGTCGCTGCGAGACAGAGGGTTCC-CCC????????????????????????????????????????????????????????????????????????????????????????????????????????????????????????????????????????????????????????????????????????????????????????????????????????????????????????????????????????????????????????????????????????????????????????????????????????????????????????????????????????????????????????????????????????????????????????????????????????????????????????????GAAACACCAGAAGGCCAAGCTTGTGGTCTTGTGAAGAATCTGGCACTAATGTGCTACATCACGGTTGGCGCAGATGGTGGAGTTCTAATTGATTTCATGGTACAGAGAAATATGGATCTTTTAGAAGAGTACGAACCGTTGAATTTTCCCAATGCCACAAAGATATTCGTCAATGGCGTTTGGGTAGGGGTTCATCGTGATCCTGCTCATCTCGTCAGCAACGTCCAATCTCTGCGGAGACACGGTTTTATCTCTCATGAAGTCAGCCTAGTTCGAGATGTGAGAGATCGAGAATTCAAGATCTTCACCGACGCTGGTAGAGTCTGTCGGCCCTTGTTCGTGATCGAAAATGATCCCAAGAGTGATAATTACGGTAATCTTGCCCTAACAAAGGAGATGGTTCAGCAACTGGAAGAGGACAGAGAGATGCTCGCTACAATGGAACCTGAAGAGAAGCAAAAGGCTGAAATGGGATGGAAACGGCTGGTCAAAGAAGGCGTTGTGGAATACGTTGACGCGGAGGAAGAGGAGACGCTCATGATCACCATGACCCCTGAGGACCTGGAAACTTCACGCGCCATCCAACAAGGCTACGACGTAACAGAA------GAAGAGCCTGACGAAATGAATAAGCGCGTCAAAGCAGCTGCAAATCCA---------AGTGCGAAGCAGTGGACCCACTGCGAAATTCACCCAAGTATGATATTAGGAATATGCGCAAGTATCATTCCCTTCCCCGACCACAATCAGGTATGCCCGTATCTTGATGATTATAAACAGTACTGATATCGGCTAGTCACCCCGAAATACTTATCAATCTGCTATGGG-------------------------------------------------------------------------------------------------------------------------------GAATGCAAAAAGAACAATTCCAAAGGCCAACTATTTCTCTCCACGCGTGCCTCCAAATTTCTCCCCTTCCAAGAAGTCAAAATTCAAGAAATGGCTGACCAAGTTCCCGTTGGACACATCCCTCGAACTCTGACCATTCACTGCCATGGCACGGTAACTCGTCAAATAAATCCAGGCGACATCATCGATGTTGCGGGCATCTTCCTTCCAACCCCTTATACAGGTTTCAAAGCCATCCGCGCCGGTCTCCTTACCGACACTTACCTCGAAGCCCAACATATCACCCAGCACAAAAAAGCCTATGAAGATCTAACCTTCGACATGCGGACATTCCGCAGGATAGAAAAATATAAGCACTCCGGCCACATGTACGAA-------------------------------------------------------------------------------------------------------------------------------------------------------------
	'14_2_Lec_AF_26464'                                ?????????????????????????????????????????????????????????????????????????????????????TTTAAGATAGTT-TAACCG-CCTTGGAGTAAGGAGAAAGATCCCTTATAT---------------------TAATAAAGAAATTTAGATTTCGCTCTTAGA--AGTATCT--ATCTCGGGTA--G-TTGTAGTAGTTAAAGTAAAA-GTTTAACTAGCTTTTTACACGTAGTCGAAACTGAGAGGTTGATCGATCA-CAGTGGGCCTGAATAAAGCTCACGATGAGAATTACAGCAGTGA-GGAATCTTGGTCAATAGCCTAACGGCTGAACCAGCAATTTG-GAGG-AATGTATAGCGATA-GCTAA-TTGCATCAA-----CATA-TAGTTGATGC-AATATCGACTTAGTCGAATAAAGTTCTAGGTAGAATTATGATAATGACATTATCTGCCTATGAGTCTTGACCAAATTACGTGCCAGCAGTCGCGGTAATACGTAGAAGACTAGTGTTATTCATCTTTAATAGGTTTAAAGGGTA-CCTAGACGGTAAATCAAGCCTT--------AAACGGGACTAATTTACTAGAGTTACTTGTGAGGGGGCACTAAAGTACTGCTGGTG---TAGAGATGAAATTCTGGAATACCTATTTTC---------------GAAAGAAAAACAATGGCACAGGTATAGGCGAAAGCATCCCCTTATGTGATAACTGACGTTGAAGGACGAAGGCTTTGAGAAGCGAACAGGATTAGAGACCCTGATAGTCGAAGCAGTAAATGATGAATGTCATAGATTAGACAT--------TAGTTTATTCTATAAATGAAAGTGTAAGCATTCCACCTCAAGAGTAATTTGGCAACATTGGAACTGAAATCATTAGACCGTTTCTGAAACCAGTAGTGAAGTATGTTG-TTTAATTTGATAATCCGCAAAAAACC-TTACCACAACTTGAATATTTATATTTTTCTCTCCCT----TGGGCCATCTTTTTTATT-----TTCTTTATTTCTATGTAA------------------------------------------------------------------------------------------------------------------------------AAGTGGGAAAAAGGAGAAAATTAAAAAAAAATGCTAGGAAAGAAGATATTTTTACAAGCGTTGCACGGCTGTCTTCAGTTAATGTCGTGAGATTTTGGTTAGTTCCATTAAATTAACGTAAACCCTTGCTA-TA-TTTT-TACATATAGTAGTTCTCC-ATCATATTGGATAAGATAACAGGGACTAAGA-CAAGTCACCATGG-CCTTAATGTTGTGGG-CTATAGA-CGTGCCACATAAGCC-TCACAAAA-GGATGTG-AAATTGAAAAATT-GAGCTAATCCCCC-AAAA-TGGTTATAAATGGATGTATC???????????????????????????????????????????????????????????????????????????????????????????????????????????????????????????????????????????????????????????????????????????????????????????????????????????????????????????????????????????????????????????????????????????????????????????????????????????????????????????????????????????????????????????????????????????????????????????????????????????????????????????????????????T------------------CGAGAGA-GGAGCCC-----TC-GCGCTCCC------------GGGGG-------GCTCC-----------AAC-----CCCCC-ACCT-CTTC-ACCCTAT---GT-CTACC--TAC-CT-TCGTTGCTTTGGCGGGCCT-TGAGG-------------TTTTACCCCA-TA-CCG-----------GTCGCGAG----------------------GCCTG----CGGGG-TTCGCACCGG--------C-GCG---------TGCCCG-CCAGA-GGC--CC------ACC-CAGAAACCCTG---ATGAA----C---------------------AGTGTC-GTC-CGAGTCCTATGAAAAATCAGAA----------------AAAACTTTCAACAACGGATC----TCTTGGTTCTGGCATCGATGAAGAACGCAGCGAAATGCGATAAGTAATGTGAATTGCAGAATTCAGTGAATCATCGAATCTTTGAACGCACATTGCGCCCCTCGGCATTCC-GGGGGG-CAT-GCCTGTT-CGAGC-GTCA-TTAC-ACCCCTCAAGCG-TAGCTTGGTAT-TGGG-CCTTCGCCC-CCCTAACGG------------G---GCGT-G-CCCG-AAAGTCAGTGGC-GG-TCAAGCGG--AACCT-CCAAG-C----GTAGT---AAAATT---------------CTCTCCCGCTTCGGAGCG-----TT-GG--CGA---TGGCCGGCCAG----------------------AACCC-----------CATGT------TTTTCCACCG??????????????????????????????????????AATTGACCTCGG-ATCAGGTAGGGATACCCGCTGAACTTAAGCATATCAATAAGCGGAGGAAAAGAAACCAACAGGGATTGCCTCAGTAACGGCGA-GTGAAG--CGGCAACAGCTCAAATTTGAAATCTGGCC-CTTTT-GGGGTCCGAGTTGTAATTTGTAGAGGGTGTTTCGGGAGCGGCTCCGGTC-TAAGTCCCTTGGAACAGGGCGTCGTAGAGGGTGAGAATCCCGTATGCGACCGGCGGTCAACCCC-ATGT-GAAACCCCTTCGACGAGTCGAGTTGTTTGGGAATGCAGCTCAAAATGGGTTGGTAAATTTCATCTAAAGCTAAATACCGGCCAGAGACCGATAGCGCACAAGTAGAGTGATCGAAAGATGAAAAGCACTTTGGAAAGAGAGTCAAAAAGTACGTGAAATTGTTGAAAGGGAAGCGCTTGCAACCAGACCTG-TCCG-CGGGCGTTCTACCCCCG--------TTCTTCGGGGGCCCACTCG-TCCGCGATCAGGCCAGCATCGGTTCGG-GCGG-CGGGATAAAGGTC-TTGGGAATGTAGC-TC--C????????????????????????????????????????????????????????????????????????????????????????????????????????????????????????????????????????????????????????????????????????????????????????????????????????????????????????????????????????????????????????????????????????????????????????????????????????????????????????????????????????????????????????????????????????????????????????????????????????????????????????????????????????????????????????????????????????????????????????????????????????????????????????????????????????????????????????????????????????????????????????????????????????????????????????????????????????????????????????????????????????????????????????????????????????????????????????????????????????????????????????????????????????????????????????????????????????????????????????????????????????????????????????????????????????????????????????????????????????????????????????????????????????????????????????????????????????????????????????????????????????????????????????????????????????????????????????????????????????????????????????????????????????????????????????????????????????????????????????????????????????????????????????????????????????????????????????????????????????????????????????????????????????????????????????????????????????????????????????????????????????????????????????????????????????????????????????????????????????????????????????????????????????????????????????????????????????????????????????????????????????????????????????????????????????????????????????????????????????????????????????????????????????????????????????????????????????????????????????????????????????????????????????????????????????????????????????????????????????????????????????????????????????????????????????????????????????????????????????????????????????????????????????????????????????????????????????????????????????????????????????????????????????????????????????????????????????????????????????????????????????????????????????????????????????????????????????????????????????????????????????????????????????????????????????????????????????????????????????????????????????????????????????????????????????????????????????????????????????????????????????????????????????????????????????????????????????????????????????????????????????????????????????????????????????????????????????????????????????????????????????????????????????????????????????????????????????????????????????????????????????????????????????????????????????????????????????????????????????????????????????????????????????????????????????????????????????????????????????????????????????????????????????????????????????????????????????????????????GGCAAGATTCTAGTAGATGAAGTTAGTCATCCC-------------ACATGGGATGGCCAATTTTCTCTTGTATTTTGCTGACATTTGCATCGTTTAGAGCAATCCAGCATTCGTGGACGCTTTACGTTATCGTGATCCAAAGAGACGCTTTGACGCGGTCTGGCGACTTTGCAAGCCTAAAATGATATGCGAAACCTCGGTTGCACTAGATGATGATGCT---------CCACCAGACAAGCAAAAAGAACCAAAGCATGATCATGGAGGCTGTGGAAACATCCAGCCAGAGATTCGTCGAGAGGGCCTGAGGCTGAATGGCACGTGGAAACCACAGAAAGGTGATGAAGAAAACGAGGGTCAACAGCCCGAGAAAAAGCCTATAACTCCACAGATGGCTCTTAGCATCTTCCGTAATATCACAACTGAAGACATAAGGCGCATGGGTCTAAGCAATGACTACGCACGACCAGAGTGGATGGTCATTACTGTTCTTCCTGTCCCGCCGCCACCGGTCAGGCCTAGTATCTCTGTGGACGGAGGAAACGGCCCACGGGGCGAGGATGATCTGACATATAAGCTTGGTGATATCATACGTGCCAACGGAAACGTCCGCCGATGCGAAACAGAAGGTTCC?????????????????????????????????????????????????????????????????????????????????????????????????????????????????????????????????????????????????????????????????????????????????????????????????????????????????????????????????????????????????????????????????????????????????????????????????????????????????????????????????????????????????????????????????????????????????????????????????????????????????????????????????????????????????????????????????????????????CTCATGTGCTATATCACGGTTGGCTCACCTAGCGATCCCATCATCGACTTTATGGTGCAGCGAAACATGGACGTCCTAGAGGAGTATGAGCCGCTGAACTTTCCTAATGCAACCAAAATCTTCGTCAATGGGGTTTGGGTAGGAGTCCACCGCGACCCGGCTCACCTGGTTAGCAATGTCCAAGGTCTTCGAAGGAATGGCCTGATTTCTCATGAAGTCAGCTTGATACGTGATGTACGAGATCGAGAGTTTAAGATCTTCACAGATGCCGGAAGAGTTTGCCGACCTTTGTTCGTCATTGATAGCGACCCCAAGAGTAGCAGTTATGGTAACCTTGTCTTGACTAAGGAGATGGTGCAAACAGTGGAGGAGGATAGAGAAATGCTTGCTGCAATGGAGCCCGAGGAGAGGGAGAGAGCCGAAATGGGTTGGAAGCGGCTGGTCAAGGCAGGTGTAGTAGAATATGTTGATGCTGAGGAAGAGGAGACAATTATGATCACGATGACCCCCGAAGACCTAGAGACCTCGCGCGCCATACAGCAAGGCTACGAGCTTCCGGAG------CCAGGACCCGATGAATTGAACAAGCGTGTTAAAGCAGCTGCGAACCCC---------AGCGCGAAGCAGTGGACCCATTGTGAGATTCACCCAAGTATGATTTTGGGGATATGTGCCAGCATCATCCCTTTCCCGGATCACAATCAGGTATGTCTGTTTATAATAAAGGTCGTAAGACATGCTAACACAATTGACAGTCTCCGAGAAATACTTACCAATCTGCTA----------------GTCAAGCCTTCAGTACAGGTCAATGCATATACATGCGATCGATGCGGTTGCGAAATCTTTCAGCCTGTCACGATGAAACAATTTACACCTATGACCGAATGCCCGGCAGACGAATGCAAGAAGAACAATTCAAAAGGTCAACTTTTCTTATCTACGCGAGCGTCTAAATTCCTACCCTTCCAAGAAGTCAAAATCCAAGAAATGGCTGATCAAGTACCTGTCGGCCATATACCACGAACGCTCACAATCCATTGTCATGGAACCCTTACACGCCAGATCAACCCAGGAGATGTGATAGATGTCGCTGGAATCTTCCTCCCAACTCCCTACACCGGGTTCAAAGCAATCCGGGCCGGCCTCCTGACAGACACCTACCTCGCTGCCCAACATGTCACCCAGCATAAAAAGGCCTACGACGACATAACCCTTGACGCTCGAACTTTCCGCAGAATCGAACAATACAAACACACCGGTCATATGTACGAATACCTCTCTCGCTCCATCGCCCCTGAAATCTACGGCCACCTCGACGTGAAGAAAGCGCTGCTGCTCCTCCTGATTGGCGGCGTCACTAAAGAAATGGGCGACGGCATGCGCATTCGCGGCGATATCAACATCTGTCTCATG----------------
	'14_3_Lec_AF_27192'                                ??????????????????????????????????????????????????????????????????????????????????????????????????????????????????????????????????????????????????????????????????????????????????????????????????????????????A--T-TTGTAGTAGTTAAAGTAAAAGGTTTAACTAGCTTTATACACGTAGTCGAAACTGAGAGGTTGATCGATCA-CAGTGGGCCTGAAGAAAGCCCACGATGAAAATTACAGCAGTGA-GGAATCTTGGTCAATAGCCTAACGGCTGAACCAGCAACTTG-GAGG-AATGTATAGCAACA-GCTAA-TTGCACCAA-----AACA-TATTTGATGC-AATATCGACTTAGTCGAATAAAATTCTAGGTAGAATTATGATAATGACATTATCTGCCTATTAGTCTTGACCAAATTACGTGCCAGCAGTCGCGGTAATACGTAGAAGACGAGTGTTATTCATCTTTAATAGGTTTAAAGGGTA-CCTAGACGGTAAATCAAGCCTT--------AAACGGAACTAATTTACTAGAGTTACTTGTGAGGGGGCACTAAAGTACTAATGGTG---GAGAGATGAAATTCTTAGATACCTTTTTTC---------------GAAAGAAAAACAATGGCACAGGTATAGGCGAAAGCATCCCCTTATGTGATAACTGACGTTGAGGGACGAAGGCTTTGAGTAGCGAACAGGATTAGATACCCTGATAGTTGAAGCAGTAAATGATGAATGTCATAGATTAGACCT--------TAGTTTATTCTATAAATGAAAGTGTAAGCATTCCACCTCAAGAGTAATTTGGCAACATTGGAACTGAAATCATTAGACCGTTTCTGAAACCAGTAGTGAAGTATGTTG-TTTAATTTGATAATCCGCAAAAAACC-TTACCACAATTTGAATATTTATATATTTCTTATTTC----TAAACCTTTATAATTTTG-----ATTATAAATGAGAAAAAA-----------------------------------------------------------------------------------------------------------------------------------------------------------------------GAAGATATTTTTACAAGCGTTGCACGGCTGTCTTCAGTTAATGTCGTGAGATTTTGGTTAGTTCCATTAAATTAACGTAAACCCTTGCTA-TA-TTTT-TACATATAGTAGTTCTCC-ATCATATTGGATAAGATAACAGGGACTAAGA-CAAGTCATCATGG-CCTGAATATTGTGGG-CTATAGA-CGTGCCACATAAGCC-TTACAAAA-GGATGTT-AAATTGAAAGATT-GAGCTAATCCCCC-AAAA-TGGTTATATATGGATTGTAGTCG????????????????????????????????????????????????????????????????????????????????????????????????????????????????????????????????????????????????????????????????????????????????????????????????????????????????????????????????????????????????????????????????????????????????????????????????????????????????????????????????????????????????????????????????????????????????????????????????????????????????????????????????????A------------------CGAGAGA-GGGGCCT------C-GTGCTCCC------------GGGG--------GTTTC-----------GA------CCCCC-AACT-CTTCCACCCTGT---GC-GTACC--TAC-CC-ATGTTGCTTTGACGGGCCG-TGAGG----------CGGATTGGCTCCTACTACCG------GGACAACCGT-GA----------------------ACGTCTT-T------AGCGGTCTGG--------T-AAG---------TGCCCG-TCAGA-GTC--CC-------ATCTAAAACCCTCT---TATAA----T---------------------AGTGTT-GTC-CGAGTACAAAATTCAATAGCAA----------------AAAACTTTCAACAACGGATC----TCTTGGTTCTGGCATCGATGAAGAACGCAGCGAAATGCGATAAGTAATGTGAATTGCAGAATTCAGTGAATCATCGAATCTTTGAACGCACATTGCGCCCCTCGGTATTCC-GGGGGG-CAT-GCCTGTT-CGAGC-GTCA-TTAA-ACCCCTCAAGCC-CAGCTTGGTAT-TGGG-TCCTCGCCC-GTACGC---------------G---GCGT-A-CCCG-AAAGTGAGTGGC-GG-TCACGCGT--GA-CT-TGAAG-C----GTAGT----AAATT---------------CTCTCCCGCTGTCAAAG------TT-CG--TGC-GCTGGCCCGCCAG----------------------AACACCCT--------TACTA------TCTCCAAT????????????????????????????????????????AATTGACCTCGG-ATCAGGTAGGGATACCCGCTGAACTTAAGCATATCAATAAGCGGAGGAAAAGAAACCAACAGGGATTGCCTCAGTAACGGCGA-GTGAAG--CGGCAACAGCTCAAATTTGAAATCTGGCC-CTC-G-AAGGTCCGAGTTGTAATTTGTAGAGGACGTTTCGGGGGCGGCTCCGGTC-TAAGTCCCTTGGAACAGGGCGTCGTAGAGGGTGAGAATCCCGTATGCGACCGGCGGCCAACCCT-ATGT-GAAACCCCTTCGACGAGTCGAGTTGTTTGGGAATGCAGCTCAAAATGGG-TGGTAAATTTCATCTAAAGCTAAATACCGGCCAGAGACCGATAGCGCACAAGTAGAGTGATCGAAAGATGAAAAGCACTTTGGAAAGAGAGTCAAAAAGTACGTGAAATTGTTGAAAGGGAAGCGCTTGCAACCAGACCTG-TCCG-TGGGCGATCAACCTCTG--------TTC-TCAGGGGCCTACGCG-TCCACGATCAGGCCAGCATCGGTTCGG-GCGG-CGGGATAAAGGCC-TTGGGAATGTAGC-TC--CC-C-TC----GGGGAG-TGTTAT-AGCCCTC-GGTGCAATGCCG-CCAGCCCGGACCGAGGACCGCGCTTCGGCTAGGATGCTGGCGTAATGGTTGTAAGCGGCCCGTCTTG-AAACACGGACCAA-GGAGTAGAATATCTATGCGAGTGTTTGGGTGT-CAAACCCATGCGCGGAATGAAAGTGAACGGAGGTGAGAACCCCTG------AGGGC-GCATCATCGACCGATCCAGATGTCTTCGGATGGATTTGAGTACGAGCATAGCTGTTCTGACCCGAAAG------------------------------------------------------------------------ATGGTGAACTATACGTGAATAGGGTGAAGCCAGAGGAAACTCTGGTGGAGGCTCGCAGCGGTTCTGACGTGCAAATCGATCGTCAAA------------------------------------------------------------------------------------------------------------------------------------------------------------------------------------------------------------------------TTTGCGTATAG-------------------------------------------------------------G----------------------------------------------------------------G----------------------------------------------------------------------------------------GC-----------------------------------------------------------------------------------------------------------------------------------------------------------------------------------------------------------------------------------GAAAGACTAA---TC---------------------------------------------------------------------------------------------------------------------------------------------------------------------------------------------GAACCATTTCCGGAGGGATCGTTCCTACTAGGTGGTTAATAAGGGGGGTCCGCCGGCGGCGGGCCCCCGTGAGCCCTCCGGGGCGACAACGCTATCTGCACGAATCACTTCCCCGGGGAAGTTTGACATGCGACGGCCTTCGCCTCTCGCGGTGCCGTTCACAGACCAAATGGCGTTGGCCGGGAGCTGGCCTCCTGGTTCAGATATGGCCGAGTCCGGCTCCGGATCAGGAGCGTGGTGACTACG------------------------------------------------------------------------------------------------------------------------------------------------------------------------------CT---------------------------------------------------------------------------------------------------------------------------------------------------------------------------------------------------------------------------AGTA---------------------------------------------------------GCTGGTTCCT--------------------------------------------------------------------------------------------------------------------------------------------------------------------------------------------GCCGAAGTTTCCCTCAGGATAGCAGTAACGTTTT-CAG-TTTTATGAGGTAAAGCGAATGATTAGAGGCCTTGGGG-TTGGAATAACCT------------------------------------------------------------T-AACCTATTCTCAAACTTTAAA-TATGT-AAGAAGT-CCTTGTTAC--TTAGTTGAA??????????????????????????????????????????????????????????????????????????????????????????????????????????????????????????????????????????????????????????????????????????????????????????????????????????GGCAAGGTCCTTGTAGATGAAGTTAGTCATCCC-------------GCATGGGATGGCCGATCTTCTCTTGTATTTTGCTGACATCTACATCATCTAGAGCAACCCCGCATTCGTAGACGCTTTACGTTATCGAGATCCGAAGAGACGCTTTGACGCTGTCTGGCGACTTTGCAAGCCCAAAATGGTATGCGAGACCACAGTCGCGCTTGATGATGACGCT---------CCCCCAGAAAAGCAAAAAGAGCCTAAGCATGATCATGGAGGTTGTGGAAACATTCAGCCAGAAATTCGCCGAGAAGGTCTGAGACTGAATGGCACATGGAAACCACAGAAAGGTGACGAGGAGAATGAGGGTCAACAGCCTGAGAAAAAACCCATAACTCCGCAGATGGCTTTGAATGTCTTTCGCAATATCACAACAGATGACATAAGGCGCATGGGCCTGAGTAATGATTATGCGCGACCCGAATGGATGATCATCACCGTTCTTCCAGTACCACCTCCTCCCGTCAGGCCCAGCATCTCTGTTGATGGGGGCAATGGTCCCCGGGGTGAGGACGATTTGACATATAAGCTTGGCGATATCATCCGTGCAAACGGAAATGTTCGCCGATGCGAAACAGAGGGGTCT?????????????????????????????????????????????????????????????????????????????????????????????????????????????????????????????????????????????????????????????????????????????????????????????????????????????????????????????????????????????????????????????????????????????????????????????????????????????????????????????????????????????????????????????????????????????????????????????????????????????????????????????GCTGAAACGCCAGAAGGTCAAGCTTGTGGTCTTGTGAAGAATCTAGCACTTATGTGCTACATCACGGTTGGTTCACCCAGCGATCCCATCATTGATTTCATGGTGCAACGTAATATGGACCTTTTGGAAGAATATGAGCCGATCAACTTCCCAAATGCCACCAAGATCTTTGTCAATGGAGTTTGGGTGGGAGTGCATCGCGATCCCGCGCACCTCGTTAGCAACGTCCAAGCGCTCCGAAGGAATGGTCTGATTTCACATGAAGTCAGCTTGATTCGGGATGTTCGAGATCGCGAGTTCAAGATCTTTACAGATGCTGGCAGGGTCTGTCGACCTCTCTTCGTCATCGATAACGATCCTAAAAGCACCAAATATGGGTCTCTTGTCTTGACAAAGGACATGGTACAAACCATAGAGGAAGACCGAGAGATGCTTGCTGCGATGGAGCCTGAAGAGCGAGAGAAAGCCGACATGGGATGGAAGCGACTGGTCAAGGCTGGTGTAGTTGAGTATGTCGATGCTGAAGAGGAGGAAACGATCATGATTACCATGACTCCGGAAGATTTGGAGACCTCGCGCGCAATACAGCAAGGTTACGAGATTCCCGAA------GCAGGACCCGAGGAGCTGAACAAACGTGTCAAAGCAGCTGCGAACCCC---------AGCGCAAAGCAGTGGACACATTGTGAGATTCACCCAAGTATGATTCTGGGCATATGTGCCAGCATTATTCCTTTCCCAGATCATAATCAGGTATGTCCAAGTAAAGTAGGATGTATAGGGGATGCTAATCAACATGACAGTCTCCGAGAAACACCTACCAGTCTGCCA???????????????????????????????????????????????????????????????????????????????????????????????????????????????????????????????????????????????????????????????????????????????????????????????????????????????????????????????????????????????????????????????????????????????????????????????????????????????????????????????????????????????????????????????????????????????????????????????????????????????????????????????????????????????????????????????????????????????????????????????????????????????????????????????????????????????????????????????????????????????????????????????????????????????????????????????????????????????????????????????????????????????????
	'14_5_Lec_AF_27292'                                ???????????????????????????????????????????????????????????????????????????????????????????????????????????????????TATGATAACATGACTGCCTTGGAGTAAGGAGAAAGATCCCTTATATTAATAAAGAAACTTAGGTTTTGCTCTTAGATGCGTGTGCATCTCGTGTAGTTGTAGTAGTTAAGGTTAAAGCTAAACTAGCTTTAAATACACGGAGTCGAAACTGAAAGGTTGATCGATCACAGTGGGCCTGCATAAAGCCCCCGAAGGAATTCACAGCAGTGA-GGAATATTGGTCAATAGCCTAACGGCTGAACCAGCAACTTG-GAGG-AATGTATAGCGATG-GCTAA-TTGCACAAAAAAAAC-----AGTTTGTGC-AGTATCGACTCAGTTGAATAAAATTCTAGGTAGAATTATGATAATGACATTGTCTGCCTATGTGTCTTGACCAAATTACGTGCCAGCAGTCGCGGTAATACGTAAAAGACTAGTGTTATTCATCTTTAATTGGTTTAAAGGGTA-CCTAGACGGTAAATCAAGCTTT--------AAGGAGGACTAGTTTACTAGAGTTACTTGTGAGGGGGTTTTAAGGTACTAGTGGTG---TAGAGATGAAATTCTTTAATACCTTTTTTC---------------GGAAGAAAAGACACGGCACAGGTATAGGCGAAAGCATCCTCTTATGTGATAACTGACGTTGAGGGACGAAGGCTTTTCGTAGCGAACAGGATTAGGTACCCCAGTAGTACAAGCAGAGAATGATGAATGTCATAGGTTAGACACATAA----TAGTTTATCCTATAAATGAAAGTGTAAGCATTCCACCTCAAGAGTAATTTGGCAACATTGGAACTGAAATCATTAGACCGTTTCTGATACCAGTAGTGAAGTATGTTG-TTTAATTAGATAGCACGCCAAAAACC-TTACCACAACTTGAATATTTATA--------------------------------------------------------------------------------------------------------------------------------------------------------------------------------------------------CTACCTTTTTACATCTGGCTTGTGAAAAGTTAAGAGTATATTTACAAGTGTTGCACGGCTGTTTTTAGTTAATGTCGTGAGATTTTGGTTAGTTCCATTAAATTAACGTAAGCCCTCACTT-TA-TTTA-CAAATAAAGTAGTTCACC-ACTAGATTGGATATGATAACAGGGACTAAGA-CAAGTCATCATGG-CCAGAATGTTGTGGG-CTATAGA-CGTGCCACATAAACC-TTACAAAA-GGATGTG-AAATTGCGAAATT-GAGCTAATCCCCC-AAAA-TGGAGATACACTAACAATGGAT????????????????????????????????????????????????????????????????????????????????????????????????????????????????????????????????????????????????????????????????????????????????????????????????????????????????????????????????????????????????????????????????????????????????????????????????????????????????????????????????????????????????????????????????????????????????????????????????????????????????????????????????CATTAC------------------CGAGAGA-GGGGCCT------C-GCGCCCCC------------GGGG--------GCTCC-----------TG------CCCCC-AACT-CTTC-ACCCTCT---GT-TTACC--TAC-CT-ATGTTGCTTTGGCGGGCCA-TGGGG--------------ACATCCCCG-CG-CCG-----------GCCCC--G----------------------GATGA----ACACGTC-CGGGGTGG--------C-GAG---------CGCCCG-CCGGAGGGC--CC-------ATCACAACTCTTT----TCAAT----G---------------------TTTGAT-GTC-CGATACGTAGATACAATAGTCA----------------AAAACTTTCAACAACGGATC----TCTTGGTTCTGGCATCGATGAAGAACGCAGCGAAATGCGATAAGTAATGTGAATTGCAGAATTCAGTGAATCATCGAATCTTTGAACGCACATTGCGCCCCTCGGTATTCC-GGGGGG-CAT-GCCTGTT-CGAGC-GTCA-TTGC-ACCCCTCAAGCG-CAGCTTGGTGA-TGGG-TTTTCGCCC-CCGA-----------------G---GCGT-A-CCCG-AAAAGCAGTGGC-GG-TCCGGCGT--GA-CC-TCGAG-C----GTAGT----AGATT---------------TTCTCCCGCTCCGGAGG------TC-TG--CGC-CGCGGCCGGCCAA---------------------CAACGC---------C-CAATC------CTCTCAAT????????????????????????????????????????GATTGACCTCGG-ATCAGGTAGGGATACCCGCTGAACTTAAGCATATCAATAAGCGGAGGAAAAGAAACCAACAGGGATTGCCTCAGTAACGGCGA-GTGAAG--CGGCAACAGCTCAAATTTGAAATCTGGCC-CCGTC-GGGGTCCGAGTTGTAATTTGTAGAGGATGCTTCGGGCGCGGCGCCGGTC-TAAGTCCCTTGGAACAGGGCGTCATAGAGGGTGAGAATCCCGTATGTGACCGGCGACCAACTCC-ATGT-GAAGCCCCTTCGACGAGTCGAGTTGTTTGGGAATGCAGCTCAAAATGGG-TGGTAAATTTCATCTAAAGCTAAATACTGGCCAGAGACCGATAGCGCACAAGTAGAGTGATCGAAAGATGAAAAGCACTTTGGAAAGAGAGTCAAAAAGTACGTGAAATTGTTGAAAGGGAAGCGCTTGCAACCAGACCTG-TCCG-CGGGCGTTCAGCCTCCG--------CTCGTCGGGGGTGCACTCG-CCCGCGATCAGGCCAGCATCGGTTCGG-GCGG-CGGGATAAAGGCC-GGGGGAATGTAGC-TC--CC-T-TC----GGGGAG-TGTTATGAGCCCCT-GGTGGAATGCCG-CCAGCCCGGACCGAGGACCGCGCTTCGGCTAGGATGCTGGCGTAATGGTTGTAAGCGACCCGTCTTG-AAACACGGACCAA-GGAGTCYAACATCTATGCGAGTGTTTGGGTGT-CAAACCCATACGCGCAATGAAAGTGAACGGAGGTGAGAACCCCCC------GGGGC-GCATCATCGACCGATCCAGATGTCTTCGGATGGATTTGAGTATGAGCATAGCTGTTGGGACCCGAAAG------------------------------------------------------------------------ATGGTGAACTATGCCTGAATAGGGTGAAGCCAGAGGAAACTCTGGTGGAGGCTCGCAGCGGTTCTGACGTGCAAATCGATCGTCAAA------------------------------------------------------------------------------------------------------------------------------------------------------------------------------------------------------------------------TTTGGGTATAG-------------------------------------------------------------G----------------------------------------------------------------GGTAAGTTTTTCTTACGTACCTTCTGGTATCGGGGATATATATACTAACTTCTTTCGCAG-----------------------------GC-----------------------------------------------------------------------------------------------------------------------------------------------------------------------------------------------------------------------------------GAAAGACTAA---TC---------------------------------------------------------------------------------------------------------------------------------------------------------------------------------------------GAACCAT-----------------------------------------------------------------------------------------------------------------------------------------------------------------------------------------------------------------------------------------------------------------------------------------------------------------------------------------------------------------------------------------------------------------------------CT---------------------------------------------------------------------------------------------------------------------------------------------------------------------------------------------------------------------------AGTA---------------------------------------------------------GCTGGTTCCT--------------------------------------------------------------------------------------------------------------------------------------------------------------------------------------------GCCGAAGTTTCCCTCAGGATAGCAGTAACGTTTT-CAG-TTTTATGAGGTAAAGCGAATGATTAGAGGCCTTGGGG-TTGAAACAACCT------------------------------------------------------------T-AACCTATTCTCAAACTTTAAA-TATGT-AAGAAGT-CCTTGTTAC--TTAGTTGAACGTGGACATTTGAATGCAC-CGTTACTAGTGGGC-ATTTT??????????????????????????????????????????????????????????????????????????????????????????????????????????????????????????????????????????????????????????????????GGCAAGATTCTAGTAGATGAAGTCAGTCATCCC-------------AGAAGGGATGGCCAAGCCTGTCTCGTATTTGGGCTGACAACGAATCATCTAGAGTAATCCCGCATTCGTAGACGCTCTGCGCTACCGAGACCCTAAGAGGCGTTTTGATGCGGTGTGGAGGCTTTGCAAGCCTAAAATGATATGCGAGACTGCAGTCACAATGGACGATGACGCT---------CCGTCGGACAAACAAAAAGAATCAAAGCATGATCATGGAGGATGCGGGAACATACAGCCTGAAATCCGGAGGGAAGGGCTCAGATTGAATGGCACGTGGAAGCCTCAAAAAGGGGATGAGGAAAACGAGGGCCAACAACCAGAGAAGAAGCCGATAACGCCGCAGATGGCCCTAAATATTTTTCGCCACATTTCTACAGAGGATATAAGGCGTATGGGCTTAAGCAATGACTATGCACGACCAGAGTGGATGGTCATCACAGTCCTTCCTGTACCACCTCCACCAGTTAGGCCTAGCATTTCGGTGGACGGAGGTAACGGTCCGCGAGGCGAGGATGACCTGACTTATAAACTTGGTGATATAATTCGTGCTAACGGAAATGTCCGTCGCTGTGAAACAGAGGGCTCT?????????????????????????????????????????????????????????????????????????????????????????????????????????????????????????????????????????????????????????????????????????????????????????????????????????????????????????????????????????????????????????????????????????????????????????????????????????????????????????????????????????????????????????????????????????????????????????????????????????????????????????????GCTGAAACGCCAGAAGGTCAAGCTTGTGGTCTTGTGAAAAACTTGGCATTGATGTGCTACATCACCGTGGGATCACCAAGTGATCCTATCATTGACTTCATGGTGCAAAGGAACATGGACCTCCTCGAGGAGTACGAACCTTTGAACTTTCCAAACGCCACAAAGATTTTCGTCAACGGGGTCTGGGTAGGAGTCCATCGCGACCCGGCTCATCTGGTCAACAATGTCCAAGCTCTACGGAGGCATGGATTGATCTCGCATGAAGTCAGCTTGATTCGAGACGTGAGAGACCGTGAATTCAAGATCTTCACCGACGCTGGAAGAGTCTGCCGACCTTTATTCGTTATTGATAATGACCCCAAAAGTGATAATTATGGAAACCTAGTCTTGACAAAAGAAATGGTACAACATTTGGAAGACGACAGAGATATGCTTGCTGCAATGGATCCYGAAGAGAGAGAGAGGGCAGAAATGGGTTGGAAGAGACTGGTCAAGGAGGGTGTGGTAGARTACGTTGATGCTGAAGAAGAAGAAACTATTATGATTACTATGACTCCTGAAGAYCTGGACGCTTCACGCGCTGTACAACAAGGCTATGAACTACCTGAG------GCAGGGCCKGACGAAATGAACAAGCGAGTCAAAGCGGCTGCRAACCCT---------AGCGCGAAGCAGTGGACTCATTGTGAGATCCACCCGAGTATGATACTGGGAATATGTGCAAGCATCA????????????????????????????????????????????????????????????????????????????????????????????????????????????????????????????????????????????????????????????????????????????????????????????????????????????????????????????????????????????????????????????????????????????????????????????????????????????????????????????????????????????????????????????????????????????????????????????????????????????????????????????????????????????????????????????????????????????????????????????????????????????????????????????????????????????????????????????????????????????????????????????????????????????????????????????????????????????????????????????????????????????????????????????????????????????????????????????????????????????????????????????????????????????????????????
	'14_6_Lec_AF_27119'                                ???????????????????????????????????CTATCGACGACTAGTTTTA-A-ATTTAACTAGTAGTGGTGTACAGGTGAGTATAAGATAGTT-TAACCG-CCTTGGAGTAAGGAGAAAGATCCCTTATATT---------------------AATAAAGAAATATAAATTTCGCTCTTAGA--AGTATCT--ATCTCGTGTA--T-TTGTAGTAGTTAAAGTAAAA-GTTTAACTAGCTTTATACACGTAGTCGAAACTGAGAGGTTGATCGATCA-CAGTGGGCCTGAATAAAGCCCACGATGAAAATTACAGCAGTGA-GGAATCTTGGTCAATAGCCTAACGGCTGAACCAGCAACTTG-GAGG-AATGTATAGCAACA-GCTAA-TTGCACCAAA----ACAT--ATTTGATGC-AATATCGACTTAGTCGAATAAAATTCTAGGTAGAATTATGATAATGACATTATCTGCCTATTAGTCTTGACCAAATTACGTGCCAGCAGTCGCGGTAATACGTAGAAGACGAGTGTTATTCATCTTTAATAGGTTTAAAGGGTA-CCTAGACGGTAAATCAAGCCTT--------AAACGGAACTAATTTACTAGAGTTACTTGTGAGGGGGCACTAAAGTACTAATGGTG---GAGAGATGAAATTCTTAGATACCTTTTTTC---------------GAAAGAAAAACAATGGCACAGGTATAGGCGAAAGCATCCCCTTATGTGATAACTGACGTTGAGGGACGAAGGCTTTGAGTAGCGAACAGGATTAGATACCCTGATAGTTGAAGCAGTAAATGATGAATGTCATAGATTAGACCT--------TAATTTATTCTATAAATGAAAGTGTAAGCATTCCACCTCAAGAGTAATTTGGCAACATTGGAACTGAAATCATTAGACCGTTTCTGAAACCAGTAGTGAAGTATGTTG-TTTAATTTGATAATCCGCAAAAAACC-TTACCACAATTTGAATATTTATATATTTCTTATTTC-TAAACCTTTATAATTTTG-----A---------------------------------------------------------------------------------------------------------------------------TTATAAATGAGAAAA-----------------------------------------------AAGAAGATATTTTTACAAGCGTTGCACGGCTGTCTTCAGTTAATGTCGTGAGATTTTGGTTAGTTCCATTAAATTAACGTAAACCCTTGCTA-TA-TTTT-TACATATAGTAGTTCTCC-ATCATATTGGATAAGATAACAGGGACTAAGA-CAAGTCATCATGG-CCTGAATATTGTGGG-CTATAGA-CGTGCCACATAAGCC-TTACAAAA-GGATGTT-AAAT-GAAAGAT--GAGC??????????????????????????????????????????????????????????????????????????????????????????????????????????????????????????????????????????????????????????????????????????????????????????????????????????????????????????????????????????????????????????????????????????????????????????????????????????????????????????????????????????????????????????????????????????????????????????????????????????????????????????????????????????????????????????????????????????A------------------CGAGAGA-GGGGCCT------C-GTGCTCCC------------GGGG--------GTTTC-----------GA------CCCCC-AACT-CTTCCACCCTGT---GC-GTACC--TAC-CC-ATGTTGCTTTGACGGGCCG-TGAGG----------CGGATTGGCTCCTACTACCG---G---GACAACCGT-GA----------------------ACGTCTT-T------AGCGGTCTGG--------T-AAG---------TGCCCG-TCAGA-GTC--CC-------ATCTAAAACCCTCT---TATAA----C---------------------AGTGTT-GTC-CGAGTACAAAATTCAATAGCAA----------------AAAACTTTCAACAACGGATC----TCTTGGTTCTGGCATCGATGAAGAACGCAGCGAAATGCGATAAGTAATGTGAATTGCAGAATTCAGTGAATCATCGAATCTTTGAACGCACATTGCGCCCCTCGGTATTCC-GGGGGG-CAT-GCCTGTT-CGAGC-GTCA-TTAA-ACCCCTCAAGCC-CAGCTTGGTAT-TGGG-TCCTCGCCC-GTACGC---------------G---GCGT-A-CCCG-AAAGTGAGTGGC-GG-TCACGCGT--GA-CT-TGAAG-C----GTAGT----AAATT---------------CTCTCCCGCTGTCAAAG------TT-CG--TGC-GCTGGCCCGCCAG----------------------AACACCCT--------TACTA------TCTCCAAT????????????????????????????????????????AATTGACCTCGG-ATCAGGTAGGGATACCCGCTGAACTTAAGCATATCAATAAGCGGAGGAAAAGAAACCAACAGGGATTGCCTCAGTAACGGCGA-GTGAAG--CGGCAACAGCTCAAATTTGAAATCTGGCC-CTC-G-AAGGTCCGAGTTGTAATTTGTAGAGGACGTTTCGGGGGCGGCTCCGGTC-TAAGTCCCTTGGAACAGGGCGTCGTAGAGGGTGAGAATCCCGTATGCGACCGGCGGCCAACCCC-ATGT-GAAACCCCTTCGACGAGTCGAGTTGTTTGGGAATGCAGCTCAAAATGGG-TGGTAAATTTCATCTAAAGCTAAATACCGGCCAGAGACCGATAGCGCACAAGTAGAGTGATCGAAAGATGAAAAGCACTTTGGAAAGAGAGTCAAAAAGTACGTGAAATTGTTGAAAGGGAAGCGCTTGCAACCAGACCTG-TCCG-TGGGCGATCAACCTCTG--------TTT-TCAGGGGCCTACGCG-TCCACGATCAGGCCAGCATCGGTTCGG-GCGG-CGGGATAAAGGCC-TTGGGAATGTAGC-TC--CC-C-TC----GGGGAG-TGTTAT-AGCCCTC-GGTGCAATGCCG-CCAGCCCGGACCGAGGACCGCGCTTCGGCTAGGATGCTGGCGTAATGGTTGTAAGCGGCCCGTCTTG-AAACACGGACCAA-GGAGTAGAATATCTATGCGAGTGTTTGGGTGT-CAAACCCATACGCGGAATGAAAGTGAACGGAGGTGAGAACCCCTG------AGGGC-GCATCATCGACCGATCCAGATGTCTTCGGATGGATTTGAGTACGAGCATAGCTGTTCTGACCCGAAAG------------------------------------------------------------------------ATGGTGAACTATACGTGAATAGGGTGAAGCCAGAGGAAACTCTGGTGGAGGCTCGCAGCGGTTCTGACGTGCAAATCGATCGTCAAA------------------------------------------------------------------------------------------------------------------------------------------------------------------------------------------------------------------------TTTGCGTATAG-------------------------------------------------------------G----------------------------------------------------------------G----------------------------------------------------------------------------------------GC-----------------------------------------------------------------------------------------------------------------------------------------------------------------------------------------------------------------------------------GAAAGACTAA---TC---------------------------------------------------------------------------------------------------------------------------------------------------------------------------------------------GAACCATTTGCGGAGGGATCGTTCCCACTAGGTGGTTAATAAGGGGGGGGGTGTCCCCGGCGGTGGACCCCCGTGAGCCCTCCGGGGCGACAACGCTATCTGCATGAACCACTTCCCCAGGGGAGTATAACATGCGGCGGCCTTCGCGCCCCTTGCGACGCCGTCCACAGACCAAATGGCGTTGGCCGGGAGTTGATCTCCTGGTTTAGATATGGCCGAGTCCGGCTCCGGGTCAGGAGCGTGGTGACTACG------------------------------------------------------------------------------------------------------------------------------------------------------------------------CT---------------------------------------------------------------------------------------------------------------------------------------------------------------------------------------------------------------------------AGTA---------------------------------------------------------GCTGGTTCCT--------------------------------------------------------------------------------------------------------------------------------------------------------------------------------------------GCCGAAGTTTCCCTCAGGATAGCAGTAACGTTTT-CAG-TTTTATGAGGTAAAGCGAATGATTAGAGGCCTTGGGG-TTGGAATAACCT------------------------------------------------------------T-AACCTATTCTCAAACTTTAAA-TATGT-AAGAAGT-CCTTGTTAC--TTAGT?????????????????????????????????????????????????????????????????????????????????????????????????????????????????????????????????????????????????????????????????????????????????????????????????????????????????AAGGTCCTTGTAGATGAAGTTAGTCATCCC-------------GCATGGGATGGCCGATCTTCTCTTGTATTTTGCTGACATCTACATCATCTAGAGCAACCCCGCATTCGTAGACGCTTTACGTTATCGAGATCCGAAGAGACGCTTTGACGCTGTCTGGCGACTTTGCAAGCCCAAAATGGTATGCGAGACCACAGTCGCGCTTGATGATGACGCT---------CCCCCAGAAAAGCAAAAAGAGCCTAAGCATGATCATGGAGGTTGTGGAAACATTCAGCCAGAAATTCGCCGAGAAGGTCTGAGACTGAATGGCACATGGAAACCACAGAAAGGTGACGAGGAGAATGAGGGTCAACAGCCTGAGAAAAAACCCATAACTCCGCAGATGGCTTTGAATGTCTTTCGCAATATCACAACAGATGACATAAGGCGCATGGGCCTGAGTAATGATTATGCGCGACCCGAATGGATGATCATCACCGTTCTTCCAGTACCACCTCCTCCCGTCAGGCCCAGCATCTCTGTTGATGGGGGCAATGGTCCCCGGGGTGAGGACGATTTGACATATAAGCTTGGCGATATCATCCGTGCAAACGGAAATGTTCGCCGATGCGAAACAGAGGGGTCT?????????????????????????????????????????????????????????????????????????????????????????????????????????????????????????????????????????????????????????????????????????????????????????????????????????????????????????????????????????????????????????????????????????????????????????????????????????????????????????????????????????????????????????????????????????????????????????????????????????????????????????????GCTGAAACGCCAGAAGGTCAAGCTTGTGGTCTTGTGAAGAATCTAGCACTTATGTGCTACATCACGGTTGGTTCACCTAGCGATCCCATCATTGATTTCATGGTGCAACGTAATATGGACCTTTTGGAAGAATATGAGCCGATTAACTTCCCAAATGCCACCAAGATCTTTGTCAATGGAGTTTGGGTGGGAGTGCATCGCGATCCCGCGCACCTCGTTAGCAACGTCCAAGCGCTCCGAAGGAATGGTCTGATTTCACATGAAGTCAGCTTGATTCGGGATGTTCGAGATCGCGAGTTCAAGATCTTTACAGATGCTGGCAGGGTCTGTCGACCTCTCTTCGTCATCGATAACGATCCTAAAAGCACCAAGTATGGGTCTCTTGTCTTGACAAAGGACATGGTACAAACCATAGAGGAAGACCGAGAAATGCTTGCTGCGATGGAGCCTGAAGAGCGAGAGAAAGCCGACATGGGATGGAAGCGACTGGTCAAGGCTGGTGTAGTTGAGTATGTCGATGCTGAAGAGGAGGAAACGATCATGATTACCATGACTCCTGAAGATCTGGAAACATCACGCGCTATACAGCAGGGTTACGAAATTCCCGAA------GCAGGGCCTGAAGAGTTGAATAAACGTGTCAAAGCAGCTGCAAACCCC---------AGCGCGAAACAATGGACACATTGCGAGATTCACCCGAGTATGATACTGGGTATATGTGCCAGCATTATTCCATTCCCTGATCATAACCAGGTATGTTCAAGGATAAAAATGTATGTAGAGATTGCTAATCAGCATGACAGTCTCCGAGAAATACTTACCAGTCGGCTA----------------------------------------------------------------------------CAGCCTGTCACGAATAGACAATTCACCCCCATGACCGAATGCCCCGCAGACGAATGCAAGAAGAACAACTCCAAGGGTCAACTCTTCCTCTCCACCCGTGCCTCCAAATTCCTCCCCTTCCAAGAAGTCAAAATCCAAGAGATGGCCGACCAAGTCCCAGTTGGTCATATCCCTCGTACCCTCACCGTTCACTGCCACGGCACCCTTACCCGCCAAATAAATCCCGGAGATGTTCTCGACATAGCAGGGATCTTCCTCCCAACCCCCTACACAGGCTTCAAAGCCATCCGCGCCGGCCTCCTGACAGACACCTACCTCTCCGCCCAACATATAACCCAGCACAAGAAAGCCTATGACGACATCACCCTTGACGCCCGCACCTTTCGCCGCATCGAACAACACAAACACACTGGCCATATGTACGAATACCTCTCCCGGWCCATCGCTCCTGAAATCTACGGTCATCTCGACGTAAAGAAAGCGCTTCTCCTCCTTTTGATTGGAGGCGTTACAAAAGAAGTCGGCGATGGCATGCGCATTCGCGGCGACATTAACATCTGCTTGATG----------------
	'14_8_Lec_AF_26372'                                ??????????????????????????????????????????????????????????????????????????????????????????????????????????????????????????????????AACCGCCTTGGAGTAAGGAGAAAGATCCCTTATAATAATAAAGAAACTTAAGTTTCGCTCTTAGAAGTGTGTATCTCGTGTAGTTGTAGTAGTTAAAGTAAAAGTCTAACTAGCTTTATACACGTAGTCGAAACTGAGAGGTTGATCGATCACAGTGGGCCTGAAGAAAGCCCACGATGAAAATTACAGCAGTGA-GGAATATTGGTCAATAGCCTAACGGCTGAACCAGCAACTTG-GAGG-AATGAATAGCAATA-GCTAA-TTGCGTCAACAAAT------AGTTGATAC-AATATCGACTATGTCGAATAAAATTCTAGGTAGAATTATGATAATGACATTGTCTGCCTATGTGTCTTGACCAAATTACGTGCCAGCAGTCGCGGTAATACGTAGAAGACTAGTGTTATTCATCTTTAATAGGTTTAAAGGGTA-CCTAGACGGTAAATCAAGCCTT--------AATAGGGACTAATTTACTAGAGTTACTTGTGAGGGGGTATTAAAGTACTGCTGGTG---TAGAGATGAAATTCTGTTATACCTCTTTTC---------------GTAAGAAAAATAATGGCACAGGTATAGGCGAAAGCATCCCCTTATGTGCTAACTGACGTTGAAGGACGAAGGCTTTGTGTCGCGAACAGGATTAGATACCCCAGTAGTCAAAGCAGAAAATGATGAATGTCATAGATTAGACATTGCA----TAGTTTATTCTATAAATGAAAGTGTAAGCATTCCACCTCAAGAGTAATTTGGCAACATTGGAACTGAAATCATTAGACCGTTTCTGAAACCAGTAGTGAAGTATGTTG-TTTAATTTGATAGCACGCAAAAAACC-TTACCACAATTTGAATAGATATC------------------------------------------------------------------------------------------------------------------------------------------------------------------------------------------------------------------TCTTTTTTCTTTTGAGAAAATATATTTACAAGCGTTGCACGGCTGTCTTCAGTTAATGTCGTGAGATTTTGGTTAGTTCCATTAAATTAACGTAAACCCTTACTT-TA-TTTT-TACATAAAGTAGTTCCCC-ACTAGATTGGATTAGATAACAGGGACTAAGA-CAAGTCATCATGGGCCTAAATATTGTGGGGCTATAGAACGTGCCACATAAAACTTTACAAAAAGGATGTGGAATTTGTTGAATTGGAGCTTATCCCCCCAAAAATGGGATATACCCTAAACAATGGGATTGTAGT???????????????????????????????????????????????????????????????????????????????????????????????????????????????????????????????????????????????????????????????????????????????????????????????????????????????????????????????????????????????????????????????????????????????????????????????????????????????????????????????????????????????????????????????????????????????????????????????????????????????????????????????????????????????????????????????????????????????????????????????????????????????????????????????????????T-TCTC-ACCCCTT---GT-CTACC--TAC-CT-TTGTTGCTTTGGCGGGCCT-----------------CGTTCGGCGTCG----CCG-----------------AG----------------------ACGT-----TCGCG--CTCGGTCGG--------C-GAA---------TGCCCG-TCAAA-AGCC-TC------CCT-TCGATTTCG-----TTGAT----AGA------------------CAGCTACGGTC-CGAGGAACATCAAATAGCGA------------------AAAACTTTCAACAACGGATC----TCTTGGTTCTGGCATCGATGAAGAACGCAGCGAAATGCGATAAGTAATGTGAATTGCAGAATTTAGTGAATCATCGAATCTTTGAACGCACATTGCGCCCCTCGGTATTCC-GGGGAG-CAT-GCCTGTT-CGAGC-GTCA-TTGC-ACCCCTCAAGCG-TAGCTTGGTGT-TGGG-TCGGCGCCCCTTACAG---------------G---GCGC-G-CCCG-AAAGCCAGTGGC-GG-TCCGGCGC--GG-CT-CCGAG-C----GTAGT----AAATT---------------TTCTCCCGCTCTGGAGG------TC-CG--CGG--TGGGCTCGCCAT---------------------------------CAGCCCGACG------TTCTATAC????????????????????????????????????????CATTGACCTCGG-ATCAGGTAGGGATACCCGCTGAACTTAAGCATATCAATAAGCGGAGGAAAAGAAACCAACCGGGATTGCCTCAGTAACGGCGA-GTGAAG--CGGCAACAGCTCAAATTTGAAATCTGGCT-CCCTC-GGGGCCCGAGTTGTAATTTGTAGAGGGTGTTTCGGAGGAGGTCCTGGTCTTAAGTCCCTTGGAACAGGGCGTCGCAGAGGGTGAGAATCCCGTTCGCGACCGGCGACCAACCCC-GTGT-GAAACCCCTTCGGCGAGTCGAGTTGTTTGGGAATGCAGCTCCAAATGGG-TGGTAAATTTCATCTAAAGCTAAATACCGGCCAGAGACCGATAGCGCACAAGTAGAGTGATCGAAAGATGAAAAGCACTTTGGAAAGAGAGTCAAAAAGCACGTGAAATTGTTGAAAGGGAAGCGCTTGCGACCAGACCTG-CCCG-CGGGCGATCAGCCTCGG--------TTC-TCCGGGGTGTACGCG-CCCGCGATCAGGCCAGCATCGGTTTGG-GCGG-TGGGAGAAAGGCC-GTGGGAACGTGGC-TC--CC-T-C-----GGG-AG-TGTTAT-AGCCCAC-GGCGTAACGCCG-CCAGCCCGGACCGAGGACCGCGCTTCGGCTAGGATGCTGGCGTAATGGTCGTAAGCGACCCGTCTTG-AAACACGGACCAA-GGAGTCTAACATCCATGCGAGTGTTTGGGTGT-CAAACCCACACGCGGAATGAAAGTGAACGGAGGTGAGAGCCCCTC------GGGGC-GCATCATCGACCGATCCAGATGTCTTCGGATGGATTTGAGTACGAGCATGGCTGTTGGGACCCGAAAG------------------------------------------------------------------------ATGGTGAACTATGCCTGAATAGGGTGAAGCCAGAGGAAACTCTGGTGGAGGCTCGCAGCGGTTCTGACGTGCAAATCGATCGTCAAA------------------------------------------------------------------------------------------------------------------------------------------------------------------------------------------------------------------------TTTGGGTATAG-------------------------------------------------------------G----------------------------------------------------------------GGTGAGTTTGAGAACCCTTCCGGGCGCGTTCTAGGAGGCTAACTGTGTCGCAG------------------------------------GC-----------------------------------------------------------------------------------------------------------------------------------------------------------------------------------------------------------------------------------GAAAGACTAA---TC---------------------------------------------------------------------------------------------------------------------------------------------------------------------------------------------GAACCAT-----------------------------------------------------------------------------------------------------------------------------------------------------------------------------------------------------------------------------------------------------------------------------------------------------------------------------------------------------------------------------------------------------------------------------CT---------------------------------------------------------------------------------------------------------------------------------------------------------------------------------------------------------------------------AGTA---------------------------------------------------------GCTGGTTCCT--------------------------------------------------------------------------------------------------------------------------------------------------------------------------------------------GCCGAAGTTTCCCTCAGGATAGCAGTAACGTTTT-CAG-TTTTATGAGGTAAAGCGAATGATTAGAGGCCTTGGGG-TTGCAACAACCT------------------------------------------------------------T-AACCTATTCTCAAACTTTAAA-TATGT-AAGAAGT-CCTTGTTAC--TTAGTTGAACGTGGACATTCGAATGTAC-CGTTACTAGTGGGCCATTTTT?????????????????????????????????????????????????????????????????????????????????????????????????????????????????????????????????????????????????????????????????GGCAAGATCTTAGTAGATGAAGTTAGTCATCCT-------------TGTTGGGATGGCCAATCTTGTCTTGTTTTCAGCTGACGTGTAGTATATATAGAGCAATCCAGCTTTTGTGGATGCTTTACGTTACCGAGATCCGAAGAGACGTTTTGATGCTGTCTGGCGACTTTGCAAGCCCAAGATGATTTGTGAGACTACCATCGCTTTGGATGACGATGCA---------CCACCTGAAAAGCAGAAAGAACCAAAACATGATCATGGTGGCTGTGGAAATATTCAACCAGAAATTCGAAGAGAAGGGCTTAGGCTGAATGGCACATGGAAGCCCCAAAAAGGTGACGAGGAGAACGAAGGTCAGCAACCAGAAAAGAAGCCTATAAGCCCACAAATGGCTCTCAATATATTCCGCCATATCACCACCGAAGACATCAGGCGCATGGGTTTAAGCAATGATTATGCGCGTCCAGAATGGATGATCATTACCGTTCTACCCGTACCGCCTCCTCCAGTCAGGCCAAGCATATCTGTGGACGGCGGAAACGGTCCACGTGGTGAGGACGACTTGACATATAAGCTTGGTGACATCATTCGTGCGAATGGAAATGTTCGCCGCTGCGAGACTGAAGGTTCT-CCC?????????????????????????????????????????????????????????????????????????????????????????????????????????????????????????????????????????????????????????????????????????????????????????????????????????????????????????????????????????????????????????????????????????????????????????????????????????????????????????????????????????????????????????????????????????????????????????????????????????????????????????GCCGAAACTCCCGAAGGTCAAGCTTGTGGTCTGGTGAAGAATTTAGCACTTATGTGCTATATAACTGTAGGATCTCCAAGCGATCCTATCATTGATTTCATGGTTCAGAGAAATATGGATGTTCTGGAGGAGTACGAACCACTCAATTTCCCGAACGCTACCAAGATTTTCGTTAATGGGGTTTGGGTTGGGGTTCATCGCGACCCGGCGCATCTGGTCAGCAATGTACAAGGACTGCGGAGAAACGGTCTGATCTCTCATGAAGTCAGCTTGATTCGGGACGTGAGAGATCGAGAATTTAAAATATTCACAGATGCTGGAAGAGTTTGCCGACCCTTGTTTGTTATTGACAATGATCCTAAGAGTAGCAACTATGGAAATCTCGTCTTAAATAAGGAGATGGTACAGCAGTTAGAAGAGGACAGAGAATCACTGACCAACATGGAGCCTGAGGAAAGACAGAAGGCTGAAATGGGATGGAAGCGATTGGTCAAAGCCGGCTGCGTCGAATATGTTGATGCTGAGGAAGAGGAAACAATCATGATTACGATGAGCCCAGAAGACTTGGAACTTTCACGGTCCTTGCAACAAGGTCGTGCGATGCCCGAA------GAAGAACCAGATGATCTTAACAAGCGAGTCAAGGCAGCTGCTAATCCC---------GGCGCAAGGCAATGGACACATTGCGAAATTCATCCCAGTATGATTTTGGGAATTTGCGCAAGCATCATCCCCTTCCC??????????????????????????????????????????????????????????????????????????????????????????????????????????????????????????????????????????????????????????????????????????????????????????????????????????????????????????????????????????????????????????????????????????????????????????????????????????????????????????????????????????????????????????????????????????????????????????????????????????????????????????????????????????????????????????????????????????????????????????????????????????????????????????????????????????????????????????????????????????????????????????????????????????????????????????????????????????????????????????????????????????????????????????????????????????????????????????????????????????????????????????????????????????????
	'14_9_Lec_AF_26717'                                ???????????????????????????????????????????????????????????????????????????????????????????????????????G-CCTTGGAGTAAGGAGAAAGATCCCTTATATT---------------------AATAAAGAAATTTAAATTTCGCTCTTAGA--AGTAACT--ATCTCGTGTT--T-TTGTAGTAGTTAAAGTAAAA-GTTTAACTAGCTTTTTACACGTAGTCGAAACTGAGAGGTTGATCGATCACCAGTGGGCCTGAATAAAGCCCCCGATGAAAATTACAGCAGTGA-GGAATATTGGTCAATAGCCTAACGGCTGAACCAGCAATTTG-GAGG-AATGTATAGCAATA-GCTAA-TTGCACCAAG----ACAT--ATTTGATGC-AATATCGACTTAGTCGAATAAAATTCTAGGTAGTATTATGATAATGACATTTTCTGCCTATTAGTCTTGACCAAATTACGTGCCAGCAGTCGCGGTAATACGTAGAAGACTAGTGTTATTCATCTTTAATAGGTTTAAAGGGTA-CCTAGACGGTAAATCAAGCCTT--------AAACGGGACTAATTTACTAGAGTTACTTATGAGGGGGCACTAAAGTACTGATGGTG---GAGAGATGAAATTCTTAGATACCTTTTTTC---------------GAAAGAAAAACAATGGCACAGGTATAGGCGAAAGCATCCCCTTATGTGATAACTGACGTTGAGGGACGAAGGCTTTGAGTAGCGAACAGGATTAGATACCCTGATAGTTGAAGCAGTAAATGATGAATGTCATAGATTAGACGT--------TAGTTTATTCTATAAATGAAAGTGTAAGCATTCCACCTCAAGAGTAATTTGGCAACATTGGAACTGAAATCATTAGACCGTTTCTGAAACCAGTAGTGAAGTATGTTG-TTTAATTTGATAATCCGCAAAAAACC-TTACCACAATTTGAATATTTATATTTTTATTTTCCA-TAAACTTTTTTATA------------------------------------------------------------------------------------------------------------------------------------AGATAAAAAAGGGAGA-----------------------------------------------AAAAAGATGTTTTTACAAGCGTTGCACGGCTGTCTTCAGTTAATGTCGTGAGATTTTGGTTAGTTCCATTAAATTAACGTAAACCCTTGCTA-TA-TTTT-TACATATAGTAGTTCTCC-ATCATATTGGATAAGATAACAGGGACTAAGA-CAAGTCATCATGG-CCTGAATATTGTGGG-CTATAGA-CGTGCCACATAAGCC-TTACAAAA-GGATGTT-AAAT-GAAAGAT--GAG??????????????????????????????????????????????????????????????????????????????????????????????????????????????????????????????????????????????????????????????????????????????????????????????????????????????????????????????????????????????????????????????????????????????????????????????????????????????????????????????????????????????????????????????????????????????????????????????????????????????????????????????????????????????????????????????????????????????????????????????????????????????????????????????????????????????????????????????????????????????????????????????????????????????????????????????????????????????????????????????????????????????????????????????????????????????????????????????????????????????????????????????????????????????????????????????????????????????????????????????????????????????????????????????????????????????????????????????????????????????????????????????????????????????????????????????????????????????????????????????????????????????????????????????????????????????????????????????????????????????????????????????????????????????????????????????????????????????????????????????????????????????????????????????????????????????????????????????????????????????????????????????????????????????????????????????????????????????????????????????????????????????????????????????????????????????????????????????????????????????????????????????????????????????????????????????????????????????????????????????????????????????????????????????????????????????????????????????????????????????????????????????????????????????????????????????????????????????????????????????????????????????????????????????????????????????????????????????????????????????????????????????????????????????????????????????????????????????????????????????????????????????????????????????????????????????????????????????????????????????????????????????????????????????????????????????????????????????????????????????????????????????????????????????????????????????????????????????????????????????????????????????????????????????????????????????????????????????????????????????????????????????????????????????????????????????????????????????????????????????????????????????????????????????????????????????????????????????????????????????????????????????????????????????????????????????????????????????????????????????????????????????????????????????????????????????????????????????????????????????????????????????????????????????????????????????????????????????????????????????????????????????????????????????????????????????????????????????????????????????????????????????????????????????????????????????????????????????????????????????????????????????????????????????????????????????????????????????????????????????????????????????????????????????????????????????????????????????????????????????????????????????????????????????????????????????????????????????????????????????????????????????????????????????????????????????????????????????????????????????????????????????????????????????????????????????????????????????????????????????????????????????????????????????????????????????????????????????????????????????????????????????????????????????????????????????????????????????????????????????????????????????????????????????????????????????????????????????????????????????????????????????????????????????????????????????????????????????????????????????????????????????????????????????????????????????????????????????????????????????????????????????????????????????????????????????????????????????????????????????????????????????????????????????????????????????????????????????????????????????????????????????????????????????????????????????????????????????????????????????????????????????????????????????????????????????????????????????????????????????????????????????????????????????????????????????????????????????????????????????????????????????????????????????????????????????????????????????????????????????????????????????????????????????????????????????????????????????????????????????????????????????????????????????????????????????????????????????????????????????????????????????????????????????????????????????????????????????????????????????????????????????????????????????????????????????????????????????????????????????????????????????????????????????????????????????????????????????????????????????????????????????????????????????????????????????????????????????????????????????????????????????????????????????????????????????????????????????????????????????????????????????????????????????????????????????????????????????????????????????????????????????????????????????????????????????????????????????????????????????????????????????????????????????????????????????????????????????????????????????????????????????????????????????????????????????????????????????????????????????????????????????????????????????????????????????????????????????????????????????????????????????????????????????????????????????????????????????????????????????????????????????????????????????????????????????????????????????????????????????????????????????????????????????????????????????????????????????????????????????????????????????????????????????????????????????????????????????????????????????????????????????????????????????????????????????????????????????????????????????????????????????????????????????????????????????????????????????????????????????????????????????????????????????????????????????????????????????????????????????????????????????????????????????????????????????????????????????????????????????????????????????????????????????????????????????????????????????????????????????????????????????????????????????????????????????????????????????????????????????????????????????????????????????????????????????????????????????????????????????????????????????????????????????????????????????????????????????????????????????????????????????????????????????????????????????????????????????????????????????????????????????????????????????????????????????????????????????????????????????????????????????????????????????????????????????????????????????????????????????????????????????????????????????????????????????????????????????????????????????????????????????????????????????????????????????????????????????????????????????????????????????????????????????????????????????????????????????????????????????????????????????????????????????????????????????????????????????????????????????????????????????????????????????????????????????????????????????????????????????????????????????????????????????????????????????????????????????????????????????????????????????????????????????????????????????????????????????????????????????????????????????????????????????????????????????????????????????????????????????????????????????????????????????????????????????????????????????????????????????????????????????????????????????????????????????????????????????????????????????????????????????????????????????????????????????????????????????????????????????????????????????????????????????????????????????????????????????????????????????????????????????????????????????????????
	'15_4a_Lec_AF_29260'                               ???????????????????????????????????????????????????????????????????????????????????????????????????????????????????????????????????????????????????????????????????????????????????????????????????????????????????????????????????????????????????????????????????????????????????????????????????????????????CCGAAGGAATTCACAGCAGTGA-GGAATATTGGTCAATAGCCTAACGGCTGAACCAGCAACTTG-GAGG-AATGTATAGCGATA-GCTAA-TTGCACAAA-----AAAA-CAGTTTGTGC-AGTATCGACTCTGTTGAATAAAATTCTAGGTAGAATTATGATAATGACATTGTCTGCCTATGTGTTTTGACCAAATTACGTGCCAGCAGTCGCGGTAATACGTAGAAGACTAGTGTTATTCATCTTTAATTGGTTTAAAGGGTA-CCTAGACGGTAAATCAAGCTTTAA--------ACAGGACTAATTTACTAGAGTTACTTGTGAGGGGGGTTTAAGGTACTAGTGGTG---TAGAGATGAAATTCTTTAATACCTTTTTTC---------------GAAAGAAAAGACACGGCACAGGTATAGGCGAAAGCATCCCCTTATGTGATAACTGACGTTGAGGGACGAAGGCTTTTTATAGCGAACAGGATTAGATACCCCAGTAGTCAAAGCAGAAAATGATGAATGTCATAGGTTAGACACATAA----TAGTTTATCCTATAAATGAAAGTGTAAGCATTCCACCTCAAGAGTAATTTGGCAACATTGGAACTGAAATCATTAGACCGTTTCTGAAACCAGTAGTGAAGTATGTTG-TTTAATTAGATAACACTCTAAAAACC-TTACCACAACTTGAATATTTATACTACCTTTTTTTT-----------------------------------------------------------------------------------------------------------------------------------------------------------------------------------------------TTGTCTGGTTTATGAAAAATTAAATGTATATTTACATGTGTTGCACGGCTGTTTTTAGTTAATGTCGTGAGATTTTGGTTAGTTCCATTAAATTAACGTAAGCCCTCACTT-TA-TTTA--AAATAAAGTAGTTCACC-ACTAGATTGGATATGATAACAGGGACTAAGA-CAAGTCATCATGG-CCTAAATGTTGTGGG-CTATAGA-CGTGCCACATAAACC-TTACAAAA-GGATGTG-AAATTGTGAAATT-GAGCTAATCCCCC-AAAA-TGGAGATACACTAA????????????????????????????????????????????????????????????????????????????????????????????????????????????????????????????????????????????????????????????????????????????????????????????????????????????????????????????????????????????????????????????????????????????????????????????????????????????????????????????????????????????????????????????????????????????????????????????????????????????????????????????????????????AGGTGACCTGCGGAGGATCATTACCGAGAGA-GGGGCTT-------------CGCGCTCCCGGGG--------------GCTCCTG-----------------CCCCC-AACT-CTTC-ACCCTCT---GT-TTACC--TAC-CT-ATGTTGCTTTGGCGGGCCATGGGGTT-----------------------------------------------------------------ACCCCCGCGCCGGCCTCGGACGGTCACGTCTCGGGGTGGCGAG---------CGCCTG-TCGGAGGCCCATCATAACTCTTTTTAACG---------------------------------------TTTGAT-GTC-CGAAATATAGATACAAACAGTCA---------------AAAACTTTCAACAACGGATC----TCTTGGTTCTGGCATCGATGAAGAACGCAGCGAAATGCGATAAGTAATGTGAATTGCAGAATTCAGTGAATCATCGAATCTTTGAACGCACATTGCGCCCCTCGGTATTCC-GGGGGG-CAT-GCCTGTT-CGAGC-GTCA-TTGC-ACCCCTCAAGCG-CAGCTTGGTAA-TGGG-CCCTCGCCCCTG---------------------AGGCGT-A-CCCG-AAAAGCAGTGGC-GG-TCCGGCGT--GA-CC-TCGAG-C----GTAGT----AAATTTT---------------CTCCCGCTTTGGAGG-------TTCG--CGC-CGCGGCCGGCCAACAACGCCCAACACTCTCAAT??????????????????????????????????????????????????????????????????????????????????????????????????????????????????????????????????????????????????????????????????????????????????????????????????????????????????????????????????????????????????????????????????????????????????????????????????????????????????????????????????????????????????????????????????????????????????????????????????????????????????????????????????????????????????????????????????????????????????????????????????????????????????????????????????????????????????????????????????????????????????????????????????????????????????????????????????????????????????????????????????????????????????????????????????????????????????????????????????????????????????????????????????????????????????????????????????????????????????????????????????????????????????????????????????????????????????????????????????????????????????????????????????????????????????????????????????????????????????????????????????????????????????????????????????????????????????????????????????????????????????????????????????????????????????????????????????????????????????????????????????????????????????????????????????????????????????????????????????????????????????????????????????????????????????????????????????????????????????????????????????????????????????????????????????????????????????????????????????????????????????????????????????????????????????????????????????????????????????????????????????????????????????????????????????????????????????????????????????????????????????????????????????????????????????????????????????????????????????????????????????????????????????????????????????????????????????????????????????????????????????????????????????????????????????????????????????????????????????????????????????????????????????????????????????????????????????????????????????????????????????????????????????????????????????????????????????????????????????????????????????????????????????????????????????????????????????????????????????????????????????????????????????????????????????????????????????????????????????????????????????????????????????????????????????????????????????????????????????????????????????????????????????????????????????????????????????????????????????????????????????????????????????????????????????????????????????????????????????????????????????????????????????????????????????????????????????????????????????????????????????????????????????????????????????????????????????????????????????????????????????????????????????????????????????????????????????????????????????????????????????????????????????????????????????????????????????????????????????????????????????????????????????????????????????????????????????????????????????????????????????????????????????????????????????????????????????????????????????????????????????????????????????????????????????????????????????????????????????????????????????????????????????????????????????????????????????????????????????????????????????????????????????????????????????????????????????????????????????????????????????????????????????????????????????????????????????????????????????????????????????????????????????????????????????????????????????????????????????????????????????????????????????????????????????????????????????????????????????????????GGCAAGATTCTAGTAGATGAAGTCAGTCATCCC------------AGAATGGGTGGCCAAGCCTGTCTCGTGTTTGGGCTGACAACGAAATCATCTAGAGTAATCCCGCATTCGTAGACGCTTTGCGTTACCGAGACCCTAAGAGGCGATTTGATGCGGTGTGGAGGCTTTGCAAGCCTAAAATGATATGCGAGACTACAGTTACAATGGACGATGACGGT---------CCGTCGGACAAACAAAAAGAATCAAAGCATGATCATGGAGGATGCGGCAACATACAGCCCGAAATTCGCAGGGAAGGGCTCAGATTGAATGGCACGTGGAAGCCTCAAAAAGGGGACGAGGAAAATGAGGGCCAACAACCAGAAAAGAAGCCAATAACGCCGCAGATGGCCTTAAATATTKWTCGCCATATTTCTACAGAGGACATAAGGCGGATGGGCTTAAGCAATGACTATGCACGGCCAGAGTGGATGATCATTACAGTCCTTCCTGTACCACCTCCACCAGTTAGGCCTAGCATTTCAGTGGACGGAGGTAATGGCCCGCGAGGCGAGGATGACCTGACTTATAAACTTGGTGATATAATTCGTGCTAATGGAAATGTCCGCCGCTGTGAAACAGAGGGC???????????????????????????????????????????????????????????????????????????????????????????????????????????????????????????????????????????????????????????????????????????????????????????????????????????????????????????????????????????????????????????????????????????????????????????????????????????????????????????????????????????????????????????????????????????????????????????????????????????????????????????????????????????????????????????????????????AATTTGGCCTTGATGTGTTACATCACGGTGGGATCACCTAGTGATCCTATCATTGACTTCATGGTGCAAAGAAACATGGACCTCCTCGAGGAATATGAGCCTTTGAACTTTCCAAATGCAACGAAGATTTTCGTCAACGGTGTCTGGGTAGGAGTCCATCGCGACCCGGCTCATCTGGTCAATAATGTTCAAGCTCTACGAAGGCATGGATTGATCTCGCATGAAGTCAGCTTGATTCGAGACGTGAGAGACCGCGAATTCAAGATCTTTACGGACGCTGGAAGAGTCTGCCGACCTTTGTTCGTTATTGATAATGATCCCAAAAGTGATAATTATGGAAACCTAGTCTTGACAAAAGAAATGGTACAACATTTGGAAGACGACAGAGACATGCTTGCTGCAATGGACCCCGAAGAGAGAGAGAGAGCAGAAATGGGTTGGAAGAGACTGGTCAAGGAGGGTGTGGTAGAATACGTTGATGCTGAAGAAGAAGAAACCATTATGATTACTATGACTCCTGAAGACCTGGACGCTTCACGTGCTGTACAACAAGGCTACGAATTACCTGAG------GCAGGGCCTGACGAAATGAACAAGCGAGTCAAAGCGGCTGCGAACCCG---------AGCGCGAAGCAGTGGACTCATTGTGAAATCCACCCGAGTATGATACTGGGAATATGTGCAAGCATCATTCCCTTCCCGGATCATAATCAGGTATGTTTGAATATGGACTGATCTGGAGACATGCTAACACAATAATAGTCTCCAAGAAATACTTACCAATCTGCTATG-------------------AAGCCTTCTGTGCAAGTCAACGCATACACCTGTGATCGATGCGGGTGCGAGATTTTCCAGCCTGTAACTAACAAACAGTTCACACCTATGACAGAGTGTCCTGCAGAAGAATGCAAAAAGAACAATTCGAAAGGCCAGCTGTTCCTCTCAACGCGCGCATCCAAGTTCCTCCCCTTTCAAGAAGTCAAAATCCAAGAGATGGCCGACCAGGTCCCCGTTGGCCATATCCCCCGAAGTCTCACTGTGCAATGCCACGGCACTGTGACTCGCCAGATTAACCCAGGAGACATCATCGACATCGCTGGCATCTTCCTCCCAACTCCTTACACCGGCTTCAAAGCTATCCGCGCCGGCCTCCTGACAGACACCTATCTCGAAGCCCAGCATATCACCCAGCACAAACAAGCCTACGAAGACTTAATTTTCGACGCCCGCACTTTCCGCAGAATAGAAAAATACAAACACTCAGGCCATATGTACGAATACCTATCACGCTCCATCGCTCCAGAAATCTACGGCCACCTCGATGTGAAAAAGGCGCTGCTCCTACTTCTCATTGGGGGAGTCACGAAGGAAGTCGGGGACGGTATGCGAATACGTGGCGATATCAACATCTGCCTGATG----------------
	'15_5_Lec_AF_29239'                                ?????????????????????????????????????????????????????????????????????????????????????????????????????????????????????????????????????????????????????????????????????????????????????????????????????????????????????????????????????????????????????????????????????????????????????????????????????????????????????????????????????????????????????????????????????????????TG-GAGG--ATGTATAGCGATA-GCTAA-TTGCACAAAA----AAAC--AGTTTGTGC-AGTATCGACTCTGTTGAATAAAATTCTAGGTAGAATTATGATAATGACATTGTCTGCCTATGTGTCTTGACCAAATTACGTGCCAGCAGTCGCGGTAATACGTAGAAGACTAGTGTTATTCATCTTTAATTGGTTTAAAGGGTA-CCTAGACGGTAAATCAAGCTTT--------AAACAGGACTAATTTACTAGAGTTACTTGTGAGGGGGGTTTAAGGTACTAGTGGTG---TAGAGATGAAATTTTTTAATACCTTTTTTT---------------GAAAGAAAAGACCCGGCACAGGTATAGGCGAAAGCATCCCCTTATGTGATAACTGACGTTGAGGGACGAAGGCTTTTTATAGCGAACAGGATTAGATACCCCCGTAGTCAAAGCAGAAAATGATGAATGTCATAGGTTAGACACAT--AA--TAGTTTATCCTATAAAAGAAAGTGTAAGCATTCCCCCTCAAGAGTAATTTGGCAACATTGGAACTGAAATCATTAGACCGTTTTTGAAACCCGTAGTGAAGTATGTTG-TTTAATTAGATAACCCTTTAAAAACC-TTACCCCAACTTGAATATTTATACTACCTTTTTTTT---TTGTCTGGT---------------------------------------------------------------------------------------------------------------------------------------TTATGAAAA-----------------------------------------------------ATTAAATGTATATTTACATGTGTTGCACGGCTGTTTTTAGTTAATGTCGTGAGATTTTGGTTAGTTCCATTAAATTAACGTAAGCCCTCACTT-TA-TTTA--AAATAAAGTAGTTCACC-ACTAGATTGGATATGATAACGGGGACTAAGA-CAAGTCATCATGG-CCTAAATGTTGTGGG-CTATAGA-CGTGCCACATAAACC-TTACAAAA-GGATGTG-AAATTGTGAAATT-GAGCTAATCCCCC-AAAA-TGGAGA????????????????????????????????????????????????????????????????????????????????????????????????????????????????????????????????????????????????????????????????????????????????????????????????????????????????????????????????????????????????????????????????????????????????????????????????????????????????????????????????????????????????????????????????????????????????????????????????????????????????????????????????????????????????????????????????????????????????????????????????????????????????????????????????????????????????????????????????T-CTTC-ACCCTCT---GT-TTACC--TAC-CT-ATGTTGCTTTGGCGGGCCA-TGGGG--------------ATACCCCCG-CG-CCG-----------GCCTC--G----------------------GGCGG----TCACGTCTCGGGGTGG--------C-GAG---------CGCCCG-TCGGA-GGC--CC-------ATCACAACTCCTT----TTAAC----G---------------------TTTGAT-GTC-CGAAATATAGATACAAATAGTCA---------------AAAACTTTCAACAACGGATC----TCTTGGTTCTGGCATCGATGAAGAACGCAGCGAAATGCGATAAGTAATGTGAATTGCAGAATTCAGTGAATCATCGAATCTTTGAACGCACATTGCGCCCCTCGGTATTCC-GGGGGG-CAT-GCCTGTT-CGAGC-GTCA-TTGC-ACCCCTCAAGCG-CAGCTTGGTAA-TGGG-CCCTCGCCC-CTGA-----------------G---GCGT-A-CCCG-AAAAGCAGTGGC-GG-TCCGGCGT--GA-CC-TCGAG-C----GTAGT----AAATT---------------TTCTCCCGCTTTGGAGG------TT-CG--CGC-CGCGGCCGGCCAA---------------------CAACGC---------C-CAACA------TTCTCAAT????????????????????????????????????????GATTGACCTCGG-ATCAGGTAGGGATACCCGCTGAACTTAAGCATATCAATAAGCGGAGGAAAAGAAACCAACAGGGATTGCCTCAGTAACGGCGA-GTGAAG--CGGCAACAGTTCAAATTTGAAATCTGGCT-CCGTC-GGGGTCCGAGTTGTAATTTGTAGAGGATGCTTCGGGCGCGGCGCCGGTC-TAAGTCCCTTGGAACAGGGCGTCATAGAGGGTGAGAATCCCGTATGTGACCGGCGACCAACTCC-ATGT-GAAGCTCCTTCGACGAGTCGAGTTGTTTGGGAATGCAGCTCAAAATGGG-TGGTAAATTTCATCTAAAGCTAAATACTGGCCAGAGACCGATAGCGCACAAGTAGAGTGATCGAAAGATGAAAAGCACTTTGGAAAGAGAGTCAAAAAGTACGTGAAATTGTTGAAAGGGAAGCGCTTGCGACCAGACCTG-TCCG-CGGGTGTTCAACCCCTG--------CTCGTCGGGGGTGCACTCG-CCCGCGATCAGGCCAGCATCGGTTCGG-GCGG-CGGGATAAAGGCT-GGGGGAATGTAGC-TC--CC-T-TC----GGG???????????????????????????????????????????????????????????????????????????????????????????????????????????????????????????????????????????????????????????????????????????????????????????????????????????????????????????????????????????????????????????????????????????????????????????????????????????????????????????????????????????????????????????????????????????????????????????????????????????????????????????????????????????????????????????????????????????????????????????????????????????????????????????????????????????????????????????????????????????????????????????????????????????????????????????????????????????????????????????????????????????????????????????????????????????????????????????????????????????????????????????????????????????????????????????????????????????????????????????????????????????????????????????????????????????????????????????????????????????????????????????????????????????????????????????????????????????????????????????????????????????????????????????????????????????????????????????????????????????????????????????????????????????????????????????????????????????????????????????????????????????????????????????????????????????????????????????????????????????????????????????????????????????????????????????????????????????????????????????????????????????????????????????????????????????????????????????????????????????????????????????????????????????????????????????????????????????????????????????????????????????????????????????????????????????????????????????????????????????????????????????????????????????????????????????????????????????????????????????????????????????????????????????????????????????????????????????????????????????????????????????????????????????????????????????????????????????????????????????????????????????????????????????????????????????????????????????????????????????????????????????????????????????????????????????????????????????????????????????????????????????????????????????????????????????????????????????????????????????????????????????????????????????????????????????????????????????????????????????????????????????????????????????????????????????????????????????????????????????????????????????????????????????????????????????????????????????????????????????????????????????????????????????????????????????????????????????????????????????????????????????????????????????????????????????????????????????????????????????????????????????????????????????????????????????????????????????????????????????????????????????????????????????????????????????????????????????????????????????????????????????????????????????????????????????????????????GGCAAGATTCTAGTAGATGAAGTCAGTCATCCC-------------AGAAGGGATGGCCAAGCCTGTCTCGTATTTGGGCTGACAACGAATCATCTAGAGTAATCCCGCATTCGTAGACGCTCTGCGCTACCGAGACCCTAAGAGGCGTTTTGATGCGGTGTGGAGGCTTTGCAAGCCTAAAATGATATGCGAGACTGCAGTCACAATGGACGATGACGCT---------CCGTCGGACAAACAAAAAGAATCAAAGCATGATCATGGAGGATGCGGGAACATACAGCCTGAAATCCGGAGGGAAGGGCTCAGATTGAATGGCACGTGGAAGCCTCAAAAAGGGGATGAGGAAAACGAGGGCCAACAACCAGAGAAGAAGCCGATAACGCCGCAGATGGCCCTAAATATTTTTCGCCACATTTCTACAGAGGATATAAGGCGTATGGGCTTAAGCAATGACTATGCACGACCAGAGTGGATGGTCATCACAGTCCTTCCTGTACCACCTCCACCAGTTAGGCCTAGCATTTCGGTGGACGGAGGTAACGGTCCGCGAGGCGAGGATGACCTGACTTATAAACTTGGTGATATAATTCGTGCTAACGGAAATGTCCGTCGCTGTGAAACAGAGGGCTCT-CCCGCCCACGTCGTCAAC??????????????????????????????????????????????????????????????????????????????????????????????????????????????????????????????????????????????????????????????????????????????????????????????????????????????????????????????????????????????????????????????????????????????????????????????????????????????????????????????????????????????????????????????????????????????????????????????????????????GCTGAGACGCCAGAAGGTCAAGCCTGTGGTCTTGTGAAAAATTTGGCCTTGATGTGTTACATCACGGTGGGATCACCTAGTGATCCTATCATTGACTTCATGGTGCAAAGAAACATGGACCTCCTCGAGGAATATGAGCCTTTGAACTTTCCAAATGCAACGAAGATTTTCGTCAACGGTGTCTGGGTAGGAGTCCATCGCGACCCGGCTCATCTGGTCAATAATGTTCAAGCTCTACGAAGGCATGGATTGATCTCGCATGAAGTCAGCTTGATTCGAGACGTGAGAGACCGCGAATTCAAGATCTTTACGGACGCTGGAAGAGTCTGCCGACCTTTGTTCGTTATTGATAATGATCCCAAAAGTGATAATTATGGAAACCTAGTCTTGACAAAAGAAATGGTACAACATTTGGAAGACGACAGAGACATGCTTGCTGCAATGGACCCCGAAGAGAGAGAGAGAGCAGAAATGGGTTGGAAGAGACTGGTCAAGGAGGGTGTGGTAGAATACGTTGATGCTGAAGAAGAAGAAACCATTATGATTACTATGACTCCTGAAGACCTGGACGCTTCACGTGCTGTACAACAAGGCTACGAATTACCTGAG------GCAGGGCCTGACGAAATGAACAAGCGAGTCAAAGCGGCTGCGAACCCG---------AGCGCGAAGCAGTGGACTCATTGTGAAATCCACCCGAGTATGATACTGGGAATATGTGCAAGCATCATTCCCTTCCCGGATCATAATCAGGTATGTTTGAATATGGACTGATCTGGAGACATGCTAACACAATAATAGTCTCCAAGARATACTTACCAATCTGCTATG???????????????????????????????????????????????????????????????????????????????????????????????????????????????????????????????????????????????????????????????????????????????????????????????????????????????????????????????????????????????????????????????????????????????????????????????????????????????????????????????????????????????????????????????????????????????????????????????????????????????????????????????????????????????????????????????????????????????????????????????????????????????????????????????????????????????????????????????????????????????????????????????????????????????????????????????????????????????????????????????????????????????????
	'15_6_Lec_AF_29875'                                ????????????????????????????????????????????????????????????????????????????????????????????????????????????????????????????????????????????????????????????????????????????????????????????????????????????TCGGGTAGTTGTAGTAGTTAAAGTAAAAGTTTAACTAGCTTTATACACGTAGTCGAAACTGAG-AGGTTGATCGATCACAGTGGACCTGAATAAAGTCCACGATGAGAATTACAGCAGTGA-GGAATCTTGGTCAATAGCCTAACGGCTGAACCAGCAATTTG-GAGG-AATGTATAGCGATA-GCTAA-TTGCAT---TGTCATAAG--CATACATGC-AATATCGACTTAGTCGAATAAAGTTCTAGGTAGATCTTTGATAATGACAAGATCTGCCTATTAGTCTTGACCAAATTACGTGCCAGCAGTCGCGGTAATACGTAAAAGACTAGTGTTATTCATCTTTAATAGGTTTAAAGGGTA-CCTAGACGGTAAATCAAGCCAT--------AAAAGGGACTAATTTACTAGAGTTACTTGCGAGGGGGCACAAAAGTACTAATGGTG---TAGAGATGAAATTTTACAATACCTCTTTTC---------------GAAAGAAAATTAATGGCACAGGTATAGGCGAAAGCATCCTCTTATGTGATAACTGACGTTGAGGGACGAAGGCTTTGAATAGCAAACAGGATTAGATACCCTAGTAGTTGAAGCAGAAAATGATGAATGTCATAGATTAGACAT--------TAGTTTATTCTATAAATGAAAGTGTAAGCATTCCACCTCAAGAGTAATTTGGCAACATTGGAACTGAAATCATTAGACCGTTTCTGAAACCAGTAGTGAAGTATGTTG-TTTAATTTGATAATCCGCAAAAAACC-TTACCACAATTTGAATATTTATAT------------------------------------------------------------------------------------------------------------------------TATTTTTTATTTCAACTATTTCTTACTATGTCATTTCTTTTTCTTAAATTATCTTTTGTTTTAAGCAATTAGAGTGATAAATAAATAAGAAATCTTGGAATAAAGAAAATATTTTTACAAGCGTTGCACGGCTGTCTTCAGTTAATGTCGTGAGATTTTGGTTAGTTCCATTAAATTAACGTAAACCCTTACTA-TA-TTTT-TACATATAGTAGTTCTCC-ACTATATTGGATAAGATAACAGGGACTAAGA-CAAGTCATCATGG-CCTAAATATTGTGGG-CTATAGA-CGTGCTGCATATACCTTTACAAAA-GGATGTT-AAATTGAAAAATT-GAGCTAATCCCC--AAAA-TGGA????????????????????????????????????????----------------------------------------------------------------------------------------------------------------------------------------------------------------------------------------------------------------------------------------------------------------------------------------------------------------------------------------------------------------------------------------------------------AGGTGACCTGCGGAGGATCATTACCGAGAGAGGGGCTTCTCGCCTCCCGGGGATCTCAAGATCCCCAACT--------------------------------------------CTTC-ACCCGCT---GT-CTACG--TAT-GT-TTGTTGCTTTGGCGGGTCC-CGA-----------------------------------G-----------------------------------GCAAATCCCATGGCGGCCAGGCGGCCGCGGAGCTCGGGGA---------TGCCCG-CCGGAGGGTTACACTCTTCCTGCTTCC-----------------------------------------AGCGTC-GTC-CGAGTCGGTTCGTAACGGTGG-----------------AAAACTTTCAACAACGGATC----TCTTGGTTCCGGCATCGATGAAGAACGCAGCGAAATGCGATAAGTAATGTGAATTGCAGAATTCAGTGAATCATCGAATCTTTGAACGCACATTGCGCCCTTCGGTATTCC-GGGGGG-CAT-ACCTGTT-CGAGC-GTCA-TTGC-ATCTCTCAAGCG-CGGCTTGGTTCGTGAG-TCCTCGCCTCGTTC-----------------GCGGCGGGG--CTCG-AAAGTCAGTGGT-CG-TTCGGCGA--GA-CT-TTGGG-C----GCAGT----AAAAC--------------GTTCCTTCGCTCTGAAAG----------TCCTCGTTCGAGCGCTTCAAAACCCTGGAGCCTTCAAT-------------------------------------------------------------------------------GATTGACCTCGG-ATCAGGTAGGGTTACCCGCTGAACTTAAGCATATCAATAAGCGGAGGAAAAGAAACCAACCGGGATTGCCTCAGTAACGGCGA-GTGAAG--CGGCAACAGCTCAAATTTGAAATCTGGCT-TCGCGTGAGGCTCGAGTTGTAATTTGCAGAGGGCGTTTCGGGTGCGGTCCCAACC-TAAGTCCTTTGGAACAGGGCGTCAGAGAGGGTGAGAATCCCGTACAGGGTCGGCGACTCAGCCC-GTGC-GAAACCCCTTCGACGAGTCGAGTTGTTTGGGAATGCAGCTCCAAATGGG-TGGTAAATTTCATCTAAAGCTAAATATCGGCCGGAGACCGATAGCGCACAAGTAGAGTGATCGAAAGATGAAAAGCACTTTGGAAAGAGAGTCAAAAAGTACGTGAAATTGTTGAAAGGGAAGCGCTTGTAACCAGACTTGTTCCG-TGGGCGATCAGCCTCCG--------TTT-TCGGGGGTCCACGCG-CCCACGGTCAGGCCAGCATCGGTTCGG-GCGG-CGGGACAAAGGCC-GCGGGAACGTAGC-TC--CT-CT????????????????????????????????????????????????????????????????????????????????????????????????????????????????????????????????????????????????????????????????????????????????????????????????????????????????????????????????????????????????????????????????????????????????????????????????????????????????????????????????????????????????????????????????????????????????????????????????????????????????????????????????????????????????????????????????????????????????????????????????????????????????????????????????????????????????????????????????????????????????????????????????????????????????????????????????????????????????????????????????????????????????????????????????????????????????????????????????????????????????????????????????????????????????????????????????????????????????????????????????????????????????????????????????????????????????????????????????????????????????????????????????????????????????????????????????????????????????????????????????????????????????????????????????????????????????????????????????????????????????????????????????????????????????????????????????????????????????????????????????????????????????????????????????????????????????????????????????????????????????????????????????????????????????????????????????????????????????????????????????????????????????????????????????????????????????????????????????????????????????????????????????????????????????????????????????????????????????????????????????????????????????????????????????????????????????????????????????????????????????????????????????????????????????????????????????????????????????????????????????????????????????????????????????????????????????????????????????????????????????????????????????????????????????????????????????????????????????????????????????????????????????????????????????????????????????????????????????????????????????????????????????????????????????????????????????????????????????????????????????????????????????????????????????????????????????????????????????????????????????????????????????????????????????????????????????????????????????????????????????????????????????????????????????????????????????????????????????????????????????????????????????????????????????????????????????????????????????????????????????????????????????????????????????????????????????????????????????????????????????????????????????????????????????????????????????????????????????????????????????????????????????????????????????????????????????????????????????????????????????????????????????????????????????????????????????????????????????????????????????????????????????????????????????????????????????????????????????GGCAAGGTCTTAGTAGATGAAGTTAGTCATCCC-------------AGATGGGATGGCCGATCTTCTCTTGTAATTTGCTGACATATGTATCATCTAGAGCAATCCAGCATTCGTGGACGCCTTGCGCTACCGAGATCCGAAGCGGCGCTTCGACGCTGTTTGGCGACTGTGCAAGTCTAAGATGGTATGCGAAACCACGGTTGCGCTGGACGATGACGCT---------CCTCCAGAGAAGCAGAAAGAACCCAAGCATGATCATGGAGGTTGTGGAAATATCCAGCCAGAAATCCGTCGAGAAGGATTAAGGCTAAATGGAACATGGAAACCGCAGAAAGGTGACGAGGAAAACGAAGGTCAACAGCCAGAGAAAAAGCCAATAACTCCTCAGATGGCTCTTAATATTTTTCGTAATATTACAACAGAAGATATCAGACGTATGGGTCTAAGTAACGATTACGCACGGCCAGAATGGATGATTATAACTGTTTTGCCTGTTCCTCCTCCTCCAGTCAGACCTAGCATCTCTGTTGACGGAGGAAATGGCCCGCGGGGCGAGGATGATTTAACCTACAAACTTGGAGATATCATCCGTGCGAATGGAAACGTTCGTCGATGCGAAACAGAGGGTTCC??????????????????????????????????????????????????????????????????????????????????????????????????????????????????????????????????????????????????????????????????????????????????????????????????????????????????????????????????????????????????????????????????????????????????????????????????????????????????????????????????????????????????????????????????????????????????????????????????????????????????????????????????????CCTGAAGGCCAAGCTTGTGGTCTTGTGAAGAATCTGGCGCTCATGTGCTATATCACGGTTGGTTCTCCCAGCGATCCCATAGTAGATTTTATGGTGCAGCGAAACATGGATCTCCTGGAGGAATATGAGCCGATCAATTTCCCAAATGCGACCAAAATCTTTGTAAATGGYGTCTGGGTAGGCGTCCACCGCGATCCAGCACGTCTGGTTCAGAATGTCCAAGCTCTTCGGAGAAATGGTTTAATCTCTCACGAAGTCAGCTTGATCCGGGATGTTCGAGATCGTGAGTTCAAGATYTTTACAGATGCAGGCAGAGTTTGTCGGCCTCTATTCGTCATTGAGAACGATCCGAAGAGCCCAAGATACGGAAATCTTGTATTGACTAAGGAGATGGTGCAGACACTRGAGGAAGACAAAGAACTACTTAGTGCGATGGAGCCTGAGGAGCGCGAAAAAGCTGACATGGGTTGGAAGCGACTCGTTAAGGCTGGTGTTGTGGAGTATGTGGATGCTGAAGAAGAGGAGACGATTATGATCACCATGACTCCAGAAGACTTGGAAATTTCACGTCTCATACAGCAGGGTTATCAGGTTCCAGAA------ACTGGTCCTGATGAGCTGAACAAGCGTGTCAAAGCAGCGGCCAACCCT---------AGTGCGAGGCAGTGGACGCATTGTGAAATTCATCCGAGTATGATCTTGGGCATATGTGCCAGCATTATTCCTTTCCCCGATCATAACCAGGTATGTCTCATAGTGAAATTGAATATAAATCGTGCTAACACCTGGACAGTCTCCGAGAAACACCTACCAGTCTGCCAT???????????????????????????????????????????????????????????????????????????????????????????????????????????????????????????????????????????????????????????????????????????????????????????????????????????????????????????????????????????????????????????????????????????????????????????????????????????????????????????????????????????????????????????????????????????????????????????????????????????????????????????????????????????????????????????????????????????????????????????????????????????????????????????????????????????????????????????????????????????????????????????????????????????????????????????????????????????????????????????????????????????????????
	'15_9_Lec_AF_29535'                                ????????????????????????????????????????????????????????????????????????????????????????AAGATAACA-CGACCG-CCTTGGAGTAAGGAGAAAGATCCCTTATAAT---------------------AATAAAGAAACTTATGTTTCGCTCTTAGA--AGTATGT--ATCTCGTGTA----TTGTAGTAGTTAGGGTAAGA-GCCTAACTAGCTTTATACACGCAGTCGAAACTGAAAGGTTGATCGATCA-CAGTGGGCCTGAATAAAGCCCACGACGAGAGTTACAGCAGTGA-GGAATATTGGTCAATAGCCTAACGGCTGAACCAGCAACTTG-GAGG-AATGTATAGCAATA-GCTAA-TTGCATCAGTGTTTATAT--AATTGATGC-AGTATCGACTATGTCGAATAAAATTCTAGGTAGAATTATGATAATGACATTGTCTGCCTATGTGTCTTGACCAAATTACGTGCCAGCAGTCGCGGTAATACGTAGAAGACTAGTGTTATTCATCTTTAATAGGTTTAAAGGGTA-CCTAGACGGTAAATAAAGCCTG------AAATATGGGACTAATATACTAGAGTTACTTACGAGGGGGTATTAAAGTACTGCTGGTG---TAGAGATGAAATTCTGTCATACCTCGTTTC---------------ACAGGAAACACTACGGCACAGGTATAGGCGAAAGCATCTCCTTATGTGATAACTGACGTTGAAGGACGAAGGCTTTGTGTAGCGAACAGGATTAGATACCCCAGTAGTCAAAGCAGAAAATGATGAATGTCATAGATTAGATAT-----A--TAGTTTATTCTATAAATGAAAGTGTAAGCATTCCACCTCAAGAGTAATTTGGCAACATTGGAACTGAAATCATTAGACCGTTTCTGAAACCAGTAGTGAAGTATGTTG-TTTAATTTGATAATCCGCAAAAAACC-TTACCACAATTTGAATATTTTAATTTTTATTTTCTT-TATCTGTTTTT------------GTATTGCCTTGCTTGATTTTT------------------------TACTAAAAAAAGTT------------------------------------------------------------------ATGTAAAATAAAAATAAG-------------------------------AATAAGAAGAATATAAAAATTAATTTACAAGCGTTGCACGGCTGTCTTCAGTTAATGTCGTGAGATTCTGGTTAGTTCCATT-AATTAACGTAAACCCTTACTT-TA-TTTT-TACATAGAGTTGTTCCCC-ACTAGATTGGATAAGATAACA???????????????????????????????????????????????????????????????????????????????????????????????????????????????????????????????????????????????????????????????????????????????????????????GCACGTTTGCC---TACCGGAGCCCCCCGCA-GCGAC-TCTAAAGAAG--TGCCCCAGTCGGCCC-CGACA-GGGGGTCGGCGACGCCGTCAATC--TGCTCTGGGAGCGCCGTCCGCGG------------------CCCTACCAGAAGCCCCGT---TGAGGGGTCCACAGATCAAACGACAGCGGCCG--------------CCCCGGGCGGTTGAGATATGACCGGCCCCGGCCTT-CGTCGGCCGGCG-----------------------------------------------------------------------------------------ACCTCGCGGAACCTGCGGAAGGATCATTA--------------------ATGAGA-GGGGTAA----------AA-CCC------------GCGGGG------GCTCC-----------GG------CCCCC-AACT-CTAC-ACCC-TT---GT-ATACC--TAC-CT-TTGTTGCTTTGGCGGGCCT-TGGGG--------------TTCGCCCCT-GG-CCG-----------TCCGG-CG----------------------GCT------CGCCG--CCGGCTCGG--------T-TCG---------CGCCCG-TCAGA-GGC--CC------AAT-CAAACCCTG-----TTTAT----C---------------------AGTGAC-GTC-CGAGTAAAAAAAACCACAAATAGCA-------------AAAACTTTCAACAACGGATC----TCTTGGTTCTGGCACCGATGAAGAACGCAGCGAAATGCGATAAGTAATGTGAATTGCAGAATTCAGTGAATCATCGAATCTTTGAACGCACATTGCGCCCCTCGGTATTCC-GGGGGG-CAT-GCCTGTT-CGAGC-GTCA-TTGC-ACCCCTCAAGCT-ATGCTTGGTAT-TGGG--CATCGCCCCC-TG-----------------G---GCGG-A-CCCG-AAAGTCAGTGGC-GG-CCCGGCGT--GA-CT-TCGAG-C----GTAGT----AGATT---------------ATCCCCCGCTTTGGAAG------TT-CG--CGT-CGAGACCGGCCAG----------------------CACGC---------CTTCTAT------TTTTCAAT????????????????????????????????????????GATTGACCTCGG-ATCAGGTAGGGATACCCGCTGAACTTAAGCATATCAATAAGCGGAGGAAAAGAAACCAACAGGGATTGCCTCAGTAACGGCGA-GTGAAG--CGGCAAAAGCTCAAATTTGAAATCTGGCC-CCTTC-GGGGTCCGAGTTGTAATTTGTAGAGGAGATTTCGGGTGCGGCGCCGGTC-TAAGTCCCTTGGAACAGGGCGTCATAGAGGGTGAGAATCCCGTATGTGACCGGTGACCAACCCC-ACGT-GAAACTCCTTCGACGAGTCGAGTTGTTTGGGAATGCAGCTCAAAATGGG-AGGTAAATTTCTTCTAAAGCTAAATACCGGCCAGAGACCGATAGCGCACAAGTAGAGTGATCGAAAGATGAAAAGCACTTTGGAAAGAGAGTCAAACAGTACGTGAAATTGTTGAAAGGGAAGCGCTTGCAACCAGACCTG-TCCG-TGGGCGATCAACCTCTG--------TTC-TCAGGGGTGCACTCG-TCCACGATCAGGCCAGCATCGGTTTGG-GCGG-TTGGATAAAGGCC-TTGGGAACGTAGC-TC--CC-C-T??????????????????????????????????????????????????????????????????????????????????????????????????????????????????????????????????????????????????????????????????????????????????????????????????????????????????????????????????????????????????????????????????????????????????????????????????????????????????????????????????????????????????????????????????????????????????????????????????????????????????????????????????????????????????????????????????????????????????????????????????????????????????????????????????????????????????????????????????????????????????????????????????????????????????????????????????????????????????????????????????????????????????????????????????????????????????????????????????????????????????????????????????????????????????????????????????????????????????????????????????????????????????????????????????????????????????????????????????????????????????????????????????????????????????????????????????????????????????????????????????????????????????????????????????????????????????????????????????????????????????????????????????????????????????????????????????????????????????????????????????????????????????????????????????????????????????????????????????????????????????????????????????????????????????????????????????????????????????????????????????????????????????????????????????????????????????????????????????????????????????????????????????????????????????????????????????????????????????????????????????????????????????????????????????????????????????????????????????????????????????????????????????????????????????????????????????????????????????????????????????????????????????????????????????????????????????????????????????????????????????????????????????????????????????????????????????????????????????????????????????????????????????????????????????????????????????????????????????????????????????????????????????????????????????????????????????????????????????????????????????????????????????????????????????????????????????????????????????????????????????????????????????????????????????????????????????????????????????????????????????????????????????????????????????????????????????????????????????????????????????????????????????????????????????????????????????????????????????????????????????????????????????????????????????????????????????????????????????????????????????????????????????????????????????????????????????????????????????????????????????????????????????????????????????????????????????????????????????????????????????????????????????????????????????????????????????????????????????????????????????????????????????????????????????????????????????????????????????????????????????????????????????????????????????????????????????????????????????????????????????????????????????????????????????????????????????????????????????????????????????????????????????????????????????????????????????????????????????????????????????????????????????????????????????????????????????????????????????????????????????????????????????????????????????????????????????????????????????????????????????????????????????????????????????????????????????????????????????????????????????????????????????????????????????????????????????????????????????????????????????????????????????????????????????????????????????????????????????????????????????????????????????????????????????????????????????????????????????????????????????????????????????????????????????????????????????????????????????????????????????????????????????????????????????????????????????????????????????????????????????????????????????????????????????????????????????????????????????????????????????????????????????????????????????????????????????????????????????????????????????????????????????????????????????????????????????????????????????????????????????????????????????????????????????????????????????????????????????????????????????????????????????????????????????????????????????????????????????????????????????????????????????????????????????????????????????????????????????????????????????????????????????????????????????????????????????????????????????????????????????????????????????????????????????????????????????????????????????????????????????????????????????????????????????????????????????????????????????????????????????????????????????????????????????????????????????????????????????????????????????????????????????????????????????????????????????????????????????????????????????????????????????????????????????????????????????????????????????????????????????????????????????????????????????----------------------CCATCAGTACAGGTCAATGCGTACACTTGCGATCGATGTGGCTGCGAGATATTCCAGCCTGTGATGGCGAAGCAATTCACACCAATGACAGAATGTCCAGCAGATGAATGTAAGAAGAATAACTCCAAGGGACAATTATTCCTATCTACTCGGGCATCCAAATTCTTGCCATTCCAAGAAGTCAAGATACAGGAGATGGCAGATCAGGTTCCCGTTGGTCACATTCCAAGAACCTTGACTGTAAATTGCCACGGCACTCTCACGAGGCAGATCAATCCAGGGGATGTCATTGATGTTGCTGGCATATTTCTACCGACCCCCTATACAGGCTTCAAGGCCATTCGCGCAGGTTTACTGACAGATACCTATCTTGAAGCTCAGCATGTCAATCAACATAAAAAGGCGTACGATGACATAACGCTTGACGCCAAAACTTTCAGGAGAATTGAACAATACAAACACTCTGGCCACATGTATGACTATCTATCGAGATCGATTGCGCCAGAAATTTACGGACATCAGGACGTTAAGAAGGCCCTTCTCCTGCTATTGATTGGTGGATGTACCAAGGAAGTAGGTGATGGCATGCGAATACGTGGAGACATCAATATCTGCTTGATG----------------
	'16_1_Lec_AF_29527'                                ???????????????????????????????????????????????????????????????????????????????????????????????????????????????????????????????????????????????????????????????????????????????????????????????????????????????????????????????????????????????????????????????????????????????????????????????????????????????????????????????????????????????????????????????????????GC-ACTTG-GAGG--ATGTATAGCAATA-GCTAA-TTGCACCAAC----AAAT--AGTTGATGC-AATATCGACTCTGTCGAATAAAATTCTAGGTAGAATTATGATAATGACATTGTCTGCCTATGTGTCTTGACCAAATTACGTGCCAGCAGTCGCGGTAATACGTAGAAGACTAGTGTTATTCATCTTTAATAGGTTTAAAGGGTA-CCTAGACGGTAAATCAAGCCTT--------CAAGGGGACTAATTTACTAGAGTTACTTGTGAGGGGGTATTAAAGTACTAATGGTG---TAGAGATGAAATTCTGTCATACCTCTTTTC---------------GTAAGAAAGATTACGGCACAGGTATAGGCGAAAGCATCCCCTTATGTGATAACTGACGTTGAAGGACGAAGGCTTTGTGTCGCGAACAGGATTAGATACCCCAGTAGTCAAAGCAGAAAATGATGAATGTCATAGATTAGACATAT--AA--TAGTTTATTCTATAAATGAAAGTGTAAGCATTCCACCTCAAGAGTAATTTGGCAACATTGGAACTGAAATCATTAGACCGTTTTTGAAACCAGTAGTGAAGTATGTTG-TTTAATTTGTTAGCTCTCAAAAAACC-TTACCACAATTTGAATATTTATATCAATTTATTTAT-CTTTTTATTTC------------TTCTTCATTTTTTAT---------------------------------------------------------------TT-------------------------------------------TTATAAAAAAAGGAATAAATAATGGAACAA---------TA-------AATAATAAGATGGTAAAAAAGATATCTTTACAAGCGTTGCACGGCTGTCTTCAGTTAATGTCGTGAGACTCTGGTTAGTTCCATTAAATTAACGTAAACCCTTACTT-TA-TTTT-TATATAAAGTAGTTCCCC-ACTAGATTGGATAAGATAACAGGGACTAAGAGCAAGTCATCATGG-CCTGAATATTGTGGG-CTATAGA-CGTGCCACATAAACC-TTACAAAA-GGATGTG-AAATTGTGAAATT-GAGCTAATCCCCC-AAATATGGAGATACACCAACA-TGGATGAGTTGTT?????????????????????????????????????????????????????????????????????????????????????????????????????????????????????????????????????????????????????????????????????????????????????????????????????????????????????????????????????????????????????????????????????????????????????????????????????????????????????????????????????????????????????????????????????????????????????????????????????????????????????????????A------------------CGAGAGA-GGGGCCT------C-GCGCTCCC------------GGGG--------GCTCC-----------GG------CCCCC-AACT-CTTCCACCCCGT---GT-CCATC--TAC-CT-TTGTTGCTTTGGCGGGCCG-GGAGC--------------ACCGCTCC--TG-CCG-----------GCCGG-GG----------------------GCCT-----TCGCG-TCCCGTCCGG--------T-AAG---------CGCCCG-TCGGA-GGT--CC-------AT-CAAAACCCG-----TCTAT----T---------------------GGTGAA-GTC-CGAGTATAAACCATAATAGTAA----------------AAAACTTTCAACAACGGATC----TCTTGGTTCTGGCATCGATGAAGAACGCAGCGAAATGCGATAAGTAATGTGAATTGCAGAATTCAGTGAATCATCGAATCTTTGAACGCACATTGCGCCCCTCGGTATTCC-GGGGGG-CAT-ACCTGTT-CGAGC-GTCA-TTAC-ACCCCTCAAGCG-TAGCTTGGTAT-TGGG-CCCTCGCCGACCGT-----------------G---GCGT-A-CCCG-AAAATCAGTGGTGGG-TCCGTCGT--GA-CT-TCAAG-C----GTAGT----AAATT---------------TTCTCCCGCTTCGAACG------TT-CG--CGT-GGCGACCGGCCAA----------------------AACCC---------CGATTAA------TCTCGAAC????????????????????????????????????????GATTGACCTCGG-ATCAGGTAGGGATACCCGCTGAACTTAAGCATATCAATAAGCGGAGGAAAAGAAACCAACAGGGATTGCCTCAGTAACGGCGA-GTGAAG--CGGCAAAAGCTCAAATTTGAAATCTGGCCTCTTTC-GGGGTTCGAGTTGTAATTTGTAGAGGATGTTTCGGGCGCGGCGCCGGTC-TAGGTCCCTTGGAACAGGGCGTCACAGAGGGTGAGAATCCCGTACGTGACCGGTGACCAACCCC-TCAC-GAAACCCCTTCGACGAGTCGAGTTGTTTGGGAATGCAGCTCAAAATGGG-TGGTAAATTTCATCTAAAGCTAAATACCGGCCGGAGACCGATAGCGCACAAGTAGAGTGATCGAAAGATGAAAAGCACTTTGGAAAGAGAGTCAAAAAGTACGTGAAATTGTTGAAAGGGAAGCGCTTGCAACCAGACCTG-TCCG-CCGACGATCAGCCTCCG--------TTC-TCGGGGGTGCACTCG-TCGGCGATCAGGCCAGCATCGGTTCGG-GCGG-CGGGATAAAGGCC-CTGGGAATGTAGC-TC--CC-C-TC----GGGGAG-TGTTAT-AGCCCTC-GGTGCAATGCCG-CCAGCCCGGACCGAGGACCGCGCTTCGGCTAGGATGCTGGCGTAATGGTTGTAAGCGACCCGTCTTG-AAACACGGACCAA-GGAGTATAATATCTATGCGAGTGTTTGGGCGT-CAAACCCATACGCGTAATGAAAGTGAACGGAGGTGAGAACCCTGA------AGGGC-GCATCATCGACCGATCCTGATGTCTTCGGATGGATTTGAGTACGAGCATAGCTATTGTGACCCGAAAG------------------------------------------------------------------------ATGGTGATCTATACCTGGATAGGGTGAAGCCAGAGGAAACTCTGGTGGAGGCTCGCAGCGGTTCTGACGTGCAAATCGATCGTCAAA------------------------------------------------------------------------------------------------------------------------------------------------------------------------------------------------------------------------TTTGGGTATAG-------------------------------------------------------------G----------------------------------------------------------------G----------------------------------------------------------------------------------------GC-----------------------------------------------------------------------------------------------------------------------------------------------------------------------------------------------------------------------------------GAAAGACTAA---TC---------------------------------------------------------------------------------------------------------------------------------------------------------------------------------------------GAACCAT-----------------------------------------------------------------------------------------------------------------------------------------------------------------------------------------------------------------------------------------------------------------------------------------------------------------------------------------------------------------------------------------------------------------------------CT---------------------------------------------------------------------------------------------------------------------------------------------------------------------------------------------------------------------------AGTA---------------------------------------------------------GCTGGTTCCT--------------------------------------------------------------------------------------------------------------------------------------------------------------------------------------------GCCGAAGTTTCCCTCAGGATAGCAGTAACGTTTT-CAG-TTTTATGAGGTAAAGCGAATGATTAGAGGCCTTGGGG-TTGAAACAACCT------------------------------------------------------------T-AACCTATTCTCAAACTTTAAA-TATGT-AAGAAGT-CCTTGTTAC--TTAGTTGAACGTGGACATTTGAATGCAC-CGTTACTAGTGGG?????????????????????????????????????????????????????????????????????????????????????????????????????????????????????????????????????????????????????????????????????????GGCAAGATCCTAGTAGATGAAGTCAGTCATCCC-------------TCTTGGGATGACCATTCTCATCCTGTGTTGGGCTGACGTCTAAACCATGTAGAGCAATCCAGCATTTGTGGACGCTTTACGTTATCGAGATCCCAAGAGGCGATTCGATGCGGTCTGGCGACTTTGCAAGCCGAAGATGATATGCGAGACCACTGTTACTTTGGACGAAGACGCC---------CCACCAGAGAAGCAGAAAGAACCAAAACATGATCACGGTGGTTGTGGAAACATTCAACCCGAAATCAGGCGAGAAGGGCTGAGACTGAACGGAACATGGAAGCCTCAAAAAGGTGATGAGGAGAATGAAGGTCAACAACCAGAAAAGAAGCCTATAAGTCCACAGATGGCCCTCAATATTTTCCGTCATATCACCACAGAAGATATTAGACGAATGGGCTTGAGTAACGACTATGCGCGTCCGGAGTGGATGATCATTACTGTCCTTCCTGTACCGCCTCCGCCTGTTAGGCCTAGTATCTCTGTGGACGGTGGAAATGGACCACGTGGGGAAGATGACTTGACGTACAAACTTGGCGACATCATACGTGCGAATGGGAATGTTCGACGTTGCGAAACCGAAGGCTCT?????????????????????????????????????????????????????????????????????????????????????????????????????????????????????????????????????????????????????????????????????????????????????????????????????????????????????????????????????????????????????????????????????????????????????????????????????????????????????????????????????????????????????????????????????????????????????????????????????????????????????????????GCTGAAACTCCGGAAGGGCAAGCTTGTGGTTTGGTGAAAAATTTGGCATTGATGTGCTATATCACTGTGGGGTCACCAAGTGATCCCATAATCGACTTCATGGTGCAGAGAAACATGGACGTCTTAGAAGAGTACGAACCGCTCAATTTCCCAAATGCTACTAAAATCTTCGTCAACGGCGTCTGGGTAGGGGTTCATCGAGAGCCGGCCCATCTTGTTAGCAACGTCCAAGCTCTACGAAGGAATGGGTTGATTTCTCATGAAGTCAGCTTGATTCGAGATGTACGAGACCGAGAATTCAAAATTTTCACGGATGCCGGGCGAGTCTGTCGACCTCTCTTCGTTATTGACAATGATCCTAAAAGCAGTAATTATGGGAATCTTGTCTTAACCAAAGAGATGGTGCAAAATGTGGAAGATGACCGAGAAATCCTAGCGGGAATGGAGCCTGAGGAAAGGGACAGAGCGGAGATGGGATGGAAGCGGCTAGTCAAGGCTGGTGTAGTCGAGTATGTGGATGCTGAAGAAGAAGAAACTATCATGATTACCATGACTCCGGAAGACTTGGAGAATTCTCGCGCTTTACAGCAGGGCTATGAGTTGCCAGAA------GTTGGACCCGACGAGCTGAACAAGCGCGTCAAGGCAGCTGCCAACCCT---------GGTGCAAAGCAGTGGACACATTGTGAGATTCATCCAAGTATGATCTTAGGGATATGCGCAAGCATCATCCCCTTTCCGGATCACAACCAGGTATGACAGATTGATTGGCTTCTCGAGTAATACTGACGCGATATTAGTCTCCAAGAAATACCTACCAGTCTGCTATGG???????????????????????????????????????????????????????????????????????????????????????????????????????????????????????????????????????????????????????????????????????????????????????????????????????????????????????????????????????????????????????????????????????????????????????????????????????????????????????????????????????????????????????????????????????????????????????????????????????????????????????????????????????????????????????????????????????????????????????????????????????????????????????????????????????????????????????????????????????????????????????????????????????????????????????????????????????????????????????????????????????????????????
	'16_10_Lec_AF_29466'                               ?????????????????????????????????????????????????????????????????????????????????????????????????????????????????????????????TCCC-TATAA---------------------TAATAAAGAAAC-TATGTTTCGCTCTTAGA--AGTGTGT--ATCTCGTGTA----TTGTAGTAGTTAGGGTAAGA-GCCTAACTAGCTTTATACACGCAGTCGAAACTGAAAGGTTGATCGATCA-CAGTGGGCCTGAATAAAGCCCACGACGAGAGTTACAGCAGTGA-GGAATATTGGTCAATAGCCTAACGGCTGAACCAGCAACTTG-GAGG-AATGTATAGCAATA-GCTAA-TTGCATCAA-TGTTTAAA-TAATTGATGC-AATATCGACTATGTCGAATAAAATTCTAGGTAGAATTATGATAATGACATTGTCTGCCTATGTGTCTTGACCAAATTACGTGCCAGCAGTCGCGGTAATACGTAGAAGACTAGTGTTATTCATCTTTAATAGGTTTAAAGGGTA-CCTAGACGGTAAATCAAGCCTGAAA------TATGGGACTAATATACTAGAGTTACTTACGAGGGGGTATTAAAGTACTGCTGGTG---TAGAGATGAAATTCTGTCATACCTCGTTTC---------------ACAGGAAACACTACGGCACAGGTATAGGCGAAAGCATCTCCTTATGTGATAACTGACGTTGAAGGACGAAGGCTTTGTGTAGCGAACAGGATTAGATACCCCAGTAGTCAAAGCAGAAAATGATGAATGTCATAGATTAGATATAT-------AGTTTATTCTATAAATGAAAGTGTAAGCATTCCACCTCAAGAGTAATTTGGCAACATTGGAACTGAAATCATTAGACCGTTTCTGAAACCAGTAGTGAAGTATGTTG-TTTAATTTGATAATCCGCAAAAAACC-TTACCACAATTTGAATATTTTAATTTTTATTTTCTT-----------------------------------------------------------------------------------------------------------------------------------------TATCTGTTTTTGTATTGCCTTGCTTGATTTTTTACTAAAAAAAGTTATGTAAAAGAAAAATAATAAGAAGAAAATAAAAATTAATTTACAAGCGTTGCACGGCTGTCTTCAGTTAATGTCGTGAGATTCTGGTTAGTTCCATT-AATTAACGTAAACCCTTACTT-TA-TTTT-TATATAGAGTTGTTCCCC-ACTAGATTGGATAAGATAACAGGGACTAAGA-CAAGTCATCATGG-CCTAAATATTGTGGG-CTATAGA-CGTGCCACATAAACC-TTACAAAA-GGATGTG-AAATTGCGAAATT-GAGCTAATCCCCC-AAAA-TGGAGATACACTAACAATGGATTGTAGTCGGGTAACTCGA?????????????????????????????????????????????????????????????????????????????????????????????????????????????????????????????????????????????????????????????????????????????????????????????TGCACGTTTGCCTACCGGAACCCCCCGCAGCGACTCTAAAGAAGTGCCCCAGTCGGCCCCGATAGCGGGTCGGCGACGCCGTCAATCTGCTCTGGGAGCGCCCTGCGCGGCCCTACCAGAAGCCCCTTTGGGGGTCCACAGATCAAACGACAGCGGCCGCCCCCGGGCGGTTGAGATATGACCGGCCCCGGCCTTCATCGGCCGGCGACCTCGCGGAACCTGCGGAAGGATCATTAATGA-GAGGGGT-------------AAAACCCGCGGGG--------------GCTCCGG-----------------CCCCC-TACT-CTAC-GCCC-CT---GT-ATACC--TAC-CA-TTGTTGCTTTGGCGGGCCTTGGGGTT-------------------------------------------------------------------CGCCCCTTGCCGTCCGGCGGCTCCGTCGCCGGCTCGGTTCG---------CGCCCG-TCAGAGGCCCATCAAACTATTTTATC------------------------------------------AGTGAC-GTC-CGAGTAAAAACCACAATAGCA-----------------AAAACTTTCAACAACGGATC----TCTTGGTTCTGGCATCGATGAAGAACGCAGCGAAATGCGATAAGTAATGTGAATTGCAGAATTCAGTGAATCATCGAATCTTTGAACGCACATTGCGCCCCTCGGTATTCC-GGGGGG-CAT-GCCTGTT-CGAGC-GTCA-TTGC-ACCCCTCAAGCT-CTGCTTGGTAT-TGGG--CCTCGCCCCCC---------------------GGGCGG-A-CCTG-AAAGTCAGTGGC-GG-CCCGGCGT--GA-CT-TCGAG-C----GTAGT----AATTTCAT--------------CTCCCGCTTTGGAAG-------TTCG--CGT-CGGGACCGGCCAGCAAGCCTTTTGTTTTTCAAT?????????????????????????????????????????????????????????????????????????????????????????????????????????????????????????????????????????????????????????????????????????????????????????????????????????????????????????????????????????????????????????????????????????????????????????????????????????????????????????????????????????????????????????????????????????????????????????????????????????????????????????????????????????????????????????????????????????????????????????????????????????????????????????????????????????????????????????????????????????????????????????????????????????????????????????????????????????????????????????????????????????????????????????????????????????????????????????????????????????????????????????????????????????????????????????????????????????????????????????????????????????????????????????????????????????????????????????????????????????????????????????????????????????????????????????????????????????????????????????????????????????????????????????????????????????????????????????????????????????????????????????????????????????????????????????????????????????????????????????????????????????????????????????????????????????????????????????????????????????????????????????????????????????????????????????????????????????????????????????????????????????????????????????????????????????????????????????????????????????????????????????????????????????????????????????????????????????????????????????????????????????????????????????????????????????????????????????????????????????????????????????????????????????????????????????????????????????????????????????????????????????????????????????????????????????????????????????????????????????????????????????????????????????????????????????????????????????????????????????????????????????????????????????????????????????????????????????????????????????????????????????????????????????????????????????????????????????????????????????????????????????????????????????????????????????????????????????????????????????????????????????????????????????????????????????????????????????????????????????????????????????????????????????????????????????????????????????????????????????????????????????????????????????????????????????????????????????????????????????????????????????????????????????????????????????????????????????????????????????????????????????????????????????????????????????????????????????????????????????????????????????????????????????????????????????????????????????????????????????????????????????????????????????????????????????????????????????????????????????????????????????????????????????????????????????????????????????????????????????????????????????????????????????????????????????????????????????????????????????????????????????????????????????????????????????????????????????????????????????????????????????????????????????????????????????????????????????????????????????????????????????????????????????????????????????????????????????????????????????????????????????????????????????????????????????????????????????????????????????????????????????????????????????????????????????????????????????????????????????????????????????????????????????????????????????????????????????????????????????????????????????????????????????????????????????????????????????????????????????????????????????????????????????????????????????????????????????????????????????????????????????????????????????????????????????????????????????????????????????????????????????????????????????????????????????????????????????????????????????????????????????????????????????????????????????????????????????????????????????????????????????????????????????????????????????????????????????????????????????????????????????????????????????????????????????????????????????????????????????????????????????????????????????????????????????????????????????????????????????????????????????????????????????????????????????????????????????????????????????????????????????????????????????????????????????????????????????????????????????????????????????????????????????????????????????????????????????????????????????????????????????????????????????????????????????????????????????????????????????????????????????????????????????????????????????????????????????????????????????????????????????????????????????????????????????????????????????????????????????????????????GCAGAAACTCCAGAGGGTCAAGCTTGTGGTCTTGTCAAGAATCTAGCACTCATGTGCTACATCACAGTTGGTTCACCTAGTGAACCCCTCATCGACTACATGATCCAGAGGAACATGGACGTTCTGGAGGAGTACGAGCCACTTACTTTTCCGAATGCGACGAAAGTCTTTTTAAACGGTGTATGGGTGGGCGTTCATCGTGAGCCGGCTCATCTTGTAAACCACGTCCTAGGGCTGCGACGAGACGGAATGATCTCACACGAGGTCAGCTTAGTCCGTGATGTCCGAGATCGAGAATTCAAGATCTTCACAGATGCTGGCAGAGTATGTCGGCCTTTATTCGTGATTGACAATGACCCTAAGAGTAGCAATTGTGGAAATCTCGTCTTGACGAAAGAGATAGTGCAACAGGTGGAGGAGGATAGAGAAGCCCTTGTCGGCATGGATCCTGAAGAGCGAGAGAACCTCACTTTAGGCTGGAAACGATTGATCAAGCAGGGTATAGTAGAGTATGTGGATGCAGAGGAGGAGGAGACAATTATGATTACTATGACGCCCCAACAGCTAGAGGAGTCGCGGCAGGTATTGCAAGGTTATACATTGCCAGAA------CCTGGAGATGACGAGCTCAACAAGCGTGTCACCGCGAAAGTGAATACT---------TCTGCGAGGAATTGGACACATTGCGAGATCCATCCGAGTATGATTCTCGGTATATGTGCTAGCATCATTCCTTTCCCGGATCACAATCAGGTAAATCCTTTCATAGATCTGAGTCTTGAATGGTTGCTAACTCTGGACTAGTCTCCTAGAAACACTTACCAGTCTGCT???????????????????????????????????????????????????????????????????????????????????????????????????????????????????????????????????????????????????????????????????????????????????????????????????????????????????????????????????????????????????????????????????????????????????????????????????????????????????????????????????????????????????????????????????????????????????????????????????????????????????????????????????????????????????????????????????????????????????????????????????????????????????????????????????????????????????????????????????????????????????????????????????????????????????????????????????????????????????????????????????????????????????
	'16_11_Lec_AF_29480'                               ?????????????????????????????????????????????????????????????????????????????????????????????????????????????????????????????????????????????????????????????????????????????????????????????????????????????????????????????????????????????????????????????????????????????????????????????????????????????????????????????????????????????????????????????????????????????????????????????????????????????????????????????????????????????????????????????????????????????????????????????????????????????????????????????????????????????????????????????????????????????????????????????????????????????????????????????????????????????????????????????????????????????????????????????????????????????????????????????????????????????????????????????????????????????????????????????????????????????????????????????????????????????????????????????????????????????????????????????????????????????????????????????????????????????????????????????????????????????????????????????????????????????????????????????????????????????????????????????????????????????????????????????????????????????????????????????????????????????????????????????????????????????????????????????????????????????????????????????????????????????????????????????????????????????????????????????????????????????????????????????????????????????????????????????????????????????????????????????????????????????????????????????????????????????????????????????????????????????????????????????????????????????????????????????????????????????????????????????????????????????????????????????????-------------------------------------------------------------------------------------------------------------------------------------------------------------------------------------GCGCTCGTTTGCCTACCGGAGCCCCCCGCAGCGACTCTAAAGAAGTGCCCCAGTCGGCCCCGAGACGAGGGTCGGCGACGCCGTCAATCTGCTCTGGGAGCGCCGTACGCGACCCTACCAGAAGCCCCCCTCGGGGGTCCACAGATCAAACGACAGCGGCCGCCCCGGGCGGTTGAGATATGACCGGCCCCGGCCTTCATCGGCCGGCGACCTCGCGGAACCTGCGGAAGGATCATTAACGAGAGGGGTAAAACCCGGGGGGCTCCGG------------------------------------------------CCCCC-GACT-CTAC-ACCCTT----GT-GTACT--TAC-CT-TTGTTGCTTTGGCGGGCCG------------------------------------------------------------------TGGGGTTCGCCCCTCGCCGTCCGGCGGCTCTGTCGCCGGCTCCGTTCG----------CGCCCG-TCAGAGGCCCAACCAACCCTATTTCTC-----------------------------------------AGTGAC-GTC-CGAGTAAAAACCACAATCGTAA----------------AAAACTTTCAACAACGGATC----TCTTGGTTCTGGCATCGATGAAGAACGCAGCGAAATGCGATAAGTAATGTGAATTGCAGAATTCAGTGAATCATCGAATCTTTGAACGCACATTGCGCCCCTCGGTATTCC-GGGGGG-CAT-GCCTGTT-CGAGC-GTCA-TTGC-ACCCCTCAAGCT-CTGCTTGGTAC-TGGG--CCTCGCCCCCTGGG---------------------CGTA--CCCG-AAAGTCAGTGGC-GG-CCCGACGC--GA-CT-TCGAG-C----GTAGT----AAATT---------------ATCTCCCGCTTTGGAAG----------TTCGCGTCGGGACCGGCCAAGAAGCCTCCTATTTTCAAT------------------------------------------------------------------------------GATTGACCTCGG-ATCAGGTAGGGATACCCGCTGAACTTAAGCATATCAATAAGCGGAGGAAAAGAAACCAACAGGGATTGCCTCAGTAACGGCGA-GTGAAG--CGGCAAAAGCTCAAATTTGAAATCTGGCT-CCTTC-GGGGTCCGAGTTGTAATTTGTAGAGGAGATTTCGGGCGCGGCGCCGGTC-TAAGTCCCTTGGAACAGGGCGTCATAGAGGGTGAGAATCCCGTATGTGACCGGTGACCAACCCC-ATGT-GAAACTCCTTCGACGAGTCGAGTTGTTTGGGAATGCAGCTCAAAATGGG-AGGTAAATTTCTTCTAAAGCTAAATACCGGCCAGAGACCGATAGCGCACAAGTAGAGTGATCGAAAGATGAAAAGCACTTTGGAAAGAGAGTCAAACAGTACGTGAAATTGTTGAAAGGGAAGCGCTTGCAACCAGACCTG-TCCG-TGGGCGATCAACCTCCG--------TTC-TCGGGGGTGCACTCG-TCCACGATCAGGCCAGCATCGGTTTGG-GCGG-TTGGATAAAGGCC-TTGGGAACGTGGC-TC--CC-????????????????????????????????????????????????????????????????????????????????????????????????????????????????????????????????????????????????????????????????????????????????????????????????????????????????????????????????????????????????????????????????????????????????????????????????????????????????????????????????????????????????????????????????????????????????????????????????????????????????????????????????????????????????????????????????????????????????????????????????????????????????????????????????????????????????????????????????????????????????????????????????????????????????????????????????????????????????????????????????????????????????????????????????????????????????????????????????????????????????????????????????????????????????????????????????????????????????????????????????????????????????????????????????????????????????????????????????????????????????????????????????????????????????????????????????????????????????????????????????????????????????????????????????????????????????????????????????????????????????????????????????????????????????????????????????????????????????????????????????????????????????????????????????????????????????????????????????????????????????????????????????????????????????????????????????????????????????????????????????????????????????????????????????????????????????????????????????????????????????????????????????????????????????????????????????????????????????????????????????????????????????????????????????????????????????????????????????????????????????????????????????????????????????????????????????????????????????????????????????????????????????????????????????????????????????????????????????????????????????????????????????????????????????????????????????????????????????????????????????????????????????????????????????????????????????????????????????????????????????????????????????????????????????????????????????????????????????????????????????????????????????????????????????????????????????????????????????????????????????????????????????????????????????????????????????????????????????????????????????????????????????????????????????????????????????????????????????????????????????????????????????????????????????????????????????????????????????????????????????????????????????????????????????????????????????????????????????????????????????????????????????????????????????????????????????????????????????????????????????????????????????????????????????????????????????????????????????????????????????????????????????????????????????????????????????????????????????????????????????????????????????????????????????????????????????????????????????????????????????????????????????????????????????????????????????????????????????????????????????????????????????????????????????????????????????????????????????????????????????????????????????????????????????????????????????????????????????????????????????????????????????????????????????????????????????????????????????????????????????????????????????????????????????????????????????????????????????????????????????????????????????????????????????????????????????????????????????????????????????????????????????????????????????????????????????????????????????????????????????????????????????????????????????????????????????????????????????????????????????????????????????????????????????????????????????????????????????????????????????????????????????????????????????????????????????????????????????????????????????????????????????????????????????????????????????????????????????????????????????????????????????????????????????????????????????????????????????????????????????????????????????????????????????????????????????????????????????????????????????GAAACTCCAGAGGGTCAAGCTTGTGGTCTTGTCAAAAATCTAGCACTCATGTGCTACATCACAGTTGGTTCACCTAGCGATCCCCTCATCAACTACATGATGGGGAGGAACATGGACCTTCTGGAGGAGTACGAGCCACTGACTTTTCCGAATGCGACGAAAGTCTTCTTAAACGGTGTATGGGTAGGCGTTCATCGTGAGCCCGCTCATCTTGTTAACCACGTCCTATGGCTGCGACGCAAGGGACAGATCTCACACGAGGTCAGCTTAGTCCGTGATGTCCGGGATCGAGAATTCAAGATCTTCACAGATGCTGGCAGAGTATGTCGGCCTTTATTCGTGATTGACAATGACCCTACAAGTAGCAATTGTGGAAACCTCGCCTTGACGAAGGAGATAGTGCAACAGGTGGAGGAGGATAGAGAAGCCCTGGTCGGCATGGATCCTGAAGAGAGAGAGAATCTTGACTTAGGCTGGAAACGATTGATCAAGCAGGGTATAGTAGAGTATGTGGATGCAGAGGAGGAGGAGACAATTATGATTACTATGACGCCCCAGCAACTGGAGGAGTCGCGGCAGGTATTGCAAGGTTATACCTTGCCAGAA------CCCGGAGATGACGAGCTCAACAAGCGTGTTACCGCGAAAGTGAATACA---------TCTGCAAGGAATTGGACACATTGTGAGATCCATCCGAGTATGATACTCGGTATATGTGCTAGCATTATTCCTTTCCCGGATCACAATCAGGTAAATTCTTGCATAGATCTGAGTCTTGATTGGTTGCTAACTCTGGATTAGTCCCCCAGAAACACTTACCAGTCTGCT???????????????????????????????????????????????????????????????????????????????????????????????????????????????????????????????????????????????????????????????????????????????????????????????????????????????????????????????????????????????????????????????????????????????????????????????????????????????????????????????????????????????????????????????????????????????????????????????????????????????????????????????????????????????????????????????????????????????????????????????????????????????????????????????????????????????????????????????????????????????????????????????????????????????????????????????????????????????????????????????????????????????????
	'16_12_Lec_AF_29537'                               ????????????????????????????????????????????????????????????????????????????????????????????????????????????????????????????TTCCCTTATATT---------------------AATAAAGAAACTTATGTTTCGCTCTTAGA--AGTGTGT--ATCTCGTGTA----TTGTAGTAGTAAGGGTAAGA-GCCTAACTAGCTTTATACACGCAGTCGAAACTGAAAGGTTGATCGATCA-CAGTGGGCCTGAATAAAGCCCACGACGAGAGTTACAGCAGTGA-GGAATATTGGTCAATAGCCTAACGGCTGAACCAGCAACTTG-GAGG-AATGTATAGCAATA-GCTAA-TTGCATCAATGTTTAAAT--AATTGATGC-AATATCGACTATGTCGAATAAAATTCTAGGTAGAATTATGATAATGACATTATCTGCCTATGTGTCTTGACCAAATTACGTGCCAGCAGTCGCGGTAATACGTAGAAGACTAGTGTTATTCATCTTTAATAGGTTTAAAGGGTA-CCTAGACGGTAAATCAAGCCTG------AAATATGGGACTAATATACTAGAGTTACTTACGAGGGGGTATTAAAGTACTGCTGGTG---TAGAGATGAAATTCTGTCATACCTCGTTTC---------------ACAGGAAACACTACGGCACAGGTATAGGCGAAAGCATCTCCTTATGTGATAACTGACGTTGAAGGACGAAGGCTTTGTGTAGCGAACAGGATTAGATACCCCAGTAGTCAAAGCAGAAAATGATGAATGTCATAGATTAGATAT-----A--TAGTTTATTCTATAAATGAAAGTGTAAGCATTCCACCTCAAGAGTAATTTGGCAACATTGGAACTGAAATCATTAGACCGTTTCTGAAACCAGTAGTGAAGTATGTTG-TTTAATTTGATAATCCGCAAAAAACC-TTACCACAATTTGAATATTTTAATTTTTATTTATTT-TATCTGTTTTT------------GTATTGCCTTGCTTGATTTTT------------------------TACTAAAAAAAGTT------------------------------------------------------------------ATGTAAAAGAAAAAT----------------------------------AATAAGAAGAAAATAAAAATTAATTTACAAGCGTTGCACGGCTGTCTTCAGTTAATGTCGTGAGATTCTGGTTAGTTCCATT-AATTAACGTAAACCCTTACTT-TA-TTTT-TATATAGAGTTGTTCCCC-ACTAGATTGGATAAGATAACAGGGACTAAGA-CAAGTCATCATGG-CCTAAATATTGTGGG-CTATAGA-CGTGCCACATAAACC-TTACAAAA-GGATGTG-AAATTGCGAAATT-GAGCTAATCCCCC-AAAA-TGGAGATAC-CTAACA-TGGATG???????????????????????????????????????????????GCGCTCGTTTGCC---TACCGGAGCCCCCCGCA-GCGAC-TCTAAAGAAG--TGCCCCAGTCGGCCC-CGATATGAGGGTCGGCGACGCCGTCAATC--TGCTCTGGGAGCGCCGTACGCGA------------------CCCTACCAGAAGCCCCCC---TCGGGGGTCCACAGATCAAACGACAGCGGCCG--------------CCCCGGGCGGTTGAGATATGACCGGCCCCGGCCTT-CATCGGCCGGCG-----------------------------------------------------------------------------------------ACCTCGCGGAACCTGCGGAAGGATCATTA--------------------ACGAGA-GGGGTAA----------AA-CCC------------GGGGG-------GCTCC-----------GG------CCCCC-AACT-CTAC-ACCC-TT---GT-GTACT--TAC-CT-TTGTTGCTTTGGCGGGCCG-TGGGG--------------TTCGCCCCT-CG-CCG-----------TCCGG-CG----------------------GCTC-----TGTCG--CCGGCTCGC--------T-TCG---------CGCCCG-TCAGA-GGC--CC-------AA-CCAACCCTA-----TTTCT----C---------------------AGTGAC-GTC-CGAGTAAAAAACCACAATCGTA----------------AAAACTTTCAACAACGGATC----TCTTGGTTCTGGCATCGATGAAGAACGCAGCGAAATGCGATAAGTAATGTGAATTGCAGAATTCAGTGAATCATCGAATCTTTGAACGCACATTGCGCCCCTCGGTATTCC-GGGGGG-CAT-GCCTGTT-CGAGC-GTCA-TTGC-ACCCCTCAAGCT-CTGCTTGGTAT-TGGG--CCTCGCCCCC-TG-----------------G---GCGT-A-CCCG-AAAGTCAGTGGC-GG-CCCGGCGT--GA-CT-TCGAG-C----GTAGT----AAATT---------------ATCTCCCGCTTTGGAAG------TT-CG--CGT-CGGGACCGGCCAA----------------------CAAGC---------C-TCCTA------TTTTCAAT????????????????????????????????????????GATTGACCTCGG-ATCAGGTAGGGATACCCGCTGAACTTAAGCATATCAATAAGCGGAGGAAAAGAAACCAACAGGGATTGCCTCAGTAACGGCGA-GTGAAG--CGGCAAAAGCTCAAATTTGAAATCTGGCC-CCTTC-GGGGTCCGAGTTGTAATTTGTAGAGGAGATTTCGGGCGCGGCGCCGGTC-TAAGTCCCTTGGAACAGGGCGTCATAGAGGGTGAGAATCCCGTATGTGACCGGTGACCAACCCC-ATGT-GAAACTCCTTCGACGAGTCGAGTTGTTTGGGAATGCAGCTCAAAATGGG-AGGTAAATTTCTTCTAAAGCTAAATACCGGCCAGAGACCGATAGCGCACAAGTAGAGTGATCGAAAGATGAAAAGCACTTTGGAAAGAGAGTCAAACAGTACGTGAAATTGTTGAAAGGGAAGCGCTTGCGACCAGACCTG-TCCG-TGGGCGATCAACCTCCG--------TTC-TCGGGGGTGCACTCG-TCCACGATCAGGCCAGCATCGGTTTGG-GCGG-TCGGATAAAGGCC-TTGGGAACGTGGC-TC--CC-C-T???????????????????????????????????????????????????????????????????????????????????????????????????????????????????????????????????????????????????????????????????????????????????????????????????????????????????????????????????????????????????????????????????????????????????????????????????????????????????????????????????????????????????????????????????????????????????????????????????????????????????????????????????????????????????????????????????????????????????????????????????????????????????????????????????????????????????????????????????????????????????????????????????????????????????????????????????????????????????????????????????????????????????????????????????????????????????????????????????????????????????????????????????????????????????????????????????????????????????????????????????????????????????????????????????????????????????????????????????????????????????????????????????????????????????????????????????????????????????????????????????????????????????????????????????????????????????????????????????????????????????????????????????????????????????????????????????????????????????????????????????????????????????????????????????????????????????????????????????????????????????????????????????????????????????????????????????????????????????????????????????????????????????????????????????????????????????????????????????????????????????????????????????????????????????????????????????????????????????????????????????????????????????????????????????????????????????????????????????????????????????????????????????????????????????????????????????????????????????????????????????????????????????????????????????????????????????????????????????????????????????????????????????????????????????????????????????????????????????????????????????????????????????????????????????????????????????????????????????????????????????????????????????????????????????????????????????????????????????????????????????????????????????????????????????????????????????????????????????????????????????????????????????????????????????????????????????????????????????????????????????????????????????????????????????????????????????????????????????????????????????????????????????????????????????????????????????????????????????????????????????????????????????????????????????????????????????????????????????????????????????????????????????????????????????????????????????????????????????????????????????????????????????????????????????????????????????????????????????????????????????????????????????????????????????????????????????????????????????????????????????????????????????????????????????????????????????????????????GGCAAGATCTTAGTAGATGAGGTTAGTCATTCC----------CGACAGGGATGGTCACCGCTGTCTAGCACACTGGACTGACATCGACGTCGTCTAGAGTAATCCTGCATTTACGGAAGCTTTACGCTACCGAGATCCTAAGAGACGCTTTGACGCGGTGTGGCGGCTTTGCAAGCCTAAAATGATATGCGAGCAGACTGTCGCAGCTGATGATGAAGAG---CCTAACAATGCAAGCAAATCCAAAGAACCAAAACATGATCATGGCGGTTGTGGCAACATCCAGCCTGAGATTCGTCGGGAAGGGCTTAAGCTGAATGGTACGTACAAGCCCCAGAAGGGCGATGAGGAAACCGAAGGTCAGCAACCTGAAAAGAAGCCTATATCCGCACAAATGGCTCTCAATATTTTCCGTCATATCTCCACAGATGATATCAGACGTATGGGCTTGAGCAACGATTATGCTCGTCCGGAGTGGATGATCATTACTGTACTTCCGGTCCCACCACCTCCAGTCCGTCCGAGCATATCCGTAGACGGAGGGAACGGTCCTCGTGGTGAGGATGATTTAACATATAAGCTCGGTGATATCATTCGCGCAAATGGAAACGTCCGGCGTTGCGAAACTGAAGGATCT?????????????????????????????????????????????????????????????????????????????????????????????????????????????????????????????????????????????????????????????????????????????????????????????????????????????????????????????????????????????????????????????????????????????????????????????????????????????????????????????????????????????????????????????????????????????????????????????????????????????????????????????GCAGAAACTCCAGAGGGTCAAGCTTGTGGTCTTGTCAAAAATCTAGCACTCATGTGCTACATCACAGTTGGTTCTCCTAGCGATCCCCTCATCAACTACATGATGGGGAGGAACATGGACCTTCTGGAGGAGTACGAGCCACTGACTTTTCCGAATGCGACGAAAGTCTTCTTAAACGGTGTATGGGTAGGCGTTCATCGTGAGCCCGCTCATCTTGTTAACCACGTCCTATGGCTGCGACGCAAGGGACAGATCTCACACGAGGTCAGCTTAGTCCGTGATGTCCGGGATCGAGAATTCAAGATCTTCACAGATGCTGGCAGAGTATGTCGGCCTTTATTCGTGATTGACAATGACCCTACGAGTAGCAATTGTGGAAACCTCGCCTTGACGAAGGAGATAGTGCAACAGGTGGAGGAGGATAGAGAAGCCTTGGTCGGCATGGATCCTGAAGAGAGAGAGAATCTTGACTTAGGCTGGAAACGATTGATCAAGCAGGGTATAGTAGAGTATGTGGATGCAGAGGAGGAGGAGACAATTATGATTACTATGACGCCCCAGCAACTGGAGGAGTCGCGGCAGGTATTGCAAGGTTATACCTTGCCAGAA------CCCGGAGATGACGAGCTCAACAAGCGTGTTACCGCGAAAGTGAATACA---------TCTGCAAGGAATTGGACACATTGTGAGATCCATCCGAGTATGATACTCGGAATATGTGCTAGCATTATTCCTTTCCCGGATCACAATCAGGTAAATTCTTGCA?AGATCTGAGTCTTGATTGGTTGCTAACTCTGGATTAGTCCCCCAGAAACACTTACCAGTCTGCT???????????????????????????????????????????????????????????????????????????????????????????????????????????????????????????????????????????????????????????????????????????????????????????????????????????????????????????????????????????????????????????????????????????????????????????????????????????????????????????????????????????????????????????????????????????????????????????????????????????????????????????????????????????????????????????????????????????????????????????????????????????????????????????????????????????????????????????????????????????????????????????????????????????????????????????????????????????????????????????????????????????????????
	'16_13_Lec_AF_29637'                               ???????????????????????????????????????????????????????????????????????????????????????????????????????????????????????GAAAGATCCCTTATAT---------------------TAATAAAGAAACTTATGTTTCGCTCTTAGA--AGTGTGT--ATCTCGTGTA----TTGTAGTAGTAAGGGTAAGA-GCCTAACTAGCTTTATACACGCAGTCGAAACTGAAAGGTTGATCGATCA-CAGTGGGCCTGAATAAAGCCCACGACGAGAGTTACAGCAGTGA-GGAATATTGGTCAATAGCCTAACGGCTGAACCAGCAACTTG-GAGG-AATGTATAGCAATA-GCTAA-TTGCATCAA-TGTTTAAA-TAATTGATGC-AATATCGACTATGTCGAATAAAATTCTAGGTAGAATTATGATAATGACATTATCTGCCTATGTGTCTTGACCAAATTACGTGCCAGCAGTCGCGGTAATACGTAGAAGACTAGTGTTATTCATCTTTAATAGGTTTAAAGGGTA-CCTAGACGGTAAATCAAGCCTGAAA------TATGGGACTAATATACTAGAGTTACTTACGAGGGGGTATTAAAGTACTGCTGGTG---TAGAGATGAAATTCTGTCATACCTCGTTTC---------------ACAGGAAACACTACGGCACAGGTATAGGCGAAAGCATCTCCTTATGTGATAACTGACGTTGAAGGACGAAGGCTTTGTGTAGCGAACAGGATTAGATACCCCAGTAGTCAAAGCAGAAAATGATGAATGTCATAGATTAGATATAT-------AGTTTATTCTATAAATGAAAGTGTAAGCATTCCACCTCAAGAGTAATTTGGCAACATTGGAACTGAAATCATTAGACCGTTTCTGAAACCAGTAGTGAAGTATGTTG-TTTAATTTGATAATCCGCAAAAAACC-TTACCACAATTTGAATATTTTAATTTTTATTTATTT-----------------------------------------------------------------------------------------------------------------------------------------TATCTGTTTTTGTATTGCCTTGCTTGATTTTTTACTAAAAAAAGTTATGTAAAAGAAAAATAATAAGAAGAAAATAAAAATTAATTTACAAGCGTTGCACGGCTGTCTTCAGTTAATGTCGTGAGATTCTGGTTAGTTCCATT-AATTAACGTAAACCCTTACTT-TA-TTTT-TATATAGAGTTGTTCCCC-ACTAGATTGGATAAGATAACAGGGACTAAGA-CAAGTCATCATGG-CCTAAATATTGTGGG-CTATAGA-CGTGCCACATAAACC-TTACAAAA-GGATGTG-AAATTGCGAAATT-GAGCTAATCCCCC-AAAA-TGGAGATACACTAACAATGGA?????????????????????????????????????????????????????????????????????????????????????????????????????????????????????????????????????????????????????????????????????????????????????????????????????????GTGCGCTCGTTTGCCTACCGGAGCCCCCCGCAGCGACTCTAAAGAAGTGCCCCAGTCGGCCCCGATATGAGGGTCGGCGACGCCGTCAATCTGCTCTGGGAGCGCCGTACGCGACCCTACCAGAAGCCCCCCCTCGGGGGTCCACAGATCAAACGACAGCGGCCGCCCCGGGCGGTTGAGATATGACCGGCCCCGGCCTTCATCGGCCGGCGACCTCGCGGAACCTGCGGAAGGATCATTAACGAGA-GGGGTAA----------AA-CCCGGGGG-------------------GCTCCGG-----------------CCCCC-AACT-CTAC-ACCC-TT---GT-GTGCT--TAC-CT-TTGTTGCTTTGGCGGGCCGTGGGGTT-------------------------------------------------------------------CGCCCCTCGCCGTCCGGCGGCTCTGTCGCCGGCTCGGTTCG---------CGCCCG-TCAGAGGCCCAACCAACCCTATTTCTC-----------------------------------------AGTGAC-GTC-CGAGTAAAAAACCACAATCGTA----------------AAAACTTTCAACAACGGATC----TCTTGGTTCTGGCATCGATGAAGAACGCAGCGAAATGCGATAAGTAATGTGAATTGCAGAATTCAGTGAATCATCGAATCTTTGAACGCACATTGCGCCCCTCGGTATTCC-GGGGGG-CAT-GCCTGTT-CGAGC-GTCA-TTGC-ACCCCTCAAGCT-CTGCTTGGTAT-TGGG--CCTCGCCCCCT---------------------GGGCGT-A-CCCG-AAAGTCAGTGGC-GG-CCCGGCGT--GA-CT-TCGAG-C----GTAGT----AAATTAT---------------CTCCCGCTTTGGAAG-------TTCG--CGT-CGGGACCGGCCAACAAGCCTCCTATTTTCAAT??????????????????????????????????????????????????????????????????????????????????????????????????????????????????????????????????????????????????????????????????????????????????????????????????????????????????????????????????????????????????????????????????????????????????????????????????????????????????????????????????????????????????????????????????????????????????????????????????????????????????????????????????????????????????????????????????????????????????????????????????????????????????????????????????????????????????????????????????????????????????????????????????????????????????????????????????????????????????????????????????????????????????????????????????????????????????????????????????????????????????????????????????????????????????????????????????????????????????????????????????????????????????????????????????????????????????????????????????????????????????????????????????????????????????????????????????????????????????????????????????????????????????????????????????????????????????????????????????????????????????????????????????????????????????????????????????????????????????????????????????????????????????????????????????????????????????????????????????????????????????????????????????????????????????????????????????????????????????????????????????????????????????????????????????????????????????????????????????????????????????????????????????????????????????????????????????????????????????????????????????????????????????????????????????????????????????????????????????????????????????????????????????????????????????????????????????????????????????????????????????????????????????????????????????????????????????????????????????????????????????????????????????????????????????????????????????????????????????????????????????????????????????????????????????????????????????????????????????????????????????????????????????????????????????????????????????????????????????????????????????????????????????????????????????????????????????????????????????????????????????????????????????????????????????????????????????????????????????????????????????????????????????????????????????????????????????????????????????????????????????????????????????????????????????????????????????????????????????????????????????????????????????????????????????????????????????????????????????????????????????????????????????????????????????????????????????????????????????????????????????????????????????????????????????????????????????????????????????????????????????????????????????????????????????????????????????????????????????????????????????????????????????????????????????????????????????????????????????????????????????????????????????????????????????????????????????????????????????????????????????????????????????????????????????????????????????????????????????????????????????????????????????????????????????????????????????????????????????????????????????????????????????????????????????????????????????????????????????????????????????????????????????????????????????????????????????????????????????????????????????????????????????????????????????????????????????????????????????????????????????????????????????????????????????????????????????????????????????????????????????????????????????????????????????????????????????????????????????????????????????????????????????????????????????????????????????????????????????????????????????????????????????????????????????????????????????????????????????????????????????????????????????????????????????????????????????????????????????????????????????????????????????????????????????????????????????????????????????????????????????????????????????????????????????????????????????????????????????????????????????????????????????????????????????????????????????????????????????????????????????????????????????????????????????????????????????????????????????????????????????????????????????????????????????????????????????????????????????????????????????????????????????????????????????????????????????????????????????????????????????????????????????????????????????????????????????????????????????????????????????????????????????????????????????????????????????????????????????????????????????????????????????????????????????????????????????????????????????????????????????????????????????????????????????????????????????????????????????????????????????????GCAGAAACTCCAGAGGGTCAAGCTTGTGGTCTTGTCAAAAATCTAGCACTCATGTGCTACATCACAGTTGGTTCACCTAGCGATCCCCTCATCAACTACATGATGGGGAGGAACATGGACCTTCTGGAGGAGTACGAGCCACTGACTTTTCCGAATGCGACGAAAGTCTTCTTAAACGGTGTATGGGTAGGCGTTCATCGTGAGCCCGCTCATCTTGTTAACCACGTCCTATGGCTGCGACGCAAGGGACAGATCTCACACGAGGTCAGCTTAGTCCGTGATGTCCGGGATCGAGAATTCAAGATCTTCACAGATGCTGGCAGAGTATGTCGGCCTTTATTCGTGATTGACAATGACCCTACGAGTAGCAATTGTGGAAACCTCGCCTTGACAAAGGAGATAGTGCAACAGGTGGAGGAGGATAGAGAAGCCCTGGTCGGCATGGATCCTGAAGAGAGAGAGAATCTTGACTTAGGCTGGAAACGATTGATCAAGCAGGGTATAGTAGAGTATGTGGATGCAGAGGAGGAGGAGACAATTATGATTACTATGACGCCCCAGCAACTGGAGGAGTCGCGGCAGGTATTGCAAGGTTATACCTTGCCAGAA------CCCGGAGATGACGAGCTCAACAAGCGTGTTACCGCGAAAGTGAATACA---------TCTGCAAGGAATTGGACACATTGTGAGATCCATCCGAGTATGATACTCGGTATATGTGCTAGCATTATTCCTTTCCCGGATCACAATCAGGTAAATTCTTGCATAGATCTGAGTCTTGATTGGTTGCTAACTCTGGATTAGTCCCCCAGAAACACTTACCAGTCTGCT???????????????????????????????????????????????????????????????????????????????????????????????????????????????????????????????????????????????????????????????????????????????????????????????????????????????????????????????????????????????????????????????????????????????????????????????????????????????????????????????????????????????????????????????????????????????????????????????????????????????????????????????????????????????????????????????????????????????????????????????????????????????????????????????????????????????????????????????????????????????????????????????????????????????????????????????????????????????????????????????????????????????????
	'16_14_Lec_AF_29586'                               ???????????????????????????????????????????????????????????????????????????????????????????????????????????????????????????????????????????????????????????????????????????????????????????????????????????????????????????????????????????????????????????????????????????????????????????????????????????????????????????????????????????????????????????????????????GC-ACTTG-GAGG--ATGTATAGCAATA-GCTAA-TTGCATCAATGTTTAAAT--AATTGATGC-AATATCGACTATGTCGAATAAAATTCTAGGTAGAATTATGATAATGACATTATCTGCCTATGTGTCTTGACCAAATTACGTGCCAGCAGTCGCGGTAATACGTAGAAGACTAGTGTTATTCATCTTTAATAGGTTTAAAGGGTA-CCTAGACGGTAAATAAAGCCTG------AAATATGGGACTAATATACTAGAGTTACTTACGAGGGGGTATTAAAGTACTGCTGGTG---TAGAGATGAAATTCTGTCATACCTCGTTTC---------------ACAGGAAACACTACGGCACAGGTATAGGCGAAAGCATCTCCTTATGTGATAACTGACGTTGAAGGACGAAGGCTTTTTGTAGCGAACAGGATTAGATACCCCAGTAGTCAAAGCAGAAAATGATGAATGTCATAGATTAGATAT-----A--TAGTTTATTCTATAAATGAAAGTGTAAGCATTCCACCTCAAGAGTAATTTGGCAACATTGGAACTGAAATCATTAGACCGTTTCTGAAACCAGTAGTGAAGTATGTTG-TTTAATTTGATAATCCGCAAAAAACC-TTACCACAATTTGAATATTTATATCTCTTTTTTCTT-ATCTTTTTTTT------------TTTTCTCTTTCTTCATCTTTTCTAC-------------TG-CTCTTGCGGAGCAAAGTGCTCCTT---------ATTCTTATTCGGTGAATA-------TGAATATAAGCAAGAAAAAGGAGGTGATGAAAAAGGAAAAT--------------------------AATAAAGAAGAAATCCAGAGAAGAAAATGTATTTACAAGCGTTGCACGGCTGTCTTCAGTTAATGTCGTGAGACTCTGGTTAGTTCCATTAAATTAACGTAAACCCTTACTT-TA-TTTT-TACATAAAGTTGTTCCCC-GCTAGATAGGATATGATAACAGGGACTAAGA-CAAGTCATCATGG-CCTAAATATTGTGGG-CTATAGA-CGTGCCACATAAACC-TTACAAAA-GGATGTG-AAATTGCGAAATT-GAGCTAATCCCCC-AAAA-TGGAGATAC-CTAACA-TGGATGA????????????????????????????????????????GTAGGTGCGCTCGTTTGCC---TACCGGAGCCCCCCGCA-GCGAC-TCTAAAGAAG--TGCCCCAGTCGGCCC-CGATATGAGGGTCGGCGACGCCGTCAATC--TGCTCTGGGAGCGCCGCACGCGA------------------CCCTACCAGAAGCCTCCC---TCGGGGGTCCACAGATCAAACGACAGCGGCCG--------------CCCCGGGCGGTTGAGATATGACCGGCCCCGGCCTT-CATCGGCCGGCG-----------------------------------------------------------------------------------------ACCTCGCGGAACCTGCGGAAGGATCATTA--------------------ACGAGA-GGGGTAA----------AA-CCC------------GGGGG-------GCTCC-----------GG------CCCCC-AACT-CCAC-ACCC-TT---GT-GTACT--TAC-CT-TTGTTGCTTTGGCGGGCCG-TGGGG--------------TTCGCCCCT-CG-CCG-----------TCCGG-CG----------------------GCTC-----TGTCG--CCGGCTCGG--------T-TCG---------CGCCCG-TCAGA-GGC--CC-------AA-CCAACCCTA-----TTTCT----C---------------------AGTGAC-GTC-CGAGTAAAAAACCACAATCGTA----------------AAAACTTTCAACAACGGATC----TCTTGGTTCTGGCATCGATGAAGAACGCAGCGAAATGCGATAAGTAATGTGAATTGCAGAATTCAGTGAATCATCGAATCTTTGAACGCACATTGCGCCCCTCGGTATTCC-GGGGGG-CAT-GCCTGTT-CGAGC-GTCA-TTGC-ACCCCTCAAGCT-CTGCTTGGTAT-TGGG--CCTCGCCCCC-TG-----------------G---GCGT-A-CCCG-AAAGCCAGTGGC-GG-CCCGGCGT--GA-CT-TCGAG-C----GTAGT----AAATT---------------ATCTCCCGCTTTGGAAG------TT-CG--CGT-CGGGACCCGCCAA---------------------CAAGCC-----------TCCCA------TTTTCAAT????????????????????????????????????????GATTGACCTCGG-ATCAGGTAGGGATACCCGCTGAACTTAAGCATATCAATAAGCGGAGGAAAAGAAACCAACAGGGATTGCCTCAGTAACGGCGA-GTGAAG--CGGCAAAAGCTCAAATTTGAAATCTGGCT-CCTTC-GGGGTCCGAGTTGTAATTTGTAGAGGAGATTTCGGGCGCGGCGCCGGTC-TAAGTCCCTTGGAACAGGGCGTCATAGAGGGTGAGAATCCCGTATGTGACCGGTGACCAACCCC-ATGT-GAAACTCCTTCGACGAGTCGAGTTGTTTGGGAATGCAGCTCAAAATGGG-AGGTAAATTTCTTCTAAAGCTAAATACCGGCCAGAGACCGATAGCGCACAAGTAGAGTGATCGAAAGATGAAAAGCACTTTGGAAAGAGAGTCAAACAGTACGTGAAATTGTTGAAAGGGAAGCGCTTGCAACCAGACCTG-TCCG-TGGGCGATCAACCTCCG--------TTC-TCGGGGGTGCACTCG-CCCACGATCAGGCCAGCATCGGTTTGG-GCGG-TCGGATAAAGGCC-TTGGGAACGTGGC-TC--CC-C-TC----GGGGAG-TG?????????????????????????????????????????????????????????????????????????????????????????????????????????????????????????????????????????????????????????????????????????????????????????????????????????????????????????????????????????????????????????????????????????????????????????????????????????????????????????????????????????????????????????????????????????????????????????????????????????????????????????????????????????????????????????????????????????????????????????????????????????????????????????????????????????????????????????????????????????????????????????????????????????????????????????????????????????????????????????????????????????????????????????????????????????????????????????????????????????????????????????????????????????????????????????????????????????????????????????????????????????????????????????????????????????????????????????????????????????????????????????????????????????????????????????????????????????????????????????????????????????????????????????????????????????????????????????????????????????????????????????????????????????????????????????????????????????????????????????????????????????????????????????????????????????????????????????????????????????????????????????????????????????????????????????????????????????????????????????????????????????????????????????????????????????????????????????????????????????????????????????????????????????????????????????????????????????????????????????????????????????????????????????????????????????????????????????????????????????????????????????????????????????????????????????????????????????????????????????????????????????????????????????????????????????????????????????????????????????????????????????????????????????????????????????????????????????????????????????????????????????????????????????????????????????????????????????????????????????????????????????????????????????????????????????????????????????????????????????????????????????????????????????????????????????????????????????????????????????????????????????????????????????????????????????????????????????????????????????????????????????????????????????????????????????????????????????????????????????????????????????????????????????????????????????????????????????????????????????????????????????????????????????????????????????????????????????????????????????????????????????????????????????????????????????????????????????????????????????????????????????????????????????????????????????????????????????????????????????????????????????????????????????????????????????????????????????????????????????????????????????????????????????????????????????????????GGCAAGATCTTAGTAGATGAGGTTAGTCATTCC----------CGACAGGGATGGTCACCGCTGTCTAGCACACTGGACTGACATCGACGTCGTCTAGAGTAATCCTGCATTTACGGAAGCTTTACGCTACCGAGATCCTAAGAGACGCTTTGACGCGGTGTGGCGGCTTTGCAAGCCTAAAATGATATGCGAGCAGACTGTCGCAGCTGATGATGAAGAG---CCTAACAATGCAAGCAAATCCAAAGAACCAAAACATGATCATGGCGGTTGTGGCAACATCCAGCCTGAGATTCGTCGGGAAGGGCTTAAGCTGAATGGTACGTACAAGCCCCAGAAGGGCGATGAGGAAACCGAAGGTCAGCAACCTGAAAAGAAGCCTATATCCGCACAAATGGCTCTCAATATTTTCCGTCATATCTCCACAGATGATATCAGACGTATGGGCTTGAGCAACGATTATGCTCGTCCGGAGTGGATGATCATTACTGTACTTCCGGTCCCACCACCTCCAGTCCGTCCGAGCATATCCGTAGACGGAGGGAACGGTCCTCGTGGTGAGGATGATTTAACATATAAGCTCGGTGATATCATTCGCGCAAATGGAAACGTCCGGCGTTGCGAAACTGAAGGATCT?????????????????????????????????????????????????????????????????????????????????????????????????????????????????????????????????????????????????????????????????????????????????????????????????????????????????????????????????????????????????????????????????????????????????????????????????????????????????????????????????????????????????????????????????????????????????????????????????????????????????????????????????????????????????????????????????????????????????????????????????????????????????????????????????????????????????????????????????????????????????????????????????????????????????????????????????????????????????????????????????????????????????????????????????????????????????????????????????????????????????????????????????????????????????????????????????????????????????????????????????????????????????????????????????????????????????????????????????????????????????????????????????????????????????????????????????????????????????????????????????????????????????????????????????????????????????????????????????????????????????????????????????????????????????????????????????????????????????????????????????????????????????????????????????????????????????????????????????????????????????????????????????????????????????????????????????????----------------------------------GTCAATGCGTACACTTGCGATCGCTGCGGTTGCGAAATATTTCAGCCTGTGATGGCGAAGCAATTTACACCAATGACAGAATGTCCAGCAGATGAATGCAAGAAGAACAACTCCAAAGGACAATTATTCCTGTCTACTCGGGCATCCAAATTCTTGCCATTTCAAGAAGTCAAGATACAGGAGATGGCAGATCAAGTTCCTGTTGGTCACATTCCGAGAACCCTGACTGTACATTGCCATGGCACTTTGACCAGGCAGATCAATCCTGGGGATGTCATTGATGTTGCTGGCATATTTCTACCAACCCCCTATACAGGCTTCAAGGCCATTCGCGCAGGTCTACTAACAGATACCTATCTTGAAGCTCAGCATGTCAATCAGCATAAGAAGGCGTACGATGACATAATGCTTGACGCTAAAACTTTCAGGAGAATTGAACAATATAAAAATTCTGGCCATATGTATGAGTATCTATCGAGATCGATTGCGCCAGAAATTTACGGACATCAGGACGTTAAGAAGGCCCTTCTCCTGCTATTGATTGGTGGTTGTACCAAGGAAGTAGGTGACGGCATGCGAATACGTGGAGATATCAACATCTGCCTAATG----------------
	'16_15_Lec_AF_29421'                               ??????????????????????????????????????????????????????????????????????????????????????????????????????????????????????????????????????????????????????????????????????????????????????????????????????????TATCTCGTGTATTGTAGTAGTAAGGGTAAGAGCCTAACTAGCTTTATACACGCAGTCGAAACTGAAAGGTTGATCGATCACAGTGGGCCTGAATAAAGCCCACGACGAGAGTTACAGCAGTGA-GGAATATTGGTCAATAGCCTAACGGCTGAACCAGCAACTTG-GAGG-AATGTATAGCAATA-GCTAA-TTGCATCAATGTTTAAAT--AATTGATGC-AATATCGACTATGTCGAATAAAATTCTAGGTAGAATTATGATAATGACATTATCTGCCTATGTGTCTTGACCAAATTACGTGCCAGCAGTCGCGGTAATACGTAGAAGACTAGTGTTATTCATCTTTAATAGGTTTAAAGGGTA-CCTAGACGGTAAATCAAGCCTG------AAATATGGGACTAATATACTAGAGTTACTTACGAGGGGGTATTAAAGTACTGCTGGTG---TAGAGATGAAATTCTGTCATACCTCGTTTC---------------ACAGGAAACACTACGGCACAGGTATAGGCGAAAGCATCTCCTTATGTGATAACTGACGTTGAAGGACGAAGGCTTTGTGTAGCGAACAGGATTAGATACCCCAGTAGTCAAAGCAGAAAATGATGAATGTCATAGATTAGATATA-------TAGTTTATTCTATAAATGAAAGTGTAAGCATTCCACCTCAAGAGTAATTTGGCAACATTGGAACTGAAATCATTAGACCGTTTCTGAAACCAGTAGTGAAGTATGTTG-TTTAATTTGATAATCCGCAAAAAACC-TTACCACAATTTGAATATTTTAA-----------------------------------------------------------------------------------------------------------------------------------------TTTTTATTTATTTTATCTGTTTTTGTATTGCCTTGCTTGATTTTTTACTAAAAAAAGTTATGTAAAAGAAAAATAATAAGAAGAAAATAAAAATTAATTTACAAGCGTTGCACGGCTGTCTTCAGTTAATGTCGTGAGATTCTGGTTAGTTCCATT-AATTAACGTAAACCCTTACTT-TA-TTTT-TATATAGAGTTGTTCCCC-ACTAGATTGGATAAGATAACAGGGACTAAGA-CAAGTCATCATGG-CCTAAATATTGTGGG-CTATAGA-CGTGCCACATAAACC-TTACAAAA-GGATGTG-AAATTGCGAAATT-GAGCTAATCCCCC-AAAA-TGGAGATACACTAA?????????????????????????????????????????????????????GGTGCGCTCGTTTGCC---TACCGGAGCCCCCCGCA-GCGAC-TCTAAAGAAG--TGCCCCAGTCGGCCC-CGATATGAGGGTCGGCGACGCCGTCAATC--TGCTCTGGGAGCGCCGTACGCGA------------------CCCTACCAGAAGCCCCCC---TCGGGGGTCCACAGATCAAACGACAGCGGCCG--------------CCCCGGGCGGTTGAGATATGACCGGCCCCGGCCTT-CATCGGCCGGCG-----------------------------------------------------------------------------------------ACCTCGCGGAACCTGCGGAAGGATCATTA--------------------ACGAGA-GGGGTAA----------AA-CCC------------GGGGG-------GCTCC-----------GG------CCCCC-AACT-CTAC-ACCC-TT---GT-GTGCT--TAC-CT-TTGTTGCTTTGGCGGGCCG-AGGGG--------------TTCGCCCCT-CG-CCG-----------TCCGG-CG----------------------GCTC-----TGTCG--CCGGCTCGG--------T-TCG---------CGCCCG-TCAGA-GGC--CC-------AA-CCAACCCTA-----TTTCT----C---------------------AGTGAC-GTC-CGAGAAAAAAACCACAATCGTA----------------AAAACTTTCAACAACGGATC----TCTTGGTTCTGGCATCGATGAAGAACGCAGCGAAATGCGATAAGTAATGTGAATTGCAGAATTCAGTGAATCATCGAATCTTTGAACGCACATTGCGCCCCTCGGTATTCC-GGGGGG-CAT-GCCTGTT-CGAGC-GTCA-TTGC-ACCCCTCAAGCT-CTGCTTGGTAT-TGGG--CCTCGCCCCC-TG-----------------G---GCGT-A-CCCG-AAAGTCAGTGGC-GG-CCCGGCGT--GA-CT-TCGAG-C----GTAGT----AAGTC---------------ATCTCCCGCTTTGGAAG------TT-CG--CGT-CGGGACCGGCCAA---------------------CAAGCC-----------TCCTA------TTTTCAAT????????????????????????????????????????GATTGACCTCGG-ATCAGGTAGGGATACCCGCTGAACTTAAGCATATCAATAAGCGGAGGAAAAGAAACCAACAGGGATTGCCTCAGTAACGGCGA-GTGAAG--CGGCAAAAGCTCAAATTTGAAATCTGGCT-CCTTC-GGGGTCCGAGTTGTAATTTGTAGAGGAGATTTCGGGCGCGGCGCCGGTC-TAAGTCCCTTGGAACAGGGCGTCATAGAGGGTGAGAATCCCGTATGTGACCGGTGACCAACCCC-ATGT-GAAACTCCTTCGACGAGTCGAGTTGTTTGGGAATGCAGCTCAAAATGGG-AGGTAAATTTCTTCTAAAGCTAAATACCGGCCAGAGACCGATAGCGCACAAGTAGAGTGATCGAAAGATGAAAAGCACTTTGGAAAGAGAGTCAAACAGTACGTGAAATTGTTGAAAGGGAAGCGCTTGCAACCAGACCTG-TCCG-TGGGCGATCAACCTCCG--------TTC-TCGGGGGTGCACTCG-TCCACGATCAGGCCAGCATCGGTTTGG-GCGG-TCGGATAAAGGCC-TTGGGAACGTGGC-TC--CC-C-TC----GGGGAG-TG?????????????????????????????????????????????????????????????????????????????????????????????????????????????????????????????????????????????????????????????????????????????????????????????????????????????????????????????????????????????????????????????????????????????????????????????????????????????????????????????????????????????????????????????????????????????????????????????????????????????????????????????????????????????????????????????????????????????????????????????????????????????????????????????????????????????????????????????????????????????????????????????????????????????????????????????????????????????????????????????????????????????????????????????????????????????????????????????????????????????????????????????????????????????????????????????????????????????????????????????????????????????????????????????????????????????????????????????????????????????????????????????????????????????????????????????????????????????????????????????????????????????????????????????????????????????????????????????????????????????????????????????????????????????????????????????????????????????????????????????????????????????????????????????????????????????????????????????????????????????????????????????????????????????????????????????????????????????????????????????????????????????????????????????????????????????????????????????????????????????????????????????????????????????????????????????????????????????????????????????????????????????????????????????????????????????????????????????????????????????????????????????????????????????????????????????????????????????????????????????????????????????????????????????????????????????????????????????????????????????????????????????????????????????????????????????????????????????????????????????????????????????????????????????????????????????????????????????????????????????????????????????????????????????????????????????????????????????????????????????????????????????????????????????????????????????????????????????????????????????????????????????????????????????????????????????????????????????????????????????????????????????????????????????????????????????????????????????????????????????????????????????????????????????????????????????????????????????????????????????????????????????????????????????????????????????????????????????????????????????????????????????????????????????????????????????????????????????????????????????????????????????????????????????????????????????????????????????????????????????????????????????????????????????????????????????????????????????????????????????????????????????????????????????????????????????????GGCAAGATCTTAGTAGATGAGGTTAGTCCTTCCC----------GACAGGGATGGTCACCGCTGTCTAGCACACTGGACTGACATCGACGTCGTCTAGAGTAATCCTGCATTTACGGAAGCTTTACGCTACCGAGATCCTAAGAGACGCTTTGACGCGGTGTGGCGGCTTTGCAAGCCTAAAATGATATGCGAGCAGACTGTCGCAGCTGATGATGAAGAG---CCTAACAATGCAAGCAAATCCAAAGAACCAAAACATGATCATGGCGGTTGTGGCAACATCCAGCCTGAGATTCGTCGGGAAGGGCTTAAGCTGAATGGTACGTACAAGCCCCAGAAGGGCGATGAGGAAACCGAAGGTCAGCAACCTGAAAAGAAGCCTATATCCGCACAAATGGCTCTCAATATTTTCCGTCATATCTCCACAGATGATATCAGACGTATGGGCTTGAGCAACGATTATGCTCGTCCGGAGTGGATGATCATTACTGTACTTCCGGTCCCACCACCTCCAGTCCGTCCGAGCATATCCGTAGACGGAGGGAACGGTCCTCGTGGTGAGGATGATTTAACATATAAGCTCGGTGATATCATTCGCGCAAATGGAAACGTCCGGCGTTGCGAAACTGAAGGATCT-CCC????????????????????????????????????????????????????????????????????????????????????????????????????????????????????????????????????????????????????????????????????????????????????????????????????????????????????????????????????????????????????????????????????????????????????????????????????????????????????????????????????????????????????????????????????????????????????????????????????????????????????????????????????????????????????????????????????????????????????????????????????????????????????????????????????????????????????????????????????????????????????????????????????????????????????????????????????????????????????????????????????????????????????????????????????????????????????????????????????????????????????????????????????????????????????????????????????????????????????????????????????????????????????????????????????????????????????????????????????????????????????????????????????????????????????????????????????????????????????????????????????????????????????????????????????????????????????????????????????????????????????????????????????????????????????????????????????????????????????????????????????????????????????????????????????????????????????????????????????????????????????????????????????????????????????????????????????????????????????????????????????????????????????????????????????????????????????????????????????????????????????????????????????????????????????????????????????????????????????????????????????????????????????????????????????????????????????????????????????????????????????????????????????????????????????????????????????????????????????????????????????????????????????????????????????????????????????????????????????????????????????????????????????????????????????????????????????????????????????????????????????????????????????????????????????????????????????????????????????????????????????????????????????????????????????????????????????????????????????
	'16_16_Lec_AF_29438'                               ??????????????????????????????????????????????????????????????????????????????????????????????????????????????????????????????????????????????????????????????????????????????????????????????????????????????????GTATTGTAGTAGTTAGGGTAAGAGCCTAACTAGCTTTATACACGCAGTCGAAACTGAAAGGTTGATCGATCACAGTGGGCCTGAAGAAAGCCCACGACGAGAGTTACAGCAGTGA-GGAATATTGGTCAATAGCCTAACGGCTGAACCAGCAACTTG-GAGG-AATGTATAGCAATA-GCTAA-TTGCATCAATGTTTAAAT--AATTGATGC-AATATCGACTATGTCGAATAAAATTCTAGGTAGAATTATGATAATGACATTGTCTGCCTATGTGTCTTGACCAAATTACGTGCCAGCAGTCGCGGTAATACGTAGAAGACTAGTGTTATTCATCTTTAATAGGTTTAAAGGGTA-CCTAGACGGTAAATCAAGCCTG------AAAAATGGGACTAATGTACTAGAGTTACTTACGAGGGGGTATTAAAGTACTGCTGGTG---TAGAGATGAAATTCTGTCATACCTCGTTTC---------------ACAGGAAACATTACGGCACAGGTATAGGCGAAAGCATCTCCTTATGTGATAACTGACGTTGAAGGACGAAGGCTTTGTGTAGCGAACAGGATTAGATACCCCAGTAGTCAAAGCAGAAAATGATGAATGTCATAGATTAGATATA-------TAGTTTATTCTATAAATGAAAGTGTAAGCATTCCACCTCAAGAGTAATTTGGCAACATTGGAACTGAAATCATTAGACCGTTTCTGAAACCAGTAGTGAAGTATGTTG-TTTAATTTGATAATCCGCAAAAAACC-TTACCACAATTTGAATATTTTAA------------------------------------------------------------------------------------------------------------------------------------------TTTTTATTTTTTTTATCTGTTTTTGTATTGCCTTGCTTGATTTTTACCAAAAAAAGTTATGTAAAAGAAAAATAATAAGAAGAAAATAAAAATTAATTTACAAGCGTTGCACGGCTGTCTTCAGTTAATGTCGTGAGATTCTGGTTAGTTCCATT-AATTAACGTAAACCCTTACTT-TA-TTTT-TATATAGAGTTGTTCCCC-ACTAGATTGGATAAGATAACAGGGACTAAGA-CAAGTCATCATGG-CCTAAATATTGTGGG-CTATAGA-CGTGCCACATAAACC-TTACAAAA-GGATGTG-AAATTGCGAAATT-GAGCTAATCCCCC-AAAA-TGGAGA???????????????????????????????????????????????????????????????????????????????????????????????????????????????????????????????????????????????????????????????????????????????????????????????????????????????????????????????????????????????????????????????????????????????????????????????????????????????????????????????????????????????????????????????????????????????????????????????????????????????????????????????????????????????TCATTA--------------------ATGAGA-GGGGTAA----------AA-CCCC-----------GCGGGG------GCTCC-----------AG------CCCTC-AACT-CTAC-ACCC-TT---GT-ACACC--TAC-CT-TTGTTGCTTTGGCGAGCCT--GGGG--------------TTCGCCTCT-TG-CCG-----------TCCGG-CG----------------------GCTC-----CGTCG--CCGGCTCGG--------T-TCG---------CGCCCG-CCAGA-GGC--CC-------AT-CAAACCCTA-----TTTAT----C---------------------AGTGAC-GTC-TGAGCAAAAAAATATAATAGTA----------------AAAACTTTCAACAACGGATC----TCTTGGTTCTGGCATCGATGAAGAACGCAGCGAAATGCGATAAGTAATGTGAATTGCAGAATTCAGTGAATCATCGAATCTTTGAACGCACATTGCGCCCCTCGGTATTCC-GGGGGG-CAT-GCCTGTT-CGAGC-GTCA-TTGC-ACCCCTCAAGCT-CTGCTTGGTAT-TGGG--CCTCGCCCCCCCG-----------------G---GCGG-G-CCCG-AAAGTCAGTGGC-GG-CCCGGCGT--GA-CT-TCGAG-C----GTAGT----AAACT---------------ATCTCCCGCTCTGGAAG------TT-CG--CGT-CGAGACCGGCCAG----------------------CAAGC---------CTCTTTA------TTTTCAAT????????????????????????????????????????GATTGACCTCGG-ATCAGGTAGGGATACCCGCCGAACTTAAGCATATCAATAAGCGGAGGAAAAGAAACCAACAGGGATTGCCTCAGTAACGGCGA-GTGAAG--CGGCAAAAGCTCAAATTTGAAATCTGGCT-CCTTC-GGGGTCCGAGTTGTAATTTGTAGAGGAGATTTCGGGCGCGGCGCCGGTC-TAGGTCCCTTGGAACAGGGCGTCATAGAGGGTGAGAATCCCGTATGTGACCGGTGACCAACCCG-ATGT-GAAACTCCTTCGACGAGTCGAGTTGTTTGGGAATGCAGCTCAAAATGGG-AGGTAAATTTCTTCTAAAGCTAAATACCGGCCAGAGACCGATAGCGCACAAGTAGAGTGATCGAAAGATGAAAAGCACTTTGGAAAGAGAGTCAAACAGTACGTGAAATTGTTGAAAGGGAAGCGCTTGCAACCAGACCTG-TCCG-CGGGCGATCAACCCCTG--------TTC-TCAGGGGTGCACTCG-TCCACGATCAGGCCAGCATCGGTTCGG-GCGG-TCGGATAAAGGCC-TTGGGAACGTGGC-TC--CC-C-TC----GGGGAG-TGTTAT-AGCCCTC-GGTGCAATGCGG-CCAGCCCGGACCGAGG???????????????????????????????????????????????????????????????????????????????????????????????????????????????????????????????????????????????????????????????????????????????????????????????????????????????????????????????????????????????????????????????????????????????????????????????????????????????????????????????????????????????????????????????????????????????????????????????????????????????????????????????????????????????????????????????????????????????????????????????????????????????????????????????????????????????????????????????????????????????????????????????????????????????????????????????????????????????????????????????????????????????????????????????????????????????????????????????????????????????????????????????????????????????????????????????????????????????????????????????????????????????????????????????????????????????????????????????????????????????????????????????????????????????????????????????????????????????????????????????????????????????????????????????????????????????????????????????????????????????????????????????????????????????????????????????????????????????????????????????????????????????????????????????????????????????????????????????????????????????????????????????????????????????????????????????????????????????????????????????????????????????????????????????????????????????????????????????????????????????????????????????????????????????????????????????????????????????????????????????????????????????????????????????????????????????????????????????????????????????????????????????????????????????????????????????????????????????????????????????????????????????????????????????????????????????????????????????????????????????????????????????????????????????????????????????????????????????????????????????????????????????????????????????????????????????????????????????????????????????????????????????????????????????????????????????????????????????????????????????????????????????????????????????????????????????????????????????????????????????????????????????????????????????????????????????????????????????????????????????????????????????????????????????????????????????????????????????????????????????????????????????????????????????????????????????????????????????????????????????????????????????????????????????????????????????????????????????????????????????????????????????????????????????????????????????????????????????????????????????????????????????????????????????????????????????????????????????????????????????????????????????????????????????????????????????????????????????????????????????????????GGCAAGATCTTAGTAGATGAGGTTAGTCATTCC----------TGACAGGGATGGCCACCGCTGTCTAATATACTGGACTGACATCGACGTCGTCTAGAGTAATCCAGCATACACGGAAGCTTTACGTTACCGAGATTCCAAGAGACGATTTGACGCGGTATGGCGGCTTTGCAAGCCTAAAATGATATGCGAGCAGACTGTCGCAGCTGATGATGAAGAA---CCTAACAATACAAGCAAATCCAAAGAACCAAAACATGATCATGGCGGTTGTGGCAACATCCAGCCTGAGATTCGTCGGGAAGGCCTTAAGTTGAACGGTACGTACAAGCCCCAGAAGGGCGATGAGGAAACCGAAGGTCAGCAACCTGAAAAGAAGCCTATATCCGCACAAATGGCTCTCAATATTTTCCGTCATATCTCCACGGATGATATCAGACGTATGGGCTTGAGCAATGATTATGCTCGTCCGGAGTGGATGATCATTACTGTACTTCCGGTACCACCACCTCCAGTCCGTCCGAGCATATCCGTAGACGGAGGGAACGGCCCTCGTGGCGAGGATGACTTAACATACAAGCTTGGTGATATCATTCGTGCAAATGGAAACGTCCGGCGTTGCGAAACTGAGGGATCT????????????????????????????????????????????????????????????????????????????????????????????????????????????????????????????????????????????????????????????????????????????????????????????????????????????????????????????????????????????????????????????????????????????????????????????????????????????????????????????????????????????????????????????????????????????????????????????????????????????????????????????????????????????????????????????????????????????????????????????????????????????????????????????????????????????????????????????????????????????????????????????????????????????????????????????????????????????????????????????????????????????????????????????????????????????????????????????????????????????????????????????????????????????????????????????????????????????????????????????????????????????????????????????????????????????????????????????????????????????????????????????????????????????????????????????????????????????????????????????????????????????????????????????????????????????????????????????????????????????????????????????????????????????????????????????????????????????????????????????????????????????????????????????????????????????????????????????????????????????????????????????????????????????????????????????????????????????????????????????????????????????????????????????????????????????????????????????????????????????????????????????????????????????????????????????????????????????????????????????????????????????????????????????????????????????????????????????????????????????????????????????????????????????????????????????????????????????????????????????????????????????????????????????????????????????????????????????????????????????????????????????????????????????????????????????????????????????????????????????????????????????????????????????????????????????????????????????????????????????????????????????????????????????????????????????????????????????????????????
	'16_17_Lec_AF_29436'                               ???????????????????????????????????????????????????????????????????????????????????????????????????????????????????????????????????????????????????????????????????????????????????????????????????????????????????????????????????????????????????????????????????????????????????????????????????????????????????????????????????????????????????????????????????????????????????????????TAGCAATA-GCTAA-TTGCATCAA-TGTTTAAA-TAATTGATGC-AATATCGACTATGTCGAATAAAATTCTAGGTAGAATTATGATAATGACATTATCTGCCTATGTGTCTTGACCAAATTACGTGCCAGCAGTCGCGGTAATACGTAGAAGACTAGTGTTATTCATCTTTAATAGGTTTAAAGGGTA-CCTAGACGGTAAATCAAGCCTGAAA------TATGGGACTAATATACTAGAGTTACTTACGAGGGGGTATTAAAGTACTGCTGGTG---TAGAGATGAAATTCTGTCATACCTCGTTTC---------------ACAGGAAACACTACGGCACAGGTATAGGCGAAAGCATCTCCTTATGTGATAACTGACGTTGAAGGACGAAGGCTTTGTGTAGCGAACAGGATTAGATACCCCAGTAGTCAAAGCAGAAAATGATGAATGTCATAGATTAGATATAT-------AGTTTATTCTATAAATGAAAGTGTAAGCATTCCACCTCAAGAGTAATTTGGCAACATTGGAACTGAAATCATTAGACCGTTTCTGAAACCAGTAGTGAAGTATGTTG-TTTAATTTGATAATCCGCAAAAAACC-TTACCACAATTTGAATATTTTAATTTTTATTTATTT-----------------------------------------------------------------------------------------------------------------------------------------TATCTGTTTTTGTATTGCCTTGCTTGATTTTTTACTAAAAAAAGTTATGTAAAAGAAAAATAATAAGAAGAAAATAAAAATTAATTTACAAGCGTTGCACGGCTGTCTTCAGTTAATGTCGTGAGATTCTGGTTAGTTCCATT-AATTAACGTAAACCCTTACTT-TA-TTTT-TATATAGAGTTGTTCCCC-ACTAGATTGGATAAGATAACAGGGACTAAGA-CAAGTCATCATGG-CCTAAATATTGTGGG-CTATAGA-CGTGCCACATAAACC-TTACAAAA-GGATGTG-AAATTGCGAAATT-GAGCTAATCCCCC-AAAAATGGAGATACACTAACAATGGATTGTAGTCTG??????????????????????????????????????????????????????????????????????????????????????????????????????????????????????????????????????????????????????????????????????????????????????????????AGGTGCGCTCGTTTGCCTACCGGAGCCCCCCGCAGCGACTCTAAAGAAGTGCCCCAGTCGGCCCCGAGACGAGGGTCGGCGACGCCGTCAATCTGCTCTGGGAGCGCCGTACGCGACCCTACCAGAAGCCCCCCTCGGGGGTCCACAGATCAAACGACAGCGGCCGCCCCGGGCGGTTGAGATATGACCGGCCCCGGCCTTCATCGGCCGGCGACCTCGCGGAACCTGCGGAAGGATCATTAACGAGA-GGGGTAA----------AA-CCCGGGGG-------------------GCTCCGG-----------------CCCCC-GACT-CTAC-ACCC-TT---GT-GTACT--TAC-CT-TTGTTGCTTTGGCGGGCCGTGGGGTT-------------------------------------------------------------------CGCCCCTCGCCGTCCGGCGGCTCTGTCGCCGGCTCCGTTCG---------CGCCCG-TCAGAGGCCCAACCAACCCTATTTCTC-----------------------------------------AGTGAC-GTC-CGAGTAAAAAACCCACAATCGTAA--------------AAAACTTTCAACAACGGATC----TTTTGGTTCTGGCATCGATGAAGAACGCAGCGAAATGCGATAAGTAATGTGAATTGCAGAATTCAGTGAATCATCGAATCTTTGAACGCACATTGCGCCCCTCGGTATTCC-GGGGGG-CAT-GCCTGTT-CGAGC-GTCA-TTGC-ACCCCTCAAGCT-CTGCTTGGTAC-TGGG--CCTCGCCCCCT---------------------GGGCGT-A-CCCG-AAAGTCAGTGGC-GG-CCCGACGC--GA-CT-TCGAG-C----GTAGT----AAATTAT---------------CTCCCGCTTTGGAAG-------TTCG--CGT-CGGGACCGGCCAAGAAGCCTCCTATTTTCAAT???????????????????????????????????????????????????????????????????????????????????????????????????????????????????????????????????????????????????????????????????????????????????????????????????????????????????????????????????????????????????????????????????????????????????????????????????????????????????????????????????????????????????????????????????????????????????????????????????????????????????????????????????????????????????????????????????????????????????????????????????????????????????????????????????????????????????????????????????????????????????????????????????????????????????????????????????????????????????????????????????????????????????????????????????????????????????????????????????????????????????????????????????????????????????????????????????????????????????????????????????????????????????????????????????????????????????????????????????????????????????????????????????????????????????????????????????????????????????????????????????????????????????????????????????????????????????????????????????????????????????????????????????????????????????????????????????????????????????????????????????????????????????????????????????????????????????????????????????????????????????????????????????????????????????????????????????????????????????????????????????????????????????????????????????????????????????????????????????????????????????????????????????????????????????????????????????????????????????????????????????????????????????????????????????????????????????????????????????????????????????????????????????????????????????????????????????????????????????????????????????????????????????????????????????????????????????????????????????????????????????????????????????????????????????????????????????????????????????????????????????????????????????????????????????????????????????????????????????????????????????????????????????????????????????????????????????????????????????????????????????????????????????????????????????????????????????????????????????????????????????????????????????????????????????????????????????????????????????????????????????????????????????????????????????????????????????????????????????????????????????????????????????????????????????????????????????????????????????????????????????????????????????????????????????????????????????????????????????????????????????????????????????????????????????????????????????????????????????????????????????????????????????????????????????????????????????????????????????????????????????????????????????????????????????????????????????????????????????????????????????????????????????????????????????????????????????????????????????????????????????????????????????????????????????????????????????????????????????????????????????????????????????????????????????????????????????????????????????????????????????????????????????????????????????????????????????????????????????????????????????????????????????????????????????????????????????????????????????????????????????????????????????????????????????????????????????????????????????????????????????????????????????????????????????????????????????????????????????????????????????????????????????????????????????????????????????????????????????????????????????????????????????????????????????????????????????????????????????????????GGCAAGATCTTAGTAGATGAGGTTAGTCATTCC----------CGACAGGGATGGTCACCGCTGTCTAGCACACTGGACTGACATTGACGTCGTCTAGAGTAATCCTGCATTTACGGAAGCTTTACGCTACCGAGATCCTAAGAGACGCTTTGACGCGGTGTGGCGGCTTTGCAAGCCTAAAATGATATGCGAGCAGACTGTCGCAGCTGATGATGAAGAG---CCTAACAATGCAAGCAAATCCAAAGAACCAAAACATGATCATGGCGGTTGTGGCAACATCCAGCCTGAGATTCGTCGGGAAGGGCTTAAGCTGAATGGTACGTACAAGCCCCAGAAGGGCGATGAGGAAACCGAAGGTCAGCAACCTGAAAAGAAGCCTATATCCGCACAAATGGCTCTCAATATTTTCCGTCATATCTCCACAGATGATATCAGACGTATGGGCTTGAGCAACGATTACGCTCGTCCGGAGTGGATGATCATTACTGTACTTCCGGTCCCACCACCTCCAGTCCGTCCGAGCATATCCGTAGACGGAGGGAACGGTCCTCGTGGTGAGGATGATTTAACATATAAGCTCGGTGATATCATTCGCGCAAATGGAAACGTCCGGCGTTGCGAAACT?????????????????????????????????????????????????????????????????????????????????????????????????????????????????????????????????????????????????????????????????????????????????????????????????????????????????????????????????????????????????????????????????????????????????????????????????????????????????????????????????????????????????????????????????????????????????????????????????????????????????????????????????????????????????????????????????????????????????????????????????????????????????????????????????????????????????????????????????????????????????????????????????????????????????????????????????????????????????????????????????????????????????????????????????????????????????????????????????????????????????????????????????????????????????????????????????????????????????????????????????????????????????????????????????????????????????????????????????????????????????????????????????????????????????????????????????????????????????????????????????????????????????????????????????????????????????????????????????????????????????????????????????????????????????????????????????????????????????????????????????????????????????????????????????????????????????????????????????????????????????????????????????????????????????????????????????????????????????????????????????????????????????????????????????????????????????????????????????????????????????????????????????????????????????????????????????????????????????????????????????????????????????????????????????????????????????????????????????????????????????????????????????????????????????????????????????????????????????????????????????????????????????????????????????????????????????????????????????????????????????????????????????????????????????????????????????????????????????????????????????????????????????????????????????????????????????????????????????????????????????????????????????????????????????????????????????????????????????????????????????
	'16_18_Lec_AF_29428'                               ???????????????????????????????ATGCTAATCGACGACTAGTTTTAGC-AATTAACTAGTAGTGGTGTACAGGTGAGTATAAGATAACA-CGACCGCCCTTGGAGTAAGGAGAAAGATCCCTTATAAT---------------------AATAAAGAAACTTATGTTTCGCTCTTAGA--AGTGTGT--ATCTCGTGTA----TTGTAGTAGTTAGGGTAAGA-GCCTAACTAGCTTTATACACGCAGTCGAAACTGAAAGGTTGATCGATCA-CAGTGGGCCTGAAGAAAGCCCACGACGAGAGTTACAGCAGTGA-GGAATATTGGTCAATAGCCTAACGGCTGAACCAGCAACTTG-GAGG-AATGTATAGCAATA-GCTAA-TTGCATCAATGTTTAAAT--AATTGATGC-AATATCGACTATGTCGAATAAAATTCTAGGTAGAATTATGATAATGACATTGTCTGCCTATGTGTCTTGACCAAATTACGTGCCAGCAGTCGCGGTAATACGTAGAAGACTAGTGTTATTCATCTTTAATAGGTTTAAAGGGTA-CCTAGACGGTAAATCAAGCCTG------AAAAATGGGACTAATGTACTAGAGTTACTTACGAGGGGGTATTAAAGTACTGCTGGTG---TAGAGATGAAATTCTGTCATACCTCGTTTC---------------ACAGGAAACATTACGGCACAGGTATAGGCGAAAGCATCTCCTTATGTGATAACTGACGTTGAAGGACGAAGGCTTTGTGTAGCGAACAGGATTAGATACCCCAGTAGTCAAAGCAGAAAATGATGAATGTCATAGATTAGATAT-----A--TAGTTTATTCTATAAATGAAAGTGTAAGCATTCCACCTCAAGAGTAATTTGGCAACATTGGAACTGAAATCATTAGACCGTTTCTGAAACCAGTAGTGAAGTATGTTG-TTTAATTTGATAATCCGCAAAAAACC-TTACCACAATTTGAATATTTTAATTTTTATTTTTTT-TATCTGTTTTT------------GTATTGCCTTGCTTGATTTTT-------------------------ACCAAAAAAAGTT------------------------------------------------------------------ATGTAAAAGAAAAAT----------------------------------AATAAGAAGAAAATAAAAATTAATTTACAAGCGTTGCACGGCTGTCTTCAGTTAATGTCGTGAGATTCTGGTTAGTTCCATT-AATTAACGTAAACCCTTACTT-TA-TTTT-TATATAGAGTTGTTCCCC-ACTAGATTGGATAAGATAACAGGGACTAAGA-CAAGTCATCATGG-CCTAAATATTGTGGG-CTATAGA-CGTGCCACATAAACC-TTACAAAA-GGATGTG-AAATTGCGAAATT-GAGCTAATCCCCC-AAAAATGGAGATACACTAACAATGGATTGATCT?????????????????????????????????????????????????????????????????????????????????????????????????????????????????????????????????????????????????????????????????????????????????????????????????????????????????????????????????????????????????????????????????????????????????????????????????????????????????????????????????????????????????????????????????????????????????????????????????????????????????????????TCATTA--------------------ATGAGA-GGGGTAA----------AA-CCC------------GCGGGG------GCTCC-----------AG------CCCTC-AACT-CTAC-ACCC-TT---GTAACACC--TAC-CT-TTGTTGCTTTGGCGAGCCT--GGGG--------------TTCGCCTCT-TG-CCG-----------TCCGG-CG----------------------GCTC-----CGTCG--CCGGCTCGG--------T-TCG---------CGCCCG-CCAGA-GGC--CC-------AT-CAAACCCTA-----TTTAT----C---------------------AGTGAC-GTC-TGAGCAAAAAAATATAATAGTA----------------AAAACTTTCAACAACGGATC----TCTTGGTTCTGGCATCGATGAAGAACGCAGCGAAATGCGATAAGTAATGTGAATTGCAGAATTCAGTGAATCATCGAATCTTTGAACGCACATTGCGCCCCTCGGTATTCC-GGGGGG-CAT-GCCTGTT-CGAGC-GTCA-TTGC-ACCCCTCAAGCT-CTGCTTGGTAT-TGGG--CCTCGCCCCCCCG-----------------G---GCGG-G-CCCG-AAAGTCAGTGGC-GG-CCCGGCGT--GA-CT-TCGAG-C----GTAGT----AAACT---------------ATCTCCCGCTCTGGAAG------TT-CG--CGT-CGAGACCGGCCAG---------------------CAAGCC----------TCTTTA------TTTTCAAT????????????????????????????????????????GATTGACCTCGG-ATCAGGTAGGGATACCCGCTGAACTTAAGCATATCAATAAGCGGAGGAAAAGAAACCAACAGGGATTGCCTCAGTAACGGCGA-GTGAAG--CGGCAAAAGCTCAAATTTGAAATCTGGCT-CCTTC-GGGGTCCGAGTTGTAATTTGTAGAGGAGATTTCGGGCGCGGCGCCGGTC-TAAGTCCCTTGGAACAGGGCGTCATAGAGGGTGAGAATCCCGTATGTGACCGGTGACCAACCCC-ATGT-GAAACTCCTTCGACGAGTCGAGTTGTTTGGGAATGCAGCTCAAAATGGG-AGGTAAATTTCTTCTAAAGCTAAATACCGGCCAGAGACCGATAGCGCACAAGTAGAGTGATCGAAAGATGAAAAGCACTTTGGAAAGAGAGTCAAACAGTACGTGAAATTGTTGAAAGGGAAGCGCTTGCAACCAGACCTG-TCCG-CGGGCGATCAACCCCTG--------TTC-TCAGGGGTGCACTCG-TCCACGATCAGGCCAGCATCGGTTCGG-GCGG-TCGGATAAAGGCC-TTGGGAACGTGGC-TC--CC-C-TC----GGGGAG-TGTTATTAGCCCTC-GGTGCAATGCGG-CCAGCCCGGACCGAGGACCGCGC-TCGGCTAGGAT????????????????????????????????????????????????????????????????????????????????????????????????????????????????????????????????????????????????????????????????????????????????????????????????????????????????????????????????????????????????????????????????????????????????????????????????????????????????????????????????????????????????????????????????????????????????????????????????????????????????????????????????????????????????????????????????????????????????????????????????????????????????????????????????????????????????????????????????????????????????????????????????????????????????????????????????????????????????????????????????????????????????????????????????????????????????????????????????????????????????????????????????????????????????????????????????????????????????????????????????????????????????????????????????????????????????????????????????????????????????????????????????????????????????????????????????????????????????????????????????????????????????????????????????????????????????????????????????????????????????????????????????????????????????????????????????????????????????????????????????????????????????????????????????????????????????????????????????????????????????????????????????????????????????????????????????????????????????????????????????????????????????????????????????????????????????????????????????????????????????????????????????????????????????????????????????????????????????????????????????????????????????????????????????????????????????????????????????????????????????????????????????????????????????????????????????????????????????????????????????????????????????????????????????????????????????????????????????????????????????????????????????????????????????????????????????????????????????????????????????????????????????????????????????????????????????????????????????????????????????????????????????????????????????????????????????????????????????????????????????????????????????????????????????????????????????????????????????????????????????????????????????????????????????????????????????????????????????????????????????????????????????????????????????????????????????????????????????????????????????????????????????????????????????????????????????????????????????????????????????????????????????????????????????????????????????????????????????????????????????????????????????????????????????????????????????????????????????????????????????????????????????????????????????????????????????????????????????????????????????????????????????????????????????????????????????????????????????????GGCAAGATCTTAGTAGATGAGGTTAGTCATTCC----------TGACAGGGATGGCCACCGCTGTCTAATATACTGGACTGACATCGACGTCGTCTAGAGTAATCCAGCATACACGGAAGCTTTACGTTACCGAGATTCCAAGAGACGATTTGACGCGGTATGGCGGCTTTGCAAGCCTAAAATGATATGCGAGCAGACTGTCGCAGCTGATGATGAAGAA---CCTAACAATACAAGCAAATCCAAAGAACCAAAACATGATCATGGCGGTTGTGGCAACATCCAGCCTGAGATTCGTCGGGAAGGCCTTAAGTTGAACGGTACGTACAAGCCCCAGAAGGGCGATGAGGAAACCGAAGGTCAGCAACCTGAAAAGAAGCCTATATCCGCACAAATGGCTCTCAATATTTTCCGTCATATCTCCACGGATGATATCAGACGTATGGGCTTGAGCAATGATTATGCTCGTCCGGAGTGGATGATCATTACTGTACTTCCGGTACCACCACCTCCAGTCCGTCCGAGCATATCCGTAGACGGAGGGAACGGCCCTCGTGGCGAGGATGACTTAACATACAAGCTTGGTGATATCATTCGTGCAAATGGAAACGTCCGGCGTTGCGAAACTGAG??????????????????????????????????????????????????????????????????????????????????????????????????????????????????????????????????????????????????????????????????????????????????????????????????????????????????????????????????????????????????????????????????????????????????????????????????????????????????????????????????????????????????????????????????????????????????????????????????????????????????????????????????????????????????????????????????????????????????????????????????????????????????????????????????????????????????????????????????????????????????????????????????????????????????????????????????????????????????????????????????????????????????????????????????????????????????????????????????????????????????????????????????????????????????????????????????????????????????????????????????????????????????????????????????????????????????????????????????????????????????????????????????????????????????????????????????????????????????????????????????????????????????????????????????????????????????????????????????????????????????????????????????????????????????????????????????????????????????????????????????????????????????????????????????????????????????????????????????????????????????????????????????????????????????????????????????????????????????????????????????????????????????????????????????????????????????????????????????????????????????????????????????????????????????????????????????????????????????????????????????????????????????????????????????????????????????????????????????????????????????????????????????????????????????????????????????????????????????????????????????????????????????????????????????????????????????????????????????????????????????????????????????????????????????????????????????????????????????????????????????????????????????????????????????????????????????????????????????????????????????????????????????????????????????????????????????????????????????????????????
	'16_19_Lec_AF_29434'                               ????????????????????????????????????????????ACTAGTTTTAGC-AATTAACTAGTAGTGGTTTACAGGTGAGTATAAGATAACA-CGACCG-CCTTGGAGTAAGGAGAAAGATCCCTTATAAT---------------------AATAAAGAAACTTATGTTTCGCTCTTAGA--AGTGTGT--ATCTCGTGTA----TTGTAGTAGTTAGGGTAAGA-GCCTAACTAGCTTTATACACGCAGTCGAAACTGAAAGGTTGATCGATCA-CAGTGGGCCTGAAGAAAGCCCACGACGAGAGTTACAGCAGTGA-GGAATATTGGTCAATAGCCTAACGGCTGAACCAGCAACTTG-GAGG-AATGTATAGCAATA-GCTAA-TTGCATCAATGTTTAAAT--AATTGATGC-AATATCGACTATGTCGAATAAAATTCTAGGTAGAATTATGATAATGACATTGTCTGCCTATGTGTCTTGACCAAATTACGTGCCAGCAGTCGCGGTAATACGTAGAAGACTAGTGTTATTCATCTTTAATAGGTTTAAAGGGTA-CCTAGACGGTAAATCAAGCCTG------AAAAATGGGACTAATGTACTAGAGTTACTTACGAGGGGGTATTAAAGTACTGCTGGTG---TAGAGATGAAATTCTGTCATACCTCGTTTC---------------ACAGGAAACATTACGGCACAGGTATAGGCGAAAGCATCTCCTTATGTGATAACTGACGTTGAAGGACGAAGGCTTTGTGTAGCGAACAGGATTAGATACCCCAGTAGTCAAAGCAGAAAATGATGAATGTCATAGATTAGATAT-----A--TAGTTTATTCTATAAATGAAAGTGTAAGCATTCCACCTCAAGAGTAATTTGGCAACATTGGAACTGAAATCATTAGACCGTTTCTGAAACCAGTAGTGAAGTATGTTG-TTTAATTTGATAATCCGCAAAAAACC-TTACCACAATTTGAATATTTTAATTTTTATTTTTTT-TATCTGTTTTT------------GTATTGCCTTGCTTGATTTTT-------------------------ACCAAAAAAAGTT------------------------------------------------------------------ATGTAAAAGAAAAAT----------------------------------AATAAGAAGAAAATAAAAATTAATTTACAAGCGTTGCACGGCTGTCTTCAGTTAATGTCGTGAGATTCTGGTTAGTTCCATT-AATTAACGTAAACCCTTACTT-TA-TTTT-TATATAGAGTTGTTCCCC-ACTAGATTGGATAAGATAACAGGGACTAAGA-CAAGTCATCATGG-CCTAAATATTGTGGG-CTATAGA-CGTGCCACATAAACC-TTACAAAA-GGATGTG-AAATTGCGAAATT-GAGCTAATCCCCC-AAAAATGGAGATACACTAACAATGGAT????????????????????????????????????????????????????????????????????????????????????????????????????????????????????????????????????????????????????????????????????????????????????????????????????????????????????????????????????????????????????????????????????????????????????????????????????????????????????????????????????????????????????????????????????????????????????????????????????????????????????????????????CATTA--------------------ATGAGA-GGGGTAA----------AA-CCC------------GCGGGG------GCTCC-----------AG------CCCTC-AACT-CTAC-ACCC-TT---GTAACACC--TAC-CT-TTGTTGCTTTGGCGAGCCT--GGGG--------------TTCGCCTCT-TG-CCG-----------TCCGG-CG----------------------G?TC-----CGTCG--CCGGCTCGG--------T-TCG---------CGCCCG-CCAGA-GGC--CC-------AT-CAAACCCTA-----TTTAT----C---------------------AGTGAC-GTC-TGAGCAAAAAAATATAATAGTA----------------AAAACTTTCAACAACGGATC----TCTTGGTTCTGGCATCGATGAAGAACGCAGCGAAATGCGATAAGTAATGTGAATTGCAGAATTCAGTGAATCATCGAATCTTTGAACGCACATTGCGCCCCTCGGTATTCC-GGGGGG-CAT-GCCTGTT-CGAGC-GTCA-TTGC-ACCCCTCAAGCT-CTGCTTGGTAT-TGGG--CCTCGCCCCCCCG-----------------G---GCGG-G-CCCG-AAAGTCAGTGGC-GG-CCCGGCGT--GA-CT-TCGAG-C----GTAGT----AAACT---------------ATCTCCCGCTCTGGAAG------TT-CG--CGT-CGAGACCGGCCAG----------------------CAAGC---------CTCTTTA------TTTTCAAT????????????????????????????????????????GATTGACCTCGG-ATCAGG?AGGGATACCCGCTGAACTTAAGCATATCAATAAGCGGAGGAAAAGAAACCAACAGGGATTGCCTCAGTAACGGCGA-GTGAAG--CGGCAAAAGCTCAAATTTGAAATCTGGCT-CCTTC-GGGGTCCGAGTTGTAATTTGTAGAGGAGATTTCGGGCGCGGCGCCGGTC-TAAGTCCCTTGGAACAGGGCGTCATAGAGGGTGAGAATCCCGTATGTGACCGGTGACCAACCCC-ATGT-GAAACTCCTTCGACGAGTCGAGTTGTTTGGGAATGCAGCTCAAAATGGG-AGGTAAATTTCTTCTAAAGCTAAATACCGGCCAGAGACCGATAGCGCACAAGTAGAGTGATCGAAAGATGAAAAGCACTTTGGAAAGAGAGTCAAACAGTACGTGAAATTGTTGAAAGGGAAGCGCTTGCAACCAGACCTG-TCCG-CGGGCGATCAACCCCTG--------TTC-TCAGGGGTGCACTCG-TCCACGATCAGGCCAGCATCGGTTCGG-GCGG-TCGGATAAAGGCC-TTGGGAACGTGGC-TC--CC-C-TC----GGGGAG-TGTTAT-AGCCCTC-GGTGCAATGCGG-CCAGCCCGGACCGAGGACCGCGCTTCGGCTAGGATGCTGGCGTAATGGTTGTAAGCGACCCGTCTTG-AAACACGGACCAA-GGAGTTGACTATCGATGCGAGTGTTTGGGTGT-CAAACCCATACGCGTAATGAAAGTGAACGGAGGTGAGAACCCTTA------AGGGC-GCATCATCGACCGATCCAGATGTCTTCGGATGGATTTGAGTACGAGCATCGCTAGTCTGACCCGAAAG------------------------------------------------------------------------ATGGTGATCTATACTTGAATAGGGTGAAGCCAGAGGAAACTCTGGTGGAGGCTCGCAGCGGTTCTGACGTGCAAATCGATCGTCAAA------------------------------------------------------------------------------------------------------------------------------------------------------------------------------------------------------------------------TTTGAGTATAG-------------------------------------------------------------G----------------------------------------------------------------G----------------------------------------------------------------------------------------GC-----------------------------------------------------------------------------------------------------------------------------------------------------------------------------------------------------------------------------------GAAAGACTAA---TC---------------------------------------------------------------------------------------------------------------------------------------------------------------------------------------------GAACCAT-----------------------------------------------------------------------------------------------------------------------------------------------------------------------------------------------------------------------------------------------------------------------------------------------------------------------------------------------------------------------------------------------------------------------------CTAAAACCCCATCTACTGGATGGTTGGAGCGGGCCCTCTGTGAGGGTTCGAGCAGTCCCCTTTGGGGGGGCCACATCGCCAGTCTCCGGGTATGCCTACGGCTACCCGCAGCGGGCCCTTCGGGGCTCGTTCACTGACTAAACGACGGTGGCCGCGCCGGAGGCGCGGTTGTGAGATAGCCGATTCCACCCCGGATCCGGGGTGGTCTTCAAG--------AGTA---------------------------------------------------------GCTGGTTCCT-------------------------------------------------------------------------------------------------------------------------------------------------------------------------------------------G-CCGAAGTTTCCCTCAGGATAGCAGTAACGTTTT-CAG-TTTTATGAGGTAAAGCGAATGATTAGAGGCCTTGGGG-TTGAAACAACCT------------------------------------------------------------T-AACCTATTCTCAAACTTTAAA-TATGT-AAGAA?????????????????????????????????????????????????????????????????????????????????????????????????????????????????????????????????????????????????????????????????????????????????????????????????????????????????????????????????GGCAAGATCTTAGTAGATGAGGTTAGTCATTCC----------TGACAGGGATGGCCACCGCTGTCTAATATACTGGACTGACATCGACGTCGTCTAGAGTAATCCAGCATACACGGAAGCTTTACGTTACCGAGATTCCAAGAGACGATTTGACGCGGTATGGCGGCTTTGCAAGCCTAAAATGATATGCGAGCAGACTGTCGCAGCTGATGATGAAGAA---CCTAACAATACAAGCAAATCCAAAGAACCAAAACATGATCATGGCGGTTGTGGCAACATCCAGCCTGAGATTCGTCGGGAAGGCCTTAAGTTGAACGGTACGTACAAGCCCCAGAAGGGCGATGAGGAAACCGAAGGTCAGCAACCTGAAAAGAAGCCTATATCCGCACAAATGGCTCTCAATATTTTCCGTCATATCTCCACGGATGATATCAGACGTATGGGCTTGAGCAATGATTATGCTCGTCCGGAGTGGATGATCATTACTGTACTTCCGGTACCACCACCTCCAGTCCGTCCGAGCATATCCGTAGACGGAGGGAACGGCCCTCGTGGCGAGGATGACTTAACATACAAGCTTGGTGATATCATTCGTGCAAATGGAAACGTCCGGCGTTGCGAAACTGAGGGATCT????????????????????????????????????????????????????????????????????????????????????????????????????????????????????????????????????????????????????????????????????????????????????????????????????????????????????????????????????????????????????????????????????????????????????????????????????????????????????????????????????????????????????????????????????????????????????????????????????????????????????????????????????????????????????????????????????????????????????????????????????????????????????????????????????????????????????????????????????????????????????????????????????????????????????????????????????????????????????????????????????????????????????????????????????????????????????????????????????????????????????????????????????????????????????????????????????????????????????????????????????????????????????????????????????????????????????????????????????????????????????????????????????????????????????????????????????????????????????????????????????????????????????????????????????????????????????????????????????????????????????????????????????????????????????????????????????????????????????????????????????????????????????????????????????????????????????????????????????????????????????????????????????????????????????????????????????????????????????????????????????????????????????????????????????????????????????????????????????????????????????????????????????????????????????????????????????????????????????????????????????????????????????????????????????????????????????????????????????????????????????????????????????????????????????????????????????????????????????????????????????????????????????????????????????????????????????????????????????????????????????????????????????????????????????????????????????????????????????????????????????????????????????????????????????????????????????????????????????????????????????????????????????????????????????????????????????????????????????????
	'16_2_Lec_AF_29512'                                ???????????????????????????????????????????????????????????????????????????????????????????????????????????????????????????????????????????????????????????????????????????????????????????????????????????????????????????????????????????????????????????????????????????????????????????????????????????????????????????????????????????????????????????????????????GC-ACTTG-GAGG--ATGTATAGCAATA-GCTAA-TTGCACCAAC----AAAT--AGTTGATGC-AATATCGACTCTGTCGAATAAAATTCTAGGTAGAATTATGATAATGACATTGTCTGCCTATGTGTCTTGACCAAATTACGTGCCAGCAGTCGCGGTAATACGTAGAAGACTAGTGTTATTCATCTTTAATAGGTTTAAAGGGTA-CCTAGACGGTAAATCAAGCCTT--------CAAGGGGACTAATTTACTAGAGTTACTTGTGAGGGGGTATTAAAGTACTAATGGTG---TAGAGATGAAATTCTGTCATACCTCTTTTC---------------GTAAGAAAGATTACGGCACAGGTATAGGCGAAAGCATCCCCTTATGTGATAACTGACGTTGAAGGACGAAGGCTTTGTGTCGCGAACAGGATTAGATACCCCAGTAGTCAAAGCAGAAAATGATGAATGTCATAGATTAGACATAT--AA--TAGTTTATTCTATAAATGAAAGTGTAAGCATTCCACCTCAAGAGTAATTTGGCAACATTGGAACTGAAATCATTAGACCGTTTTTGAAACCAGTAGTGAAGTATGTTG-TTTAATTTGTTAGCTCTCAAAAAACC-TTACCACAATTTGAATATTTATATCAATTTATTTAT-CTTTTTATTTA------------TTCTTCATTTTTTAT---------------------------------------------------------------TT-------------------------------------------TTATAAAAAAAGGAAGAAATAATGGAACAA---------GA-------AATAATAAGATGGTAAAAAAGATATCTTTACAAGCGTTGCACGGCTGTCTTCAGTTAATGTCGTGAGACTCTGGTTAGTTCCCTTAAATTAACGTAAACCCTTACTT-TA-TTTT-TATATAAAGTAGTTCCCC-ACTAGATTGGATAAGATAACAGGGACTAAGA-CAAGTCATCATGG-CCTGAATATTGTGGG-CTATAGA-CGTGCCACATAAACC-TTACAAAA-GGATGTG-AAATTGTGAAATT-GAGCTAATCCCCC-AAATATGGAGATACACCACCA-TGGATGA???????????????????????????????????????????????????????????????????????????????????????????????????????????????????????????????????????????????????????????????????????????????????????????????????????????????????????????????????????????????????????????????????????????????????????????????????????????????????????????????????????????????????????????????????????????????????????????????????????????????????????????????????A------------------CGAGAGA-GGGGCCT------C-GCGCTCCC------------GGGG--------GCTCC-----------GG------CCCCC-AACT-CTTCCACCCCGT---GT-CCACC--TAC-CT-TTGTTGCTTTGGCGGGTCG-GGAGC--------------ACCGCTCC--TG-CCG-----------GCCGG-GG----------------------GCCT-----TCGCG-TCCCGTCCGG--------T-AAG---------CGCCCG-TCGGA-GGT--CC-------AT-CAAAACCCG-----TCTAT----T---------------------GGTGAA-GTC-CGAGTATAAACCATAATAGTA-----------------AAAACTTTCAACAACGGATC----TCTTGGTTCTGGCATCGATGAAGAACGCAGCGAAATGCGATAAGTAATGTGAATTGCAGAATTCAGTGAATCATCGAATCTTTGAACGCACATTGCGCCCCTCGGTATTCC-GGGGGG-CAT-ACCTGTT-CGAGC-GTCA-TTAC-ACCCCTCAAGCG-TAGCTTGGTAT-TGGG-CCCTCGCCGACCGT-----------------G---GCGT-A-CCCG-AAAATCAGTGGT-GG-TCCGTCGT--GA-CT-TCAAG-C----GTAGT----AAATT---------------TTCTCCCGCTTCGAACG------TT-CG--CGT-GGCGACCGGCCAA----------------------AACCC---------CGATTAA------TCTCGAAC????????????????????????????????????????GATTGACCTCGG-ATCAGGTAGGGATACCCGCTGAACTTAAGCATATCAATAAGCGGAGGAAAAGAAACCAACAGGGATTGCCTCAGTAACGGCGA-GTGAAG--CGGCAACAGCTCAAATTTGAAATCTGGCCTCTTTC-GGGGTTCGAGTTGTAATTTGTAGAGGATGTTTCGGGCGCGGCGCCGGTC-TAAGTCCCTTGGAACAGGGCGTCACAGAGGGTGAGAATCCCGTACGTGACCGGTGACCAACCCC-ACAC-GAAACCCCTTCGACGAGTCGAGTTGTTTGGGAATGCAGCTCAAAATGGG-TGGTAAATTTCATCTAAAGCTAAATACCGGCCGGAGACCGATAGCGCACAAGTAGAGTGATCGAAAGATGAAAAGCACTTTGGAAAGAGAGTCAAAAAGTACGTGAAATTGTTGAAAGGGAAGCGCTTGCAACCAGACCTG-TCCG-CCGACGATCAGCCTCCG--------TTC-TCGGGGGTGCACTCG-TCGGCGATCAGGCCAGCATCGGTTCGG-GCGG-CGGGATAAAGGCC-CTGGGAATGTAGC-TC--CC-C-TC----GGGGAG-TGTTAT-AGCCCTC-GGTGCAATGCCG-CCAGCCCGGACCGAGGACCGCGCTTCGGCTAGGA?????????????????????????????????????????????????????????????????????????????????????????????????????????????????????????????????????????????????????????????????????????????????????????????????????????????????????????????????????????????????????????????????????????????????????????????????????????????????????????????????????????????????????????????????????????????????????????????????????????????????????????????????????????????????????????????????????????????????????????????????????????????????????????????????????????????????????????????????????????????????????????????????????????????????????????????????????????????????????????????????????????????????????????????????????????????????????????????????????????????????????????????????????????????????????????????????????????????????????????????????????????????????????????????????????????????????????????????????????????????????????????????????????????????????????????????????????????????????????????????????????????????????????????????????????????????????????????????????????????????????????????????????????????????????????????????????????????????????????????????????????????????????????????????????????????????????????????????????????????????????????????????????????????????????????????????????????????????????????????????????????????????????????????????????????????????????????????????????????????????????????????????????????????????????????????????????????????????????????????????????????????????????????????????????????????????????????????????????????????????????????????????????????????????????????????????????????????????????????????????????????????????????????????????????????????????????????????????????????????????????????????????????????????????????????????????????????????????????????????????????????????????????????????????????????????????????????????????????????????????????????????????????????????????????????????????????????????????????????????????????????????????????????????????????????????????????????????????????????????????????????????????????????????????????????????????????????????????????????????????????????????????????????????????????????????????????????????????????????????????????????????????????????????????????????????????????????????????????????????????????????????????????????????????????????????????????????????????????????????????????????????????????????????????????????????????????????????????????????????????????????????????????????????????????????????????????????????????????????????????????????????????????????????????????????????????????????????????????????GGCAAGATCCTAGTAGATGAAGTCAGTCATCCC-------------TCTTGGGATGACCATTCTCATCCTGTGTTGGGCTGACGTCTAAACCATGTAGAGCAATCCAGCATTTGTGGACGCTTTACGTTATCGAGATCCCAAGAGGCGATTCGATGCGGTCTGGCGACTTTGCAAGCCGAAGATGATATGCGAGACTACTGTTACTTTGGACGAAGACGCC---------CCACCAGAGAAGCAGAAAGAACCAAAACATGATCACGGTGGTTGTGGAAACATTCAACCCGAAATCAGGCGAGAAGGGCTGAGACTGAACGGAACATGGAAGCCTCAAAAAGGTGATGAGGAGAATGAAGGTCAACAACCAGAAAAGAAGCCTATAAGTCCACAGATGGCCCTCAATATTTTCCGTCATATCACCACAGAAGATATTAGACGAATGGGCTTGAGTAACGACTATGCGCGTCCGGAGTGGATGATCATTACTGTCCTTCCTGTACCGCCTCCGCCTGTTAGGCCTAGTATCTCTGTGGACGGTGGAAATGGACCACGTGGGGAAGATGACTTGACGTACAAACTTGGCGACATCATACGTGCGAATGGGAATGTTCGACGTTGCGAAACCGAAGGCTCT????????????????????????????????????????????????????????????????????????????????????????????????????????????????????????????????????????????????????????????????????????????????????????????????????????????????????????????????????????????????????????????????????????????????????????????????????????????????????????????????????????????????????????????????????????????????????????????????????????????????????????????????GAAACTCCGGAAGGGCAAGCTTGTGGTTTGGTGAAAAATTTGGCATTGATGTGCTATATCACTGTGGGGTCACCAAGTGATCCCATAATCGACTTCATGGTGCAGAGAAACATGGACGTCTTAGAAGAGTACGAACCGCTCAATTTCCCAAATGCTACTAAAATCTTCGTCAACGGCGTCTGGGTAGGGGTTCATCGAGAGCCGGCCCATCTTGTTAGCAACGTCCAAGCTCTACGAAGGAATGGGTTGATTTCTCATGAAGTCAGCTTGATTCGAGATGTACGAGACCGAGAATTCAAAATTTTCACGGATGCCGGGCGAGTCTGTCGACCTCTCTTTGTTATTGACAATGATCCTAAAAGCAGTAATTATGGGAATCTTGTCTTAACCAAAGAGATGGTGCAAAATGTGGAAGATGACCGAGAAATCCTAGCGGGAATGGAGCCTGAGGAAAGGGACAGAGCGGAGATGGGATGGAAGCGGCTAGTCAAGGCTGGTGTAGTCGAGTATGTGGATGCTGAAGAAGAAGAAACTATCATGATTACCATGACTCCGGAAGACTTGGAGAATTCTCGCGCTTTACAGCAGGGCTATGAGTTGCCAGAA------GTTGGACCCGACGAGCTGAACAAGCGCGTCAAGGCAGCTGCCAACCCT---------GGTGCAAAGCAGTGGACACATTGTGAGATTCATCCAAGTATGATCTTAGGGATATGCGCAAGCATCATCCCCTTTCCGGATCACAACCAGGTATGACAGATTGATTGGCTTCTCGAGTAATACTGACGCGATATTAGTCTCCAAGAAATACCTACCAGTCTGCTATGG???????????????????????????????????????????????????????????????????????????????????????????????????????????????????????????????????????????????????????????????????????????????????????????????????????????????????????????????????????????????????????????????????????????????????????????????????????????????????????????????????????????????????????????????????????????????????????????????????????????????????????????????????????????????????????????????????????????????????????????????????????????????????????????????????????????????????????????????????????????????????????????????????????????????????????????????????????????????????????????????????????????????????
[truncated: 946,051 more chars]
