# Supplementary material for: Turnover of Lecanoroid Mycobionts and Their Trebouxia Photobionts Along an Elevation Gradient in Bolivia Highlights the Role of Environment in Structuring the Lichen Symbiosis
Source: Front Microbiol. 2021 Dec 20;12:774839. doi: 10.3389/fmicb.2021.774839 (PMC8721194; doi:10.3389/fmicb.2021.774839)
Supplement: Supplementary file 4 [file Data_Sheet_4.zip › Trebouxia_global_2_loci_Medeiros_Mazur.nex]

#NEXUS
[written Tue Nov 30 15:57:10 EST 2021 by Mesquite  version 3.51 (build 898) at bio-FLLab-MBP.local/172.28.180.157]

BEGIN TAXA;
	TITLE Taxa;
	DIMENSIONS NTAX=994;
	TAXLABELS
		'10_1_Lec' '10_2_Lec' '10_3_Lec' '10_4_Lec_Trebouxia' '10_5_Lec_Trebouxia' '10_6_Lec_Trebouxia' '10_7_Lec_Trebouxia' '11_2_Lec_Trebouxia' '12_3_Lec_Trebouxia' '12_4b_Lec_Trebouxia' '12_6_Lec_Trebouxia' '12_7_Lec_Trebouxia' '13_12_Lec_Trebouxia' '13_13b_Lec_Trebouxia' '13_14_Lec_Trebouxia' '13_1_Lec_Trebouxia' '13_2_Lec_Trebouxia' '13_3_Lec_Trebouxia' '13_4_Lec_Trebouxia' '13_5_Lec' '13_8_Lec_Trebouxia' '13_9_Lec_Trebouxia' '14_10b_Lec_Trebouxia' '14_2_Lec_Trebouxia' '14_3_Lec_Trebouxia' '14_5_Lec' '14_6_Lec_Trebouxia' '14_8_Lec_Trebouxia' '14_9_Lec_Trebouxia' '15_4a_Lec_Trebouxia' '15_5_Lec_Trebouxia' '15_6_Lec_Trebouxia' '15_9_Lec_Trebouxia' '16_10_Lec_Trebouxia' '16_11_Lec_Trebouxia' '16_12_Lec_Trebouxia' '16_13_Lec_Trebouxia' '16_14_Lec_Trebouxia' '16_15_Lec_Trebouxia' '16_16_Lec_Trebouxia' '16_17_Lec_Trebouxia' '16_18_Lec_Trebouxia' '16_19_Lec_Trebouxia' '16_1_Lec_Trebouxia' '16_20_Lec_Trebouxia' '16_21_Lec_Trebouxia' '16_22_Lec' '16_23_Lec' '16_25b_Lec_Trebouxia' '16_2_Lec_Trebouxia' '16_3_Lec_Trebouxia' '16_4a_Lec_Trebouxia' '16_4b_Lec_Trebouxia' '16_5_Lec_Trebouxia' '16_9_Lec_Trebouxia' '21_1_Lec_Trebouxia' '21_3_Lec_Trebouxia' '21_7_Lec_Trebouxia' '4_1_Lec_Trebouxia' '4_6_Lec_Trebouxia' '4_7_Lec_Trebouxia' '4_8_Lec_Trebouxia' '5_1_Lec' '6_1_Lec' '6_2_Lec_Trebouxia' '6_3_Lec' '6_41_Lec_Trebouxia' '6_5_Lec_Trebouxia' '7_1_Lec' '7_2_Lec' '7_3_Lec_Trebouxia' '7_4_Lec_Trebouxia' '7_5_Lec_Trebouxia' '7_6_Lec_Trebouxia' '8_1_Lec_Trebouxia' '8_2_Lec_Trebouxia' '8_3_Lec' '8_4_Lec' '8_5_Lec' '8_6_Lec' '8_7_Lec' '8_8_Lec' '9_1_Lec' '9_2_Lec' '9_3_Lec' '9_42_Lec_Trebouxia' '9_5_Lec_Trebouxia' 'A01_AJ293782_Trebouxia_Trinkaus439_BuellElega' 'A01_CRE_KT819919_voucherAV066' 'A01_CRE_KT819978_voucherAV090' 'A01_DQ133476_uncult_Treb_K1_ProtopMuralis' 'A01_DQ133481_uncult_Treb_I1d_ProtopMuralis' 'A01_DQ133500_uncult_Treb__E1_ProtopMuralis' 'A01_JN204760_URa6_Tuerk38608' 'A01_LEC_garov_usa_ID_saxi_095' 'A01_LEC_garov_usa_ID_saxi_100' 'A01_LEC_garov_usa_UT_saxi_139' 'A01_LEC_garov_usa_UT_saxi_199' 'A01_RH_port_usa_UT_saxi_637' 'A01_XA_caB2_canada_BC_terr_924' 'A01_XA_chC1_usa_ND_terr_536' 'A01_XA_chC2_usa_MT_terr_491' 'A01_XA_chE3_usa_UT_terr_438' 'A01_XA_neochH1_usa_NV_terr_298' 'A01_XA_stenoBM_kazak_Kark_terr_5043' 'A02_JN204735_URa2_Tuerk33620' 'A02_JN204756_URa2_Tuerk35770' 'A02_JN204772_URa2_Tuerk42995' 'A02_JN204776_URa2_Tuerk43004' 'A02_JN204777_URa2_Tuerk43006' 'A02_JN204779_URa2_Tuerk43011' 'A02_JN204782_URa2_Tuerk43015' 'A02_JN204790_URa2_Tuerk43032' 'A02_JX036160_Trebouxia_lichenSp_hap2' 'A02_JX036168_Trebouxia_LecidGreenii_hap6' 'A02_JX036180_Trebouxia_Austrolecia_hap8' 'A02_JX036194_Trebouxia_Austrolecia_hap9' 'A02_JX036208_Trebouxia_Austrolecia_hap10' 'A02_JX036210_Trebouxia_Austrolecia_hap1' 'A02_JX036211_Trebouxia_SarcogynePrivigna_hap1' 'A02_JX036213_Trebouxia_BuelliaFrigida_hap12' 'A02_JX036217_Trebouxia_LecanoraSp_hap4' 'A02_JX036231_Trebouxia_RhizoplacaMacleanii_ha' 'A02_JX036259_Trebouxia_RhizoplacaMacleanii_7' 'A02_JX036272_Trebouxia_BuelliaFrigida_hap5' 'A02_RH_chryA_usa_CO_saxi_8625' 'A02_RH_chrysB_usa_CO_saxi_8624' 'A02_RH_hayd_usa_ID_terr_8677' 'A02_RH_pelt4_iran_AZARBAIJAN_saxi_5183' 'A02_RH_peltQ_kyrgy_JAYYL_saxi_6018' 'A02_RH_poly_usa_ID_saxi_8935W' 'A03_52195L1104_Trebouxia_Tephro_EU_Spain_ITSp' 'A03_DQ166608_TrebouxiaSp2_LecRupicola' 'A03_EU551525_TrebouxiaSp2_LecCenisia' 'A03_EU551527_TrebouxiaSp2_TephroAtra' 'A03_EU551536_TrebouxiaSp2_TephroGrumosa' 'A03_EU551546_TrebouxiaSp2_TephroAtra' 'A03_EU551547_TrebouxiaSp2_TephroAtra' 'A03_FJ792799_Trebouxia_TRS1_RamalSiliquosa' 'A03_GU252173_TR1_Ramal_farin' 'A03_GU252178_TR1_Ramal_farin' 'A03_GU252195_TR1_Ramal_farin' 'A03_GU252202_TR1_Ramal_farin' 'A03_L1083_Trebouxia_Tephro_EU_Austria_ITSp' 'A03_L1091_Trebouxia_Tephro_EU_Spain_ITSp' 'A03_L1101_Trebouxia_Tephro_EU_Spain_ITSp' 'A03_L1105_Trebouxia_Tephro_EU_Spain_ITSp' 'A03_L1132_Trebouxia_Tephro_EU_GrBritain_ITSp' 'A03_L1186_Trebouxia_Tephro_EU_Spain_ITSp' 'A03_L1189_Trebouxia_Tephro_EU_Spain_ITSp' 'A03_L1192_Trebouxia_Tephro_EU_Spain_ITSp' 'A03_L1195_Trebouxia_Tephro_EU_Spain_ITSp' 'A03_L1197_Trebouxia_Tephro_EU_Spain_ITSp' 'A03_L1260_Trebouxia_Tatra_EU_Finland_ITSp' 'A03_L1262_Trebouxia_Tatra_EU_Finland_ITSp' 'A03_L1263_Trebouxia_Tatra_EU_Finland_ITSp' 'A03_L1264_Trebouxia_Tatra_EU_Finland_ITSp' 'A03_L1326_ITSp_Scotland' 'A03_L1327_ITSp_Scotland' 'A03_L1328_ITSp_Scotland' 'A03_L1329_ITSp_Scotland' 'A03_L1332_ITSp_Spain' 'A03_L1333_ITSp_Spain' 'A03_L1335_ITSp_Spain' 'A03_L1336_ITSp_Spain' 'A03_L1340_ITSp' 'A03_L1341_ITSp_Spain' 'A03_L1346_ITSp_Spain' 'A03_L1348_ITSp_Spain' 'A03_L1350_ITSp_Spain' 'A03_L1363_ITSp_Spain' 'A03_L1364_ITSp_Wales' 'A03_L1366_ITSp_Wales' 'A03_L1368_ITSp_Wales' 'A03_L1369_ITSp_Wales' 'A03_L1371_ITSp_Wales' 'A03_L1378_ITSp_Wales' 'A03_L1384_ITSp_culture_of_L1129' 'A03_L1396_Trebouxia_Tephro_EU_Scotland_ITSp' 'A03_L1543_culture_L1369_Wales' 'A03_L1654_culture_L1263_Finland' 'A03_L1660_culture_L1408_Alaska' 'A03_L1668_culture_L1509_France' 'A03_ME_fulig_sweden_gotland_cort_3931' 'A03_ME_glabtula_morocco_laracj_cort_4085' 'A03_ME_glatula_canada_BC_cort_4685' 'A03_ME_glatula_usa_MI_cort_5053' 'A03_RH_maheui_spain_EXTRE_saxi_6771' 'A03_jamesii_UTEX2233' 'A04_9641' 'A04_9650' 'A04_A10_9649' 'A04_A10_9669' 'A04_A10_DQ166603_TrebouxiaSp3_LecRupicola' 'A04_A10_L1386_culture_of_L1154' 'A04_A10_L1535_culture_L1184_Spain' 'A04_A10_L1541_culture_L1389_Alaska' 'A04_A10_L1669_culture_L1154dark' 'A04_A10_MO_disjuncta_canada_BC_saxi_4669' 'A04_A10_XA_cuF1_usa_CA_saxi_575' 'A04_A10_XA_meA2_usa_CA_saxi_1028' 'A04_A10_XA_plF2_usa_CA_saxi_576' 'A04_A10_XA_stenoBM_canada_BC_saxi_940' 'A04_DQ166595_TrebouxiaSp3_LecRupicola' 'A04_DQ166611_TrebouxiaSp3_LecRupicola' 'A04_JN204747_URa3_Tuerk35502' 'A04_JN204765_URa3_Tuerk40136' 'A04_JN204826_URa3_ADT18027' 'A04_JN204841_URa3_RS19162' 'A04_L1912_Trebouxia_ITSp' 'A04_VAG_KT819934_voucherAV007' 'A04_VAG_KT819943_voucherAV092' 'A04_VAG_KT819944_voucherAV064' 'A04_VAG_KT819945_voucherAV091' 'A04_VAG_KT819961_voucherAV048' 'A04_XA_chE2_usa_UT_terr_027' 'A04_XA_coE1_usa_UT_saxi_033' 'A04_XA_cuE1_usa_UT_saxi_024' 'A04_XA_cu_usa_ME_saxi_6945' 'A04_XA_plA3_usa_NC_saxi_499' 'A04_XA_stenoB3_canada_BC_saxi_915' 'A04_XA_stenoBM_kazak_Kark_saxi_5041' 'A05_9581' 'A05_9602' 'A05_9634' 'A05_9715' 'A05_9717' 'A05_ORO_atran_mexico_OAX_cort_4036' 'A05_ORO_bicolor_mexico_OAX_cort_4042' 'A05_ORO_caespit_mexico_OAX_cort_4047' 'A05_ORO_colibor_colombia_narin_cort_8723' 'A05_ORO_colibor_costarica_unk_cort_6715' 'A06_AJ293791_Trebouxia_Mayrhofer13740_RinAtro' 'A06_AJ293795_Tincrustata' 'A06_AM920666_Tincrustata' 'A06_AM920667_Tincrustata' 'A06_FJ792801_Tincrustata' 'A06_L1828_culture_L1428' 'A06_XA_coC6_usa_CO_saxi_6621' 'A06_XA_cuE1_usa_UT_saxi_138' 'A06_XA_cuF1_canada_BC_saxi_928' 'A06_XA_cuG2_usa_ID_saxi_450' 'A06_XA_cuGM_usa_ID_saxi_434' 'A06_XA_di_usa_WI_saxi_6514' 'A06_XA_liD1_usa_CA_saxi_285' 'A06_XA_meD1_usa_CA_saxi_578' 'A06_XA_plA3_usa_NC_saxi_497' 'A06_XA_plF2_usa_CA_saxi_286' 'A07_XA_chE2_usa_UT_terr_219' 'A07_XA_cuE1_usa_UT_saxi_002' 'A07_XA_cuE1_usa_UT_saxi_029' 'A07_XA_cuE1_usa_UT_saxi_044' 'A07_XA_cuE1_usa_UT_saxi_076' 'A07_XA_cuE1_usa_UT_saxi_122' 'A07_XA_norchE3_usa_CO_terr_4284' 'A08_RH_marg_usa_CA_saxi_738' 'A08_RH_mela_iran_AZARBAIJAN_saxi_5168' 'A08_RH_mela_iran_AZARBAIJAN_saxi_5173' 'A08_RH_mela_usa_NV_saxi_6759' 'A08_RH_pelt1_kyrgy_KARABUURA_saxi_6024' 'A09_9533' 'A09_9659' 'A09_XA_anGM_usa_NC_saxi_494' 'A09_XA_chE2_usa_UT_terr_016' 'A09_XA_chE2_usa_WA_terr_502' 'A09_XA_cuE1_usa_UT_saxi_046' 'A09_XA_cuF1_usa_CA_saxi_1032' 'A09_XA_stB3_canada_BC_saxi_906' 'A11_AF344175_Tasymmetrica' 'A11_AF344176_Tasymmetrica' 'A11_AF344177_Tasymmetrica' 'A11_AJ249565_Tasymmetrica' 'A11_AJ293784_Trebouxia_Trinkaus450_BuellZohar' 'A11_XA_caB1_usa_MT_terr_527' 'A11_XA_chE3_usa_UT_terr_493' 'A11_XA_cuG1_canada_BC_saxi_913' 'A11_XA_neochF2_usa_CO_terr_328' 'A12_JN204764_URa4_Tuerk39665' 'A12_LEC_unk_usa_UT_saxi_736' 'A12_XA_chE3_usa_UT_terr_127' 'A12_XA_chE3_usa_UT_terr_128' 'A12_XA_chE3_usa_UT_terr_129' 'A12_XA_chE3_usa_UT_terr_131' 'A13_AF534386_TrebouxiaSp_RimulariaInsularis' 'A13_AGG_aggregata_voucherSAG219_1a' 'A13_AGG_aggregata_voucherUTEX180' 'A13_AM159216_Trebouxia_sp_XanthoriaKarrooensi' 'A13_CRENULATA_crenulata_voucher_AV020' 'A13_CRENULATA_crenulata_voucher_AV030' 'A13_CRENULATA_crenulata_voucher_AV036' 'A13_CRENULATA_crenulata_voucher_AV039' 'A13_CRENULATA_crenulata_voucher_AV061' 'A13_CRENULATA_crenulata_voucher_AV072' 'A13_CRENULATA_crenulata_voucher_AV073' 'A13_CRENULATA_crenulata_voucher_AV089' 'A13_CRENULATA_crenulata_voucher_AV100' 'A13_CRENULATA_crenulata_voucher_AV106' 'A13_DQ166587_TrebouxiaSp1_LecanoraRupicola' 'A13_EU551508_TrebouxiaSp1_TephromelaAtra' 'A13_EU551523_TrebouxiaSp1_TephromelaAtra' 'A13_L1096_Trebouxia_Tephro_EU_Spain_ITSp' 'A13_L1097_Trebouxia_Tephro_EU_Spain_ITSp' 'A13_L1098_Trebouxia_Tephro_EU_Spain_ITSp' 'A13_L1100_Trebouxia_Tephro_EU_Spain_ITSp' 'A13_L1148_Trebouxia_Tephro_Chile_ITSp' 'A13_L1184_Trebouxia_Tephro_EU_Spain_ITSp' 'A13_L1187_Trebouxia_Tephro_EU_Spain_ITSp' 'A13_L1188_Trebouxia_Tephro_EU_Spain_ITSp' 'A13_L1191_ITSp_1t4t_Spain' 'A13_L1193_Trebouxia_Tephro_EU_Spain_ITSp' 'A13_L1196_Trebouxia_Tephro_EU_Spain_ITSp' 'A13_L1379_ITSp_culture_of_L1101' 'A13_L1394_Trebouxia_T_naschii_Mexico' 'A13_L1426_ITSp_Italy_Sicily' 'A13_L1431_ITSp_Italy_Sicily' 'A13_L1439_ITSp_Italy_Sicily' 'A13_L1454_ITSp_Italy_Sicily' 'A13_L1461_Trebouxia_Tephro_EU_Italy_sicily_IT' 'A13_L1497A_Trebouxia_Sicily' 'A13_L1521' 'A13_L1536_culture_L1194_Spain' 'A13_L1651_culture_L1194_Spain' 'A13_L1655_culture_L1521_NewZeland' 'A13_L1662_culture_L1420' 'A13_L1663_culture_L1461_Sicily' 'A13_L1664_culture_L1475_Sicily' 'A13_L1665_culture_L1491_Sicily' 'A13_L1666_culture_L1501_Sicily4t' 'A13_L1832_culture_L1771' 'A13_L1833_culture_L1773' 'A13_L1834_culture_L1774' 'A13_L1874_Trebouxia_ITSp' 'A13_L337XspECanaryIslands' 'A13_LEC_disp_uk_unk_saxi_6407' 'A13_LEC_disp_usa_IL_saxi_6409' 'A13_LEC_mural_poland_unk_saxi_AY804015' 'A13_LEC_mural_poland_unk_saxi_AY804023' 'A13_P17IaXliNZSouthIsland' 'A13_P18IaXpGBNorthamptonshire' 'A13_P191IaXpRUSNekrasova' 'A13_P210IaXpISThingvellir' 'A13_P320IIIaXpCHZurich' 'A13_P360IIaXspZAWesternCape' 'A13_P3IXturZAPortNolloth' 'A13_P53IaXspNZSouthIsland' 'A13_P7IaXpFBretagne' 'A13_P86IbXecGRHydra' 'A13_TRE_arboricola_SAG219_1a_cult_Z68705' 'A13_TarboricolaSAG219Ia' 'A14_A20_XA_liD2_usa_NM_saxi_170' 'A14_A20_XA_maricopF2_usa_AZ_saxi_6701' 'A14_A20_XA_meF2_usa_AZ_saxi_147' 'A14_A20_XA_meF2_usa_AZ_saxi_152' 'A14_XA_maricopF2_usa_AZ_saxi_6699' 'A14_XA_maricopF2_usa_AZ_saxi_6700' 'A14_XA_meD1_usa_AZ_saxi_504' 'A14_XA_meF2_usa_AZ_saxi_149' 'A14_XA_meF2_usa_AZ_saxi_154' 'A15_AJ249577_Tgigantea' 'A15_AJ293790_Trebouxia_Mayrhofer13747_RinCont' 'A15_LEC_mural_poland_unk_saxi_AY703900' 'A15_LEC_mural_poland_unk_saxi_DQ133478' 'A15_RH_mela_turkey_gire_saxi_6829' 'A15_TRE_gigantea_UTEX2231_cult_AF242468' 'A15_XA_meD1_usa_CO_saxi_197' 'A16_XA_caB1_canada_BC_terr_901' 'A16_XA_caB1_canada_BC_terr_902' 'A16_XA_caB1_canada_BC_terr_948' 'A16_XA_caB1_usa_MT_terr_331' 'A16_XA_cuF1_usa_ID_saxi_452' 'A17_ORO_americanus_costarica_unk_cort_6713_IT' 'A17_ORO_colibor_costarica_unk_cort_6712' 'A17_ORO_colibor_costarica_unk_cort_6714' 'A17_ORO_loxensis_costarica_unk_cort_6705' 'A17_ORO_unk_peru_unk_cort_1602' 'A18_LEC_garov_usa_ID_saxi_109' 'A18_LEC_garov_usa_UT_saxi_140' 'A18_LEC_garov_usa_UT_saxi_142' 'A18_LEC_mural_usa_UT_saxi_077' 'A18_XA_chF2_usa_UT_terr_229' 'A19_PMT_per_CANAR_gome_cort_3742' 'A19_PMT_per_CANAR_gome_cort_3743' 'A19_PMT_per_CANAR_gome_cort_3744' 'A19_PMT_per_CANAR_gome_cort_3745' 'A19_PMT_per_CANAR_gome_cort_3752' 'A21_XA_caB3_usa_ID_terr_334' 'A21_XA_caBM_usa_ID_terr_335' 'A21_XA_cuE1_usa_UT_saxi_003' 'A21_XA_cuE1_usa_UT_saxi_062' 'A22_XA_chE2_usa_UT_saxi_005' 'A22_XA_chE2_usa_UT_terr_007' 'A22_XA_chE2_usa_UT_terr_031' 'A23_TRE_showmanii_SAG2009_cult_FJ626734' 'A23_TRE_showmanii_UTEX2234_cult_AF242470' 'A23_TshowmaniiUTEX2234' 'A24_AF453259_Tarboricola' 'A24_ME_calif_usa_CA_cort_4088' 'A24_ME_calif_usa_CA_cort_4089' 'A25_XA_mariF2_usa_AZ_saxi_6698' 'A25_XA_mariF2_usa_AZ_saxi_6703' 'A26_XA_coE3_usa_UT_saxi_073' 'A26_XA_vaE2_usa_UT_terr_080' 'A27_XA_chE2_usa_WY_terr_111' 'A27_XA_chE3_usa_WY_terr_110' 'A28_9378' 'A28_9668' 'A28_XA_diA1_mex_PU_saxi_098' 'A29_A0B_L1739' 'A29_HQ026167_uncult_Treb_A3cI_BoreoplacaUltra' 'A29_HQ026171_uncult_Treb_A3dII_BoreoplacaUltr' 'A29_HQ026178_uncult_Treb_A4cI_BoreoplacaUltra' 'A29_HQ026180_uncult_Treb_A4cIII_BoreoplacaUlt' 'A29_HQ026182_uncult_Treb_AdII_BoreoplacaUltra' 'A29_L1141' 'A29_L1389' 'A29_L1408_ITSp_USA_Alaska' 'A29_L1871_Trebouxia_ITSp' 'A29_MO_predis_japan_Shinano_saxi_8597' 'A29_xA0B_L1661_culture_L1414_Sicily' 'A30_XA_cuE2_usa_UT_saxi_036' 'A31_XA_coE1_usa_UT_saxi_030' 'A32_XA_cuE1_usa_UT_saxi_075' 'A33_9376' 'A33_AF389916_Tarboricola' 'A33_AF389917_Tarboricola' 'A33_AJ969556_Tdecolorans' 'A33_AJ969594_Tdecolorans' 'A33_AJ969597_Tdecolorans' 'A33_AJ969598_Tdecolorans' 'A33_AJ970889_Tarboricola' 'A33_L121IddXpFRoussillon' 'A33_L1308_Trebouxia_BulgariaITS1T_4T' 'A33_L145IIIdgXpFBourgogne' 'A33_L264XcaCZNoveMesto' 'A33_P319IgXpCHZurich' 'A33_P320IIbXpCHZurich' 'A33_P320IIfXpCHZurich' 'A33_P97IaXpSGotland' 'A33_TRE_decolorans_UTEXB781_FJ626728' 'A34_XA_mariF2_usa_AZ_saxi_6702' 'A35_AJ969545_Tdecolorans' 'A35_L1381_culture_of_L1107' 'A35_L1383_culture_of_L1113' 'A35_P120aIIIbXpFRoussillon' 'A35_P121IIcdXpFRoussillon' 'A35_SOL_KT819918_voucherAV060' 'A35_SOL_KT819920_voucherAV047' 'A35_SOL_KT819935_voucherAV084' 'A35_SOL_KT819936_voucherAV001' 'A35_SOL_KT819938_voucherAV058' 'A35_SOL_KT819942_voucherAV035' 'A35_SOL_KT819965_voucherAV015' 'A35_SOL_KT819966_voucherAV130' 'A35_SOL_KT819975_voucherAV102' 'A35_SOL_KT819976_voucherAV013' 'A36_L101XflZAWestcoast' 'A38_AJ293783_Trebouxia_Trinkaus356a__BuelGeor' 'A38_AJ293789_Trebouxia_Mayrhofer13749_RinTuni' 'A38_AJ431577_Trebouxia_B7' 'A38_AJ431578_Trebouxia_B9' 'A38_AJ431579_Trebouxia_B10' 'A38_AJ431591_Trebouxia_B8' 'A39_GU252182_TR9_Ramal_farin' 'A39_GU252197_TR9_Ramal_farin' 'A39_GU252200_TR9_Ramal_farin' 'A40_P10IaXspAUSTasmania' 'A41_9517' 'A42_9491' 'A42_9492' 'A42_9496' 'A43_9392' 'A43_9580' 'A43_9633' 'A44_9529' 'A44_9636' 'A44_9714' 'A45_L174Bryoriasmithii' 'A45_S65Bryoriasmithii' 'A46_FJ792797_Trebouxia_TSV1_SeirophVillosa' 'A46_P280IIaScXpEMajorca' 'A47_G9306XboGREENLAND' 'A48_AJ969562_Tdecolorans' 'A48_P104IIaXpECanaryIslands' 'A48_P133IaXpAUSPortFairy' 'A48_P287VIbXspGRTilos' 'A48_P288IaXspGRTilos' 'A48_P303IIIaXspGRTilos' 'A50_L1382_culture_of_L1109' 'A51_AM159210_Trebouxia_P400_aSc_XanthomendHas' 'A51_P69IaScXhaUSACalifornia' 'AF_29443_Rhizo_Trebouxia' 'AF_29446_Rhizo_Trebouxia' Asterochloris 'C01_PMT_pse_CANAR_gome_cort_3730' 'C02_PMT_per_CANAR_gome_cort_3751' 'C03_9400' 'C03_9540' 'C03_AJ249573_Trebouxia_usneae_UTEX2235' 'C04_PMT_per_CANAR_gome_cort_3746' 'C05_AJ249567_Trebouxia_galapagensis_UTEX2230' 'C06_XA_sa_uruguay_unk_saxi_540' 'C07_AJ249574_Trebouxia_higginsiae_UTEX2232' 'C08_9537' 'C09_9383' 'C09_9384' 'C09_9386' 'C09_9388' 'C09_9471' 'C09_9472' 'C09_9476' 'C09_9477' 'C09_9479' 'C09_9481' 'C09_9483' 'C09_9495' 'C09_9500' 'C09_9510' 'C09_9512' 'C09_9526' 'C09_9527' 'C09_9528' 'C09_9531' 'C09_9578' 'C09_9587' 'C09_9600' 'C09_9612' 'C09_9626' 'C09_9630' 'C09_9718' 'C09_9723' 'C09_L1204' 'C09_L1205' 'C09_L1740' 'C09_L1764' 'C09_L1831_culture_L1767' 'C09_Z68702_Trebouxia_usneae' 'C10_9478' 'C10_9484' 'C10_9485' 'C10_9490' 'C10_9521' 'C10_9577' 'C10_9590' 'C10_9616' 'C10_AB177819_Tcorticola' 'C10_AB177825_Tcorticola' 'C10_AB177828_Tcorticola' 'C10_AB177833_Tcorticola' 'C10_AB177835_Tcorticola' 'C11_9515' 'C12_9553' 'C13_9391' 'C13_9651' 'C13_9721' 'C14_9497' 'C14_9571' 'C14_9576' 'C15_9604' 'C15_9607' 'C16_9561' 'C17_9398' 'C17_9487' 'C17_9504' 'C17_9522' 'C17_9536' 'C17_9550' 'C17_9592' 'C17_9610' 'C18_9474' 'C19_9652' 'C20_9390' 'C20_9470' 'C20_9513' 'C20_9573' 'C20_9601' 'C20_9618' 'C21_9503' 'C22_9508' 'C22_9682' 'C23_9687' 'C24_9534' 'C24_9535' 'C24_9575' 'C24_9621' 'C25_9554' 'C25_9661' 'C25_OUTGRP_AJ249574_Thigginsiae' 'C26_9469' 'C26_9482' 'C26_9507' 'C26_9563' 'C26_9611' 'C26_9662' 'C27_9502' 'C27_9628' 'C28_9473' 'C29_9556' 'C30_9505' 'C30_9568' 'C30_9574' 'C31_9397' 'C31_9399' 'C31_9468' 'I01_AF389918_Timpressa' 'I01_AF389926_Timpressa' 'I01_AF389927_Timpressa' 'I01_AF389930_Timpressa' 'I01_AF389931_Timpressa' 'I01_AJ293771_Trebouxia_Helms4_1999' 'I01_AJ293773_Trebouxia_Kauff4_1998' 'I01_AJ293775_Trebouxia_Pa2_PhysAipolia' 'I01_AJ293793_Trebouxia_Mayrhofer13723_RinCape' 'I01_JN204761_TimpressaTuerk38621' 'I01_JN204778_TimpressaTuerk43008' 'I01_JN204800_TimpressaTuerk44632' 'I01_L1380_culture_of_L1103' 'I01_L1428_ITSp' 'I01_L1652_culture_L1211_Norway' 'I01_L46XfaUSACalifornia' 'I01_L68XfaCHChur' 'I01_LL5RH_1' 'I01_LL5RH_2' 'I01_LL5RH_3' 'I01_ME_subaur_usa_ID_cort_3758' 'I01_MH_eltula_canada_BC_cort_4828' 'I01_MH_eltula_chile_unkown_cort_4097' 'I01_MH_eltula_greenland_S_saxi_3959' 'I01_MH_eltula_usa_NV_cort_3966' 'I01_MH_exata_greece_unk_cort_3906' 'I01_MH_mul3_canada_BC_cort_4655' 'I01_MH_mul3_usa_CA_cort_3750' 'I01_MH_suboli1_usa_CO_cort_4125' 'I01_MH_suboli2_usa_CO_cort_4123' 'I01_MH_suboliv2_usa_UT_cort_4601' 'I01_MO_tominii_usa_CA_saxi_4005' 'I01_RH_chryB_usa_UT_saxi_582' 'I01_RH_chryC_usa_UT_saxi_604' 'I01_RH_mela_iran_AZARBAIJAN_saxi_5179' 'I01_RH_mela_usa_UT_saxi_587' 'I01_RH_mela_usa_WA_saxi_4338' 'I01_RH_subdC_russia_altay_saxi_6853' 'I01_RH_subdC_russia_oren_saxi_6411' 'I01_RH_subdC_russia_oren_saxi_6416' 'I01_RH_subdC_ukrain_prague_saxi_6831' 'I01_TflavaIB346' 'I01_XA_cuE1_usa_UT_saxi_045' 'I01_xI03_MH_exata_estonia_unk_cort_4110' 'I01_xI03_MH_exata_netherland_unk_cort_3665' 'I01_xI03_MH_mul3_usa_CA_cort_4104' 'I01_xI03_MH_mult3_usa_OR_cort_4431' 'I01_xI03_PAR_car_canaries_rave_cort_3679' 'I01_xI03_TRE_flava_UTEX181_cult_AF242467' 'I01_xI04_ME_subaur_uk_scotland_cort_6602' 'I01_xI04_P330IbXulUSAMinnesota' 'I01_xI04_RH_chryA_usa_WI_saxi_6516' 'I01_xI04_RH_chryC_russia_altay_saxi_6841' 'I01_xI04_RH_chryC_russia_orenb_saxi_6890' 'I01_xI04_RH_mac_antarctica_DV_saxi_6789' 'I01_xI04_RH_mela_iran_azar_saxi_5180' 'I01_xI04_RH_murlaisX_russia_chely_saxi_6442' 'I01_xI04_RH_shus_usa_UT_saxi_8664A' 'I01_xI04_RH_subdC_russia_oren_saxi_6429' 'I01_xI04_RH_subdC_usa_WI_saxi_6515' 'I01_xI04_RH_subdC_usa_WI_saxi_6517' 'I01_xI04_TRE_impressa_UTEX892_AF345891' 'I01_xI04_TRE_impressa_UTEX893_cult_AF345890' 'I01_xI04_TRE_porteri_UTEX900_cult_AF242469' 'I01_xI04_TpotteriIB332' 'I01_xI04_XA_plA3_usa_NC_saxi_498' 'I02_9380' 'I02_9620' 'I02_ME_subau_canada_BC_cort_4681' 'I02_ME_subau_usa_WA_cort_4294' 'I02_MH_oliva_russia_Khab_cort_5984' 'I02_MH_oliva_russia_Prim_cort_5978' 'I02_MH_oliva_usa_AK_cort_4869' 'I02_MH_olivoides1_usa_AK_cort_5228' 'I02_MH_poelt_china_sichuan_cort_3659' 'I02_MH_septent_usa_AK_cort_5254' 'I02_MH_septent_usa_AK_cort_5994' 'I02_MH_trab_usa_AK_cort_4896' 'I02_MO_sorediata_usa_PA_saxi_4001' 'I05_AJ249568_Tgelatinosa' 'I05_AJ249575_Tgelatinosa' 'I05_AJ293787_Trebouxia_Dornes11_1996' 'I05_FJ792802_Trebouxia_TTC1_TeloschistesChry' 'I05_MH_trab_usa_MN_cort_5769' 'I05_P270IaTchryECanaryIslands' 'I05_P57IaXwebUSADelaware' 'I05_Z68697_Tgelatinosa' 'I06_MH_infum_canada_BC_saxi_4834' 'I06_MH_infum_canada_BC_saxi_4842' 'I06_MH_infum_norway_Tromso_saxi_4502' 'I06_MH_infum_usa_AK_saxi_4888' 'I06_MO_panniformis_russia_ukn_saxi_5971' 'I07_ME_alber_usa_MN_cort_5773' 'I07_ME_alber_usa_MN_cort_5773_2' 'I07_MH_olioides1_usa_AK_cort_4891' 'I07_MH_olivoides1_usa_AK_cort_5235' 'I07_MH_septent_usa_AK_cort_5253' 'I08_9387' 'I08_9594' 'I08_L1199_Trebouxia_Tephro_Peru_ITSp' 'I08_L1201_ITSp_Peru' 'I08_L1203_Trebouxia_Tephro_Sudamerica_Peru_IT' 'I08_MH_oliva_china_heil_cort_3657' 'I08_MH_oliva_china_heil_cort_3662' 'I08_MH_subexata_china_sichuan_cort_3649a' 'I08_MH_subexata_china_sichuan_cort_3649b' 'I08_MH_suboli2_mexico_MORELOS_cort_3739' 'I09_MH_halei_usa_NC_cort_4008' 'I09_MH_halei_usa_NC_cort_4009' 'I09_MH_halei_usa_VT_cort_4011' 'I10_MH_ushua_argentina_unk_saxi_6045' 'I10_MH_ushua_chile_unk_saxi_6046' 'I10_MH_ushua_chile_unk_saxi_6047' 'I11_MH_oliva_russia_Prim_cort_6012_2' 'I11_MH_suboli2_usa_AZ_cort_4662' 'I12_MH_oliva_russia_Prim_cort_5977' 'I12_MH_oliva_russia_Prim_cort_5998_2' 'I13_PUN_cas_usa_OH_cort_3161' 'I14_MH_oliva_russia_Prim_cort_5973_2' 'I14_MH_oliva_russia_Prim_cort_5973_ITSCOX2' 'I15_9506' 'I15_9583' 'I15_9599' 'I15_9614' 'I15_9665' 'I15_9666' 'I15_9716' 'I15_PUN_rud_kenya_unk_cort_1195' 'I16_9498' 'I16_EU717912_uncult_Trebouxia' 'I16_EU717913_uncult_Trebouxia' 'I17_9377' 'I17_9511' 'I17_9514' 'I17_9520' 'I17_9525' 'I17_9544' 'I17_9567' 'I17_9593' 'I17_9613' 'I17_9631' 'I17_9642' 'I18_9570' 'I18_9640' 'I18_9719' 'I18_9720' 'I18_L1177_ITSp_Peru' 'I18_L1178_ITSp_Peru' KP314494 KP314495 KP314509 KP314514 KP314521 KP314522 KP314543 KP314552 KP314556 KP314559 KP314571 KP314580 KP314614 KP314634 KP314647 KP314652 KP314660 KP314668 KP314681 KP314682 KX120253 KX120254 'MG098080_MG198088' 'MG098081_MG198079' 'MG098082_MG198089' 'MG098083_MG198080' 'MG098084_MG198081' 'MG098085_MG198090' 'MG098086_MG198082' 'MG098087_MG198100' 'MG098088_MG198084' 'MG098089_MG198085' 'MG098090_MG198092' 'MG098091_MG198086' 'MG098092_MG198093' 'MG098093_MG198094' 'MG098094_MG198091' 'MG098095_MG198095' 'MG098096_MG198096' 'MG098097_MG198097' 'MG098098_MG198098' 'MG098099_MG198083' 'MG098100_MG198099' 'MG098101_MG198087' MG515205 'MG515206_MK314944' 'MG515207_MK314945' Myrmecia 'S01_AF242460_Tjamesii_letharii1' 'S01_AF242463_Tjamesii_letharii4' 'S01_AF242464_Tjamesii_letharii5' 'S01_LE_lupina_usa_CA_cort_FJ170679_8820' 'S01_LE_lupina_usa_OR_cort_FJ170522_8819' 'S01_LE_lupina_usa_WA_cort_FJ170723_9091' 'S01_LE_lupina_usa_WA_cort_FJ170724_9099' 'S01_LE_lupina_usa_WA_cort_FJ170726_9093' 'S01_LE_lupina_usa_WY_cort_FJ170493_8825' 'S02_DQ166600_Tsimplex_LecRupicola' 'S02_DQ166620_Trebouxia_simplex_LecanoraSwartz' 'S02_EU551512_Trebouxia_simplex_TephroAtra' 'S02_EU551513_Trebouxia_simplex_TephroAtra' 'S02_EU551541_Trebouxia_simplex_TephroAtra' 'S02_EU551542_Trebouxia_simplex_TephroAtra' 'S02_EU551543_Trebouxia_simplex_TephroAtra' 'S02_FM945345_Trebouxia_PS2008_CetrariaIsland' 'S02_GQ375319_Tjamesii_458_Sv4_2' 'S02_GQ375320_Tjamesii_1087_A1_3' 'S02_GQ375323_Tjamesii_1436_Is1_49' 'S02_GQ375355_Tjamesii_1135_Fa2_40' 'S02_GQ375363_Tjamesii_1384_Ch1_32' 'S02_JN204767_Tjamesii_Tuerk42158' 'S02_JN204768_Tjamesii_Tuerk42730' 'S02_JN204793_Tjamesii_Tuerk43426' 'S02_JN204809_Tjamesii_Tuerk44692' 'S02_JX036166_Trebouxia_LecCancriformis_hap4' 'S02_L1084_Trebouxia_Tephro_EU_Austria_ITSp' 'S02_L1086_Trebouxia_Tephro_EU_Austria_ITSp' 'S02_L1087_Trebouxia_Tephro_EU_Austria_ITSp' 'S02_L1088_Trebouxia_Tephro_EU_Austria_ITSp' 'S02_L1089_Trebouxia_Tephro_EU_Austria_ITSp' 'S02_L1207_ITSp_Norway' 'S02_L1213_ITSp_Norway' 'S02_L1390_Trebouxia_Tephro_EU_Austria_ITSp' 'S02_L141Bryoriacapillaris' 'S02_L149Bryoriafuscescens' 'S02_L160Bryoriaimplexa4' 'S02_L161Bryorianadvornikiana' 'S02_L163Bryorianitidula' 'S02_L186Bryoriaglabra' 'S02_L1872_Trebouxia_ITSp' 'S02_L1893_Trebouxia_ITSp' 'S02_L189Bryoriasubcana' 'S02_L1900_Trebouxia_ITSp' 'S02_L1902_Trebouxia_ITSp' 'S02_L1903_Trebouxia_ITSp' 'S02_L1906_Trebouxia_ITSp' 'S02_L1911_Trebouxia_ITSp' 'S02_L203Bryoriaglabra' 'S02_L206Bryoriasp' 'S02_L209Bryoriacapillaris' 'S02_L210Bryoriacapillaris' 'S02_L211Bryoriacapillaris' 'S02_L231bBryoriasimplicior' 'S02_L240bBryoriaimplexa2' 'S02_L244aBryoriaimplexa2' 'S02_L245Bryorianadvornikiana' 'S02_L272Bryoriaimplexa3' 'S02_L274Bryoriaimplexa2' 'S02_L296Bryoriasimplicior' 'S02_Las_pus_Germany_HAP14' 'S02_Las_pus_Norway_HAP15' 'S02_Las_pus_Norway_HAP19' 'S02_Las_pus_Norway_HAP20' 'S02_Las_pus_Norway_HAP22' 'S02_Las_pus_Slovakia_HAP13' 'S02_MH_exula_morocco_unk_cort_4103' 'S02_MO_disjuncta_canada_BC_saxi_4841' 'S02_MO_disjuncta_greenland_NW_saxi_3956' 'S02_MO_disjuncta_usa_AK_saxi_5970' 'S02_RH_mac_antar_DV_saxi_6788' 'S02_S03_L1134_Trebouxia_USA_Oregon_ITSp' 'S02_S03_L205Bryoriafremontii' 'S02_S03_L208Bryoriafremontii' 'S02_S03_MH_exula_usa_OR_cort_4312' 'S02_S03_MH_exula_usa_WA_cort_3761' 'S02_S03_MH_exula_usa_WA_cort_4282' 'S02_S03_MH_exula_usa_WA_cort_4642_9786' 'S02_S03_S215Bryoriafremontii' 'S02_S03_S320Bryoriafremontii' 'S02_S03_S324Bryoriafremontii' 'S02_S03_S327Bryoriafremontii' 'S02_S07_L198bBryoriaglabra' 'S02_S07_L232Bryorialanestris' 'S02_S07_MH_exula_canada_YK_cort_4900' 'S02_S07_MH_exula_canada_YK_cort_5218_ITS' 'S02_S07_MH_exula_usa_AK_cort_3900' 'S02_S07_MH_exula_usa_WA_cort_4329' 'S02_S07_MO_disjuncta_canada_YT_saxi_4850' 'S02_S08_GQ375345_Cetraria_aculeata' 'S02_S08_Las_pus_Greece_HAP18' 'S02_S10Bryoriaimplexa3' 'S02_S11_FJ626726_Trebouxia_australis_SAG2205' 'S02_S128Bryoriaimplexa2' 'S02_S157Bryoriasubcana' 'S02_S164Bryoriaimplexa5' 'S02_S166Bryoriaimplexa4' 'S02_S16_L199Bryoriaamericana' 'S02_S16_L260Bryoriafremontii' 'S02_S192Bryoriacapillaris' 'S02_S22Bryoriaimplexa1' 'S02_S239aBryoriasp' 'S02_S24Bryoriafuscescens' 'S02_S267Bryoriafuscescens' 'S02_S30bBryoriasimplicior' 'S02_S329Bryoriaamericana' 'S02_S36Bryoriaimplexa1' 'S02_S384Bryoriasp' 'S02_S386Bryoriaimplexa2' 'S02_S387Bryoriaimplexa2' 'S02_S394Bryoriacapillaris' 'S02_S395aBryoriaimplexa3' 'S02_S396Bryoriasubcana' 'S02_S39Bryoriaimplexa1' 'S02_S45Bryoriaimplexa5' 'S02_S47Bryoriaimplexa5' 'S02_S56Bryoriafuscescens' 'S02_S57Bryoriaimplexa4' 'S02_S62Bryoriaimplexa3' 'S02_S69Bryoriaamericana' 'S02_S79Bryorianadvornikiana' 'S02_XA_coE3_usa_UT_saxi_012' 'S02_xS03_MO_panniformis_usa_ME_saxi_3998' 'S02_xS03_MO_panniformis_usa_ME_saxi_3999' 'S04_MH_exata_sweden_skane_cort_3926' 'S04_MH_exula_germany_Saarland_cort_5061' 'S04_MH_exula_turkey_unk_cort_4099' 'S04_MH_exula_turkey_unk_cort_4101' 'S04_MH_exula_usa_AK_cort_4866' 'S04_MH_exula_usa_AK_cort_4873' 'S04_MH_exula_usa_MI_cort_5057' 'S04_MH_exula_usa_MN_cort_5768' 'S05_FJ626736_Trebouxia_suecica' 'S05_GQ375338_Tjamesii_1159_Sp1_15' 'S05_L1261_Trebouxia_Tatra_EU_Finland_ITSp' 'S05_L236Bryoriafremontii' 'S05_LE_vulpina_usa_CA_cort_FJ170747_9782' 'S05_MH_exula_canada_BC_cort_4635' 'S05_MH_exula_canada_BC_cort_4637' 'S05_MH_exula_usa_ID_cort_4346' 'S05_MH_exula_usa_WA_cort_4349' 'S05_MH_subeleg_usa_WA_cort_5225' 'S05_S13Bryoriafremontii' 'S05_S229aBryoriafremontii' 'S05_S236bBryoriafremontii' 'S05_S319Bryoriafremontii' 'S05_S328Bryoriafremontii' 'S05_S33Bryoriafremontii' 'S05_S37Bryoriafremontii' 'S06_MH_eltula_usa_CO_cort_4212_2' 'S06_MH_eltula_usa_CO_cort_4212_ITS' 'S06_MH_exula_canada_YK_cort_4853' 'S06_MH_exula_usa_CO_cort_4221' 'S06_MH_exula_usa_UT_cort_3776' 'S09_GQ375351_Cetraria_aculeata' 'S09_JX474334_from_Lsallia_pustul' 'S09_JX474349_from_Lsallia_pustul' 'S09_JX474357_from_Lsallia_pustul' 'S09_Las_pus_Hungary_HAP16' 'S10_FJ626735_Trebouxia_simplex_SAG10180' 'S10_L147Bryoriafurcellata' 'S10_L148Bryoriafurcellata' 'S10_Las_pus_CzechRep_HAP01' 'S10_Las_pus_Germany_HAP06' 'S10_Las_pus_Germany_HAP08' 'S10_Las_pus_Norway_HAP03' 'S10_Las_pus_Poland_HAP04' 'S10_Las_pus_Poland_HAP05' 'S10_Las_pus_Poland_HAP07' 'S10_Las_pus_Poland_HAP09' 'S10_Las_pus_Slovakia_HAP02' 'S10_S275Bryoriafurcellata' 'S10_S31Bryoriafurcellata' 'S10_simplex_SAG101_80' 'S12_GU124701_ex_Cetraria_aculeata' 'S13_FJ626727_Trebouxia_brindabellae_SAG2206' 'S14_L1136' 'S15_L1138' 'S18_Las_pus_Norway_HAP21' 'S19_L1889_Trebouxia_ITSp' 'S19_L1929_Trebouxia_ITSp' 'S20_Las_pus_Germany_HAP11' 'S20_Las_pus_Italy_HAP10' 'S20_Las_pus_Spain_HAP12' 'S21_JN204749_URa1_Tuerk35604' 'S21_JN204771_URa1_Tuerk42992' 'S21_JN204811_URa1_Tuerk44712' 'S21_JN204812_URa1_Tuerk44727' 'S21_JX036273_Trebouxia_Austrolecia_hap17' 'S22_L164Bryoriatenuis' 'S22_L183Bryoriabicolor' 'S22_S70Bryoriatenuis' 'S23_S23Bryoriabicolor' Vulcanochloris 
	;

END;


BEGIN CHARACTERS;
	TITLE  Character_Matrix;
	DIMENSIONS  NCHAR=2393;
	FORMAT DATATYPE = DNA GAP = - MISSING = ?;
	MATRIX
	'10_1_Lec'                                     G-TCAACACCGCGAACTTAC-TGATGCCCT-CCTG-------------------------------------------------------------------------------------------------------------------------------------------------------------------------------TCATCGGCA-------GTGCTGTGAAAGGCTTGCCTTGATGGGTGCGTAGGTCAGGGGCTG-GCATC-TTATGG-TGT-CGGTTAGCCTGACTGGG-CGGG-TCCAAAATCAA-TCT-GGGGC--CCTCTG----------------------------CCGCAT-A-GG--C-AG-AGGG--ACT-GC-CCGGGTTGTGAGGGGTGGCTGTTTA-ACCCA-CTTC-CAATC-A-A-TTTTTCTGAAGCCAGTA-CTACT-G-GCTGG---C-ATGCCGGC-TGTAGTCTGTCTAACT--AA-A-GACAACTCTCAACAACGGATATCTTGGCTCCCGTAACGATGAAGAACGCAGCG----------------------------------------------------------------------------------------AAATGCGATACGTAGTGTGAATTGCAGAATTCCGTGAACCATCGAATCTTTGAACGCAAATTGCGCTCGAGGCCTCGGCCAAGAGCATGTCTGCCTCAGCGTCGGC--TACTACCCTCAACT-AAC--CT-TC--CA-T-----TGT------------------------------------------------------------------------------------------------ATT--GCAATGGGAATGCAGTTGGAATTGGCCGTCCGG-TTGA-C-C-C-TTGAGG-TTGCCGGTCAG--CTGAAATATATG-CACGCTTT-GT-G-G---GCTCC-TTTC------------C-TTG-----TGGAGAGGCGAGCTCCGATTTG-GTAGGTGACCTTTGCCGGTTGCATGCCTTCGATGCTCGCTATGC-CTTTC--ATTG-GCAGTGTGCAGGACGCA-TTT-TGGCTTTCGACCTGAGGTCAGGCAA-GAACACCCGCTGAACTTAAGCATATCAATAAGC--GGAGG-AAAAGAAACT-AACTAGGATTCCCT???????????????????????????????????????????????????????????????????????????????????????????????????????????????????????????????????????????????????????????????????????????????????????????????????????????????????????????????????????????????????????????????????????????????????????????????????????????????????????????????????????????????????????????????????????????????????????????????????????????????????????????????????????????????????????????????????????????????????????????????????????????????????????????????????????????????????????????????????????????????????????????????????????????????????????????????????????????????????????????????????????????????????????????????????????????????????????????????????????????????????????????????????????????????????????????????????????????????????????????????????????????????????????????????????????????????????????????????????????????????????????????????????????????????????????????????????????????????????????????????????????????????????????????????????????????????????????????????????????????????????????????????????????????????????????????????????????????????????????????????????????????????????????????????????????????????
	'10_2_Lec'                                     G-TCAACACCGCGAACTTAC-TGATGCCCT-CCTG-------------------------------------------------------------------------------------------------------------------------------------------------------------------------------TCATCGGCA-------GTGCTGTGAAAGGCTTGCCTTGATGGGTGCGTAGGTCAGGGGCTG-GCATC-TTATGG-TGT-CGGTTAGCCTGACTGGG-CGGG-TCCAAAATCAA-TCT-GGGGC--CCTCTG----------------------------CCGCAT-A-GG--C-AG-AGGG--ACT-GC-CCGGGTTGTGAGGGGTGGCTGTTTA-ACCCA-CTTC-CAATC-A-A-TTTTTCTGAAGCCAGTA-CTACT-G-GCTGG---C-ATGCCGGC-TGTAGTCTGTCTAACT--AA-A-GACAACTCTCAACAACGGATATCTTGGCTCCCGTAACGATGAAGAACGCAGCG----------------------------------------------------------------------------------------AAATGCGATACGTAGTGTGAATTGCAGAATTCCGTGAACCATCGAATCTTTGAACGCAAATTGCGCTCGAGGCCTCGGCCAAGAGCATGTCTGCCTCAGCGTCGGC--TACTACCCTCAACT-AAC--CT-TC--CA-T-----TGT------------------------------------------------------------------------------------------------ATT--GCAATGGGAATGCAGTTGGAATTGGCCGTCCGG-TTGA-C-C-C-TTGAGG-TTGCCGGTCAG--CTGAAATATATG-CACGCTTT-GT-G-G---GCTCC-TTTC------------C-TTG-----TGGAGAGGCGAGCTCCGATTTG-GTAGGTGACCTTTGCCGGTTGCATGCCTTCGATGCTCGCTATGC-CTTTC--ATTG-GCAGTGTGCAGGACGCA-TTT-TGGCTTTCGACCTGAGGTCAGGCAA-GAACACCCGCTGAACTTAAGCATATCAATAAGC--GGAGG-AAAAGAAACT-AACTAGGATTCCCT???????????????????????????????????????????????????????????????????????????????????????????????????????????????????????????????????????????????????????????????????????????????????????????????????????????????????????????????????????????????????????????????????????????????????????????????????????????????????????????????????????????????????????????????????????????????????????????????????????????????????????????????????????????????????????????????????????????????????????????????????????????????????????????????????????????????????????????????????????????????????????????????????????????????????????????????????????????????????????????????????????????????????????????????????????????????????????????????????????????????????????????????????????????????????????????????????????????????????????????????????????????????????????????????????????????????????????????????????????????????????????????????????????????????????????????????????????????????????????????????????????????????????????????????????????????????????????????????????????????????????????????????????????????????????????????????????????????????????????????????????????????????????????????????????????????????
	'10_3_Lec'                                     G-TCAACACCGCGAACTTAC-TGATGCCCT-CCTG-------------------------------------------------------------------------------------------------------------------------------------------------------------------------------TCATCGGCA-------GTGCTGTGAAAGGCTTGCCTTGATGGGTGCGTAGGTCAGGGGCTG-GCATC-TTATGG-TGT-CGGTTAGCCTGACTGGG-CGGG-TCCAAAATCAA-TCT-GGGGC--CCTCTG----------------------------CCGCAT-A-GG--C-AG-AGGG--ACT-GC-CCGGGTTGTGAGGGGTGGCTGTTTA-ACCCA-CTTC-CAATC-A-A-TTTTTCTGAAGCCAGTA-CTACT-G-GCTGG---C-ATGCCGGC-TGTAGTCTGTCTAACT--AA-A-GACAACTCTCAACAACGGATATCTTGGCTCCCGTAACGATGAAGAACGCAGCG----------------------------------------------------------------------------------------AAATGCGATACGTAGTGTGAATTGCAGAATTCCGTGAACCATCGAATCTTTGAACGCAAATTGCGCTCGAGGCCTCGGCCAAGAGCATGTCTGCCTCAGCGTCGGC--TACTACCCTCAACT-AAC--CT-TC--CA-T-----TGT------------------------------------------------------------------------------------------------ATT--GCAATGGGAATGCAGTTGGAATTGGCCGTCCGG-TTGA-C-C-C-TTGAGG-TTGCCGGTCAG--CTGAAATATATG-CACGCTTT-GT-G-G---GCTCC-TTTC------------C-TTG-----TGGAGAGGCGAGCTCCGATTTG-GTAGGTGACCTTTGCCGGTTGCATGCCTTCGATGCTCGCTATGC-CTTTC--ATTG-GCAGTGTGCAGGACGCA-TTT-TGGCTTTCGACCTGAGGTCAGGCAA-GAACACCCGCTGAACTTAAGCATATCAATAAGC--GGAGG-AAAAGAAACT-AACTAGGATTCCCT???????????????????????????????????????????????????????????????????????????????????????????????????????????????????????????????????????????????????????????????????????????????????????????????????????????????????????????????????????????????????????????????????????????????????????????????????????????????????????????????????????????????????????????????????????????????????????????????????????????????????????????????????????????????????????????????????????????????????????????????????????????????????????????????????????????????????????????????????????????????????????????????????????????????????????????????????????????????????????????????????????????????????????????????????????????????????????????????????????????????????????????????????????????????????????????????????????????????????????????????????????????????????????????????????????????????????????????????????????????????????????????????????????????????????????????????????????????????????????????????????????????????????????????????????????????????????????????????????????????????????????????????????????????????????????????????????????????????????????????????????????????????????????????????????????????????
	'10_4_Lec_Trebouxia'                           G-TCAACACCGCG-ACTTAC-TGATGCCCT-CCTG-------------------------------------------------------------------------------------------------------------------------------------------------------------------------------TCATCGGCA-------GTGCTGTGAAAGGCTTGCCTTGATGGGTGCGTAGGTCAGGGGCTG-GCATC-TTATGG-TGT-CGGTTAGCCTGACTGGG-CGGG-TCCAAAATCAA-TCT-GGGGC--CCTCTG----------------------------CCGCAT-A-GG--C-AG-AGGG--ACT-GC-CCGGGTTGTGAGGGGTGGCTGTTTA-ACCCA-CTTC-CAATC-A-A-TTTTTCTGAAGCCAGTA-CTACT-G-GCTGG---C-ATGCCGGC-TGTAGTCTGTCTAACT--AA-A-GACAACTCTCAACAACGGATATCTTGGCTCCCGTAACGATGAAGAACGCAGCG----------------------------------------------------------------------------------------AAATGCGATACGTAGTGTGAATTGCAGAATTCCGTGAACCATCGAATCTTTGAACGCAAATTGCGCTCGAGGCCTCGGCCAAGAGCATGTCTGCCTCAGCGTCGGC--TACTACCCTCAACT-AAC--CT-TC--CA-T-----TGT------------------------------------------------------------------------------------------------ATT--GCARTGGGAATGCAGTTGGAATTGGCCGTCCGG-TTGA-C-C-C-TTGAGG-TTGCCGGTCAG--CTGAAATATATG-CACGCTTT-GT-G-G---GCTCC-TTTC------------C-TTG-----TGGAGAGGCGAGCTCCGATTTG-GTAGGTGACCTTTGCCGGTGGCATGCCTTCGATGCTCGCTATGC-CTTTC--ATTG-GCAGTGTGCAGGACGCA-TTT-TGGCTTTCGACCTGAGGTCAGGCAA-GAACACCCGCTGAACTTAAGCATATCAATAAGC--GGAGG-AA??????????????????????????????????????????????????????????????????????????????????????????????????????????????????????????????????????????????????????????????????????????????????????????????????????????????????????????????????????????????????????????????????????????????????????????????????????????????????????????????????????????????????????????????????????????????????????????????????????????????????????????????????????????????????????????????????????????????????????????????????????????????????????????????????????????????????????????????????????????????????????????????????????????????????????????????????????????????????????????????????????????????????????????????????????????????????????????????????????????????????????????????????????????????????????????????????????????????????????????????????????????????????????????????????????????????????????????????????????????????????????????????????????????????????????????????????????????????????????????????????????????????????????????????????????????????????????????????????????????????????????????????????????????????????????????????????????????????????????????????????????????????????????????????????????????????????????????????????????
	'10_5_Lec_Trebouxia'                           ?????????????????????????????????????????????????????????????????????????????????????????????????????????????????????????????????????????????????????????????????????????????????????????????????????????????????????????????????????????????????????????????????????????????????????????????????????????????????????????????????????????????????????????????????????????????????????AT-A-GG--C-AG-AGGG--ACT-GC-CCGGGTTGTGAGGGGTGGCTGTTTA-ACCCA-CTTC-CAATC-A-A-TTTTTCTGAAGCCAGTA-CTACT-G-GCTGGC----ATGCCGGC-TGTAGTCTGTCTAACT--AA-A-GACAACTCTCAACAACGGATATCTTGGCTCCCGTAACGATGAAGAACGCAGCG----------------------------------------------------------------------------------------AAATGCGATACGTAGTGTGAATTGCAGAATTCCGTGAACCATCGAATCTTTGAACGCAAATTGCGCTCGAGGCCTCGGCCAAGAGCATGTCTGCCTCAGCGTCGGC--TACTACCCTCAACT-AAC--CT-TC--CA-T-----TGT------------------------------------------------------------------------------------------------ATT--GCAATGGGAATGCAGTTGGAATTGGCCGTCCGG-TTGA-C-C-C-TTGAGG-TTGCCGGTCAG--CTGAAATATATG-CACGCTTT-GT-G-G---GCTCC-TTTC------------C-TTG-----TGGAGAGGCGAGCTCCGATTTG-GTAGGTGACCTTTGCCGGTTGCATGCCTTCGATGCTCGCTATGC-CTTTC--ATTG-GCAGTGTGCAGGACGCA-TTT-TGGCTTTCGACCTGAGGTCAGGCAA-GAACACCCGCTGAACTTAAGCATATCAATAAGC--GGAGG-AAAAGAAACT-AACTAGGATTCCCT???????????????????????????????????????????????????????????????????????????????????????????????????????????????????????????????????????????????????????????????????????????????????????????????????????????????????????????????????????????????????????????????????????????????????????????????????????????????????????????????????????????????????????????????????????????????????????????????????????????????????????????????????????????????????????????????????????????????????????????????????????????????????????????????????????????????????????????????????????????????????????????????????????????????????????????????????????????????????????????????????????????????????????????????????????????????????????????????????????????????????????????????????????????????????????????????????????????????????????????????????????????????????????????????????????????????????????????????????????????????????????????????????????????????????????????????????????????????????????????????????????????????????????????????????????????????????????????????????????????????????????????????????????????????????????????????????????????????????????????????????????????????????????????????????????????????
	'10_6_Lec_Trebouxia'                           G-TCAACACCGCG-ACTTAC-TGATGCCCT-CCTA-------------------------------------------------------------------------------------------------------------------------------------------------------------------------------TCATCGGCA-------GTGCTGTGAAAGGCTTGCCTTGATGGGTGCGTAGGTCAGGGGCTG-GCATC-TTATGG-TGT-CGGTTAGCCTGACTGGG-CGGG-TCCAAAATCAA-TCT-GGGGC--CCTCTG----------------------------CCGCAT-A-GG--C-AG-AGGG--ACT-GC-CCGGGTTGTGAGGGGTGGCTGTTTA-ACCCA-CTTC-CAATC-A-A-TTTTTCTGAAGCCAGTA-CTACT-G-GCTGG---C-ATGCCGGC-TGTAGTCTGTCTAACT--AA-A-GACAACTCTCAACAACGGATATCTTGGCTCCCGTAACGATGAAGAACGCAGCG----------------------------------------------------------------------------------------AAATGCGATACGTAGTGTGAATTGCAGAATTCCGTGAACCATCGAATCTTTGAACGCAAATTGCGCTCGAGGCCTCGGCCAAGAGCATGTCTGCCTCAGCGTCGGC--TACTACCCTCAACT-AAC--CT-TC--CA-T-----TGT------------------------------------------------------------------------------------------------ATT--GCAATGGGAATGCAGTTGGAATTGGCCGTCCGG-TTGA-C-C-C-TTGAGG-TTGCCGGTCAG--CTGAAATATATG-CACGCTTT-GT-G-G---GCTCC-TTTC------------C-TTG-----TGGAGAGGCGAGCTCCGATTTG-GTAGGTGACCTTTGCCGGTTGCATGCCTTCGATGCTCGCTATGC-CTTTC--ATTG-GCAGTGTGCAGGACGCA-TTT-TGGCTTTCGACCTGAGGTCAGGCAA-GAACACCCGCTGAACTTAAGCATATCAATAAGC--GGAGG-AAAAGAAACT-AACTAGGATTCCCT???????????????????????????????????????????????????????????????????????????????????????????????????????????????????????????????????????????????????????????????????????????????????????????????????????????????????????????????????????????????????????????????????????????????????????????????????????????????????????????????????????????????????????????????????????????????????????????????????????????????????????????????????????????????????????????????????????????????????????????????????????????????????????????????????????????????????????????????????????????????????????????????????????????????????????????????????????????????????????????????????????????????????????????????????????????????????????????????????????????????????????????????????????????????????????????????????????????????????????????????????????????????????????????????????????????????????????????????????????????????????????????????????????????????????????????????????????????????????????????????????????????????????????????????????????????????????????????????????????????????????????????????????????????????????????????????????????????????????????????????????????????????????????????????????????????????
	'10_7_Lec_Trebouxia'                           G-TCAACACCGCG-ACTTAC-TGATGCCCT-CCTG-------------------------------------------------------------------------------------------------------------------------------------------------------------------------------TCATCGGCA-------GTGCTGTGAAAGGCTTGCCTTGATGGGTGCGTAGGTCAGGGGCTG-GCATC-TTATGG-TGT-CGGTTAGCCTGACTGGG-CGGG-TCCAAAATCAA-TCT-GGGGC--CCTCTG----------------------------CCGCAC-A-GG--C-AG-AGGG--ACT-GC-CCGGGTTGTGAGGGGTGGCTGTTTA-ACCCA-CTTC-CAATC-A-A-TTTTTCTGAAGTCAGTA-CTACT-G-GCTGG---C-ATGCCGGC-TGTAGTCTGTCTAACT--AA-A-GACAACTCTCAACAACGGATATCTTGGCTCCCGTAACGATGAAGAACGCAGCG----------------------------------------------------------------------------------------AAATGCGATACGTAGTGTGAATTGCAGAATTCCGTGAACCATCGAATCTTTGAACGCAAATTGCGCTCGAGGCCTCGGCCAAGAGCATGTCTGCCTCAGCGTCGGC--TACTACCCTCAACT-AA---CT-TC--CA-T-----TGT------------------------------------------------------------------------------------------------ATT--GCAATGGGAATGCAGTTGGAATTGGCCGTCCGG-TTGA-C-C-C-TTGAGG-TTGCCGGTCAG--CTGAAATATATG-CACGCTTT-GT-G-G---GCTCC-TTTC------------C-TTG-----TGGAGAGGCGAGCTCCGATTTG-GTAGGTGACCTTTGCCGGTTGCATGCCTTCGATGCTCGCTATGC-CTTTC--ATTG-GCAGTGTGCAGGACGCA-TTT-TGGCTTTCGACCTGAGGTCAGGCAA-GAACACCCGCTGAACTTAAGCATATCAATAAGC--GGAGG-AAAAGAAACT-AACTAGGATTCCCT???????????????????????????????????????????????????????????????????????????????????????????????????????????????????????????????????????????????????????????????????????????????????????????????????????????????????????????????????????????????????????????????????????????????????????????????????????????????????????????????????????????????????????????????????????????????????????????????????????????????????????????????????????????????????????????????????????????????????????????????????????????????????????????????????????????????????????????????????????????????????????????????????????????????????????????????????????????????????????????????????????????????????????????????????????????????????????????????????????????????????????????????????????????????????????????????????????????????????????????????????????????????????????????????????????????????????????????????????????????????????????????????????????????????????????????????????????????????????????????????????????????????????????????????????????????????????????????????????????????????????????????????????????????????????????????????????????????????????????????????????????????????????????????????????????????????
	'11_2_Lec_Trebouxia'                           ?????????????????????????????????????????????????????????????????????????????????????????????????????????????????????????????????????????????????????????????????????????????????????????????????????????????????????????????????????????????????????????????????????AAAGGGGCTG-GCACC-TTTTGG-TGTGCAGTTGACCTGGCTGGG-CGGGTTCCAATACCAA-C-A-CGGGG-CTCTCT--------------------------------------GG----CT-GAGG--GCT-GG-CT-GGTTGTGAGGGCTGGTCT-TTC-AACCC-ACAG-CAAAC-T-G-TTCTTCTGAAGGCAGAT-CTGGC-T-GCTGGCGAT-ATGCTGGC-TGCAGTCTGGCTAAATAAAA-A-GACAACTCTCAACAACGGATATCTTGGCTCCCGCAACGATGAAGAACGCAGCG----------------------------------------------------------------------------------------AAATGCGATACGTAGTGTGAATTGCAGAATTCCGTGAACCATCGAATCTTTGAACGCAAATTGCGCTCGAGGCCTCGGCCAAGAGCATGTCTGCCTCAGCGTCGGC--TATTACCCTCAACT-GGAA-TC-CG----------------------------------------------------------------------------------------------------------------------TGAGGAGGA-AGTTGGACTTGGCGGTCCGG-TCGC-C-T-T-TCA--C-TTACCGGTCAG--CTGAAATGTACC-CACGCTGT-GA-G-GAGGTCCCC-TTTC------------C-TTC---ATGAAGGGGGCGAGTTCCGAGTTG-GTAGGTGGCCTTTGCCGGTTGCATGCCTTCGTTGCTCGCTGCGC-CTCCCCGGGTG-AGCGTGTGCAGGACGTC-TTT-TGGCTTTCGACCTGAGGTCAGGCAAGGAACACCCGCTGAACTTAAGC??????????????????????????????????????????????GTACTTGGACTACTGTATGGACTGACGGTTTAACTAGTCTTGACCGTTATAAAGGCCGTTGTTATGATATTGAGCCAGTTGCTGGTGAAGAGGGTCAATTTATTGCATATGTAGCGTACCCTTTAGATCTTTTTGAAGAAGGTTCAGTAACAAACTTGTTTACTTCTATTGTTGGTAACGTTTTTGGATTCAAAGCTCTTCGTGCATTACGATTAGAAGATCTTCGTATTCCTCCAGCATATGTTAAAACATTCCAAGGACCTCCTCACGGAATCCAAGTAGAACGTGATAAATTAAACAAATATGGTCGTTCTCTTTTAGGTTGTACTATTAAACCTAAATTAGGTCTTTCTGCAAAGAATTACGGTCGTGCTGTTTATGAGTGTTTACGTGGTGGTTTAGATTTTACTAAAGATGATGAAAACGTAAACTCTCAACCTTTTATGCGTTGGAGAGACCGTTTCGCATTTGTTGCAGAAGCAATTTACAAATCTCAAGCAGAAACAGGTGAGATTAAAGGACATTATCTAAACGCAACTGCTGGTAATGTTGACGAAATGTTAAAACGTGCTGAATGTGCAAGAGACTTTGGTATGCCTATTGTTATGCATGACTATTTAACTGGTGGTTTTACTGCAAATACAACTTTAGCGCATTACTGTCGTTATAATGGTTTATTATTACACATTCACCGAGCTATGCACGCTGTTATTGACCGTCAACGTAATCATGGTATTCATTTCCGTGTATTAGCTAAAACTCTTCGTATGTCAGGTGGTGACCACCTTCACTCTGGTACTGTTGTAGGTAAACTAGAA????????????????????????????????????????????????????????????????????????????????????????????????????????????????????????????????????????????????????????????????????????????????????????????????????????????????????????????????????????????????????????????????????????????????????????????????????????????????????????????????????????????????????????????
	'12_3_Lec_Trebouxia'                           ????????????????????????TGCCCT-CTCA-------------------------------------------------------------------------------------------------------------------------------------------------------------------------------TGATGGGCAGCT------CCCTTCAAGGAGTTGCCTTTGTGAGTGCGCAGGTCAGGGGTTG-GCTCC-TTTTGG-TGT-CAATTGACTTGGCTGGG-CGGG-TCCAATATCAA-T-T-GGGAC-CTTTTTG----------------------------CCTTTC-A-GG--C-TT-AAAG--GTT-T--CT-GGTTGTGAGGGGTGGCTT-TCA-ACAAC-TTCA-AAACATT---T-ATTCTGAAGACAGTT-CTACT-G-GCTGGC----TTGCTGGC-TGTAGGCTGATTAATT--AC-A-GACAACTCTCAACAACGGATATCTTGGCTCCCGTAACGATGAAGAACGCAGCG----------------------------------------------------------------------------------------AAATGCGATACGTAGTGTGAATTGCAGAATTCCGTGAACCATCGAATCTTTGAACGCAAATTGCGCTCGAGGCTTCGGCCAAGAGCATGTCTGCCTCAGCGTCGGC--TACTACCCTCAACT-AAAT-TT-CA--TT-G-----GTGA------------------------------------------------------------------------------------------------AT--TCCGGTGAAAGGCAGTTGGATCTGGCCGTCCGG-TTTG-C-C-C-TTTGGG-TGGCCGGTCAG--CTGAAATACATT-CACGCTTT-GG-G-A---GCCTC-TTTC------------C-TTT---CGAGGAAAGGCGAGTTCCGATTTG-GTAGGTGACCTTTGCCGGTTGCATGCCTTCGTTGCCCGCTGTGC-TCCCG--AAT--GCGTTGTGCAGGACGCC-TTT-TGGCTTTCGACCTGAGGTCAGGCAA-GAACACCCGCTGAACTTAAGCATATCAATAAGC????????????????????????????????????????????????????????????????????????????????????????????????????????????????????????????????????????????????????????????????????????????????????????????????????????????????????????????????????????????????????????????????????????????????????????????????????????????????????????????????????????????????????????????????????????????????????????????????????????????????????????????????????????????????????????????????????????????????????????????????????????????????????????????????????????????????????????????????????????????????????????????????????????????????????????????????????????????????????????????????????????????????????????????????????????????????????????????????????????????????????????????????????????????????????????????????????????????????????????????????????????????????????????????????????????????????????????????????????????????????????????????????????????????????????????????????????????????????????????????????????????????????????????????????????????????????????????????????????????????????????????????????????????????????????????????????????????????????????????????????????????????????????????????????????????????????????????????????????????????????
	'12_4b_Lec_Trebouxia'                          G-CCAACACCGCG-ACTTAC-TTATGCCCT-CCTA-------------------------------------------------------------------------------------------------------------------------------------------------------------------------------TTGTAGGCATGC---------TCAAAAGGCGTGTCTTGATGGGTGCGTAGGCCAGGGGCAG-GCATC-TTATGA-TGT-CAGTTAGCCTGGCTGGG-CGGG-TCCAACACCAA-T-C-GGGGC--CTTTTG----------------------------CCTTTC-A-GG--C-AA-AGGG--ACT-GC-TC-GGTTGTGAGGGGTGGCTG-TTA-ACCTA-CTTC-CAATC-A-A-TTTTTCTGAAGACAGYT-CTATT-G-GCTGGC--T-CTGCCGGC-TATAGTCTGACTAACT--AA-G-GACAACTCTCAACAACGGATATCTTGGCTCCCGTAACGATGAAGAACGCAGCG----------------------------------------------------------------------------------------AAATGCGATACGTAGTGTGAATTGCAGAATTCCGTGAACCATCGAATCTTTGAACGCAAATTGCGCTCGAGGCTTCGGCCAAGAGCATGTCTGCCTCAGCGTCGGC--TACTACCCTCAACT-AAA--TT-TC--AT-T-----GGT------------------------------------------------------------------------------------------------TTT--CCAATGCAAAGGCAGTTGGAACTGGCCGTCCGG-TTTG-C-C-C-ATTGGG-TAGCCGGTCAG--CTGAAAYACAAT-CACGCTTT-GT-G-G---GCTCC-TTTC------------C-ATT-----TGGAAAGGCGAGTTCCGATTTG-GTAGGTGACCTTTGCCGGTTGCATGCCTTCGTTGCTCGCTATGC-CTATC--ATTG-GCCGTGTGCAGGACGCC-TTT-TGGCTTTCGACCTGAGGTCAGGCAA-GAACACCCGCTGAACTTAAGCATATCAATAAGC--GGAGG-AAAAGAAACT-AACTAGGATTCCCT???????????????????????????????????????????????????????????????????????????????????????????????????????????????????????????????????????????????????????????????????????????????????????????????????????????????????????????????????????????????????????????????????????????????????????????????????????????????????????????????????????????????????????????????????????????????????????????????????????????????????????????????????????????????????????????????????????????????????????????????????????????????????????????????????????????????????????????????????????????????????????????????????????????????????????????????????????????????????????????????????????????????????????????????????????????????????????????????????????????????????????????????????????????????????????????????????????????????????????????????????????????????????????????????????????????????????????????????????????????????????????????????????????????????????????????????????????????????????????????????????????????????????????????????????????????????????????????????????????????????????????????????????????????????????????????????????????????????????????????????????????????????????????????????????????????????
	'12_6_Lec_Trebouxia'                           G-CCAACACCGCG-ACTTAC-TTATGCCCT-CCTG-------------------------------------------------------------------------------------------------------------------------------------------------------------------------------TTGTAGGCATGC---------TCAAAAGGCGTGTCTAGATGGGTGCGTAGGCCAGGGGCAG-GCATC-TTATGA-TGT-CAGTTAGCCTGGCTGGG-CGGG-TCCAACACCAA-T-C-GGGGC--CTTTTG----------------------------CCTTTC-A-GG--C-AG-AGGG--ACT-GC-TC-GGTTGTGAGGGGTGGCTGTTTA-ACCTA-CTTC-CAATC-A-A-TTTTTCTGAAGACAGCT-CTACT-G-GCTGGC--T-TTGCCGGC-TGTAGTCTGACTAACT--AA-G-GACAACTCTCAACAACGGATATCTTGGCTCCCGTAACGATGAAGAACGCAGCG----------------------------------------------------------------------------------------AAATGCGATACGTAGTGTGAATTGCAGAATTCCGTGAACCATCGAATCTTTGAACGCAAATTGCGCTCGAGGCTTCGGCCAAGAGCATGTCTGCCTCAGCGTCGGC--TACTACCCTCAACT-AAA--TT-TC--AT-T-----GGT------------------------------------------------------------------------------------------------TTT--CCAATGCAAAGGCAGTTGGAGCTGGCCGTCCGG-TTTG-C-C-C-ATTGGG-TAGCCGGTCAG--CTGAAATACAAT-CACGCTTT-GT-G-G---GCTCC-TTTC------------C-ATT-----TGGAAAGGCGAGTTCCGATTTG-GTAGGTGACCTTTGCCGGTTGCATGCCTTCGTTGCTCGCTGTGC-CTATC--ATTG-GCCGTGTGCAGGACGCC-TTT-TGGCTTTCGACCTGAGGTCAGGCAA-GAACACCCGCTGAACTTAAGCATATCAATAAGCCGGAGGA-AAAAGAAACT-AACTAGGATTCCCT???????????????????????????????????????????????????????????????????????????????????????????????????????????????????????????????????????????????????????????????????????????????????????????????????????????????????????????????????????????????????????????????????????????????????????????????????????????????????????????????????????????????????????????????????????????????????????????????????????????????????????????????????????????????????????????????????????????????????????????????????????????????????????????????????????????????????????????????????????????????????????????????????????????????????????????????????????????????????????????????????????????????????????????????????????????????????????????????????????????????????????????????????????????????????????????????????????????????????????????????????????????????????????????????????????????????????????????????????????????????????????????????????????????????????????????????????????????????????????????????????????????????????????????????????????????????????????????????????????????????????????????????????????????????????????????????????????????????????????????????????????????????????????????????????????????????
	'12_7_Lec_Trebouxia'                           G-CCAACACCGCG-ACTTAC-TTATGCCCT-CCTG-------------------------------------------------------------------------------------------------------------------------------------------------------------------------------TTGTAGGCATGC---------TCAAAAGGCGTGTTTAGATGGGTGCGTAGGCCAGGGGCAG-GCATC-TTATGA-TGT-CAGTTAGCCTGGCTGGG-CGGG-TCCAACACCAA-T-C-GGGGC--CTTTTG----------------------------CCTTTC-A-GG--C-AG-AGGG--ACT-GC-TC-GGTTGTGAGGGGTGGCTGTTTA-ACCTA-CTTC-CAATC-A-A-TTTTTCTGAAGACAGCT-CTACT-G-GCTGGC--T-TTGCCGGC-TGTAGTCTGACTAACT--AA-G-GACAACTCTCAACAACGGATATCTTGGCTCCCGTAACGATGAAGAACGCAGCG----------------------------------------------------------------------------------------AAATGCGATACGTAGTGTGAATTGCAGAATTCCGTGAACCATCGAATCTTTGAACGCAAATTGCGCTCGAGGCTTCGGCCAAGAGCATGTCTGCCTCAGCGTCGGC--TACTACCCTCAACT-AAA--TT-TC--AT-T-----GGT------------------------------------------------------------------------------------------------TTT--CCGATGCAAAGGCAGTTGGAGCTGGCCGTCCGG-TTTG-C-C-C-ATTGGG-TAGCCGGTCAG--CTGAAATACAAT-CACGCTTT-GT-G-G---GCTCC-TTTC------------C-ATT-----TGGAAAGGCGAGTTCCGATTTG-GTAGGTGACCTTTGCCGGTTGCATGCCTTCGTTGCTCGTTGTGC-CTATC--ATTG-GCCGTGTGCAGGACGCC-TTT-TGACTTTCGACCTGAGGTCAGGCAA-GAACACCCGCTGAACTTAAGCATATCAATAAGC--GGAGG-AAAAGAAACT-AACTAGGATTCCCT???????????????????????????????????????????????????????????????????????????????????????????????????????????????????????????????????????????????????????????????????????????????????????????????????????????????????????????????????????????????????????????????????????????????????????????????????????????????????????????????????????????????????????????????????????????????????????????????????????????????????????????????????????????????????????????????????????????????????????????????????????????????????????????????????????????????????????????????????????????????????????????????????????????????????????????????????????????????????????????????????????????????????????????????????????????????????????????????????????????????????????????????????????????????????????????????????????????????????????????????????????????????????????????????????????????????????????????????????????????????????????????????????????????????????????????????????????????????????????????????????????????????????????????????????????????????????????????????????????????????????????????????????????????????????????????????????????????????????????????????????????????????????????????????????????????????
	'13_12_Lec_Trebouxia'                          ???????????????????????????????????????????????????????????????????????????????????????????????????????????????????????????????????????????????????????????????????????????????????????????????????????????????????????????????????????????????????????????????????????????????????????????????????????????????????????????????????????????????????????????????????????????????????????????????????????????????????????????????????????????????????C-CAATC-A-A--TTTTCTGAAGACAGYT-CTACT-G-GCTGGC--T-YTGCCGGC-TGTAGTCTGACTAACT--AA-G-GACAACTCTCAACAACGGATATCTTGGCTCCCGTAACGATGAAGAACGCAGCG----------------------------------------------------------------------------------------AAATGCGATACGTAGTGTGAATTGCAGAATTCCGTGAACCATCGAATCTTTGAACGCAAATTGCGCTCGAGGCTTCGGCCAAGAGCATGTCTGCCTCAGCGTCGGC--TACTACCCTCAACT-AAA--TT-TC--AT-T-----GGT------------------------------------------------------------------------------------------------TTT--CCAATGCAAAGGCAGTTGGARCTGGCCGTCCGG-TTTG-C-C-C-ATTGGG-TAGCCGGTCAG--CTGAAATACAAT-CACGCTTT-GT-G-G---GCTCC-TTTC------------C-ATT-----TGGAAAGGCGAGTTCCGATTTG-GTAGGTGACCTTTGCCGGTTGCATGCCTTCGTTGCTCGCTATGC-CTATC--ATTG-GCCGTGTGCAGGACGCC-TTT-TGGCTTTCGACCTGAGGTCAGGCAA-GAACACCCGCTGAACTTAAGCATATCAATAAGC--GGAGG-AAAAGAAACT-AACTAGGATTCCCT???????????????????????????????????????????????????????????????????????????????????????????????????????????????????????????????????????????????????????????????????????????????????????????????????????????????????????????????????????????????????????????????????????????????????????????????????????????????????????????????????????????????????????????????????????????????????????????????????????????????????????????????????????????????????????????????????????????????????????????????????????????????????????????????????????????????????????????????????????????????????????????????????????????????????????????????????????????????????????????????????????????????????????????????????????????????????????????????????????????????????????????????????????????????????????????????????????????????????????????????????????????????????????????????????????????????????????????????????????????????????????????????????????????????????????????????????????????????????????????????????????????????????????????????????????????????????????????????????????????????????????????????????????????????????????????????????????????????????????????????????????????????????????????????????????????????
	'13_13b_Lec_Trebouxia'                         G-CAAACACCGTG-ACTTAC-TTATGCCCT-CTCA-------------------------------------------------------------------------------------------------------------------------------------------------------------------------------TGATGGGCAGCT------CCCTTCAAGGAGTTGCCTTTATGAGTGCGCAGGTCAGGGGTTG-GCTCC-TTTTGG-TGT-CAATTGACTTGGCTGGG-CGGG-TCCAATATCAA-T-T-GGGAC-CTTTTTG----------------------------TCTTTC-A-GG--C-TT-GAAG--GTT-TA-CC-GGTTGTGAGGGGTGGCTT-TCA-CCAAC-TCCA-AAACATT---T-ATTCTGAAGACAGTT-CTACT-G-GCTGGC--T-TTGCTGGC-TGTAGGCTGATTAATT--AC-A-GACAACTCTCAACAACGGATATCTTGGCTCCCGTAACGATGAAGAACGCAGCG----------------------------------------------------------------------------------------AAATGCGATACGTAGTGTGAATTGCAGAATTCCGTGAACCATCGAATCTTTGAACGCAAATTGCGCTCGAGGCTTCGGCCAAGAGCATGTCTGCCTCAGCGTCGGC--TACTACCCTCAACT-AAAT-TT-CA--TT-G-----GTGA------------------------------------------------------------------------------------------------AT--TCCGATGAAAGGCAGTTGGATCTGGCCGTCCGG-TTTG-C-C-C-TTTGGG-TGGCCGGTCAG--CTGAAATATATT-CACGCTTT-GG-G-G---GCCGC-TTTC------------C-TTT---CGAGGAAAGGCGAGTTCCGATTTG-GTAGGTGACCTTTGCCGGTTGCATGCCTTCGTTGCCCGCTGTGC-TCCCA--AAT--GCGTTGTGCAGGACGCC-TTT-TGGCTTTCGACCTGAGGTCAGGCAA-GAACACCCGCTGAACTTAAGCATATCAATAAGC--GGAGG-AAAAGAAACT-AA?????????????GTACTTGGACTACTGTATGGACTGATGGTTTAACTAGTCTTGACCGTTACAAAGGTCGTTGTTATGATATTGAGCCAGTTCCTGGTGAAGATAATCAATTTATTGCATATGTAGCGTACCCTTTAGATCTTTTTGAAGAAGGTTCAGTAACAAACTTATTCACTTCTATTGTTGGTAACGTTTTTGGATTCAAAGCTCTTCGTGCATTACGTTTAGAAGATCTTCGTATTCCTCCAGCATATGTTAAAACATTCCAAGGRCCTCCTCACGGAATTCAAGTAGAACGTGACAAATTAAACAAATATGGTCGTTCTCTTTTAGGTTGTACTATTAAGCCTAAATTAGGTCTTTCTGCAAAAAACTACGGTCGTGCTGTTTATGAGTGTTTACGTGGTGGTTTAGATTTTACTAAAGATGATGAAAACGTAAACTCTCAACCTTTTATGCGTTGGAGAGACCGTTTCGCATTCGTTGCAGAAGCAACTTACAAATCTCAAGCAGAAACAGGTGAAATTAAAGGACATTATCTAAACGCTACTGCTGGTACTGTTGAAGAAATGTTAAAACGTGCTGAATGTGCAAGAGATTTTGGTGCACCTATTGTTATGCATGACTACTTAACTGGTGGTTTTACTGCAAATACAACTTTAGCACATTACTGTCGTGATAATGGTTTATTACTACATATTCACCGAGCTATGCACGCTGTTATTGACCGTCAACGTAATCACGGTATTCATTTCCGTGTATTAGCTAAAACTCTTCGTATGTCAGGTGGTGACCATCTTCACTCTGGTACTGTTGTAGGTA????????????????????????????????????????????????????????????????????????????????????????????????????????????????????????????????????????????????????????????????????????????????????????????????????????????????????????????????????????????????????????????????????????????????????????????????????????????????????????????????????????????????????????????????????
	'13_14_Lec_Trebouxia'                          G-TAAACACCGAG-ACCTAC-TTATGCCCT-CTCA-------------------------------------------------------------------------------------------------------------------------------------------------------------------------------CAAGCGGCAGTT------CCCCTTGAGGAGTCTCCTTTGTGAGTGCGCAGGTCAGGGGCTG-GCTCC-TTTTGG-TGT-CAGTTGACTTGACTGGG-CGGG-TCCAATATCAA-T-T-GGGGC-CTTTCTG----------------------------CCTTTT-G-GG--C-GG-TCAG--GTC-TA-CC-GGTTGTGAGGGGTGGCTT-TCA-ACAAT-CTCA-AAAGT-A---T-TTTCTGAAGACAGTT-CTACT-G-GCTGGC--T-TCGCCGGC-TGTAGACTGAATAACT--AA-A-GACAACTCTCAACAACGGATATCTTGGCTCCCGTAACGATGAAGAACGCAGCG----------------------------------------------------------------------------------------AAATGCGATACGTAGTGTGAATTGCAGAATTCCGTGAACCATCGAATCTTTGAACGCAAATTGCGCTCGAGGCCTCGGCCTAGAGCATGTCTGCCTCAGCGTCGGC--TACTACCCTCAACT-AAAT-TT-CA--TT-G-----GTGA------------------------------------------------------------------------------------------------AC--TCCGATGAAAGGCAGTTGGATCTGGCCGTCCGG-TTTG-C-C-T-TTTGGG-TTGCCGGTCAG--CTGAAATACATT-CACGCTTT-AA-G-A---GCTGC-TTTC------------C-CTT---C-GGGAAAGGCGAGTTCCGATTTG-GTAGGTGACCTTTGCCGGTTGCATGCCTTCGTTGCCCGCTATGC-TCTCA--ACT--GCGCTGTGCAGGACGCC-TTT-TGGCTTTCGACCTGAGGTCAGGCAA-GAACACCCGCTGAACTTAAGCATATCAATAAGC--GGAGG-AAAAGAAACT-AACTAGGATTCCCT???????????????????????????????????????????????????????????????????????????????????????????????????????????????????????????????????????????????????????????????????????????????????????????????????????????????????????????????????????????????????????????????????????????????????????????????????????????????????????????????????????????????????????????????????????????????????????????????????????????????????????????????????????????????????????????????????????????????????????????????????????????????????????????????????????????????????????????????????????????????????????????????????????????????????????????????????????????????????????????????????????????????????????????????????????????????????????????????????????????????????????????????????????????????????????????????????????????????????????????????????????????????????????????????????????????????????????????????????????????????????????????????????????????????????????????????????????????????????????????????????????????????????????????????????????????????????????????????????????????????????????????????????????????????????????????????????????????????????????????????????????????????????????????????????????????????
	'13_1_Lec_Trebouxia'                           G-CTCACACCGCG-AAATAC-TTATGCCCT-TCTG-------------------------------------------------------------------------------------------------------------------------------------------------------------------------------GAACAGGCAGAC------TTCACT-----GTTTGCCTTTCAGTTGCGTAAGTCAGGGGCTG-GCTCC-TTTTGG-TGT-CAGTCGACTTGACTGGG-CGGG-TCCAATACCAG-C-C-GGATT-CACCTTG----------------------------CCTTCT-A-GG--C-TT-GGGG--TTC-TG-CC-GGCTGTGAGGGGTGGCTGTTCA-ACTCA-CATT-AAGCA-A-T-CAATTCTGAAGGCAGAT-CTATT-G-GCTGGC--T-CTGCTGGC-TATAGACTGATTAAAT--AC-A-GACAACTCTCAACAACGGATATCTTGGCTCCCGTAACGATGAAGAACGCAGCG----------------------------------------------------------------------------------------AAATGCGATACGTAGTGTGAATTGCAGAATTCCGTGAACCATCGAATCTTTGAACGCAAATTGCGCTCGAGGCCTCGGCCAAGAGCATGTCTGCCTCAGCGTCGGC--TACTACCCTCAACT-AAGT-TT-CC--TA-T-----T---------------------------------------------------------------------------------------------------AT--CATAGGGGATGCCGGTTGGATYTGGCTGTCCGG-TTTT-C-C-T-TTCAGG-TTGCCGGTCAG--CTGAAATACATT-CACGCTCT-GG-G-G---GCTGC-TTTY------------C-TTT---CGAGGAAAGGCTGGTTCCGATTTG-GTAGGTGACCTTTGCCGGTTACATGCCTTCGTTGCCCGCTAAGA-CTCCC--AGTACGCGTAGTGCAGGACGCC-TTT-TGGCTTTCGACCTGAGGTCAGGCAA-GAACACCCGCTGAACTTAAGCATATCAATAAGC--G???????????????????????????????GTACTTGGACTACTGTATGGACTGACGGTCTAACTAGTCTTGACCGTTACAAAGGGCGTTGTTATGATATTGAGCCAGTTGCTGGTGAAGAGAATCAATTTATTGCGTACGTAGCGTATCCTTTAGATCTTTTTGAAGAAGGTTCAGTAACAAACTTATTTACTTCTATTGTTGGTAACGTTTTTGGATTCAAAGCTCTTCGTGCATTACGTTTAGAAGATCTTCGTATCCCTCCTGCATATGTTAAAACATTCCAAGGACCTCCTCACGGAATTCAGGTAGAGCGTGATAAATTAAACAAATACGGTCGTTCTCTTTTAGGTTGTACTATTAAACCTAAATTAGGTCTTTCTGCAAAAAACTACGGTCGTGCTGTTTATGAATGTTTACGTGGTGGTTTAGACTTTACTAAAGATGATGAAAACGTAAACTCTCAACCATTTATGCGTTGGAGAGACCGTTTCGCATTCGTTGCGGAAGCAATTTATAAATCTCAAGCAGAAACAGGTGAAATTAAAGGACATTATCTAAACGCTACTGCTGGTACTGTTGAAGAAATGTTAAAACGTGCTGAATGTGCAAGAGACTTTGGTATGCCTATTGTTATGCATGACTACTTAACTGGTGGTTTTACTGCAAATACAACTTTAGCACATTACTGTCGTGATAATGGTTTATTACTACACATTCACCGAGCAATGCACGCAGTTATTGACCGTCAACGTAACCACGGTATCCACTTCCGTGTATTAGCTAAAACTCTTCGTATGTCAGGTGGTGACCACCTTCACTCTGGTACTGTTGTAGG??????????????????????????????????????????????????????????????????????????????????????????????????????????????????????????????????????????????????????????????????????????????????????????????????????????????????????????????????????????????????????????????????????????????????????????????????????????????????????????????????????????????????????????????????????
	'13_2_Lec_Trebouxia'                           G-CCCACACCGTGA--CCAA-TTACGCCCTCTTT---------------------------------------------------------------------------------------------------------------------------------------------------------------------------------AATG-GCAGCT----TGAAATAGCAGTTGAGATACTTTAAAGAGCGCAGGTCAGGGGCCA-CTGCC-TTTTGGTTGC-TGGTTGACTTGGCTGGG-CGGG-TCCAATACCAA-T-T-GGGTT-CCTTTGG----------------------------CCTTTC-A-GG--C-TG-AAGG--TTC-TA-CC-AGTTGTGAGGGGTGGC---TTG-AATCA-CTTT-TAAAA-A-T-TATTTCTGAAGACAGA--CTGCTAA-GCTGGC----TTGCTGGC-TGCAGACTGATTAAAT--AA-A-GACAACTCTCAACAACGGATATCTTGGCTCCCGTAACGATGAAGAACGCAGCG----------------------------------------------------------------------------------------AAATGCGATACGTAGTGTGAATTGCAGAATTCCGTGAACCATCGAATCTTTGAACGCAAATTGCGCTCGAGGCTTCGGCCAAGAGCATGTCTGCCTCAGCGTCGGCT-TACTACCCTCAACC-AATT-CC-CT--GATT------------------------------------------------------------------------------------------------------------------GGGTTATTGATTGGAGCTGGCTGTCCGG-TTATGC-C-G-ATaaGG-CTGCCGGTCAG--CTGAAAAACATT-CGCACTGT-GA-G-A---GCTGC-TTTC------------C-CTTCAA-AAGGAAAGCCGAGTTCCGATTTG-GTAGGTGACCTTTGCCGGTTGCATGCCTTCGTTGCTCGT-CTAG-CTTTC--ATGAAAGCGCGTGCAGGACGCC-TTT-TGGCTTTCGACCTGAGGTCAGGCAA-GAACACCCGCTGAACTTAAGCATATCAATAAGC--GGAGG-AAAAGAAACT-AACTAGGATTCCCT?GTACTTGGACTACTGTATGGACTGATGGTCTAACTAGTCTTGACCGTTACAAAGGTCGTTGTTATGATATTGAGCCAGTTCCTGGTGAAGAAAATCAATATATTGCATATGTAGCATACCCTCTTGATCTTTTTGAAGAAGGTTCAGTAACAAACTTATTTACTTCTATTGTTGGGAATGTTTTTGGGTTTAAAGCTCTTCGTGCACTACGATTAGAAGATCTTCGTATTCCTCCAGCATATGTTAAAACTTTCCAAGGACCTCCTCATGGAATTCAAGTAGAACGTGACAAATTAAACAAATATGGTCGTTCTCTTTTAGGTTGTACTATTAAACCAAAATTAGGTCTTTCTGCTAAAAACTATGGTCGTGCAGTTTATGAATGTTTACGTGGTGGTTTAGACTTTACTAAAGATGATGAAAACGTAAACTCTCAACCATTTATGCGTTGGAGAGACCGTTTTTTATTTGTTGCAGAAGCAATTTATAAATCTCAAGCAGAAACTGGTGAAATTAAAGGACATTACCTAAACGCAACTGCTGGTACTTGTGAAGAAATGTTAATCCGTGCTGAAACTGCAAGAGATTTTGGTGTACCAATTGTTATGCATGACTACTTAACTGGTGGTTTTACTGCAAACACAAGTTTATCACACTACTGTCGTTATAACGGTTTATTATTACACATTCACCGAGCTATGCACGCTGTTATTGACCGTCAACGTAATCACGGTATCCATTTCCGTGTTTTAGCTAAAACTCTTCGTATGTCAGGTGGTGACCACCTTCATTCTGGTACTGTTGTA????????????????????????????????????????????????????????????????????????????????????????????????????????????????????????????????????????????????????????????????????????????????????????????????????????????????????????????????????????????????????????????????????????????????????????????????????????????????????????????????????????????????????????????????????????
	'13_3_Lec_Trebouxia'                           G-CAAACACCGCG-ACTTAC-TTATGCCCT-CCTG-------------------------------------------------------------------------------------------------------------------------------------------------------------------------------TCTTAGGCATGC---------TCAAAAGGCGTGCCTAGATGGGTGCGTAGGCCAGGGGCAG-GCATC-TTATGA-TGT-CAGTTAGCCTGGCTGGG-CGGG-TCCAATACCAA-T-C-GGGGC--CTTTTG----------------------------CCTTTC-A-GG--C-AA-AGGG--ACT-GC-TC-GGTTGTGAGGGGTGGCTGTTTA-ACCTA-CTTC-CAATG-A-A-TTTTTCTGAAGACAGTT-CTACT-G-GCTGGC--T-TTGCCGGC-TGTAGTCTGACTAACT--AA-G-GACAACTCTCAACAACGGATATCTTGGCTCCCGTAACGATGAAGAACGCAGCG----------------------------------------------------------------------------------------AAATGCGATACGTAGTGTGAATTGCAGAATTCCGTGAACCATCGAATCTTTGAACGCAAATTGCGCTCGAGGCCTCGGCCAAGAGCATGTCTGCCTCAGCGTCGGC--TACTACCCTCAACT-AAA---T-TC--AT-T-----GGT------------------------------------------------------------------------------------------------TCT--CCAATGCAAAGGCAGTTGGAACTGGTCGTCCGG-TTTG-C-C-C-ATTGGG-CAGCCGGTCAG--CTGAAATACAAT-CACGCTTT-GT-G-G---GCTCC-TTTC------------C-ATT-----CGGAAAGGCGAGTTCCGATTTG-GTAGGTGACCTTTGCCGGTTACATGCCTTCGTTGCTCGCTATGC-CTATC--ATCG-GCCGTGTGCAGGACGCC-TTT-TGGCTTTCGACCTGAGGTCAGGCAA-GAACACCCGCTGAACTTAAGCATATCAATAAGC--GGAGG-AAAAGAAACT-AACTAGGATTCCCT???????????????????????????????????????????????????????????????????????????????????????????????????????????????????????????????????????????????????????????????????????????????????????????????????????????????????????????????????????????????????????????????????????????????????????????????????????????????????????????????????????????????????????????????????????????????????????????????????????????????????????????????????????????????????????????????????????????????????????????????????????????????????????????????????????????????????????????????????????????????????????????????????????????????????????????????????????????????????????????????????????????????????????????????????????????????????????????????????????????????????????????????????????????????????????????????????????????????????????????????????????????????????????????????????????????????????????????????????????????????????????????????????????????????????????????????????????????????????????????????????????????????????????????????????????????????????????????????????????????????????????????????????????????????????????????????????????????????????????????????????????????????????????????????????????????????
	'13_4_Lec_Trebouxia'                           G-CCAACACCGCG-ACTCAC-TTATGCCCT-CCTA-------------------------------------------------------------------------------------------------------------------------------------------------------------------------------TTGTAGGCATGC---------TCAAAAGGCGTGTCTTGATGGGTGCGTAGGCCAGGGGCAG-GCATC-TTATGA-CGT-CAGTTAGCCTGGCTGGG-CGGG-TCCAACACCAA-T-C-GGGGC--CTTTTG----------------------------CCTTTC-A-GG--C-AA-AGGG--ACT-GC-TC-GGTTGTGAGGGGTGGCTG-TTA-ACCTA-CTTC-CAATC-A-A-TTTTTCTGAAGACAGTT-CTATT-G-GCTGGC--T-CTGCCGGC-TATAGTCTGACTAACT--AA-G-GACAACTCTCAACAACGGATATCTTGGCTCCCGTAACGATGAAGAACGCAGCG----------------------------------------------------------------------------------------AAATGCGATACGTAGTGTGAATTGCAGAATTCCGTGAACCATCGAATCTTTGAACGCAAATTGCGCTCGAGGCTTCGGCCAAGAGCATGTCTGCCTCAGCGTCGGC--TACTACCCTCAACT-AAA--TT-TC--AT-T-----GGT------------------------------------------------------------------------------------------------TTT--CCAATGCAAAGGCAGTTGGAACTGGCCGTCCGG-TTTG-C-C-C-ATTGGG-TAGCCGGTCAG--CTGAAATACAAT-CACGCTCT-GT-G-G---GCTCC-TTTC------------C-ATT-----TGGAAAGGCGAGTTCCGATTTG-GTAGGTGACCTTTGCCGGTTGCATGCCTTCGTTGCTCGCTATGC-CTATC--ATTG-GCCGTGTGCAGGACGCC-TTT-TGGCTTTCGACCTGAGGTCAGGCAA-GAACACCCGCTGAACTTAAGCATATCAATAAGC--GGAGG-AAAAGAAACT-AACTAGGATTCCCT???????????????????????????????????????????????????????????????????????????????????????????????????????????????????????????????????????????????????????????????????????????????????????????????????????????????????????????????????????????????????????????????????????????????????????????????????????????????????????????????????????????????????????????????????????????????????????????????????????????????????????????????????????????????????????????????????????????????????????????????????????????????????????????????????????????????????????????????????????????????????????????????????????????????????????????????????????????????????????????????????????????????????????????????????????????????????????????????????????????????????????????????????????????????????????????????????????????????????????????????????????????????????????????????????????????????????????????????????????????????????????????????????????????????????????????????????????????????????????????????????????????????????????????????????????????????????????????????????????????????????????????????????????????????????????????????????????????????????????????????????????????????????????????????????????????????
	'13_5_Lec'                                     G-CCAACACCGCGAACTTAC-TTATGCCCT-CCTG-------------------------------------------------------------------------------------------------------------------------------------------------------------------------------TTGTAGGCATGC---------TCAAAAGGCGTGTCTAGATGGGTGCGTAGGCCAGGGGCAG-GCATC-TTATGA-TGT-CAGTTAGCCTGGCTGGG-CGGG-TCCAACACCAA-T-C-GGGGC--CTTTTG----------------------------CCTTTC-A-GG--C-AG-AGGG--ACT-GC-TC-GGTTGTGAGGGGTGGCTGTTTA-CC???-???C-?A???-A-?--TTTTCTGAAGACAGYT-CTAYT-G-GCTGGC--T-YTGCCGGC-TRTAGTCTGACTAACT--AA-G-GACAACTCTCAACAACGGATATCTTGGCTCCCGTAACGATGAAGAACGCAGCG----------------------------------------------------------------------------------------AAATGCGATACGTAGTGTGAATTGCAGAATTCCGTGAACCATCGAATCTTTGAACGCAAATTGCGCTCGAGGYTTCGGCCAAGAGCATGTCTGCCTCAGCGTCGGC--TACTACCCTCAACT-AAA--TT-TC--AT-T-----GGT------------------------------------------------------------------------------------------------TTT--CCAATGCAAAGGCAGTTGGAGCTGGCCGTCCGG-TTTG-C-C-C-ATTGGG-TAGCCGGTCAG--CTGAAAYACAAT-CACGCTTT-GT-G-G---GCTCC-TTTC------------C-ATT-----TGGAAAGGCGAGTTCCGATTTG-GTAGGTGACCTTTGCCGGTTGCATGCCTTCGTTGCTCGCTATGC-CTATC--ATTG-GCCGTGTGCAGGACGCC-TTT-TGGCTTTCGACCTGAGGTCAGGCAA-GAACACCCGCTGAACTTAAGCATATCAATAAGC--GGAGA?????????????????????????????????????????????????????????????????????????????????????????????????????????????????????????????????????????????????????????????????????????????????????????????????????????????????????????????????????????????????????????????????????????????????????????????????????????????????????????????????????????????????????????????????????????????????????????????????????????????????????????????????????????????????????????????????????????????????????????????????????????????????????????????????????????????????????????????????????????????????????????????????????????????????????????????????????????????????????????????????????????????????????????????????????????????????????????????????????????????????????????????????????????????????????????????????????????????????????????????????????????????????????????????????????????????????????????????????????????????????????????????????????????????????????????????????????????????????????????????????????????????????????????????????????????????????????????????????????????????????????????????????????????????????????????????????????????????????????????????????????????????????????????????????????????????????????????????????????????
	'13_8_Lec_Trebouxia'                           G-CCCACACCGCGA--CCAA-TTATGCCCTCTCT---------------------------------------------------------------------------------------------------------------------------------------------------------------------------------CTTG-GCAGCT----CG-A--AAGGGCTGAGATACTATTGAGAGCGCAGGTCAGGGGCCA-CAGCC-TTTTGGTTGT-TGGTTGACTTGGCTGGG-CGGG-TCCAATACCAA-G-T-GGGTT-CCTTTTG----------------------------CC-TTC-G-GG--C-TT-AAGG--TTC-TA-CC-AGTTGTGAGGGGTGGC---TTG-ACAAA-CTTT-TAAGC-T-T-TATTACTGAAGACAGA--CTGCT-A-GCTGGC----TTGCTGGC-TGCAGACTGATTAAAT--AA-A-GACAACTCTCAACAACGGATATCTTGGCTCCCGTAACGATGAAGAACGCAGCG----------------------------------------------------------------------------------------AAATGCGATACGTAGTGTGAATTGCAGAATTCCGTGAACCATCGAATCTTTGAACGCAAATTGCGCTCGAGGCTTCGGCCAAGAGCATGTCTGCCTCAGCGTCGGCT-TACTACCCTCAACC-AATT-CC-CT--TA-T------------------------------------------------------------------------------------------------------------------GGGTAATTGATTGGAGCTGGCTGTCCGG-TTGTAC-C-A-ATCAGG-CTGCCGGTCAG--CTGAAAAACATT-CGCACTGT-GG-A-A---GCTGC-TGTC------------C-CTTAAACAAGGAGAGCCGAGTTCCGATTTG-GTAGGTGGCCTTTGCCGGTTGCATGCCTTCGTTGCTCGT-CTAG-TTTTC--ATGAAAGCGCGTGCAGGACGCC-TTT-TGGCTTTCGACCTGAGGTCAGGCAA-GAACACCCGCTGAACTTAAGCATATCAATAAGC--GGAGG-AAAAGAAACT-AACTAGGATTCCCT?GTACTTGGACTACTGTATGGACTGATGGTCTAACTAGTCTTGACCGTTACAAAGGTCGTTGTTATGATATTGAGCCAGTTCCTGGTGAAGAAAATCAATATATTGCATATGTAGCATACCCTCTAGATCTTTTTGAAGAAGGTTCAGTAACCAACTTATTTACTTCTATTGTTGGGAATGTTTTTGGGTTTAAAGCTCTTCGTGCACTACGATTAGAAGATCTTCGTATTCCTCCAGCATATGTTAAAACTTTCCAAGGACCTCCTCATGGAATTCAAGTAGAACGTGATAAACTAAACAAATACGGTCGTTCTCTTTTAGGTTGTACTATTAAACCAAAATTAGGTCTTTCTGCTAAAAACTATGGACGTGCAGTTTATGAATGTTTACGTGGTGGTTTAGATTTTACTAAAGATGATGAAAACGTAAACTCTCAACCATTTATGCGTTGGAGAGACCGTTTTTTATTTGTTGCAGAAGCAATTTATAAATCTCAAGCAGAAACTGGTGAAATTAAAGGACATTACCTAAACGCAACTGCTGGTAATAGTGAAGAAATGTTAGTCCGTGCTGAAACTGCAAGAGATTTTGGTGTACCAATTGTTATGCATGACTACTTAACTGGTGGTTTTACTGCAAACACAAGTTTAGCACACTACTGTCGTTATAACGGTCTATTATTACACATTCACCGAGCTATGCACGCTGTTATTGACCGTCAACGTAATCACGGTATTCATTTCCGTGTTTTAGCTAAAACTCTTCGTATGTCAGGTGGTGATCACCTTCATTCTGGTACTGTTGTAGGTAAACTAGAA????????????????????????????????????????????????????????????????????????????????????????????????????????????????????????????????????????????????????????????????????????????????????????????????????????????????????????????????????????????????????????????????????????????????????????????????????????????????????????????????????????????????????????????
	'13_9_Lec_Trebouxia'                           G-CAAACACCGCG-ACTTAC-TTATGCCCT-CCTG-------------------------------------------------------------------------------------------------------------------------------------------------------------------------------TCTTAGGCATGC---------TCAAAAGGCGTGCCTAGATGGGTGCGTAGGCCAGGGGCAG-GCATC-TTATGA-TGT-CAGTTAGCCTGGCTGGG-CGGG-TCCAATACCAA-T-C-GGGGC--CTTTTG----------------------------CCTTTC-A-GG--C-AA-AGGG--ACT-GC-TC-GGTTGTGAGGGGTGGCTGTTTA-ACCTA-CTTC-CAATG-A-A-TTTTTCTGAAGACAGTT-CTACT-G-GCTGGC--T-TTGCCGGC-TGTAGTCTGACTAACT--AA-G-GACAACTCTCAACAACGGATATCTTGGCTCCCGTAACGATGAAGAACGCAGCG----------------------------------------------------------------------------------------AAATGCGATACGTAGTGTGAATTGCAGAATTCCGTGAACCATCGAATCTTTGAACGCAAATTGCGCTCGAGGCCTCGGCCAAGAGCATGTCTGCCTCAGCGTCGGC--TACTACCCTCAACT-AAA---T-TC--AT-T-----GGT------------------------------------------------------------------------------------------------TCT--CCAATGCAAAGGCAGTTGGAACTGGTCGTCCGG-TTTG-C-C-C-ATTGGG-TAGCCGGTCAG--CTGAAATACAAT-CACGCTTT-GT-G-G---GCTCC-TTTC------------C-ATT-----CGGAAAGGCGAGTTCCGATTTG-GTAGGTGACCTTTGCCGGTTACATGCCTTCGTTGCTCGCTATGC-CTATC--ATCG-GCCGTGTGCAGGACGCC-T??????????????????????????????????????????????????????????????????????????????????????????????????????????????????????????????????????????????????????????????????????????????????????????????????????????????????????????????????????????????????????????????????????????????????????????????????????????????????????????????????????????????????????????????????????????????????????????????????????????????????????????????????????????????????????????????????????????????????????????????????????????????????????????????????????????????????????????????????????????????????????????????????????????????????????????????????????????????????????????????????????????????????????????????????????????????????????????????????????????????????????????????????????????????????????????????????????????????????????????????????????????????????????????????????????????????????????????????????????????????????????????????????????????????????????????????????????????????????????????????????????????????????????????????????????????????????????????????????????????????????????????????????????????????????????????????????????????????????????????????????????????????????????????????????????????????????????????????????????????????????????????????????????????????????????????????????????????????
	'14_10b_Lec_Trebouxia'                         G-CCCACACCGCG-ACTTAC-TGATGCCCT-CCAG-------------------------------------------------------------------------------------------------------------------------------------------------------------------------------TCATAGGCATGC--TTTTTCTTTAAGAGGCTTGCCTTGATTGGTGCGTAGGCCAGGGGTTG-GCATC-TTATGG-TGT-CAGTTAGCCTGGCTGGG-CGGG-TCCAATACCAA-T-T-GGGGC--CTTTTG----------------------------CCTTTC-A-GG--C-AG-AGGG--ATT-GC-CC-GGTTGTGAGGGGTGGCGGTTTA-ACCCA-CATT-CAATC-A-T-TTTTTCTGAAGACAGTT-CTACT-G-GCTGGT--C-ATGCCGGC-TGTAGTCTGACTAACT--AA-A-GACAACTCTCAACAACGGATATCTTGGCTCCCGTAACGATGAAGAACGCAGCG----------------------------------------------------------------------------------------AAATGCGATACGTAGTGTGAATTGCAGAATTCCGTGAACCATCGAATCTTTGAACGCAAATTGCGCTCGAGGCCTCGGCCAAGAGCATGTCTGCCTCAGCGTCGGC--TACTACCCTCAACT-AAAC-TT-TC--AT-T-----GGA------------------------------------------------------------------------------------------------AAT--CCAATGGGAACGCAGTTGGAGCTGGCCGTCCGG-TTGG-C-C-T--TGAGG-TCGCCGGTCAG--CTGAAATACAAT-CACGCTTT-GT-G-G---GCTCC-TTTC------------C-GTT-----CGGGAAGGCGAGTTCCGATTTG-GTAGGTGACCTTTGCCGGTTACGTGCCTTCGTTGCTCGCTATGC-CTTTC--ATCG-GCCGTGTGCAGGACGCC-TTT-TGGCTTTCGACCTGAGGTCAGGCAA-GAACACCCGCTGAACTTAAGCATATCAATAAGC--GGAGGAAAAAGAAACT-AACTAGGATTCCCT???????????????????????????????????????????????????????????????????????????????????????????????????????????????????????????????????????????????????????????????????????????????????????????????????????????????????????????????????????????????????????????????????????????????????????????????????????????????????????????????????????????????????????????????????????????????????????????????????????????????????????????????????????????????????????????????????????????????????????????????????????????????????????????????????????????????????????????????????????????????????????????????????????????????????????????????????????????????????????????????????????????????????????????????????????????????????????????????????????????????????????????????????????????????????????????????????????????????????????????????????????????????????????????????????????????????????????????????????????????????????????????????????????????????????????????????????????????????????????????????????????????????????????????????????????????????????????????????????????????????????????????????????????????????????????????????????????????????????????????????????????????????????????????????????????????????
	'14_2_Lec_Trebouxia'                           G-CCCACACCGTGA--CCAA-TTATGCCCTCTCT---------------------------------------------------------------------------------------------------------------------------------------------------------------------------------CTTG-GCAGCT----CG-A--CGGGGCTGAGATACTATTGAGAGCGCAGGTCAGGGGCCA-CAGCC-TTTTGGTTGC-TGGTTGACTTGGCTGGG-CGGG-TCCAATACCAA-T-T-GGGTT-CCTTTTG----------------------------CCTTTC-A-GG--C-TT-AAGG--TTC-TA-CC-AGTTGTGAGGGGTGGC---TTG-AAAAA-CTTG-CAAAC-A-A-TATATCTGAAGACAGA--TTGCT-A-GCTGGC----TTGCTGGC-TGCAAACTGCTTAAAT--AA-A-GACAACTCTCAACAACGGATATCTTGGCTCCCGTAACGATGAAGAACGCAGCG----------------------------------------------------------------------------------------AAATGCGATACGTAGTGTGAATTGCAGAATTCCGTGAACCATCGAATCTTTGAACGCAAATTGCGCTCGAGGCTTCGGCCAAGAGCATGTCTGCCTCAGCGTCGGCT-TACTACCCTCAACC-AATT-CC-TT--TA-T------------------------------------------------------------------------------------------------------------------AAGTAATTGATTGGAGCTGGCTGTCCGG-TTTTGC-C-G-ATCAGG-CTGCCGGTCAG--CTGAAAAACATT-CGCACTGT-GG-A-A---GCTGC-TTTC------------C-CTTCAA-AAGGAAAGCCGAGTTCCGATTTG-GTAGGTGACCTTTGCCGGTTGCATGCCTTCGTTGCTCGC-CTAG-TTTTC--ATGAGAGCGCGTGCAGGACGCC-TTT-TGGCTTTCGACCTGAGGTCAGGCAA-GAACACCCGCTGAACTTAAGCATATCAATAAGC--GGAGG-AAAAGAAACT-AACTAGGATTCCCT?GTACTTGGACTACTGTATGGACTGATGGTCTAACTAGTCTTGACCGTTACAAAGGTCGTTGTTATGATATTGAGCCAGTTCCTGGTGAAGAAAATCAATATATTGCATATGTAGCATACCCTCTAGATCTTTTTGAAGAAGGTTCAGTAACAAACTTATTTACTTCTATTGTTGGGAATGTTTTTGGGTTTAAAGCTCTTCGTGCACTACGATTAGAAGATCTTCGTATTCCTCCAGCATATGTTAAAACTTTCCAAGGACCTCCTCATGGAATTCAAGTAGAACGTGATAAACTAAACAAATACGGTCGTTCTCTTTTAGGTTGTACTATTAAACCAAAATTAGGTCTTTCTGCTAAAAACTATGGACGTGCAGTTTATGAATGTTTACGTGGTGGTTTAGATTTTACTAAAGATGATGAAAACGTAAACTCTCAACCATTTATGCGTTGGAGAGACCGTTTTTTATTTGTTGCAGAAGCAATTTATAAATCTCAAGCAGAAACTGGTGAAATTAAAGGACATTACCTAAACGCAACTGCTGGTAATAGTGAAGAAATGTTAGTCCGTGCTGAAACTGCAAGAGATTTTGGTGTACCAATTGTTATGCATGACTACTTAACTGGTGGTTTTACTGCAAACACAAGTTTATCACACTACTGTCGTTATAACGGTTTATTATTACACATTCACCGAGCTATGCACGCTGTTATTGACCGTCAACGTAATCACGGTATTCATTTCCGTGTTTTAGCTAAAACTCTTCGTATGTCAGGTGGTGATCACCTTCATTCTGGTACTGTTGTA????????????????????????????????????????????????????????????????????????????????????????????????????????????????????????????????????????????????????????????????????????????????????????????????????????????????????????????????????????????????????????????????????????????????????????????????????????????????????????????????????????????????????????????????????????
	'14_3_Lec_Trebouxia'                           ???????????????????????????????TCTATTACCCCGGCAGGGTGCCGCGATACGTGCCGATCATAGCACTGCCTTTAAAGTAGTCCGCAATACGTGCCTATGACATTGCCTTTAAGGGGCCAACGATCCGGGCTTCGGCTTTGCCTTTAAGGGGGCCGCTACACGTGCATGCGCTTTGCGTTTTGGGGGGGCTGACCATGATTGCTTAGGGCATT----GCAGCTAAAGGGTAAACTGCCGGTGAGAGCGCAGGTCAGGGGCTG-CAGCT-CTTTGGCTGT--AGTTGACTTGGCTGGG-CGGG-TCCAACACCAG-T-T-GGGTG-CCTCTTG----------------------------CCTT---T-AG--G-Ct-AAGRGGTT--CC-TY-GGCTGTGAGGGGTGAC---TTG-AACAA-CTAT-GAAGC-T-T-TATTACTGAAGACAGG--CTGCT-A-GCTGGC----TTGCTGGC-TGCAGACTGAATTAAC-AAA-A-GACAACTCTCAACAACGGATATCTTGGCTCCCGTAACGATGAAGAACGCAGCG----------------------------------------------------------------------------------------AAATGCGATACGTAGTGTGAATTGCAGAATTCCGTGAACCATCGAATYTTTGAACGCAAATTGCGCTCGAGGCCTCGGCTAAGAGCATGTCTGGCTCAGCGTCGGCT-TACTACCCTCAACC-AACT-CC-CT--YA-T------------------------------------------------------------------------------------------------------------------GGG-AATTGATTGGAGCTGGCTTTCCGG-TGTT-C-C-G-ATTAGG-TTGCCGGTCAG--CTGAAAAACATT-CACGCTGT-GG-A-A---GTTGC-TTTC------------C-CTT-AAAAAGGAAAGCCGAGTTCCGATTTG-GTAGGTGACCTTTGCCGGTTGCATGCCTTCGTTGCTCGCTATGG-CTTTC--ATGATAGCGTGTGCAGGACGCC-ATTTTGGCTTTCGACCTGAGCTCAGGCAA-GAACACCCGCTGAACTTAAGCATATCA---------A??????????????????????????????GTACTTGGACTACTGTGTGGACTGACGGTCTAACTAGTCTTGACCGTTATAAAGGTCGTTGTTACGATCTTGAACCAGTTCCTGGTGAAGATAATCAATATATTGCATATGTAGCTTACCCTCTAGATCTTTTTGAAGAAGGTTCAGTAACAAACTTATTTACTTCTATTGTTGGTAACGTTTTTGGTTTTAAAGCTCTTCGTGCACTAAGATTAGAAGATCTTCGTATTCCTCCAGCATATGTAAAAACATTCCAAGGACCTCCTCACGGAATTCAAGTAGAACGTGATAAATTAAACAAATACGGTCGTTCTCTTTTAGGTTGTACTATTAAACCAAAATTAGGTCTTTCTGCTAAAAACTATGGTCGTGCAGTTTACGAATGTTTACGTGGTGGTTTAGACTTTACTAAAGATGATGAAAACGTAAACTCTCAACCATTTATGCGTTGGAGAGACCGTTTCAGTTTTGTTGCAGAAGCAATTTATAAGTCTCAAGCAGAAACAGGTGAAATTAAAGGACATTACCTAAACGCAACTGCTGGTACTGTTGAAGAAATGCTAAAACGTGCTGAAACTGCAAGAGATTTTGGTGTACCAATTGTTATGCATGACTACTTAACTGGTGGTTTTACTGCAAATACAACTTTAGCTCATTACTGTCGTAATCATGGTTTATTATTACACATTCACCGAGCTATGCACGCTGTTATTGACCGTCAACGTAATCACGGTATCCATTTCCGTGTTTTAGCTAAAACTCTTCGTATGTCAGGTGGTGACCACCTTCACTCTGGTACTGTTGTA????????????????????????????????????????????????????????????????????????????????????????????????????????????????????????????????????????????????????????????????????????????????????????????????????????????????????????????????????????????????????????????????????????????????????????????????????????????????????????????????????????????????????????????????????????
	'14_5_Lec'                                     ???????????????????????????CCT-CCTG-------------------------------------------------------------------------------------------------------------------------------------------------------------------------------TCATAGGCATGC--TTTTTCTTTAAGAGGCTTGTCTTGATGGGTGCGTAGGCCAGGGGTTG-GCATC-TTATGG-TGT-CAGTTAGCCTGGCTGGG-CGGG-TCCAATACCAA-T-C-GGGGC--CTTTTG----------------------------CCTTTC-A-GG--C-AG-AGGG--ACT-KC-CC-GGTTGTGAGGGGTGGCGGTTTA-ACCCA-CWTY-CAATC-A-W-TTTTTCTGAAGACAGTT-CTACT-G-GCTGGT--C-ATGCCGGC-TGTAGTCTGACTAACT--AA-A-GACAACTCTCAACAACGGATATCTTGGCTCCCGTAACGATGAAGAACGCAGCG----------------------------------------------------------------------------------------AAATGCGATACGTAGTGTGAATTGCAGAATTCCGTGAACCATCGAATCTTTGAACGCAAATTGCGCTCGAGGCCTCGGCCAAGAGCATGTCTGCCTCAGCGTCGGC--TACTACCCTCAACT-AAAC-TT-TC--AT-T-----GGA------------------------------------------------------------------------------------------------WWT--CCAATGGGAACGCAGTTGGAGCTGGCCGTCCGG-TTGG-C-C-T--TGAGG-TCGCCGGTCAG--CTGAAATACAAT-CACGCTTT-GT-G-G---GCTCC-TTTC------------C-RTT-----CGGGAAGGCGAGTTCCGATTTG-GTAGGTGACCTTTGCCGGTTACATGCCTTCGTTGCTCGCTATGC-CTTTC--ATCG-GCCGTGTGCAGGACGCC-TTT-TGGCTTTCGACCTGAGGTCAGGCAA-GAACACCCGCTGAACTTAAGCATATCAATAAGC--GGAGG-AAAAGAAACT-AACTAGGA?????????????????????????????????????????????????????????????????????????????????????????????????????????????????????????????????????????????????????????????????????????????????????????????????????????????????????????????????????????????????????????????????????????????????????????????????????????????????????????????????????????????????????????????????????????????????????????????????????????????????????????????????????????????????????????????????????????????????????????????????????????????????????????????????????????????????????????????????????????????????????????????????????????????????????????????????????????????????????????????????????????????????????????????????????????????????????????????????????????????????????????????????????????????????????????????????????????????????????????????????????????????????????????????????????????????????????????????????????????????????????????????????????????????????????????????????????????????????????????????????????????????????????????????????????????????????????????????????????????????????????????????????????????????????????????????????????????????????????????????????????????????????????????????????????????????????????
	'14_6_Lec_Trebouxia'                           A-CCCACACCGCGAA-CCAT-TAATGTCCTCTCTATTACCCCGGCAGGGTGCCGCGATACGTGCCGATCATAGCATTGCCTTTCAAGTAGTCCGCGATACGTGCCTATGACATTGCCTTTAAAGGGTCAACGATACGTGCTTCGGCATTGTCTTTAAAGTGGCCGCGATACGTGCATAGGCATTGCG--TTAAAGGGGCTGACGATACGTGCTTA-GGCATT----GCAGCTAAAGGGTAAACTGCCGGTGAGAGCGCAGGTCAGGGGCTG-CAGCT-CTTTGGCTGT--AGTTGACTTGGCTGGG-CGGG-TCCAACACCAG-T-T-GGGTG-CCTCTTG----------------------------CCTT---T-AG--G-CT-AAGAGGTT--CC-TC-GGCTGTGAGGGGTGAC---TTG-AACAA-CTAT-GAAGC-T-T-TATTACTGAAGACAGG--CTGCT-A-GCTGGC----TTGCTGGC-TGCAGACTGAATTAAC-AAA-A-GACAACTCTCAACAACGGATATCTTGGCTCCCGTAACGATGAAGAACGCAGCG----------------------------------------------------------------------------------------AAATGCGATACGTAGTGTGAATTGCAGAATTCCGTGAACCATCGAATCTTTGAACGCAAATTGCGCTCGAGGCCTCGGCTAAGAGCATGTCTGGCTCAGCGTCGGCT-TACTACCCTCAACC-AACT-CC-CT--TT-T------------------------------------------------------------------------------------------------------------------GGG-AATTGATTGGAGCTGGCTTTCCGG-TGTG-C-C-G-ATTAGG-TTGCCGGTCAG--CTGAAAAACATT-CACGCTGT-GG-A-A---GTTGC-TTTC------------C-CTT-AAAAAGGAAAACCGGGTTCCGATTTG-GTAGGTGACCTTTGCCGGTTGCATGCCTTCGTTGCTCGCTATGG-CTTTC--ATGATAGCGTGTGCAGGACGCC-ATTTTGGCTTTCGACcTGAAGTCAGGCAA-GAACACCCGCTG-ACTTAAGCATATCAATAAGC--GG??????????????????????????????GTACTTGGACTACTGTGTGGACTGACGGTCTAACTAGTCTTGACCGTTATAAAGGTCGTTGTTACGATCTTGAACCAGTTCCTGGTGAAGATAATCAATATATTGCATATGTAGCTTACCCTCTAGATCTTTTTGAAGAAGGTTCAGTAACAAACTTATTTACTTCTATTGTTGGTAACGTTTTTGGTTTTAAAGCTCTTCGTGCACTAAGATTAGAAGATCTTCGTATTCCTCCAGCATATGTAAAAACATTCCAAGGACCTCCTCACGGAATTCAAGTAGAACGTGATAAATTAAACAAATACGGTCGTTCTCTTTTAGGTTGTACTATTAAACCAAAATTAGGTCTTTCTGCTAAAAACTATGGTCGTGCAGTTTACGAATGTTTACGTGGTGGTTTAGACTTTACTAAAGATGATGAAAACGTAAACTCTCAACCATTTATGCGTTGGAGAGACCGTTTCAGTTTTGTTGCAGAAGCAATTTATAAGTCTCAAGCAGAAACAGGTGAAATTAAAGGACATTACCTAAACGCAACTGCTGGTACTGTTGAAGAAATGCTAAAACGTGCTGAAACTGCAAGAGATTTTGGTGTACCAATTGTTATGCATGACTACTTAACTGGTGGTTTTACTGCAAATACAACTTTAGCTCATTACTGTCGTAATCATGGTTTATTATTACACATTCACCGAGCTATGCACGCTGTTATTGACCGTCAACGTAATCACGGTATCCATTTCCGTGTTTTAGCTAAAACTCTTCGTATGTCAGGTGGTGACCACCTTCACTCTGGTACTGTTGTAG???????????????????????????????????????????????????????????????????????????????????????????????????????????????????????????????????????????????????????????????????????????????????????????????????????????????????????????????????????????????????????????????????????????????????????????????????????????????????????????????????????????????????????????????????????
	'14_8_Lec_Trebouxia'                           GCCCCACACCGCGAACCAAA-TTATGCCCTCTCT---------------------------------------------------------------------------------------------------------------------------------------------------------------------------------CTTG-GCAGCT----CGAA--AGGGGCTGAGATACTATTGAGAGCGCAGGTCAGGGGCCA-CAGCC-TTTTGGTTGT-TGGTTGACTTGGCTGGG-CGGG-TCCAATACCAA-T-T-GGGTT-CCTTTTG----------------------------CCTTTC-A-GG--C-TT-GAGG--TCC-TC-CC-AGTTGTGAGGGGTGGC---TTG-AAAAA-CTTT-TAAGC-T-A-TATTTCTGAAGACAGA--CTGCT-A-GCTGGC----TTGCTGGC-TGCAGACTGACTAAAT--AA-A-GACAACTCTCAACAACGGATATCTTGGCTCCCGTAACGATGAAGAACGCAGCG----------------------------------------------------------------------------------------AAATGCGATACGTAGTGTGAATTGCAGAATTCCGTGAACCATCGAATCTTTGAACGCAAATTGCGCTCGAGGCTTCGGCCAAGAGCATGTCTGCCTCAGCGTCGGCT-TACTACCCTCAACC-AATT-CC-CT--TA-T------------------------------------------------------------------------------------------------------------------GGGTAATTGATTGGAGCTGGCTGTCCGG-TTGTGC-C-G-ATCAGG-CTGCCGGTCAG--CTGAAAAACATT-CGCACTGT-GG-A-A---GCTGC-TTTC------------C-CTTAAAAAAGGAGAGCCGAGTTCCGATTTG-GTAGGTGACCTTTGCCGGTTGCATGCCTTCGTTGCTCGT-CTAG-TTTTC--ATGAAAGCGCGTGCAGGACGCC-TTT-TGGCTTTCGACCTGAGGTCAGGCAA-GAACACCCGCTGAACTTAAGCATATCAATAAGC--GGAGG-AAA????????????????????????????????????????????????????????????????????????????????????????????????????????????????????????????ATTGCATATGTAGCATACCCTCTAGATCTTTTTGAAGAAGGTTCAGTAACAAACTTATTTACTTCTATTGTTGGGAATGTTTTTGGGTTTAAAGCTCTTCGTGCACTACGATTAGAAGATCTTCGTATTCCTCCAGCATATGTTAAAACTTTCCAAGGACCTCCTCATGGAATTCAAGTAGAACGTGATAAACTAAACAAATACGGTCGTTCTCTTTTAGGTTGTACTATTAAACCAAAATTAGGTCTTTCTGCTAAAAACTATGGACGTGCAGTTTATGAATGTTTACGTGGTGGTTTAGATTTTACTAAAGATGATGAAAACGTAAACTCTCAACCATTTATGCGTTGGAGAGACCGTTTCTTATTTGTTGCAGAAGCAATTTATAAATCTCAAGCAGAAACTGGTGAAATTAAAGGACATTACCTAAACGCAACTGCTGGTAATAGTGAAGAAATGTTAGTCCGTGCTGAAACTGCAAGAGATTTTGGTGTACCAATTGTTATGCATGACTACTTAACTGGTGGTTTTACTGCAAACACAAGTTTAGCACACTACTGTCGTTATAACGGTCTATTATTACACATTCACCGAGCTATGCACGCTGTTATTGACCGTCAACGTAATCACGGTATTCATTTCCGTGTTTTAGCTAAAACTCTTCGTATGTCAGGTGGTGATCACCTTCATTCT????????????????????????????????????????????????????????????????????????????????????????????????????????????????????????????????????????????????????????????????????????????????????????????????????????????????????????????????????????????????????????????????????????????????????????????????????????????????????????????????????????????????????????????????????????????????????
	'14_9_Lec_Trebouxia'                           ??????????????????AC-TGATGCCCT-CCTG-------------------------------------------------------------------------------------------------------------------------------------------------------------------------------TTATAGGCATGC--TTTTTCTTTAAGAGGCTTGTCTTGATGGGTGCGTAGGCCAGGGGTTG-GCATC-TCATGG-TGT-CAGTTAGCCTGGCTGGG-CGGG-TCCAATACCAA-T-C-GGGGC--CTTTTG----------------------------CCTTTC-A-GG--C-AG-AGGG--ACT-GC-CC-GGTTGTGAGGGGTGGCGGTTTA-ACCCA-CTTT-CAATC-A-T-TTTTTCTGAAGACAGTT-CTACT-G-GCTGGT--C-ATGCCGGC-TGTAGTCTGACTAACT--AA-A-GACAACTCTCAACAACGGATATCTTGGCTCCCGTAACGATGAAGAACGCAGCG----------------------------------------------------------------------------------------AAATGCGATACGTAGTGTGAATTGCAGAATTCCGTGAACCATCGAATCTTTGAACGCAAATTGCGCTCGAGGCCTCGGCCAAGAGCATGTCTGCCGCAGCGTCGGC--TACTACCCTCAACT-AAAC-TT-TC--AT-T-----GGA------------------------------------------------------------------------------------------------AAT---CAATGGGAACGCAGTTGGAGCTGGCCGTCCGG-TTGG-C-C-T--TGAGG-TCGCCGGTCAG--CTGAAATACAAC-CACGCTTT-GT-G-G---GCTCC-TTTC------------C-ATT-----CGGGAAGGCGAGTTCCGATTTG-GTAGGTGACCTTTGCCGGTTACATGCCTTCGTTGCTCGCTACGC-CTTTC--ATCG-GCCGTGTGCAGGACGCC-TTT-TGGCTTTCGACCTGAGGTCAGGCAA-GAACACCCGCTGAACTTAAGCATATCAATAAGC--GGAGG-AAAAGAAACT-AACTAGGATTCCCT?GTACTTGGACTACTGTATGGACTGACGGTTTAACTAGTCTTGACCGTTACAAGGGGCGTTGTTATGATATTGAGCCAGTTGCTGGTGAACAGGGTCAATTCATTGCATATGTAGCTTACCCTTTAGATCTTTTTGAAGAAGGTTCAGTAACAAACTTGTTTACTTCTATTGTTGGTAATGTTTTTGGATTTAAAGCTCTTCGTGCATTACGATTAGAAGATCTTCGTATTCCTCCAGCATATGTAAAAACCTTCCAAGGGCCTCCTCACGGAATCCAAGTTGAACGTGATAAATTAAACAAATATGGTCGTTCTCTTTTAGGTTGTACTATTAAACCAAAATTAGGTCTTTCTGCAAAGAATTACGGTCGTGCTGTTTATGAGTGTTTACGTGGTGGTTTAGATTTTACTAAAGATGATGAAAACGTAAATTCTCAACCTTTTATGCGTTGGAGAGACCGGTTTGCTTTTGTTGCAGAAGCAATTTACAAATCTCAAGCAGAAACAGGGGAAATTAAAGGACACTATCTAAACGCAACTGCTGGTAATGTTGACGAAATGATAAAACGTGCTGAATGTGCAAGAGATTTTGGTATGCCTATTGTTATGCATGACTACTTAACTGGTGGTTTCACTGCAAATACAACTTTAGCACATTACTGTCGTTATAATGGTTTATTACTACACATTCACCGAGCTATGCACGCTGTTATCGACCGTCAACGTAATCATGGTATCCATTTCCGTGTATTAGCTAAAACCCTTCGTATGTCAGGTGGTGATCACCTTCACTCTGG??????????????????????????????????????????????????????????????????????????????????????????????????????????????????????????????????????????????????????????????????????????????????????????????????????????????????????????????????????????????????????????????????????????????????????????????????????????????????????????????????????????????????????????????????????????????????
	'15_4a_Lec_Trebouxia'                          G-CAAACACCGCG-ACTTAC-TTATGCCCT-CCCG-------------------------------------------------------------------------------------------------------------------------------------------------------------------------------TCA-AACTAGCC--TTTTACGTCAAGAGGTCTTTTTTGATGGGTGCGTAGGTCAGGGGCTG-GCATC-TGCTGG-TGT-CAGTTGGCCTGACTGGG-CGGG-TCCAATACCAA-T-C-GGGGC--CTTTTG----------------------------CCTTTC-A-GG--C-AG-GGGG--ACT-TC-CC-GGTTGTGAGGGGTGGCTCGTTA-ACCCA-CTTC-CAATT-A-A-TTTTACTGAAGACAGTT-CTACT---GCTGGT--T-ATGCCGGC-TGTAGTCTGACTAACT--AA-A-GACAACTCTCAACAACGGATATCTTGGCTCCCGTAACGATGAAGAACGCAGCG----------------------------------------------------------------------------------------AAATGCGATACGTAGTGTGAATTGCAGAATTCCGTGAACCATCGAATCTTTGAACGCAAATTGCGCTCGAGGCCTCGGCCAAGAGCATGTCTGCCTCAGCGTCGGC--TACTACCCTCAACT-AAA--AT-TC-------------------------------------------------------------------------------------------------------------------CAAACGGGATTGCAGTTGGAACTGGCCGTCCGG-TGTG-C-C-T--T--GG-TTGCCGGTCAG--CTGAAATACAAT-CACGCTTT-GT-G-G---GCTCC-TTCC------------C-TTTC--AATGGGAAGGCAAGTTCCGATTTG-GTAGGTGACCTTTGCCGGTTGCATGCCTTCGTTGCTTGCTATGC-CTTGC--ATTG-GCAGTGTGCAGGACGCC-TTT-TGGCTTTCGACCTGAGGTCAGGCAA-GAACACCCGCTGAACTTAAGCATATCAATAAGC--GGAGG-AAAAGAAACT-AACTAGGATTCCCT???????????????????????????????????????????????????????????????????????????????????????????????????????????????????????????????????????????????????????????????????????????????????????????????????????????????????????????????????????????????????????????????????????????????????????????????????????????????????????????????????????????????????????????????????????????????????????????????????????????????????????????????????????????????????????????????????????????????????????????????????????????????????????????????????????????????????????????????????????????????????????????????????????????????????????????????????????????????????????????????????????????????????????????????????????????????????????????????????????????????????????????????????????????????????????????????????????????????????????????????????????????????????????????????????????????????????????????????????????????????????????????????????????????????????????????????????????????????????????????????????????????????????????????????????????????????????????????????????????????????????????????????????????????????????????????????????????????????????????????????????????????????????????????????????????????????
	'15_5_Lec_Trebouxia'                           G-CAAACACCGCG-ACTTAC-TTATGCCCT-CCTG-------------------------------------------------------------------------------------------------------------------------------------------------------------------------------TCA-AACTAGCC--TTTTACGTCAAGAGGTCTTTTTCGATAGGTGCGTAGGTCAGGGGCTG-GCATC-TTATGG-TGT-CAGTTGGCCTGACTGGG-CGGG-TCCAATACCAA-T-C-GGGGC--CTTTTG----------------------------CCTTTC-A-GG--C-AG-GGGG--ACT-TC-CC-GGTTGTGAGGGGTGGCTCGTTA-ACCCA-CTTC-CAATT-A-A-TTTTACTGAAGACAGTT-CTACT---GCTGGT--T-ATGCCGGC-TGTAGTCTGACTAACT--AA-A-GACAACTCTCAACAACGGATATCTTGGCTCCCGTAACGATGAAGAACGCAGCG----------------------------------------------------------------------------------------AAATGCGATACGTAGTGTGAATTGCAGAATTCCGTGAACCATCGAATCTTTGAACGCAAATTGCGCTCGAGGCCTCGGCCAAGAGCATGTCTGCCTCAGCGTCGGC--TACTACCCTCAACT-AAA--AT-TC-------------------------------------------------------------------------------------------------------------------CTAACGGGATTGCAGTTGGAACTGGCCGTCCGG-TGTG-C-C-T--T--GG-TTGCCGGTCAG--CTGAAATACAAT-CACGCTTT-GT-G-G---GCTCC-TTCC------------C-TTTC--AATGGGAAGGCAAGTTCCGATTTG-GTAGGTGACCTTTGCCGGTTGCATGCCTTCGTTGCTTGCTATGC-CTTGC--ATTG-GMAGTGTGCAGGACGCC-TTT-TGGCTTTCGACCTGAGGTCAGGCAA-GAACACCCGCTGAACTTAAGCATATCAATAAGC--GGAGG-AAAAGAAACT-AACTAGGATTCCCT?GTACTTGGACTACTGTATGGACTGACGGTTTAACTAGTCTTGACCGTTACAAAGGGCGTTGTTATGATATTGAGCCAGTTGCTGGTGAACAGGGTCAATTCATTGCATATGTAGCTTACCCTCTAGATCTTTTTGAAGAAGGTTCGGTAACAAACTTGTTTACTTCTATTGTTGGTAATGTTTTTGGATTTAAAGCTCTTCGTGCATTACGACTAGAAGATCTTCGTATTCCTCCAGCATATGTAAAAACATTCCAAGGACCTCCTCACGGGATTCAAGTTGAACGTGACAAATTAAACAAATATGGTCGTTCTCTTTTAGGTTGTACTATTAAACCAAAGCTAGGTCTTTCTGCAAAGAATTACGGTCGTGCTGTTTATGAGTGTTTACGTGGTGGTTTAGACTTTACTAAAGATGATGAGAACGTAAACTCTCAACCTTTTATGCGTTGGAGAGACCGCTTTGCTTTTGTTGCAGAAGCAATTTACAAATCTCAAGCAGAAACAGGGGAGATTAAAGGGCAYTATCTAAACGCAACTGCTGGTAATGTTGACGAGATGATAAAACGTGCTGAATGTGCAAGAGACTTTGGTATGCCTATTGTTATGCATGACTACTTAACTGGTGGTTTCACTGCAAACACAACTCTAGCACATTACTGCCGTTACAATGGTTTGTTACTACACATTCACCGAGCTATGCACGCTGTTATTGACCGTCAACGTAACCATGGTATCCATTTCCGTGTATTAGCTAAGACCCTTCGTATGTCAGGTGGTGATCACCTTCACTCTGGTACTGTTGTAGGTA????????????????????????????????????????????????????????????????????????????????????????????????????????????????????????????????????????????????????????????????????????????????????????????????????????????????????????????????????????????????????????????????????????????????????????????????????????????????????????????????????????????????????????????????????
	'15_6_Lec_Trebouxia'                           G-TCAACACCGCG-ACTTAC-TGATGCCCT-CCTG-------------------------------------------------------------------------------------------------------------------------------------------------------------------------------TCATCGGCA-------GTGCTGTGAAAGGCTTGCCTTGATGGGTGCGTAGGTCAGGGGCTG-GCATC-TTATGG-TGT-CGGTTAGCCTGACTGGG-CGGG-TCCAAAATCAA-TCT-GGGGC--CCTCTG----------------------------CCGCAT-A-GG--C-AG-AGGG--ACT-GC-CCGGGTTGTGAGGGGTGGCTGTTTA-ACCCA-CTTC-CAATC-A-A-TTTTTCTGAAGCCAGTA-CTACT-G-GCTGG---C-ATGCCGGC-TGTAGTCTGTCTAACT--AA-A-GACAACTCTCAACAACGGATATCTTGGCTCCCGTAACGATGAAGAACGCAGCG----------------------------------------------------------------------------------------AAATGCGATACGTAGTGTGAATTGCAGAATTCCGTGAACCATCGAATCTTTGAACGCAAATTGCGCTCGAGGCCTCGGCCAAGAGCATGTCTGCCTCAGCGTCGGC--TACTACCCTCAACT-AAC--CT-TC--CA-T-----TGT------------------------------------------------------------------------------------------------ATT--GCARTGGGAATGCAGTTGGAATTGGCCGTCCGG-TTGA-C-C-C-TTGAGG-TTGCCGGTCAG--CTGAAATATATG-CACGCTTT-GT-G-G---GCTCC-TTTC------------C-TTG-----TGGAGAGGCGAGCTCCGATTTG-GTAGGTGACCTTTGCCGGTKGCATGCCTTCGATGCTCGCTATGC-CTTTC--ATTG-GCAGTGTGCAGGACGCA-TTT-TGGCTTTCGACCTGAGGTCAGGCAA-GAACACCCGCTGAACTTAAGCATATCAATAAGC--GGAGG-AAAAGAAACT-AACTAGGATTCCCT???????????????????????????????????????????????????????????????????????????????????????????????????????????????????????????????????????????????????????????????????????????????????????????????????????????????????????????????????????????????????????????????????????????????????????????????????????????????????????????????????????????????????????????????????????????????????????????????????????????????????????????????????????????????????????????????????????????????????????????????????????????????????????????????????????????????????????????????????????????????????????????????????????????????????????????????????????????????????????????????????????????????????????????????????????????????????????????????????????????????????????????????????????????????????????????????????????????????????????????????????????????????????????????????????????????????????????????????????????????????????????????????????????????????????????????????????????????????????????????????????????????????????????????????????????????????????????????????????????????????????????????????????????????????????????????????????????????????????????????????????????????????????????????????????????????????
	'15_9_Lec_Trebouxia'                           G-CCCACACCGCG-AAATGC-TTATGCCCC-TCTG-------------------------------------------------------------------------------------------------------------------------------------------------------------------------------GAGTAGGCAAAC------TTCATT-----GTTTGCCCTTCAGTTGCGCAGATCAGGGGCTG-GCTCC-ATTTGG-TGT-CAGTTGACTTGATTGGG-CGGG-TCCAATATCAG-C-C-GGATT-CCCCTTGAGAGACTTTGGGGAGGCCTAACGGTCTCACCCAA-T-GG--C-TT-GGGG--TTC-TG-CC-GGCTGTGAGGGGTGGCGG-TTA-ACTCA----C-ACGCA-A-T-TAATTCTGAAGACAGAT-CTATT-G-GCTAGC--A-TTGCTGGC-TATAGACTGAACAAAT--AC-A-GACAACTCTCAACAACGGATATCTTGGCTCCCGTAACGATGAAGAACGCAGCG----------------------------------------------------------------------------------------AAATGCGATACGTAGTGTGAATTGCAGAATTCCGTGAACCATCGAATCTTTGAACGCAAATTGCGCTCGAGGCTTCGGCCAAGAGCATGTCTGCCTCAGCGTCGGC--TACTACCCTCAACT-AAGT-TT-CC--TA-T-----GAA-------------------------------------------------------------------------------------------------AG--ACTAGGGGATGCCAGTTGGATATGGCCGTCCGG-TTTG-C-C-T-TTCAGG-CTGCCGGTCAG--CTGAAATACATT-CACGCTCT-GG-G-G---GCTGC-TTTCCTTGAAAGGCTGC-TTT---CAATGGGAGGCGAGTTCCGATTTG-GTAGGTGACCTTTGCCGGTTACATGCCTTCGTTGCTCGCTAAGC-TTCCC--AGTAGTCGTTGTGCAGGACGCC-TTT-TGGCTTTCGACCTGAGGTCAGGCAA-GAACACCCGCTGAACTTAAGCATATCAATAAGC--GGAGG-AAAAGAAACT-AACTAGGATTCCCT???????????????????????????????????????????????????????????????????????????????????????????????????????????????????????????????????????????????????????????????????????????????????????????????????????????????????????????????????????????????????????????????????????????????????????????????????????????????????????????????????????????????????????????????????????????????????????????????????????????????????????????????????????????????????????????????????????????????????????????????????????????????????????????????????????????????????????????????????????????????????????????????????????????????????????????????????????????????????????????????????????????????????????????????????????????????????????????????????????????????????????????????????????????????????????????????????????????????????????????????????????????????????????????????????????????????????????????????????????????????????????????????????????????????????????????????????????????????????????????????????????????????????????????????????????????????????????????????????????????????????????????????????????????????????????????????????????????????????????????????????????????????????????????????????????????????
	'16_10_Lec_Trebouxia'                          G-CCCACACCGCG-AATTAC-TTATGCCCC-TCTG-------------------------------------------------------------------------------------------------------------------------------------------------------------------------------GAACAGGCGAAC------TTTATT-----GTTTGCCCTTCAGTTGCGCAGGTCGGCAGTTG-GCTCC-TTTTGG-TGT-CAGGTGACTTGAYTGGG-CGGG-TCCAATACCAG-C-C-GGACT-CACCTTG----------------------------CCTT-T-A-GG--C-TT-GGGG--TTC-TG-CC-GGCTGTGAGGGTTGGCTGTTTA-ACTCA-CTTT-AAGCA-A-T-?AATTCTGAAKGCAGAT-CTACT-G-GCTGGC--T-TTGCTGGC-TGTAGACTGATTAA-T--RC-A-GACAACTCTCAACAACGGATATCTTGGCTCCCGTAACGATGAAGAACGCAGCG----------------------------------------------------------------------------------------AAATGCGATACGTAGTGTGAATTGCAGAATTCCGTGAACCATCGAATCTTTGAACGCAAATTGCGCTCGAGGCCTCGGCCAAGAGCATGTCTGCCTCAGCGTCGGC--TACTACCCTCAACT-AAGT-TT-CC--TA-T-----T---------------------------------------------------------------------------------------------------AT--CATAGGGGATGCCGGTTGGATCTGGTTGTCCAG-CGTT-C-C-T-TTGAGG-ATGCCGGTCAG--CTGAAATACATT-CACGCTCT-GG-G-A---GCTGC-TTTC------------C-TTT---CGGGGAAAGGCGAGTTCCGATTTG-GTAGGTGACCTTTGCCGGTTACATGCCTTCGTTGCCCGCTAAGY-YTCCC--AGTATGCGTTGTGCAGGACGCC-TTT-TGGCTTTCGACCTGAGGTCAGGCAA-GAACACCCGCTGAACTTAAGCATATCAATAAGC--GGAGG-AAAAGAAACT-AACTAGGATTCCCT???????????????????????????????????????????????????????????????????????????????????????????????????????????????????????????????????????????????????????????????????????????????????????????????????????????????????????????????????????????????????????????????????????????????????????????????????????????????????????????????????????????????????????????????????????????????????????????????????????????????????????????????????????????????????????????????????????????????????????????????????????????????????????????????????????????????????????????????????????????????????????????????????????????????????????????????????????????????????????????????????????????????????????????????????????????????????????????????????????????????????????????????????????????????????????????????????????????????????????????????????????????????????????????????????????????????????????????????????????????????????????????????????????????????????????????????????????????????????????????????????????????????????????????????????????????????????????????????????????????????????????????????????????????????????????????????????????????????????????????????????????????????????????????????????????????????
	'16_11_Lec_Trebouxia'                          G-CCCACACCGCG-AATTAC-TTATGCCCC-TCTG-------------------------------------------------------------------------------------------------------------------------------------------------------------------------------GAACAGGCGAAC------TTTATT-----GTTTGCCCTTCAGTTGCGCAGGTCGGCAGTTG-GCTCC-TTTTGG-TGT-CAGGTGATTTGACTGGG-CGGG-TCCAATACCAG-C-C-GGACT-CACCTTG----------------------------CCTT-T-A-GG--C-TT-GGGG--TTC-TG-CC-GGCTGTGAGGGTTGGCTGTTTA-ACTCA-CTTT-AAGCA-A-T-AAATTCTGAATGCAGAT-CTACT-G-GCTGGC--T-TTGCTGGC-TGTAGACTGATTAA-T--AC-A-GACAACTCTCAACAACGGATATCTTGGCTCCCGTAACGATGAAGAACGCAGCG----------------------------------------------------------------------------------------AAATGCGATACGTAGTGTGAATTGCAGAATTCCGTGAACCATCGAATCTTTGAACGCAAATTGCGCTCGAGGCCTCGGCCAAGAGCATGTCTGCCTCAGCGTCGGC--TACTACCCTCAACT-AAGT-TT-CC--TA-T-----T---------------------------------------------------------------------------------------------------AT--CATAGGGGATGCCGGTTGGATCTGGTTGTCCAG-CGTT-C-C-T-TTGAGG-ATGCCGGTCAG--CTGAAATACATT-CACGCTCT-GG-G-A---GCTGC-TTTC------------C-TTT---CGGGGAAAGGCGAGTTCCGATTTG-GTAGGTGACCTTTGCCGGTTACATGCCTTCGTTGCCCGCTAAGT-CTCCC--AGTATGCGTTGTGCAGGACGCC-TTT-TGGCTTTCGACCTGAGGTCAGGCAA-GAACACCCGCTGAACTTAAGCATATCAATAAGC--GGAGG-AAAAGAAACT-AACTAGGATTCCCT???????????????????????????????????????????????????????????????????????????????????????????????????????????????????????????????????????????????????????????????????????????????????????????????????????????????????????????????????????????????????????????????????????????????????????????????????????????????????????????????????????????????????????????????????????????????????????????????????????????????????????????????????????????????????????????????????????????????????????????????????????????????????????????????????????????????????????????????????????????????????????????????????????????????????????????????????????????????????????????????????????????????????????????????????????????????????????????????????????????????????????????????????????????????????????????????????????????????????????????????????????????????????????????????????????????????????????????????????????????????????????????????????????????????????????????????????????????????????????????????????????????????????????????????????????????????????????????????????????????????????????????????????????????????????????????????????????????????????????????????????????????????????????????????????????????????
	'16_12_Lec_Trebouxia'                          ????????????G-AAATGCTTTATGCCCT-TCTG-------------------------------------------------------------------------------------------------------------------------------------------------------------------------------AAGTAAGCAAGC------TTAATT-----GCTTGCCCTTCAGTTGCGCAGATCAGGGGCTG-GCTCC-TTTTGG-TGT-CAGTTGACTTGATTGGG-CGGG-TCCAATACCAG-C-C-GGATT-CCCCTTGAGAAACTTTGGGGAGGCCTAACGGTCTCACCCAA-T-GG--C-TT-GGGG--TTC-TG-CC-GGCTGTGAGGGGTGGCGG-TTA-ACTCA-CTTT-AAGCA-A-T-CAATTCTGAAGACAGAT-CTATT-C-GCTAGC--A-TTGCTGGC-TATAGACTGAACAAAT--AC-A-GACAACTCTCAACAACGGATATCTTGGCTCCCGTAACGATGAAGAACGCAGCG----------------------------------------------------------------------------------------AAATGCGATACGTAGTGTGAATTGCAGAATTCCGTGAACCATCGAATCTTTGAACGCAAATTGCGCTCGAGGCTTCGGCCAAGAGCATGTCTGCCTCAGCGTCGGC--TACTACCCTCAACT-AAGT-TT-CC--TA-T-----GAA-------------------------------------------------------------------------------------------------AG--ACTAGGGGATGCCAGTTGGATATGGCCGTCCGG-TTTG-C-C-T-TTCAGC-TTRCCGGTCAG--CTGAAATACATT-CACGCTTT-GG-G-G---GCTGC-TTYCCTTGAAAGGCTA?-TTT---CAAAGGGAGGCGAGTTCCGATTTG-GTAGGTGACCTTTGCCGGTTACATGCCTTCGTTGCTCGCTAAGC-TT-CC--AGTAGTCGTTGTGCAGGACGCC-TTT-TGGCTTTCGACCTGAGGTCAGGCAA-GAACACCCGCTGAACTTAAGCATATCAAT????????????????????????????????????????????????????????????????????????????????????????????????????????????????????????????????????????????????????????????????????????????????????????????????????????????????????????????????????????????????????????????????????????????????????????????????????????????????????????????????????????????????????????????????????????????????????????????????????????????????????????????????????????????????????????????????????????????????????????????????????????????????????????????????????????????????????????????????????????????????????????????????????????????????????????????????????????????????????????????????????????????????????????????????????????????????????????????????????????????????????????????????????????????????????????????????????????????????????????????????????????????????????????????????????????????????????????????????????????????????????????????????????????????????????????????????????????????????????????????????????????????????????????????????????????????????????????????????????????????????????????????????????????????????????????????????????????????????????????????????????????????????????????????????????????????????????????????????????????????????????
	'16_13_Lec_Trebouxia'                          G-CCCACACCGCG-AATTAC-TTATGCCCC-TCTG-------------------------------------------------------------------------------------------------------------------------------------------------------------------------------GAACAGGCGAAC------TTTATT-----GTTTGCCCTTCAGTTGCGCAGGTCGGCAGTTG-GCTCC-TTTTGG-TGT-CAGGTGATTTGACTGGG-CGGG-TCCAATACCAG-C-C-GGACT-CACCTTG----------------------------CCTT-T-A-GG--C-TT-GGGG--TTC-TG-CC-GGCTGTGAGGGTTGGCTGTTTA-ACTCA-CTTT-AAGCA-A-T-AAATTCTGAATGCAGAT-CTACT-G-GCTGGC--T-TTGCTGGC-TGTAGACTGATTAA-T--AC-A-GACAACTCTCAACAACGGATATCTTGGCTCCCGTAACGATGAAGAACGCAGCG----------------------------------------------------------------------------------------AAATGCGATACGTAGTGTGAATTGCAGAATTCCGTGAACCATCGAATCTTTGAACGCAAATTGCGCTCGAGGCCTCGGCCAAGAGCATGTCTGCCTCAGCGTCGGC--TACTACCCTCRACT-AAGT-TT-CC--TA-T-----T---------------------------------------------------------------------------------------------------AT--CATAGGGGATGCCGGTTGGATCTGGTTGTCCAG-CGTT-C-C-T-TTGAGG-ATGCCGGTCAG--CTGAAATACATT-CACGCTCT-GG-G-A---GCTGC-TTTC------------C-TTT---CGGGGAAAGGCGAGTTCCGATTTG-GTAGGTGACCTTTGCCGGTTACATGCCTTCGTTGCCCGCTAAGT-CTCCC--AGTATGCGTTGTGC????????????????????????????????????????????????????????????????????????????????????????????????????????????????????????????????????????????????????????????????????????????????????????????????????????????????????????????????????????????????????????????????????????????????????????????????????????????????????????????????????????????????????????????????????????????????????????????????????????????????????????????????????????????????????????????????????????????????????????????????????????????????????????????????????????????????????????????????????????????????????????????????????????????????????????????????????????????????????????????????????????????????????????????????????????????????????????????????????????????????????????????????????????????????????????????????????????????????????????????????????????????????????????????????????????????????????????????????????????????????????????????????????????????????????????????????????????????????????????????????????????????????????????????????????????????????????????????????????????????????????????????????????????????????????????????????????????????????????????????????????????????????????????????????????????????????????????????????????????????????????????????????????????????????????????????????????????????????????????
	'16_14_Lec_Trebouxia'                          G-CCCACACCGCG-AATTAC-TTATGCCCC-TCTG-------------------------------------------------------------------------------------------------------------------------------------------------------------------------------GAACAGGCGAAC------TTTATT-----GTTTGCCCTTCAGTTGCGCAGGTCGGCAGTTG-GCTCC-TTTTGG-TGT-CAGGTGATTTGACTGGG-CGGG-TCCAATACCAG-C-C-GGACT-CACCTTG----------------------------CCTT-T-A-GG--C-TT-GGGG--TTC-TG-CC-GGCTGTGAGGGTTGGCTGTTTA-ACTCA-CTTT-AAGCA-A-T-AAATTCTGAATGCAGAT-CTACT-G-GCTGGC--T-TTGCTGGC-TGTAGACTGATTAA-T--AC-A-GACAACTCTCAACAACGGATATCTTGGCTCCCGTAACGATGAAGAACGCAGCG----------------------------------------------------------------------------------------AAATGCGATACGTAGTGTGAATTGCAGAATTCCGTGAACCATCGAATCTTTGAACGCAAATTGCGCTCGAGGCCTCGGCCAAGAGCATGTCTGCCTCAGCGTCGGC--TACTACCCTCAACT-AAGT-TT-CC--TA-T-----T---------------------------------------------------------------------------------------------------AT--CATAGGGGATGCCGGTTGGATCTGGTTGTCCAG-CGTT-C-C-T-TTGAGG-ATGCCGGTCAG--CTGAAATACATT-CACGCTCT-GG-G-A---GCTGC-TTTC------------C-TTT---CGGGGAAAGGCGAGTTCCGATTTG-GTAGGTGACCTTTGCCGGTTACATGCCTTCGTTGCCCGCTAAGT-CTCCC--AGTATGCGTTGTGCAGGACGCC-TTT-TGGCTTTCGACCTGAGGTCAGGCAA-GAACACCCGCTGAACTTAAGCATATCAATAAGC--GGAGG-AAAAGAAACT-AACTAGGATTCCCT???????????????????????????????????????????????????????????????????????????????????????????????????????????????????????????????????????????????????????????????????????????????????????????????????????????????????????????????????????????????????????????????????????????????????????????????????????????????????????????????????????????????????????????????????????????????????????????????????????????????????????????????????????????????????????????????????????????????????????????????????????????????????????????????????????????????????????????????????????????????????????????????????????????????????????????????????????????????????????????????????????????????????????????????????????????????????????????????????????????????????????????????????????????????????????????????????????????????????????????????????????????????????????????????????????????????????????????????????????????????????????????????????????????????????????????????????????????????????????????????????????????????????????????????????????????????????????????????????????????????????????????????????????????????????????????????????????????????????????????????????????????????????????????????????????????????
	'16_15_Lec_Trebouxia'                          G-CCCACACCGCG-AATTAC-TTATGCCCC-TCTG-------------------------------------------------------------------------------------------------------------------------------------------------------------------------------GAACAGGCGAAC------TTTATT-----GTTTGCCCTTCAGTTGCGCAGGTCGGCAGTTG-GCTCC-TTTTGG-TGT-CAGGTGATTTGACTGGG-CGGG-TCCAATACCAG-C-C-GGACT-CACCTTG----------------------------CCTT-T-A-GG--C-TT-GGGG--TTC-TG-CC-GGCTGTGAGGGTTGGCTGTTTA-ACTCA-CTTT-AAGCA-A-T-AAATTCTGAATGCAGAT-CTACT-G-GCTGGC--T-TTGCTGGC-TGTAGACTGATTAA-T--AC-A-GACAACTCTCAACAACGGATATCTTGGCTCCCGTAACGATGAAGAACGCAGCG----------------------------------------------------------------------------------------AAATGCGATACGTAGTGTGAATTGCAGAATTCCGTGAACCATCGAATCTTTGAACGCAAATTGCGCTCGAGGCCTCGGCCAAGAGCATGTCTGCCTCAGCGTCGGC--TACTACCCTCAACT-AAGT-TT-CC--TA-T-----T---------------------------------------------------------------------------------------------------AT--CATAGGGGATGCCGGTTGGATCTGGTTGTCCAG-CGTT-C-C-T-TTGAGG-ATGCCGGTCAG--CTGAAATACATT-CACGCTCT-GG-G-A---GCTGC-TTTC------------C-TTT---CGGGGAAAGGCGAGTTCCGATTTG-GTAGGTGACCTTTGCCGGTTACATGCCTTCGTTGCCCGCTAAGT-CTCCC--AGTATGCGTTGTGCAGGACGCC-TTT-TGGCTTTCGACCTGAGGTCAGGCAA-GAACACCCGCTGAACTTAAGCATATCAATAAGC--GGAGG-AAAAGAAACT-AACTAGGATTCCCT?GTACTTGGACTACTGTATGGACTGACGGTCTAACTAGTCTTGACCGTTACAAAGGGCGTTGTTATGATATTGAGCCAGTTGCTGGTGAAGAGAATCAATTTATTGCGTACGTAGCGTACCCTTTAGATCTTTTTGAAGAAGGTTCAGTAACAAACTTATTTACTTCTATTGTTGGTAACGTTTTTGGATTCAAAGCTCTTCGTGCATTACGTTTAGAAGATCTTCGTATTCCTCCTGCATATGTTAAAACATTCCAAGGACCTCCTCACGGAATTCAGGTAGAGCGTGATAAATTAAACAAATACGGTCGTTCTCTTTTAGGTTGTACTATTAAACCTAAATTAGGTCTTTCGGCAAAAAACTACGGTCGTGCTGTTTATGAATGTTTACGTGGTGGTTTAGACTTTACTAAAGATGATGAAAACGTAAACTCTCAACCATTTATGCGTTGGAGAGACCGTTTCGCATTCGTTGCGGAAGCAATTTATAAATCTCAAGCAGAAACAGGTGAAATTAAAGGACATTATCTAAACGCTACTGCTGGTACTGTTGAAGAAATGTTAAAACGTGCTGAATGTGCGAGAGACTTCGGTATGCCTATTGTTATGCATGACTACTTAACTGGTGGTTTTACTGCAAATACAACTTTAGCACATTACTGTCGTGATAATGGTTTATTACTACACATTCACCGAGCAATGCACGCAGTTATTGACCGTCAACGTAACCACGGTATCCACTTCCGTGTATTAGCTAAAACTCTTCGTATGTCAGGTGGTGACCACCTTCACTCTGGTACTGTTGTAGGTAAACTAGAA????????????????????????????????????????????????????????????????????????????????????????????????????????????????????????????????????????????????????????????????????????????????????????????????????????????????????????????????????????????????????????????????????????????????????????????????????????????????????????????????????????????????????????????
	'16_16_Lec_Trebouxia'                          G-CCCACACCGCG-AAATGC-TTATGCCCT-TCTG-------------------------------------------------------------------------------------------------------------------------------------------------------------------------------GAGTAAGCAAGC------TTAATT-----GGTTGCCCTTCAGTTGCGCAGATCAGGGGCTG-GCTCC-TTTTGG-TGT-CAGTTGACTTGATTGGG-CGGG-TCCAATACCAG-C-C-GGATT-CCCCTTGAGAGACTTTGGGGAGGCCTGACGGTCTCACCCAA-T-GG--C-TT-GGGG--TTC-TG-CC-AGCTGTGAGGGGTGGCGG-TTA-ACTCA-CTTT-AAGCA-A-T-CGATTCTGAAGACAGAT-CTATT---CCTAGC--A-TTGCTGGC-TATAGACTGAACAATT--AC-A-GACAACTCTCAACAACGGATATCTTGGCTCCCGTAACGATGAAGAACGCAGCG----------------------------------------------------------------------------------------AAATGCGATACGTAGTGTGAATTGCAGAATTCCGTGAACCATCGAATCTTTGAACGCAAATTGCGCTCGAGGCTTCGGCCAAGAGCATGTCTGCCTCAGCGTCGGC--TACTACCCTCAACT-AAGT-TT-CC--TA-T-----GAA-------------------------------------------------------------------------------------------------AG--ACTAGGGGATGCCAGTTGGATATGGCCGTCCGG-TTTG-C-C-T-TTC--C-TTGCCGGTCAG--CTGAAATACATT-CACGCTTT-GG-G-A---GCTGC-TTTCCTTGAAAGGCTAC-TTT---CAATGGGAGGCGAGTTCCGATTTG-GTAGGTGACCTTTGCCGGTTACATGCCTTCGTTGCTCGCTAAGC-TTCCC--AATAGTCGTTGTGCAGGACGCC-TTT-TGGCTTTCGACCTGAGGTCAGGCAA-GAACACCCGCTGAACTTAAGCATATCAATAAGC--GGAGG-AAAAGAAACT-AACTAGGATTCCCT???????????????????????????????????????????????????????????????????????????????????????????????????????????????????????????????????????????????????????????????????????????????????????????????????????????????????????????????????????????????????????????????????????????????????????????????????????????????????????????????????????????????????????????????????????????????????????????????????????????????????????????????????????????????????????????????????????????????????????????????????????????????????????????????????????????????????????????????????????????????????????????????????????????????????????????????????????????????????????????????????????????????????????????????????????????????????????????????????????????????????????????????????????????????????????????????????????????????????????????????????????????????????????????????????????????????????????????????????????????????????????????????????????????????????????????????????????????????????????????????????????????????????????????????????????????????????????????????????????????????????????????????????????????????????????????????????????????????????????????????????????????????????????????????????????????????
	'16_17_Lec_Trebouxia'                          G-CCCACACCGCG-AATTAC-TTATGCCCC-TCTG-------------------------------------------------------------------------------------------------------------------------------------------------------------------------------GAACAGGCGAAC------TTTATT-----GTTTGCCCTTCAGTTGCGCAGGTCGGCAGTTG-GCTCC-TTTTGG-TGT-CAGGTGATTTGACTGGG-CGGG-TCCAATACCAK-C-C-GGACT-CACCTTG----------------------------CCTT-T-A-GG--C-TT-GGGG--TTC-TG-CC-GGCTGTGAGGGTTGGCTGTTTA-ACTCA-CTTT-AAGCA-A-T-AAATTCTGAATGCAGAT-CTACT-G-GCTGGC--T-TTGCTGGC-TGTAGACTGATTAA-T--AC-A-GACAACTCTCAACAACGGATATCTTGGCTCCCGTAACGATGAAGAACGCAGCG----------------------------------------------------------------------------------------AAATGCGATACGTAGTGTGAATTGCAGAATTCCGTGAACCATCGAATCTTTGAACGCAAATTGCGCTCGAGGCCTCGGCCAAGAGCATGTCTGCCTCAGCGTCGGC--TACTACCCTCAACT-AAGT-TT-CC--TA-T-----T---------------------------------------------------------------------------------------------------AT--CATAGGGGATGCCGGTTGGATCTGGTTGTCCAG-CGTT-C-C-T-TTGAGG-ATGCCGGTCAG--CTGAAATACATT-CACGCTCT-GG-G-A---GCTGC-TTTC------------C-TTT---CGGGGAAAGGCGAGTTCCGATTTG-GTAGGTGACCTTTGCCGGTTACATGCCTTCGTTGCCCGCTAAGT-CTCCC--AGTATGCGTTGTGCAGGACGCC-TTT-TGGCTTTCGACCTGAGGTCAGGCAA-GAACACCCGCTGAACTTAAGCATATCAATAAGC--GGAGG-AAAAGAAACT-AACTAGGATTCCCT???????????????????????????????????????????????????????????????????????????????????????????????????????????????????????????????????????????????????????????????????????????????????????????????????????????????????????????????????????????????????????????????????????????????????????????????????????????????????????????????????????????????????????????????????????????????????????????????????????????????????????????????????????????????????????????????????????????????????????????????????????????????????????????????????????????????????????????????????????????????????????????????????????????????????????????????????????????????????????????????????????????????????????????????????????????????????????????????????????????????????????????????????????????????????????????????????????????????????????????????????????????????????????????????????????????????????????????????????????????????????????????????????????????????????????????????????????????????????????????????????????????????????????????????????????????????????????????????????????????????????????????????????????????????????????????????????????????????????????????????????????????????????????????????????????????????
	'16_18_Lec_Trebouxia'                          G-CCCACACCGCG-AAATGC-TTATGCCCT-TCTG-------------------------------------------------------------------------------------------------------------------------------------------------------------------------------GAGTAAGCAAGC------TTAATT-----GCTTGCCCTTCAGTTGCGCAGATCAGGGGCTG-GCTCC-TTTTGG-TGT-CAGTTGACTTGATTGGG-CGGG-TCCAATACCAG-C-C-GGATT-CCCCTTGAGAGACTTTGGGGAGACCTGACGGTCTCACCCAA-T-GG--C-TT-GGGG--TTC-TG-CC-GGCTGTGAGGGGTGGCGG-TTA-ACTCA-CTTT-AAGCA-A-T-CGATTCTGAAGACAGAT-CTATT-C-GCTAGC--A-TTGCTGGC-TATAGACTGAACAATT--AC-A-GACAACTCTCAACAACGGATATCTTGGCTCCCGTAACGATGAAGAACGCAGCG----------------------------------------------------------------------------------------AAATGCGATACGTAGTGTGAATTGCAGAATTCCGTGAACCATCGAATCTTTGAACGCAAATTGCGCTCGAGGCTTCGGCCAAGAGCATGTCTGCCTCAGCGTCGGC--TACTACCCTCAACT-AAGT-TT-CC--TA-T-----GAA-------------------------------------------------------------------------------------------------AG--ACTAGGGGATGCCAGTTGGATATGGCCGTCCGG-TTTG-C-C-T-TTCAGC-TTGCCGGTCAG--CTGAAATACATT-CACGCTTT-GG-G-G---GCTGC-TTTCCTTGAAAGGCTAC-TTT---CAATGGGAGGCGAGTTCCGATTTG-GTAGGTGACCTTTGCCGGTTACATGCCTTCGTTGCTCGCTAAGC-TTCCC--AATAGTCGTTGTGCAGGACGCC-TTT-TGGCTTTCGACCTGAGGTCAGGCAA-GAACACCCGCTGAACTTAAGCATATCAATAAGC--GGAGG-AAAAGAAACT-AACTAGGATTCCCT???????????????????????????????????????????????????????????????????????????????????????????????????????????????????????????????????????????????????????????????????????????????????????????????????????????????????????????????????????????????????????????????????????????????????????????????????????????????????????????????????????????????????????????????????????????????????????????????????????????????????????????????????????????????????????????????????????????????????????????????????????????????????????????????????????????????????????????????????????????????????????????????????????????????????????????????????????????????????????????????????????????????????????????????????????????????????????????????????????????????????????????????????????????????????????????????????????????????????????????????????????????????????????????????????????????????????????????????????????????????????????????????????????????????????????????????????????????????????????????????????????????????????????????????????????????????????????????????????????????????????????????????????????????????????????????????????????????????????????????????????????????????????????????????????????????????
	'16_19_Lec_Trebouxia'                          ????????????????????????????????????????????????????????????????????????????????????????????????????????????????????????????????????????????????????????????????????????????????????????????????????????????????????????????????????????????????????CCCTTCAGTTGCGCAGATCAGGGGCTG-GCTCC-TTTTGG-TGT-CAGTTGACTTGATTGGG-CGGG-TCCAATACCAG-C-C-GGATT-CCCCTTGAGAGACTTTGGGGAGACCTGACGGTCTCACCCAA-T-GG--C-TT-GGGG--TTC-TG-CC-GGCTGTGAGGGGTGGCGG-TTA-ACTCA-CTTT-AAGCA-A-T-CGATTCTGAAGACAGAT-CTATT-C-GCTAGC--A-TTGCTGGC-TATAGACTGAACAATT--AC-A-GACAACTCTCAACAACGGATATCTTGGCTCCCGTAACGATGAAGAACGCAGCG----------------------------------------------------------------------------------------AAATGCGATACGTAGTGTGAATTGCAGAATTCCGTGAACCATCGAATCTTTGAACGCAAATTGCGCTCGAGGCTTCGGCCAAGAGCATGTCTGCCTCAGCGTCGGC--TACTACCCTCAACT-AAGT-TT-CC--TA-T-----GAA-------------------------------------------------------------------------------------------------AG--ACTAGGGGATGCCAGTTGGATATGGCCGTCCGG-TTTG-C-C-T-TTCAGC-TTGCCGGTCAG--CTGAAATACATT-CACGCTTT-GG-G-G---GCTGC-TTTCCTTGAAAGGCTAC-TTT---CAATGGGAGGCGAGTTCCGATTTG-GTAGGTGACCTTTGCCGGTTACATGCCTTCGTTGCTCGCTAAGC-TTCCC--AATAGTCGTTGTGCAGGACGCC-TTT????????????????????????????????????????????????????????????????????????????????????????????????????????????????????????????????????????????????????????????????????????????????????????????????????????????????????????????????????????????????????????????????????????????????????????????????????????????????????????????????????????????????????????????????????????????????????????????????????????????????????????????????????????????????????????????????????????????????????????????????????????????????????????????????????????????????????????????????????????????????????????????????????????????????????????????????????????????????????????????????????????????????????????????????????????????????????????????????????????????????????????????????????????????????????????????????????????????????????????????????????????????????????????????????????????????????????????????????????????????????????????????????????????????????????????????????????????????????????????????????????????????????????????????????????????????????????????????????????????????????????????????????????????????????????????????????????????????????????????????????????????????????????????????????????????????????????????????????????????????????????????????????????????????????????????????????????????????
	'16_1_Lec_Trebouxia'                           G-CCCACACCGCG-AAATGC-TTATGCCCC-TCTG-------------------------------------------------------------------------------------------------------------------------------------------------------------------------------GAGTAGGCAAGC------TTCATT-----GCTTGCCCTTCAGTTGCGCAGATCAGGGGCTG-GCTCC-TTTTGG-TGT-CAGTTGACTTGATTGGG-CGGG-TCCAATATCAC-C-C-GGATT-CCCCTTGAGAGACTTTGGCGAGGCCTAACGGTCTCACCCAA-T-GG--C-TT-GGGG--TTC-TG-CC-GGGTGTGAGGGGTGGCGG-TTA-ACTCA-CTTT-AAGCA-A-T-CAATTCTGAAGACAGAT-CTATT---GCTAGC--A-TCGCTGGC-TATAGACTGAACAAAT--AC-A-GACAACTCTCAACAACGGATATCTTGGCTCCCGTAACGATGAAGAACGCAGCG----------------------------------------------------------------------------------------AAATGCGATACGTAGTGTGAATTGCAGAATTCCGTGAACCATCGAATCTTTGAACGCAAATTGCGCTCGAGGCTTCGGCCAAGAGCATGTCTGCCTCAGCGTCGGC--TACTACCCTCAACT-AAGT-TT-CC--TA-T-----GAA-------------------------------------------------------------------------------------------------AG--ACTAGGGGATGCCAGTTGGATATGGCCGTCCGG-TTTG-C-C-T-TTC--G-CTGCCGGTCAG--CTGAAATACATT-CACGCTCT-GG-G-G---GCTGC-TTTCCTTGAAAGGCTAC-TTT---CAAGGGGAGGCGAGTTCCGATTTG-GTAGGTGACCTTTGCCGGTTACATGCCTTCGTTGCTCGCTAAGC-TTCCC--AGTAGTCGTTGTGCAGGACGCC-TTT-TGGCTTTCGACCTGAGGTCAGGCAA-GAACACCCGCTGAACTTAAGCATATCAATAAGC--GGAGG-AAAAGAAACT-AACTAGGATTCCCT?GTACTTGGACTACTGTATGGACTGATGGTCTAACTAGTCTTGACCGTTACAAAGGTCGTTGTTATGATATTGAGCCAGTTGCTGGTGAAGAGAATCAATTCATTGCGTACGTAGCGTATCCTTTAGATCTTTTTGAAGAAGGTTCAGTAACAAACTTATTTACTTCTATTGTTGGTAACGTTTTTGGATTCAAAGCTCTTCGTGCATTACGTTTAGAAGATCTTCGTATTCCTCCTGCATATGTTAAAACATTCCAAGGACCTCCTCACGGAATTCAGGTAGAGCGTGATAAATTAAACAAATACGGTCGTTCTCTTTTAGGTTGTACTATTAAACCTAAATTAGGTCTTTCTGCAAAGAACTACGGTCGTGCTGTTTATGAATGTTTACGTGGTGGTTTAGACTTTACTAAAGATGATGAAAACGTAAACTCTCAACCATTTATGCGTTGGAGAGATCGTTTCGCATTCGTTGCGGAAGCAATTTATAAATCTCAAGCAGAAACAGGTGAAATTAAAGGACATTATCTAAACGCTACTGCTGGTACTGTTGAAGAAATGTTAAAACGTGCTGAATGTGCAAGAGACTTCGGTATGCCTATTGTTATGCATGACTACTTAACTGGTGGTTTTACTGCAAATACAACTTTAGCACATTACTGTCGTGATAATGGTTTATTACTACACATTCACCGAGCAATGCACGCAGTTATTGACCGTCAACGTAACCACGGTATCCACTTCCGTGTATTAGCTAAAACTCTTCGTATGTCAGGTGGTGACCACCTTCACTCTGGTACTGTTGTAGGTA????????????????????????????????????????????????????????????????????????????????????????????????????????????????????????????????????????????????????????????????????????????????????????????????????????????????????????????????????????????????????????????????????????????????????????????????????????????????????????????????????????????????????????????????????
	'16_20_Lec_Trebouxia'                          G-CCCACACCGCG-AATTAC-TTATGCCCC-TCTG-------------------------------------------------------------------------------------------------------------------------------------------------------------------------------GAACAGGCGAAC------TTTATT-----GTTTGCCCTTCAGTTGCGCAGGTCGGCAGTTG-GCTCC-TTTTGG-TGT-CAGGTGATTTGACTGGG-CGGG-TCCAATACCAG-C-C-GGACT-CACCTTG----------------------------CCTT-T-A-GG--C-TT-GGGG--TTC-TG-CC-GGCTGTGAGGGTTGGCTGTTTA-ACTCA-CTTT-AAGCA-A-T-AAATTCTGAATGCAGAT-CTACT-G-GCTGGC--T-TTGCTGGC-TGTAGACTGATTAA-T--AC-A-GACAACTCTCAACAACGGATATCTTGGCTCCCGTAACGATGAAGAACGCAGCG----------------------------------------------------------------------------------------AAATGCGATACGTAGTGTGAATTGCAGAATTCCGTGAACCATCGAATCTTTGAACGCAAATTGCGCTCGAGGCCTCGGCCAAGAGCATGTCTGCCTCAGCGTCGGC--TACTACCCTCAACT-AAGT-TT-CC--TA-T-----T---------------------------------------------------------------------------------------------------AT--CATAGGGGATGCCGGTTGGATCTGGTTGTCCAG-CGTT-C-C-T-TTGAGG-ATGCCGGTCAG--CTGAAATACATT-CACGCTCT-GG-G-A---GCTGC-TTTC------------C-TTT---CGGGGAAAGGCGAGTTCCGATTTG-GTAGGTGACCTTTGCCGGTTACATGCCTTCGTTGCCCGCTAAGT-CTCCC--AGTATGCGTTGTGCAGGACGCC-TTT-TGGCTTTCGACCTGAGGTCAGGCAA-GAACACCCGCTGAACTTAAGCATATCAATAAGC--GGAGG-AAAAGAAACT-AACTAGGATTCCCT???????????????????????????????????????????????????????????????????????????????????????????????????????????????????????????????????????????????????????????????????????????????????????????????????????????????????????????????????????????????????????????????????????????????????????????????????????????????????????????????????????????????????????????????????????????????????????????????????????????????????????????????????????????????????????????????????????????????????????????????????????????????????????????????????????????????????????????????????????????????????????????????????????????????????????????????????????????????????????????????????????????????????????????????????????????????????????????????????????????????????????????????????????????????????????????????????????????????????????????????????????????????????????????????????????????????????????????????????????????????????????????????????????????????????????????????????????????????????????????????????????????????????????????????????????????????????????????????????????????????????????????????????????????????????????????????????????????????????????????????????????????????????????????????????????????????
	'16_21_Lec_Trebouxia'                          G-CCCACACCGCG-AATTAC-TTATGCCCC-TCTG-------------------------------------------------------------------------------------------------------------------------------------------------------------------------------GAACAGGCAAAC------TTTATT-----GTTTGCCCTTCAGTTGCGCAGGTCGGCAGTTG-GCTCC-TTTTGG-TGT-CAGGTGATTTGACTGGG-CGGG-TCCAATACCAG-C-C-GGACT-CACCTTG----------------------------CCTT-T-A-GG--C-TT-GGGG--TTC-TG-CC-GGCTGTGAGGGTTGGCTGTTTA-ACTCA-CTTT-AAGCA-A-T-CAATTCTGAAGGCAGAT-CTACT-G-GCTGGC--T-TTGCTGGC-TGTAGACTGATTAA-T--AC-A-GACAACTCTCAACAACGGATATCTTGGCTCCCGTAACGATGAAGAACGCAGCG----------------------------------------------------------------------------------------AAATGCGATACGTAGTGTGAATTGCAGAATTCCGTGAACCATCGAATCTTTGAACGCAAATTGCGCTCGAGGCCTCGGCCAAGAGCATGTCTGCCTCAGCGTCGGC--TACTACCCTCAACT-AAGT-TT-CC--TA-T-----T---------------------------------------------------------------------------------------------------AT--CATAGGGGATGCCGGTTGGATCTGGCTGTCCAG-CGTT-C-C-T-TTGAGG-ATGCCGGTCAG--CTGAAATACATT-CACGCTCT-GG-G-A---GCTGC-TTTC------------C-TTT---CGGGGAAAGGCGAGTTCCGATTTG-GTAGGTGACCTTTGCCGGTTACATGCCTTCGTTGCCCGCTAAGT-CTCCC--AGTATGCGTTGTGCAGGACGCC-TTT-TGGCTTTCGACCTGAGGTCAGGCAA-GAACACCCGCTGAACTTAAGCATATCAATAAGC--G?????????????????????????????????????????????????????????????????????????????????????????????????????????????????????????????????????????????????????????????????????????????????????????????????????????????????????????????????????????????????????????????????????????????????????????????????????????????????????????????????????????????????????????????????????????????????????????????????????????????????????????????????????????????????????????????????????????????????????????????????????????????????????????????????????????????????????????????????????????????????????????????????????????????????????????????????????????????????????????????????????????????????????????????????????????????????????????????????????????????????????????????????????????????????????????????????????????????????????????????????????????????????????????????????????????????????????????????????????????????????????????????????????????????????????????????????????????????????????????????????????????????????????????????????????????????????????????????????????????????????????????????????????????????????????????????????????????????????????????????????????????????????????????????????????????????????????????????????????????????
	'16_22_Lec'                                    G-CCCACACCGCGAAATTAC-TTATGCCCC-TCTG-------------------------------------------------------------------------------------------------------------------------------------------------------------------------------GAACAGGCGAAC------TTTATT-----GTTTGCCCTTCAGTTGCGCAGGTCGGCAGTTG-GCTCC-TTTTGG-TGT-CAGGTGATTTGACTGGG-CGGG-TCCAATACCAG-C-C-GGACT-CACCTTG----------------------------CCTT-T-A-GG--C-TT-GGGG--TTC-TG-CC-GGCTGTGAGGGTTGGCTGTTTA-ACTCA-CTTT-AAGCA-A-T-AAATTCTGAATGCAGAT-CTACT-G-GCTGGC--T-TTGCTGGC-TGTAGACTGATTAA-T--AC-A-GACAACTCTCAACAACGGATATCTTGGCTCCCGTAACGATGAAGAACGCAGCG----------------------------------------------------------------------------------------AAATGCGATACGTAGTGTGAATTGCAGAATTCCGTGAACCATCGAATCTTTGAACGCAAATTGCGCTCGAGGCCTCGGCCAAGAGCATGTCTGCCTCAGCGTCGGC--TACTACCCTCAACT-AAGT-TT-CC--TA-T-----T---------------------------------------------------------------------------------------------------AT--CATAGGGGATGCCGGTTGGATCTGGTTGTCCAG-CGTT-C-C-T-TTGAGG-ATGCCGGTCAG--CTGAAATACATT-CACGCTCT-GG-G-A---GCTGC-TTTC------------C-TTT---CGGGGAAAGGCGAGTTCCGATTTG-GTAGGTGACCTTTGCCGGTTACATGCCTTCGTTGCCCGCTAAGT-CTCCC--AGTATGCGTTGTGCAGGACGCC-TTT-TGGCTTTCGACCTGAGGTCAGGCAA-GAACACCCGCTGAACTTAAGCATATCAATAAGC--GGAGG-AAAAGAAACT-AACTAGGATTCCCT???????????????????????????????????????????????????????????????????????????????????????????????????????????????????????????????????????????????????????????????????????????????????????????????????????????????????????????????????????????????????????????????????????????????????????????????????????????????????????????????????????????????????????????????????????????????????????????????????????????????????????????????????????????????????????????????????????????????????????????????????????????????????????????????????????????????????????????????????????????????????????????????????????????????????????????????????????????????????????????????????????????????????????????????????????????????????????????????????????????????????????????????????????????????????????????????????????????????????????????????????????????????????????????????????????????????????????????????????????????????????????????????????????????????????????????????????????????????????????????????????????????????????????????????????????????????????????????????????????????????????????????????????????????????????????????????????????????????????????????????????????????????????????????????????????????????
	'16_23_Lec'                                    ????????????????????????TGCCCC-TCTG-------------------------------------------------------------------------------------------------------------------------------------------------------------------------------GAACAGGCGAAC------TTTATT-----GTTTGCCCTTCAGTTGCGCAGGTCGGCAGTTG-GCTCC-TTTTGG-TGT-CAGGTGATTTGACTGGG-CGGG-TCCAATACCAG-C-C-GGACT-CACCTTG----------------------------CCTT-T-A-GG--C-TT-GGGG--TTC-TG-CC-GGCTGTGAGGGTTGGCTGTTTA-ACTCA-CTTT-AAGCA-A-T-AAATTCTGAATGCAGAT-CTACT-G-GCTGGC--T-TTGCTGGC-TGTAGACTGATTAA-T--AC-A-GACAACTCTCAACAACGGATATCTTGGCTCCCGTAACGATGAAGAACGCAGCG----------------------------------------------------------------------------------------AAATGCGATACGTAGTGTGAATTGCAGAATTCCGTGAACCATCGAATCTTTGAACGCAAATTGCGCTCGAGGCCTCGGCCAAGAGCATGTCTGCCTCAGCGTCGGC--TACTACCCTCAACT-AAGT-TT-CC--TA-T-----T---------------------------------------------------------------------------------------------------AT--CATAGGGGATGCCGGTTGGATCTGGTTGTCCAG-CGTT-C-C-T-TTGAGG-ATGCCGGTCAG--CTGAAATACATT-CACGCTCT-GG-G-A---GCTGC-TTTC------------C-TTT---CGGGGAAAGGCGAGTTCCGATTTG-GTAGGTGACCTTTGCCGGTTACATGCCTTCGTTGCCCGCTAAGT-CTCCC--AGTATGCGTTGTGCAGGACGCC-TTT-TGGCTTTCGACCTGAGGTCAGGCAA-GAACACCCGCTGAACTTAAGCATATCAATAAGC--GGAGG-AAAAGAAACT-AACTAGGATTCCCT???????????????????????????????????????????????????????????????????????????????????????????????????????????????????????????????????????????????????????????????????????????????????????????????????????????????????????????????????????????????????????????????????????????????????????????????????????????????????????????????????????????????????????????????????????????????????????????????????????????????????????????????????????????????????????????????????????????????????????????????????????????????????????????????????????????????????????????????????????????????????????????????????????????????????????????????????????????????????????????????????????????????????????????????????????????????????????????????????????????????????????????????????????????????????????????????????????????????????????????????????????????????????????????????????????????????????????????????????????????????????????????????????????????????????????????????????????????????????????????????????????????????????????????????????????????????????????????????????????????????????????????????????????????????????????????????????????????????????????????????????????????????????????????????????????????????
	'16_25b_Lec_Trebouxia'                         G-TAAACACCGAG-ACCTAC-TTATGCCCT-CTCA-------------------------------------------------------------------------------------------------------------------------------------------------------------------------------CAAGCGGCAGCT------CCCCTTGAGGAGGTGCCTTTGTGAGTGCGCAGGTCAGGGGCTG-GCTCC-TTTTGG-TGT-CAGTTGACTTGACTGGG-CGGG-TCCAATATCAA-T-T-GGGGC-TTTTCTG----------------------------TCTTTT-A-GG--C-GG-TCAG--GTT-TA-CC-GGTTGTGAGGGGTGGCTT-TCA-ACAAC-CTCA-AAAGT-A---T-TTTCTGAAGACAGAC-CTACT-G-GCTGGC--T-TTGCCGGC-TGTAGACTGAATAACT--AA-A-GACAACTCTCAACAACGGATATCTTGGCTCCCGTAACGATGAAGAACGCAGCG----------------------------------------------------------------------------------------AAATGCGATACGTAGTGTGAATTGCAGAATTCCGTGAACCATCGAATCTTTGAACGCAAATTGCGCTCGAGGCCTCGGCCAAGAGCATGTCTGCCTCAGCGTCGGC--TACTACCCTCAACT-AAAT-TT-CA--TT-G-----GTGA------------------------------------------------------------------------------------------------AC--TCCGATGAAGGGCAGTTGGATCTGGCCGTCCGG-TTTG-C-C-T-TTTGGG-TTGCCGGTCAG--CTGAAATACATT-CACGCTTT-GA-G-A---GCTGC-TTTC------------C-CTT---T-GGGAAAGGCGAGTTCCGATTTG-GTAGGTGACCTTTGCCGGTTGCATGCCTTCGTTGCCCGCTATGT-TCTCA--ACT--GCGTTGTGCAGGACGCC-TTT-TGGCTTTCGACCTGAGGTCAGGCAA-GAACACCCGCTGAACTTAAGCATATCAATAAGC--GGAGG-AAAAGAAACT-AACTAGGATTCCCT???????????????????????????????????????????????????????????????????????????????????????????????????????????????????????????????????????????????????????????????????????????????????????????????????????????????????????????????????????????????????????????????????????????????????????????????????????????????????????????????????????????????????????????????????????????????????????????????????????????????????????????????????????????????????????????????????????????????????????????????????????????????????????????????????????????????????????????????????????????????????????????????????????????????????????????????????????????????????????????????????????????????????????????????????????????????????????????????????????????????????????????????????????????????????????????????????????????????????????????????????????????????????????????????????????????????????????????????????????????????????????????????????????????????????????????????????????????????????????????????????????????????????????????????????????????????????????????????????????????????????????????????????????????????????????????????????????????????????????????????????????????????????????????????????????????????
	'16_2_Lec_Trebouxia'                           G-TAAACACCGAG-ACCTAC-TTATGCCCT-CTCA-------------------------------------------------------------------------------------------------------------------------------------------------------------------------------CAAGCGGCAGTT------CCCCTTGAGGAGTCTCCTTTGTGAGTGCGCAGGTCAGGGGCTG-GCTCC-TTTTGG-TGT-CAGTTGACTTGACTGGG-CGGG-TCCAATATCAA-T-T-GGGGC-CTTTCTG----------------------------CCTTTT-G-GG--C-GG-TCAG--GTC-TA-CC-GGTTGTGAGGGGTGGCTT-TCA-ACAAT-CTCA-AAAGT-A---T-TTTCTGAAGACAGTT-CTACT-G-GCTGGC--T-TCGCCGGC-TGTAGACTGAATAACT--AA-A-GACAACTCTCAACAACGGATATCTTGGCTCCCGTAACGATGAAGAACGCAGCG----------------------------------------------------------------------------------------AAATGCGATACGTAGTGTGAATTGCAGAATTCCGTGAACCATCGAATCTTTGAACGCAAATTGCGCTCGAGGCCTCGGCCTAGAGCATGTCTGCCTCAGCGTCGGC--TACTACCCTCAACT-AAAT-TT-CA--TT-G-----GTGA------------------------------------------------------------------------------------------------AC--TCCGATGAAAGGCAGTTGGATCTGGCCGTCCGG-TTTG-C-C-T-TTTGGG-TTGCCGGTCAG--CTGAAATACATT-CACGCTTT-AA-G-A---GCTGC-TTTC------------C-CTT---C-GGGAAAGGCGAGTTCCGATTTG-GTAGGTGACCTTTGCCGGTTGCATGCCTTCGTTGCCCGCTATGC-TCTCA--ACT--GCGCTGTGCAGGACGCC-TTT-TGGCTTTCGACCTGAGGTCAGGCAA-GAACACCCGCTGAACTTAAGCATATCAATAAGC--GGAGG-AAAAGAAACT-AACTAGGATTCCCT???????????????????????????????????????????????????????????????????????????????????????????????????????????????????????????????????????????????????????????????????????????????????????????????????????????????????????????????????????????????????????????????????????????????????????????????????????????????????????????????????????????????????????????????????????????????????????????????????????????????????????????????????????????????????????????????????????????????????????????????????????????????????????????????????????????????????????????????????????????????????????????????????????????????????????????????????????????????????????????????????????????????????????????????????????????????????????????????????????????????????????????????????????????????????????????????????????????????????????????????????????????????????????????????????????????????????????????????????????????????????????????????????????????????????????????????????????????????????????????????????????????????????????????????????????????????????????????????????????????????????????????????????????????????????????????????????????????????????????????????????????????????????????????????????????????????
	'16_3_Lec_Trebouxia'                           ?????????????????????TTATG-CCT-CTCA-------------------------------------------------------------------------------------------------------------------------------------------------------------------------------CAGGCGGCAGCT------CCCCTTGAGGAGTCTCCTTTGTGAGTGCGCAGGTCAGGGGCTG-GCTCC-TTTTGG-TGT-CAGTTGACTTGACTGGG-CGGG-TCCAATATCAA-T-T-GGGGC-TTTTCTG----------------------------YCTTTT-A-GG--C-GG-TCAG--GTY-TA-CC-GGTTGTGAGGGGTGGCTT-TCA-ACAAC-CTCA-AAAGT-A---T-TTTCTGAAGACAG??-CTACT-G-GCTGGC--T-TYGCCGGC-TGTAGACTGAATAACT--AA-A-GACAACTCTCAACAACGGATATCTTGGCTCCCGTAACGATGAAGAACGCAGCG----------------------------------------------------------------------------------------AAATGCGATACGTAGTGTGAATTGCAGAATTCCGTGAACCATCGAATCTTTGAACGCAAATTGCGCTCGAGGCCTCGGCC?AGAGCATGTCTGCCTCAGCGTCGGC--TACTACCCTCAACT-AAAT-TT-CA--TT-G-----GTGA------------------------------------------------------------------------------------------------AC--TCCGATGAARGGCAGTTGGATCTGGCCGTCCGG-TTTG-C-C-T-TTTGGG-TTGCCGGTCAG--CTGAAATACATT-CACGCTTT-GA-G-A---GCTGC-TTTC------------C-CTT---Y-GGGAAAGGCGAGTTCCGATTTG-GTAGGTGACCTTTGCCGGTTGCATGCCTTCGTTGCCCGCTATGC-TCTCA--ACT--GCGYTGTGCAGGACGCC-TTT-TGGCTTTCGACCTGAGGTCAGGCAA-GAACACCCGCTGAACTTAAGCATATCAATAAGC--GGAGG-AAAAGAAACT-AACTAGGATTCCCT???????????????????????????????????????????????????????????????????????????????????????????????????????????????????????????????????????????????????????????????????????????????????????????????????????????????????????????????????????????????????????????????????????????????????????????????????????????????????????????????????????????????????????????????????????????????????????????????????????????????????????????????????????????????????????????????????????????????????????????????????????????????????????????????????????????????????????????????????????????????????????????????????????????????????????????????????????????????????????????????????????????????????????????????????????????????????????????????????????????????????????????????????????????????????????????????????????????????????????????????????????????????????????????????????????????????????????????????????????????????????????????????????????????????????????????????????????????????????????????????????????????????????????????????????????????????????????????????????????????????????????????????????????????????????????????????????????????????????????????????????????????????????????????????????????????????
	'16_4a_Lec_Trebouxia'                          G-TAAACACCGAG-ACCTAC-TTATGCCCT-CTCA-------------------------------------------------------------------------------------------------------------------------------------------------------------------------------CAAGCGGCAGTT------CCCCTTGAGGAGTCTCCTTTGTGAGTGCGCAGGTCAGGGGCTG-GCTCC-TTTTGG-TGT-CAGTTGACTTGACTGGG-CGGG-TCCAATATCAA-T-T-GGGGC-CTTTCTG----------------------------CCTTTT-G-GG--C-GG-TCAG--GTC-TA-CC-GGTTGTGAGGGGTGGCTT-TCA-ACAAT-CTCA-AAAGT-A---T-TTTCTGAAGACAGTT-CTACT-G-GCTGGC--T-TCGCCGGC-TGTAGACTGAATAACT--AA-A-GACAACTCTCAACAACGGATATCTTGGCTCCCGTAACGATGAAGAACGCAGCG----------------------------------------------------------------------------------------AAATGCGATACGTAGTGTGAATTGCAGAATTCCGTGAACCATCGAATCTTTGAACGCAAATTGCGCTCGAGGCCTCGGCCTAGAGCATGTCTGCCTCAGCGTCGGC--TACTACCCTCAACT-AAAT-TT-CA--TT-G-----GTGA------------------------------------------------------------------------------------------------AC--TCCGATGAAAGGCAGTTGGATCTGGCCGTCCGG-TTTG-C-C-T-TTTGGG-TTGCCGGTCAG--CTGAAATACATT-CACGCTTT-AA-G-A---GCTGC-TTTC------------C-CTT---C-GGGAAAGGCGAGTTCCGATTTG-GTAGGTGACCTTTGCCGGTTGCATGCCTTCGTTGCCCGCTATGC-TCTCA--ACT--GCGCTGTGCAGGACGCC-TTT-TGGCTTTCGACCTGAGGTCAGGCAA-GAACACCCGCTGAACTTAAGCATATCAATAAGC--GGAGG-AAAAGAAACT-AACTAGGATTCCCT???????????????????????????????????????????????????????????????????????????????????????????????????????????????????????????????????????????????????????????????????????????????????????????????????????????????????????????????????????????????????????????????????????????????????????????????????????????????????????????????????????????????????????????????????????????????????????????????????????????????????????????????????????????????????????????????????????????????????????????????????????????????????????????????????????????????????????????????????????????????????????????????????????????????????????????????????????????????????????????????????????????????????????????????????????????????????????????????????????????????????????????????????????????????????????????????????????????????????????????????????????????????????????????????????????????????????????????????????????????????????????????????????????????????????????????????????????????????????????????????????????????????????????????????????????????????????????????????????????????????????????????????????????????????????????????????????????????????????????????????????????????????????????????????????????????????
	'16_4b_Lec_Trebouxia'                          G-TAAACACCGAG-ACCTAC-TTATGCCCT-CTCA-------------------------------------------------------------------------------------------------------------------------------------------------------------------------------CAAGCGGCAGTT------CCCCTTGAGGAGTCTCCTTTGTGAGTGCGCAGGTCAGGGGCTG-GCTCC-TTTTGG-TGT-CAGTTGACTTGACTGGG-CGGG-TCCAATATCAA-T-T-GGGGC-CTTTCTG----------------------------CCTTTT-G-GG--C-GG-TCAG--GTC-TA-CC-GGTTGTGAGGGGTGGCTT-TCA-ACAAT-CTCA-AAAGT-A---T-TTTCTGAAGACAGTT-CTACT-G-GCTGGC--T-TCGCCGGC-TGTAGACTGAATAACT--AA-A-GACAACTCTCAACAACGGATATCTTGGCTCCCGTAACGATGAAGAACGCAGCG----------------------------------------------------------------------------------------AAATGCGATACGTAGTGTGAATTGCAGAATTCCGTGAACCATCGAATCTTTGAACGCAAATTGCGCTCGAGGCCTCGGCCTAGAGCATGTCTGCCTCAGCGTCGGC--TACTACCCTCAACT-AAAT-TT-CA--TT-G-----GTGA------------------------------------------------------------------------------------------------AC--TCCGATGAAAGGCAGTTGGATCTGGCCGTCCGG-TTTG-C-C-T-TTTGGG-TTGCCGGTCAG--CTGAAATACATT-CACGCTTT-AA-G-A---GCTGC-TTTC------------C-CTT---C-GGGAAAGGCGAGTTCCGATTTG-GTAGGTGACCTTTGCCGGTTGCATGCCTTCGTTGCCCGCTATGC-TCTCA--ACT--GCGCTGTGCAGGACGCC-TTT-TGGCTTTCGACCTGAGGTCAGGCAA-GAACACCCGCTGAACTTAAGCATATCAATAAGC--GGAGG-AAAAGAAACT-AACTAGGATTCCCT???????????????????????????????????????????????????????????????????????????????????????????????????????????????????????????????????????????????????????????????????????????????????????????????????????????????????????????????????????????????????????????????????????????????????????????????????????????????????????????????????????????????????????????????????????????????????????????????????????????????????????????????????????????????????????????????????????????????????????????????????????????????????????????????????????????????????????????????????????????????????????????????????????????????????????????????????????????????????????????????????????????????????????????????????????????????????????????????????????????????????????????????????????????????????????????????????????????????????????????????????????????????????????????????????????????????????????????????????????????????????????????????????????????????????????????????????????????????????????????????????????????????????????????????????????????????????????????????????????????????????????????????????????????????????????????????????????????????????????????????????????????????????????????????????????????????
	'16_5_Lec_Trebouxia'                           G-TAAACACCGAG-ACCTAC-TTATGCCCT-CTCA-------------------------------------------------------------------------------------------------------------------------------------------------------------------------------CAAGCGGCAGCT------CCCCTTGAGGAGGTGCCTTTGTGAGTGCGCAGGTCAGGGGCTG-GCTCC-TTTTGG-TGT-CAGTTGACTTGACTGGG-CGGG-TCCAATATCAA-T-T-GGGGC-TTTTCTG----------------------------YCTTTT-R-RG--C-GG-TCAG--GTC-TA-CC-GGTTGTGAGGGGTGGCTT-TCA-ACAAC-CTCA-AAAGT-A---T-TTTCTGAAGACAGAC-CTACT-G-GCTGGC--T-TTGCCGGC-TGTAGACTGAATAACT--AA-A-GACAACTCTCAACAACGGATATCTTGGCTCCCGTAACGATGAAGAACGCAGCG----------------------------------------------------------------------------------------AAATGCGATACGTAGTGTGAATTGCAGAATTCCGTGAACCATCGAATCTTTGAACGCAAATTGCGCTCGAGGCCTCGGCCAAGAGCATGTCTGCCTCAGCGTCGGC--TACTACCCTCAACT-AAAT-TT-CA--TT-G-----GTGA------------------------------------------------------------------------------------------------AC--TCCGATGAAGGGCAGTTGGATCTGGCCGTCCGG-TTTG-C-C-T-TTTGGG-TTGCCGGTCAG--CTGAAATACATT-CACGCTTT-GA-G-A---GCTGC-TTGC------------C-CTT---T-GGGAAAGGCGAGTTCCGATTTG-GTAGGTGACCTTTGCCGGTTGCATGCCTTCGTTGCCCGCTATGT-TCTCA--ACT--GCGTTGTGCAGGACGCC-TTT-TGGCTTTCGACCTGAGGTCAGGCAA-GAACACCCGCTGAACTTAAGCATATCAATAAGC--GGAGG-AAAAGAAACT-AACTAGGATTCCCT???????????????????????????????????????????????????????????????????????????????????????????????????????????????????????????????????????????????????????????????????????????????????????????????????????????????????????????????????????????????????????????????????????????????????????????????????????????????????????????????????????????????????????????????????????????????????????????????????????????????????????????????????????????????????????????????????????????????????????????????????????????????????????????????????????????????????????????????????????????????????????????????????????????????????????????????????????????????????????????????????????????????????????????????????????????????????????????????????????????????????????????????????????????????????????????????????????????????????????????????????????????????????????????????????????????????????????????????????????????????????????????????????????????????????????????????????????????????????????????????????????????????????????????????????????????????????????????????????????????????????????????????????????????????????????????????????????????????????????????????????????????????????????????????????????????????
	'16_9_Lec_Trebouxia'                           G-CCCACACCGCG-AATTAC-TTATGCCCC-TCTG-------------------------------------------------------------------------------------------------------------------------------------------------------------------------------GAACAGGCGAAC------TTTATT-----GTTTGCCCTTCAGTTGCGCAGGTCGGCAGTTG-GCTCC-TTTTGG-TGT-CAGGTGATTTGACTGGG-CGGG-TCCAATACCAG-C-C-GGACT-CACCTTG----------------------------CCTT-T-A-GG--C-TT-GGGG--TTC-TG-CC-GGCTGTGAGGGTTGGCTGTATA-ACTCA-CTTT-AAGCA-A-T-AAATTCTGAATGCAGAT-CTACT-G-GCTGGC--T-TTGCTGGC-TGTAGACTGATTAA-T--AC-A-GACAACTCTCAACAACGGATATCTTGGCTCCCGTAACGATGAAGAACGCAGCG----------------------------------------------------------------------------------------AAATGCGATACGTAGTGTGAATTGCAGAATTCCGTGAACCATCGAATCTTTGAACGCAAATTGCGCTCGAGGCCTCGGCCAAGAGCATGTCTGCCTCAGCGTCGGC--TACTACCCTCAACT-AAGT-TT-CC--TA-T-----T---------------------------------------------------------------------------------------------------AT--CATAGGGGATGCCGGTTGGATCTGGTTGTCCAG-CGTT-C-C-T-TT--GG-ATGCCGGTCAG--CTGAAATACATT-CACGCTCT-GG-G-A---GCTGC-TTTC------------C-TTT---CGGGGAAAGGCGAGTTCCGATTTG-GTAGGTGACCTTTGCCGGTTACATGCCTTCGTTGCCCGCTAAGT-CTCCC--AGTATGCGTTGTGCAGGACGCC-TTT-TGGCTTTCGACCTGAGGTCAGGCAA-GAACACCCGCTGAACTTAAGCATATCAATAAGC--GGAGG-AAAAGAAACT-AACTAGGATTCCCT?????????????CTGTATGGACTGACGGTCTAACTAGTCTTGACCGTTACAAAGGGCGTTGTTATGATATTGAGCCAGTTGCTGGTGAAGAGAATCAATTTATTGCGTACGTAGCGTACCCTTTAGATCTTTTTGAAGAAGGTTCAGTAACAAACTTATTTACTTCTATTGTTGGTAACGTTTTTGGATTCAAAGCTCTTCGTGCATTACGTTTAGAAGATCTTCGTATTCCTCCTGCATATGTTAAAACATTCCAAGGACCTCCTCACGGAATTCAGGTAGAGCGTGATAAATTAAACAAATACGGTCGTTCTCTTTTAGGTTGTACTATTAAACCTAAATTAGGTCTTTCKGCAAAAAACTACGGTCGTGCTGTTTATGAATGTTTACGTGGTGGTTTAGACTTTACTAAAGATGATGAAAACGTAAACTCTCAACCATTTATGCGTTGGAGAGACCGTTTCGCATTCGTTGCGGAAGCAATTTATAAATCTCAAGCAGAAACAGGTGAAATTAAAGGACATTATCTAAACGCTACTGCTGGTACTGTTGAAGAAATGTTAAAACGTGCTGAATGTGCGAGAGACTTCGGTATGCCTATTGTTATGCATGACTACTTAACTGGTGGTTTTACTGCAAATACAACTTTAGCACATTACTGTCGTGATAATGGTTTATTACTACACATTCACCGAGCAATGCACGCAGTTATTGACCGTCAACGTAACCACGGTATCCACTTCCGTGTATTAGCTAAAACTCTTCGTATGTCAGGTGGTGACCACCTTCACTCTGGTACTGTTGTAGGTA????????????????????????????????????????????????????????????????????????????????????????????????????????????????????????????????????????????????????????????????????????????????????????????????????????????????????????????????????????????????????????????????????????????????????????????????????????????????????????????????????????????????????????????????????
	'21_1_Lec_Trebouxia'                           ?????????????????????????????T-CCTG-------------------------------------------------------------------------------------------------------------------------------------------------------------------------------TCTTAGGCATGC---------TCAAAAGGCGTGCCTAGATGGGTGCGTAGGCCAGGGGCAG-GCATC-TTATGA-TGT-CAGTTAGCCTGGCTGGG-CGGG-TCCAATACCAA-T-C-GGGGC--CTTTTG----------------------------CCTGTC-A-GG--C-AA-AGGG--ACT-GC-TC-GGTTGTGAGGGGTGGCTGTTTA-ACCTA-CTTC-CAATG-A-A-TTTTTCTGAAGACAGTT-CTACT-G-GCTGGC--T-TTGCCGGC-TGTAGTCTGACTAACT--AA-G-GACAACTCTCAACAACGGATATCTTGGCTCCCGTAACGATGAAGAACGCAGCG----------------------------------------------------------------------------------------AAATGCGATACGTAGTGTGAATTGCAGAATTCCGTGAACCATCGAATCTTTGAACGCAAATTGCGCTCGAGGCCTCGGCCAAGAGCATGTCTGCCTCAGCGTCGGC--TACTACCCTCAACT-AAA---T-TC--AT-T-----GGT------------------------------------------------------------------------------------------------TCT--CCAATGCAAAGGCAGTTGGAACTGGTCGTCCGG-TTTG-C-C-C-ATTGGG-CAGCCGGTCAG--CTGAAATACAAT-CACGCTTT-GT-G-G---GCTCC-TTTC------------C-ATT-----CGGAAAGGCGAGTTCCGATTTG-GTAGGTGACCTTTGCCGGTTACATGCCTTCGTTGCTCGCTATGC-CTATC--ATCG-GCCGTGTGCAGGACGCC-TTT-TGGCTTTCGACCTGAGGTCAGGCAA-GAACACCCGCTGAACTTAAGCATATCAATAAGC--GGAGG-AAAAGAAACT-AACTAGGATTCCCT???????????????????????????????????????????????????????????????????????????????????????????????????????????????????????????????????????????????????????????????????????????????????????????????????????????????????????????????????????????????????????????????????????????????????????????????????????????????????????????????????????????????????????????????????????????????????????????????????????????????????????????????????????????????????????????????????????????????????????????????????????????????????????????????????????????????????????????????????????????????????????????????????????????????????????????????????????????????????????????????????????????????????????????????????????????????????????????????????????????????????????????????????????????????????????????????????????????????????????????????????????????????????????????????????????????????????????????????????????????????????????????????????????????????????????????????????????????????????????????????????????????????????????????????????????????????????????????????????????????????????????????????????????????????????????????????????????????????????????????????????????????????????????????????????????????????
	'21_3_Lec_Trebouxia'                           G-CCAACACCGCGAACTTAC-TTATGCCCT-CCTG-------------------------------------------------------------------------------------------------------------------------------------------------------------------------------TTGTAGGCATGC---------TCAAAAGGCGTGTCTAGATGGGTGCGTAGGCCAGGGGCAG-GCATC-TTATGA-TGT-CAGTTAGCCTGGCTGGG-CGGG-TCCAACACCAA-T-C-GGGGC--CTTTTG----------------------------CCTTTC-A-GG--C-AG-AGGG--ACT-GC-TC-GGTTGTGAGGGGTGGCTGTTTA-ACCTA-CCTC-CAATC-A-A--TTTTCTGAAGACAGCT-CTACT-G-GCTGGC--T-TTGCCGGC-TGTAGTCTGACTAACT--AA-G-GACAACTCTCAACAACGGATATCTTGGCTCCCGTAACGATGAAGAACGCAGCG----------------------------------------------------------------------------------------AAATGCGATACGTAGTGTGAATTGCAGAATTCCGTGAACCATCGAATCTTTGAACGCAAATTGCGCTCGAGGCTTCGGCCAAGAGCATGTCTGCCTCAGCGTCGGC--TACTACCCTCAACT-AAA--TT-TC--AT-T-----GGT------------------------------------------------------------------------------------------------TTT--CCAATGCAAAGGCAGTTGGAGCTGGCCGTCCGG-TTTG-C-C-C-ATTGGG-TAGCCGGTCAG--CTGAAATACAAT-CACGCTTT-GT-G-G---GCTCC-TTTC------------C-ATT-----TGGAAAGGCGAGTTCCGATTTG-GTAGGTGACCTTTGCCGGTTGCATGCCTTCGTTGCTCGCTATGC-CTATC--ATTG-GCCGTGTGCAGGACGCC-TTT-TGGCTTTCGACCTGAGGTCAGGCAA-GAACACCCGCTGAACTTAAGCATATCAATAAGC--GGAGA-AA??????????????????????????????????????????????????????????????????????????????????????????????????????????????????????????????????????????????????????????????????????????????????????????????????????????????????????????????????????????????????????????????????????????????????????????????????????????????????????????????????????????????????????????????????????????????????????????????????????????????????????????????????????????????????????????????????????????????????????????????????????????????????????????????????????????????????????????????????????????????????????????????????????????????????????????????????????????????????????????????????????????????????????????????????????????????????????????????????????????????????????????????????????????????????????????????????????????????????????????????????????????????????????????????????????????????????????????????????????????????????????????????????????????????????????????????????????????????????????????????????????????????????????????????????????????????????????????????????????????????????????????????????????????????????????????????????????????????????????????????????????????????????????????????????????????????????????????????????????
	'21_7_Lec_Trebouxia'                           G-CCAACACCGCGAACTTAC-TTATGCCCT-CCTG-------------------------------------------------------------------------------------------------------------------------------------------------------------------------------TTGTAGGCATGC---------TCAAAAGGCGTGTCTAGATGGGTGCGTAGGCCAGGGGCAG-GCATC-TTATGA-TGT-CAGTTAGCCTGGCTGGG-CGGG-TCCAACACCAA-T-C-GGGGC--CTTTTG----------------------------CCTTTC-A-GG--C-AG-AGGG--ACT-GC-TC-GGTTGTGAGGGGTGGCTGTTTA-ACCTA-CCTC-CAATC-A-A--TTTTCTGAAGACAGCT-CTACT-G-GCTGGC--T-TTGCCGGC-TGTAGTCTGACTAACT--AA-G-GACAACTCTCAACAACGGATATCTTGGCTCCCGTAACGATGAAGAACGCAGCG----------------------------------------------------------------------------------------AAATGCGATACGTAGTGTGAATTGCAGAATTCCGTGAACCATCGAATCTTTGAACGCAAATTGCGCTCGAGGCTTCGGCCAAGAGCATGTCTGCCTCAGCGTCGGC--TACTACCCTCAACT-AAA--TT-TC--AT-T-----GGT------------------------------------------------------------------------------------------------TTT--CCAATGCAAAGGCAGTTGGAGCTGGCCGTCCGG-TTTG-C-C-C-ATTGGG-TAGCCGGTCAG--CTGAAATACAAT-CACGCTTT-GT-G-G---GCTCC-TTTC------------C-ATT-----TGGAAAGGCGAGTTCCGATTTG-GTAGGTGACCTTTGCCGGTTGCATGCCTTCGTTGCTCGCTATGC-CTATC--ATTG-GCCGTGTGCAGGACGCC-TTT-TGGCTTTCGACCTGAGGTCAGGCAA-GAACACCCGCTGAACTTAAGCATATCAATAAGC--GGAGG-AAAAGAAACT-AACTAGGATTCCCT???????????????????????????????????????????????????????????????????????????????????????????????????????????????????????????????????????????????????????????????????????????????????????????????????????????????????????????????????????????????????????????????????????????????????????????????????????????????????????????????????????????????????????????????????????????????????????????????????????????????????????????????????????????????????????????????????????????????????????????????????????????????????????????????????????????????????????????????????????????????????????????????????????????????????????????????????????????????????????????????????????????????????????????????????????????????????????????????????????????????????????????????????????????????????????????????????????????????????????????????????????????????????????????????????????????????????????????????????????????????????????????????????????????????????????????????????????????????????????????????????????????????????????????????????????????????????????????????????????????????????????????????????????????????????????????????????????????????????????????????????????????????????????????????????????????????
	'4_1_Lec_Trebouxia'                            G-TAAACACCGAG-ACCTAC-TTATGCCCT-CTCA-------------------------------------------------------------------------------------------------------------------------------------------------------------------------------CAAGCGGCAGTT------CCCCTTGAGGAGTCTCCTTTGTGAGTGCGCAGGTCAGGGGCTG-GCTCC-TTTTGG-TGT-CAGTTGACTTGACTGGG-CGGG-TCCAATATCAA-T-T-GGGGC-CTTTCTG----------------------------CCTTTT-G-GG--C-GG-TCAG--GTC-TA-CC-GGTTGTGAGGGGTGGCTT-TCA-ACAAT-CTCA-AAAGT-A---T-TTTCTGAAGACAGTT-CTACT-G-GCTGGC--T-TCGCCGGC-TGTAGACTGAATAACT--AA-A-GACAACTCTCAACAACGGATATCTTGGCTCCCGTAACGATGAAGAACGCAGCG----------------------------------------------------------------------------------------AAATGCGATACGTAGTGTGAATTGCAGAATTCCGTGAACCATCGAATCTTTGAACGCAAATTGCGCTCGAGGCCTCGGCCTAGAGCATGTCTGCCTCAGCGTCGGC--TACTACCCTCAACT-AAAT-TT-CA--TT-G-----GTGA------------------------------------------------------------------------------------------------AC--TCCGATGAAAGGCAGTTGGATCTGGCCGTCCGG-TTTG-C-C-T-TTTGGG-TTGCCGGTCAG--CTGAAATACATT-CACGCTTT-AA-G-A---GCTGC-TTTC------------C-CTT---C-GGGAAAGGCGAGTTCCGATTTG-GTAGGTGACCTTTGCCGGTTGCATGCCTTCGTTGCCCGCTATGC-TCTCA--ACT--GCGCTGTGCAGGACGCC-TTT-TGGCTTTCGACCTGAGGTCAGGCAA-GAACACCCGCTGAACTTAAGCATATCAATAAGC--GGAGG-AAAAGAAACT-AACTAGGATTCCCT???????????????????????????????????????????????????????????????????????????????????????????????????????????????????????????????????????????????????????????????????????????????????????????????????????????????????????????????????????????????????????????????????????????????????????????????????????????????????????????????????????????????????????????????????????????????????????????????????????????????????????????????????????????????????????????????????????????????????????????????????????????????????????????????????????????????????????????????????????????????????????????????????????????????????????????????????????????????????????????????????????????????????????????????????????????????????????????????????????????????????????????????????????????????????????????????????????????????????????????????????????????????????????????????????????????????????????????????????????????????????????????????????????????????????????????????????????????????????????????????????????????????????????????????????????????????????????????????????????????????????????????????????????????????????????????????????????????????????????????????????????????????????????????????????????????????
	'4_6_Lec_Trebouxia'                            G-TAAACACCGAG-ACCTAC-TTATGCCCT-CTCA-------------------------------------------------------------------------------------------------------------------------------------------------------------------------------CAAGCGGCAGTT------CCCCTTGAGGAGTCTCCTTTGTGAGTGCGCAGGTCAGGGGCTG-GCTCC-TTTTGG-TGT-CAGTTGACTTGACTGGG-CGGG-TCCAATATCAA-T-T-GGGGC-CTTTCTG----------------------------CCTTTT-G-GG--C-GG-TCAG--GTC-TA-CC-GGTTGTGAGGGGTGGCTT-TCA-ACAAT-CTCA-AAAGT-A---T-TTTCTGAAGACAGTT-CTACT-G-GCTGGC--T-TCGCCGGC-TGTAGACTGAATAACT--AA-A-GACAACTCTCAACAACGGATATCTTGGCTCCCGTAACGATGAAGAACGCAGCG----------------------------------------------------------------------------------------AAATGCGATACGTAGTGTGAATTGCAGAATTCCGTGAACCATCGAATCTTTGAACGCAAATTGCGCTCGAGGCCTCGGCCTAGAGCATGTCTGCCTCAGCGTCGGC--TACTACCCTCAACT-AAAT-TT-CA--TT-G-----GTGA------------------------------------------------------------------------------------------------AC--TCCGATGAAAGGCAGTTGGATCTGGCCGTCCGG-TTTG-C-C-T-TTTGGG-TTGCCGGTCAG--CTGAAATACATT-CACGCTTT-AA-G-A---GCTGC-TTTC------------C-CTT---C-GGGAAAGGCGAGTTCCGATTTG-GTAGGTGACCTTTGCCGGTTGCATGCCTTCGTTGCCCGCTATGC-TCTCA--ACT--GCGCTGTGCAGGACGCC-TTT-TGGCTTTCGACCTGAGGTCAGGCAA-GAACACCCGCTGAACTTAAGCATATCAATAAGC--GGAGG-AAAAGAAACT-AACTAGGATTCCCT???????????????????????????????????????????????????????????????????????????????????????????????????????????????????????????????????????????????????????????????????????????????????????????????????????????????????????????????????????????????????????????????????????????????????????????????????????????????????????????????????????????????????????????????????????????????????????????????????????????????????????????????????????????????????????????????????????????????????????????????????????????????????????????????????????????????????????????????????????????????????????????????????????????????????????????????????????????????????????????????????????????????????????????????????????????????????????????????????????????????????????????????????????????????????????????????????????????????????????????????????????????????????????????????????????????????????????????????????????????????????????????????????????????????????????????????????????????????????????????????????????????????????????????????????????????????????????????????????????????????????????????????????????????????????????????????????????????????????????????????????????????????????????????????????????????????
	'4_7_Lec_Trebouxia'                            ????????????????????????????CCTCTT---------------------------------------------------------------------------------------------------------------------------------------------------------------------------------TATG-GCAGCT----TGAAATAGCAGTTGAGATACTTTAAAGAGCGCAGGTCAGGGGCCA-CTGCC-TTTTGGTTGC-TGGTTGACTTGGCTGGG-CGGG-TCCAATACCAA-T-T-GGGTT-CCTTTGG----------------------------CCTTTC-A-GG--C-TG-AAGG--TTC-CA-CC-AGTTGTGAGGGGTGGC---TTG-AAAAA-CTTT-TAAAA-T-T-TATTTCTGAAGACAGA--CTGCTAA--CTGGC----TTGCTGGC-TGCAGACTGATTAAAT--AA-A-GACAACTCTCAACAACGGATATCTTGGCTCCCGTAACGATGAAGAACGCAGCG----------------------------------------------------------------------------------------AAATGCGATACGTAGTGTGAATTGCAGAATTCCGTGAACCATCGAATCTTTGAACGCAAATTGCGCTCGAGGCTTCGGCCAAGAGCATGTCTGCCTCAGCGTCGGCT-TACTACCCTCAACC-AATT-CC-CT--TA-T------------------------------------------------------------------------------------------------------------------GGGTTATTGATTGGAGCTGGCTGTCCGG-TTGTGC-C-G-AT--GG-CTGCCGGTCAG--CTGAAAAACATT-CGCACTGT-GA-G-A---GCTGC-TTTC------------C-CTTCAA-AAGGAAAGCCGAGTTCCGATTTG-GTAGGTGACCTTTGCCGGTTGCATGCCTTCGTTGCTCGT-CTAG-CTTTC--ATGAAAGCGCGTGCAGGACGCC-TTT-TGGCTTTCGACCTGAGGTCAGGCAA-GAACACCCGCTGAACTTAAGCATATCAATAAGC--G??????????????????????????????GGTACTTGGACTACTGTATGGACTGATGGTCTAACTAGTCTTGACCGTTACAAAGGTCGTTGTTATGATATTGAGCCAGTTCCTGGTGAAGAAAATCAATATATTGCATATGTAGCATACCCTCTTGATCTTTTTGAAGAAGGTTCAGTAACAAACTTATTTACTTCTATTGTTGGGAATGTTTTTGGGTTTAAAGCTCTTCGTGCACTACGATTAGAAGATCTTCGTATTCCTCCAGCATATGTTAAAACTTTCCAAGGACCTCCTCATGGAATTCAAGTAGAACGTGACAAATTAAACAAATATGGTCGTTCTCTTTTAGGTTGTACTATTAAACCAAAATTAGGTCTTTCTGCTAAAAACTATGGTCGTGCAGTTTATGAATGTTTACGTGGTGGTTTAGACTTTACTAAAGATGATGAAAACGTAAACTCTCAACCATTTATGCGTTGGAGAGACCGTTTTTTATTTGTTGCAGAAGCAATTTATAAATCTCAAGCAGAAACTGGTGAAATTAAAGGACATTACCTAAACGCAACTGCTGGTACTTGTGAAGAAATGTTAATCCGTGCTGAAACTGCAAGAGATTTTGGTGTACCAATTGTTATGCATGACTACTTAACTGGTGGTTTTACTGCAAACACAAGTTTATCACACTACTGTCGTTATAACGGTTTATTATTACACATTCACCGAGCTATGCACGCTGTTATTGACCGTCAACGTAATCACGGTATCCATTTCCGTGTTTTAGCTAAAACTCTTCGTATGTCAGGTGGTGACCACCTTCATTCTGGTACTGTTGTAGGTAAA??????????????????????????????????????????????????????????????????????????????????????????????????????????????????????????????????????????????????????????????????????????????????????????????????????????????????????????????????????????????????????????????????????????????????????????????????????????????????????????????????????????????????????????????????
	'4_8_Lec_Trebouxia'                            G-TAAACACCGAG-ACCTAC-TTATGCCCT-CTCA-------------------------------------------------------------------------------------------------------------------------------------------------------------------------------CAAGCGGCAGTT------CCCCTTGAGGAGTCTCCTTTGTGAGTGCGCAGGTCAGGGGCTG-GCTCC-TTTTGG-TGT-CAGTTGACTTGACTGGG-CGGG-TCCAATATCAA-T-T-GGGGC-CTTTCTG----------------------------CCTTTT-G-GG--C-GG-TCAG--GTC-TA-CC-GGTTGTGAGGGGTGGCTT-TCA-ACAAT-CTCA-AAAGT-A---T-TTTCTGAAGACAGTT-CTACT-G-GCTGGC--T-TCGCCGGC-TGTAGACTGAATAACT--AA-A-GACAACTCTCAACAACGGATATCTTGGCTCCCGTAACGATGAAGAACGCAGCG----------------------------------------------------------------------------------------AAATGCGATACGTAGTGTGAATTGCAGAATTCCGTGAACCATCGAATCTTTGAACGCAAATTGCGCTCGAGGCCTCGGCCTAGAGCATGTCTGCCTCAGCGTCGGC--TACTACCCTCAACT-AAAT-TT-CA--TT-G-----GTGA------------------------------------------------------------------------------------------------AC--TCCGATGAAAGGCAGTTGGATCTGGCCGTCCGG-TTTG-C-C-T-TTTGGG-TTGCCGGTCAG--CTGAAATACATT-CACGCTTT-AA-G-A---GCTGC-TTTC------------C-CTT---C-GGGAAAGGCGAGTTCCGATTTG-GTAGGTGACCTTTGCCGGTTGCATGCCTTCGTTGCCCGCTATGC-TCTCA--ACT--GCGCTGTGCAGGACGCC-TTT-TGGCTTTCGACCTGAGGTCAGGCAA-GAACACCCGCTGAACTTAAGCATATCAATAAGC--GGAGG-AAAAGAAACT-AACTAGGATTCCCT???????????????????????????????????????????????????????????????????????????????????????????????????????????????????????????????????????????????????????????????????????????????????????????????????????????????????????????????????????????????????????????????????????????????????????????????????????????????????????????????????????????????????????????????????????????????????????????????????????????????????????????????????????????????????????????????????????????????????????????????????????????????????????????????????????????????????????????????????????????????????????????????????????????????????????????????????????????????????????????????????????????????????????????????????????????????????????????????????????????????????????????????????????????????????????????????????????????????????????????????????????????????????????????????????????????????????????????????????????????????????????????????????????????????????????????????????????????????????????????????????????????????????????????????????????????????????????????????????????????????????????????????????????????????????????????????????????????????????????????????????????????????????????????????????????????????
	'5_1_Lec'                                      ?????????????????????????????T-CCTA-------------------------------------------------------------------------------------------------------------------------------------------------------------------------------TCATCGGCA-------GTGCTGTGAAAGGCTTGCCTTGATGGGTGCGTAGGTCAGGGGCTG-GCATC-TTATGG-TGT-CGGTTAGCCTGACTGGG-CGGG-TCCAAAATCAA-TCT-GGGGC--CCTCTG----------------------------CCGCAT-A-GG--C-AG-AGGG--ACT-GC-CCGGGTTGTGAGGGGTGGCTGTTTA-ACCCA-CTTC-CAATC-A-A-TTTTTCTGAAGCCAGTA-CTACT-G-GCTGG---C-ATGCCGGC-TGTAGTCTGTCTAACT--AA-A-GACAACTCTCAACAACGGATATCTTGGCTCCCGTAACGATGAAGAACGCAGCG----------------------------------------------------------------------------------------AAATGCGATACGTAGTGTGAATTGCAGAATTCCGTGAACCATCGAATCTTTGAACGCAAATTGCGCTCGAGGCCTCGGCCAAGAGCATGTCTGCCTCAGCGTCGGC--TACTACCCTCAACT-AAC--CT-TC--CA-T-----TGT------------------------------------------------------------------------------------------------ATT--GCAATGGGAATGCAGTTGGAATTGGCCGTCCGG-TTGA-C-C-C-TTGAGG-TTGCCGGTCAG--CTGAAATATATG-CACGCTTT-GT-G-G---GCTCC-TTTC------------C-TTG-----TGGAGAGGCGAGCTCCGATTTG-GTAGGTGACCTTTGCCGGTTGCATGCCTTCGATGCTCGCTATGC-CTTTC--ATTG-GCAGTGTGCAGGACGCA-TTT-TGGCTTTCGACCTGAGGTCAGGCAA-GAACACCCGCTGAACTTAAGCATATCAATAAGC--GGAGG-AAAAGAAACT-AACT?????????????????????????????????????????????????????????????????????????????????????????????????????????????????????????????????????????????????????????????????????????????????????????????????????????????????????????????????????????????????????????????????????????????????????????????????????????????????????????????????????????????????????????????????????????????????????????????????????????????????????????????????????????????????????????????????????????????????????????????????????????????????????????????????????????????????????????????????????????????????????????????????????????????????????????????????????????????????????????????????????????????????????????????????????????????????????????????????????????????????????????????????????????????????????????????????????????????????????????????????????????????????????????????????????????????????????????????????????????????????????????????????????????????????????????????????????????????????????????????????????????????????????????????????????????????????????????????????????????????????????????????????????????????????????????????????????????????????????????????????????????????????????????????????????????????????????????
	'6_1_Lec'                                      G-CAAACACCGTGAACTTAC-TTATGCCCT-CTCA-------------------------------------------------------------------------------------------------------------------------------------------------------------------------------TGATGGGCAGCT------CCCTTCACGGAGTTGCCTTTGTGAGTGCGCAGGTCAGGGGTTG-GCTCC-TTTTGG-TGT-CAATTGACTTGGCTGGG-CGGG-TCCAACATCAA-T-T-GGGAC-CTTTTCG----------------------------CCTTTC-A-GG--C-TT-GAAG--GTT-TA-CC-GGTTGTGAGGGGTGGCTT-TCA-ACAAT-TTCA-AAACATT---T-ATTCTGAAGGCAGTT-CTACT-G-GCTGGC--T-TTGCTGGC-TGTAGGCTGATTAATT--AC-A-GACAACTCTCAACAACGGATATCTTGGCTCCCGTAACGATGAAGAACGCAGCG----------------------------------------------------------------------------------------AAATGCGATACGTAGTGTGAATTGCAGAATTCCGTGAACCATCGAATCTTTGAACGCAAATTGCGCTCGAGGCTTCGGCCAAGAGCATGTCTGCCTCAGCGTCGGC--TACTACCCTCAACT-AAAT-WT-CA--TT-G-----GTGA------------------------------------------------------------------------------------------------AT--TCCGRTGAAAGGCAGTTGGATCTGGCCGTCCGG-TTTG-C-Y-C-TTTGGG-TGGCCGGTCAG--CTGAAATAYATT-CACGCTTT-GG-G-A---GCCTC-TTTC------------C-TCT---CGAGGAAAGGCGAGTTCCGATTTG-GTAGGTGACCTTTGCCGGTTGCATGCCTTCGTTGCCCGCTGTGC-TCCCG--AAT--GCGGTGTGCAGGACGCC-TTT-TGGCTTTCGACCTGAGGTCAGGCAA-GAACACCCGCTGAACTTAAGCATATCAATAAGC--GGAGG-AAAAGAAACT-AACTAGGATTCCCT???????????????????????????????????????????????????????????????????????????????????????????????????????????????????????????????????????????????????????????????????????????????????????????????????????????????????????????????????????????????????????????????????????????????????????????????????????????????????????????????????????????????????????????????????????????????????????????????????????????????????????????????????????????????????????????????????????????????????????????????????????????????????????????????????????????????????????????????????????????????????????????????????????????????????????????????????????????????????????????????????????????????????????????????????????????????????????????????????????????????????????????????????????????????????????????????????????????????????????????????????????????????????????????????????????????????????????????????????????????????????????????????????????????????????????????????????????????????????????????????????????????????????????????????????????????????????????????????????????????????????????????????????????????????????????????????????????????????????????????????????????????????????????????????????????????????
	'6_2_Lec_Trebouxia'                            G-TAAACACCGAG-ACCTAC-TTATGCCCT-CTCA-------------------------------------------------------------------------------------------------------------------------------------------------------------------------------CAAGCGGCAGTT------CCCCTTGAGGAGTCGCCTTTGTGAGTGCGCAGGTCAGGGGCTG-GCTCC-TTTTGG-TGT-CAGTTGACTTGACTGGG-CGGG-TCCAATATCAA-T-T-GGGGC-CTTTCTG----------------------------CCTTTT-G-GG--C-GG-TCAG--GTC-TA-CC-GGTTGTGAGGGGTGGCTT-TCA-ACAAT-CTCA-AAAGT-A---T-TTTCTGAAGACAGTT-CTACT-G-GCTGGC--T-TCGCCGGC-TGTAGACTGAATAACT--AA-A-GACAACTCTCAACAACGGATATCTTGGCTCCCGTAACGATGAAGAACGCAGCG----------------------------------------------------------------------------------------AAATGCGATACGTAGTGTGAATTGCAGAATTCCGTGAACCATCGAATCTTTGAACGCAAATTGCGCTCGAGGCCTCGGCCTAGAGCATGTCTGCCTCAGCGTCGGC--TACTACCCTCAACT-AAAT-TT-CA--TT-G-----GTGA------------------------------------------------------------------------------------------------AC--TCCGATGAAAGGCAGTTGGATCTGGCCGTCCGG-TTTG-C-C-T-TTTGGG-TTGCCGGTCAG--CTGAAATACATT-CACGCTTT-AA-G-A---GCTGC-TTTC------------C-CTT---C-GGGAAAGGCGAGTTCCGATTTG-GTAGGTGACCTTTGCCGGTTGCATGCCTTCGTTGCCCGCTATGC-TCTCA--ACT--GCGCTGTGCAGGACGCC-TTT-TGGCTTTCGACCTGAGGTCAGGCAA-GAACACCCGCTGAACTTAAGCATATCAATAAGC--GGAGG-AAAAGAAACT-AACTAGGATTCCCT???????????????????????????????????????????????????????????????????????????????????????????????????????????????????????????????????????????????????????????????????????????????????????????????????????????????????????????????????????????????????????????????????????????????????????????????????????????????????????????????????????????????????????????????????????????????????????????????????????????????????????????????????????????????????????????????????????????????????????????????????????????????????????????????????????????????????????????????????????????????????????????????????????????????????????????????????????????????????????????????????????????????????????????????????????????????????????????????????????????????????????????????????????????????????????????????????????????????????????????????????????????????????????????????????????????????????????????????????????????????????????????????????????????????????????????????????????????????????????????????????????????????????????????????????????????????????????????????????????????????????????????????????????????????????????????????????????????????????????????????????????????????????????????????????????????????
	'6_3_Lec'                                      G-CAAACACCGTGAACTTAC-TTATGCCCT-CTCA-------------------------------------------------------------------------------------------------------------------------------------------------------------------------------TGATGGGCAGCT------CCCTTCACGGAGTTGCCTTTGTGAGTGCGCAGGTCAGGGGTTG-GCTCC-TTTTGG-TGT-CAATTGACTTGRCTGGG-CGGG-TCCAAYATCAA-T-T-GGGAC-CTTTTCG----------------------------CCTTTC-A-GG--C-TT-GAAG--GTT-TA-CC-GGTTGTGAGGGGTGGCTT-TCA-ACAAT-TTCA-AAACATT---T-ATTCTGAAGGCAGTT-CTACT-G-GCTGGC--T-TTGCTGGC-TGTAGGCTGATTAATT--AC-A-GACAACTCTCAACAACGGATATCTTGGCTCCCGTAACGATGAAGAACGCAGCG----------------------------------------------------------------------------------------AAATGCGATACGTAGTGTGAATTGCAGAATTCCGTGAACCATCGAATCTTTGAACGCAAATTGCGCTCGAGGCTTCGGCCAAGAGCATGTCTGCCTCAGCGTCGGC--TACTACCCTCAACT-AAAT-WT-CA--TT-G-----GTGA------------------------------------------------------------------------------------------------AT--TCCGRTGAAAGGCAGTTGGATCTGGCCGTCCGG-TTTG-C-Y-C-TTTGGG-TGGCCGGTCAG--CTGAAATAYATT-CACGCTTT-GG-G-A---GCCTC-TTTC------------C-TCT---CGAGGAAAGGCGAGTTCCGATTTG-GTAGGTGACCTTTGCCGGTTGCATGCCTTCGTTGCCCGCTGTGC-TCCCG--AAT--GCGGTGTGCAGGACGCC-TTT-TGGCTTTCGACCTGAGGTCAGGCAA-GAACACCCGCTGAACTTAAGCATATCAATAAGC--GGAGG-AAAAGAAACT-AACTAGGATTCCCT???????????????????????????????????????????????????????????????????????????????????????????????????????????????????????????????????????????????????????????????????????????????????????????????????????????????????????????????????????????????????????????????????????????????????????????????????????????????????????????????????????????????????????????????????????????????????????????????????????????????????????????????????????????????????????????????????????????????????????????????????????????????????????????????????????????????????????????????????????????????????????????????????????????????????????????????????????????????????????????????????????????????????????????????????????????????????????????????????????????????????????????????????????????????????????????????????????????????????????????????????????????????????????????????????????????????????????????????????????????????????????????????????????????????????????????????????????????????????????????????????????????????????????????????????????????????????????????????????????????????????????????????????????????????????????????????????????????????????????????????????????????????????????????????????????????????
	'6_41_Lec_Trebouxia'                           G-CCAACACCGCG-ACTTAC-TTATGCCCT-CCTG-------------------------------------------------------------------------------------------------------------------------------------------------------------------------------TCGTAGGCATGC---------TCAAAAGGCGTGTCTAGATGGGTGCGTAGGCCAGGGGCAG-GCATC-TTATGA-TGT-CAGTTAGCCTGGCTGGG-CGGG-TCCAACACCAA-T-C-GGGGC--CTTTTG----------------------------CCTTTC-A-GG--C-AG-AGGG--ACT-GC-TC-GGTTGTGAGGGGTGGCTGTTTA-ACCTA-CTTC-CAATC-A-A-TTTTTCTGAAGACAGCT-CTACT-G-GCTGGC--T-TTGCCGGC-TGTAGTCTGACTAACT--AA-G-GACAACTCTCAACAACGGATATCTTGGCTCCCGTAACGATGAAGAACGCAGCG----------------------------------------------------------------------------------------AAATGCGATACGTAGTGTGAATTGCAGAATTCCGTGAACCATCGAATCTTTGAACGCAAATTGCGCTCGAGGCTTCGGCCAAGAGCATGTCTGCCTCAGCGTCGGC--TACTACCCTCAACT-AAA--TT-TC--AT-T-----GGT------------------------------------------------------------------------------------------------TTT--CCAATGCAAAGGCAGTTGGAGCTGGCCGTCCGG-TTTG-C-C-C-ATTGGG-TAGCCGGTCAG--CTGAAATACAAT-CACGCTTT-GT-G-G---GCTCC-TTTC------------C-ATT-----TGGAAAGGCGAGTTCCGATTTG-GTAGGTGACCTTTGCCGGTTGCATGCCTTCGTTGCTCGCTATGC-CTATC--ATTG-GCCGTGTGCAGGACGCC-TTT-TGGCTTTCGACCTGAGGTCAGGCAA-GAACACCCGCTGAACTTAAGCATATCAATAAGC--GGAGG-AAAAGAAACT-AACTAGGATTCCCT???????????????????????????????????????????????????????????????????????????????????????????????????????????????????????????????????????????????????????????????????????????????????????????????????????????????????????????????????????????????????????????????????????????????????????????????????????????????????????????????????????????????????????????????????????????????????????????????????????????????????????????????????????????????????????????????????????????????????????????????????????????????????????????????????????????????????????????????????????????????????????????????????????????????????????????????????????????????????????????????????????????????????????????????????????????????????????????????????????????????????????????????????????????????????????????????????????????????????????????????????????????????????????????????????????????????????????????????????????????????????????????????????????????????????????????????????????????????????????????????????????????????????????????????????????????????????????????????????????????????????????????????????????????????????????????????????????????????????????????????????????????????????????????????????????????????
	'6_5_Lec_Trebouxia'                            G-CCAACACCGCG-ACTTAC-TTATGCCCT-CCTG-------------------------------------------------------------------------------------------------------------------------------------------------------------------------------TCGTAGGCATGC---------TCAAAAGGCGTGTCTAGATGGGTGCGTAGGCCAGGGGCAG-GCATC-TTATGA-TGT-CAGTTAGCCTGGCTGGG-CGGG-TCCAACACCAA-T-C-GGGGC--CTTTTG----------------------------CCTTTC-A-GG--C-AG-AGGG--ACT-GC-TC-GGTTGTGAGGGGTGGCTGTTTA-ACCTA-CTTC-CAATC-A-A-TTTTTCTGAAGACAGCT-CTACT-G-GCTGGC--T-TTGCCGGC-TGTAGTCTGACTAACT--AA-G-GACAACTCTCAACAACGGATATCTTGGCTCCCGTAACGATGAAGAACGCAGCG----------------------------------------------------------------------------------------AAATGCGATACGTAGTGTGAATTGCAGAATTCCGTGAACCATCGAATCTTTGAACGCAAATTGCGCTCGAGGCTTCGGCCAAGAGCATGTCTGCCTCAGCGTCGGC--TACTACCCTCAACT-AAA--TT-TC--AT-T-----GGT------------------------------------------------------------------------------------------------TTT--CCAATGCAAAGGCAGTTGGAGCTGGCCGTCCGG-TTTG-C-C-C-ATTGGG-TAGCCGGTCAG--CTGAAATACAAT-CACGCTTT-GT-G-G---GCTCC-TTTC------------C-ATT-----TGGAAAGGCGAGTTCCGATTTG-GTAGGTGACCTTTGCCGGTTGCATGCCTTCGTTGCTCGCTATGC-CTATC--ATTG-GCCGTGTGCAGGACGCC-TTT-TGGCTTTCGACCTGAGGTCAGGCAA-GAACACCCGCTGAACTTAAGCATATCAATAAGC--GAAGG-AAAAGAAACT-AACTAGGATTCCCT???????????????????????????????????????????????????????????????????????????????????????????????????????????????????????????????????????????????????????????????????????????????????????????????????????????????????????????????????????????????????????????????????????????????????????????????????????????????????????????????????????????????????????????????????????????????????????????????????????????????????????????????????????????????????????????????????????????????????????????????????????????????????????????????????????????????????????????????????????????????????????????????????????????????????????????????????????????????????????????????????????????????????????????????????????????????????????????????????????????????????????????????????????????????????????????????????????????????????????????????????????????????????????????????????????????????????????????????????????????????????????????????????????????????????????????????????????????????????????????????????????????????????????????????????????????????????????????????????????????????????????????????????????????????????????????????????????????????????????????????????????????????????????????????????????????????
	'7_1_Lec'                                      G-CCAACACCGCGAACTTAC-TTATGCCCT-CCTG-------------------------------------------------------------------------------------------------------------------------------------------------------------------------------TCGTAGGCATGC---------TCAAAAGGCGTGTCTAGATGGGTGCGTAGGCCAGGGGCAG-GCATC-TTATGA-TGT-CAGTTAGCCTGGCTGGG-CGGG-TCCAACACCAA-T-C-GGGGC--CTTTTG----------------------------CCTTTC-A-GG--C-AG-AGGG--ACT-GC-TC-GGTTGTGAGGGGTGGCTGTTTA-ACCTA-CTTC-CAATC-A-A-TTTTTCTGAAGACAGCT-CTACT-G-GCTGGC--T-TTGCCGGC-TGTAGTCTGACTAACT--AA-G-GACAACTCTCAACAACGGATATCTTGGCTCCCGTAACGATGAAGAACGCAGCG----------------------------------------------------------------------------------------AAATGCGATACGTAGTGTGAATTGCAGAATTCCGTGAACCATCGAATCTTTGAACGCAAATTGCGCTCGASGCTTCGGCCAAGAGCATGTCTGCCTCAGCGTCGGC--TACTACCCTCAACT-AAA--TT-TC--AT-T-----GGT------------------------------------------------------------------------------------------------TTT--CCAATGCAAAGGCAGTTGGAGCTGGCCGTCCGG-TTTG-C-C-C-ATTGGG-TAGCCGGTCAG--CTGAAATACAAT-CACGCTTT-GT-G-G---GCTCC-TTTC------------C-ATT-----TGGAAAGGCGAGTTCCGATTTG-GTAGGTGACCTTTGCCGGTTGCATGCCTTCGTTGCTCGCTATGC-CTATC--ATTG-GCCGTGTGCAGGACGCC-TTT-TGGCTTTCGACCTGAGGTCAGGCAA-GAACACCCGCTGAACTTAAGCATATCAATAAGC--GGAGG-AAAAGAAACT-AACTAGGATTCCCT???????????????????????????????????????????????????????????????????????????????????????????????????????????????????????????????????????????????????????????????????????????????????????????????????????????????????????????????????????????????????????????????????????????????????????????????????????????????????????????????????????????????????????????????????????????????????????????????????????????????????????????????????????????????????????????????????????????????????????????????????????????????????????????????????????????????????????????????????????????????????????????????????????????????????????????????????????????????????????????????????????????????????????????????????????????????????????????????????????????????????????????????????????????????????????????????????????????????????????????????????????????????????????????????????????????????????????????????????????????????????????????????????????????????????????????????????????????????????????????????????????????????????????????????????????????????????????????????????????????????????????????????????????????????????????????????????????????????????????????????????????????????????????????????????????????????
	'7_2_Lec'                                      G-TAAACACCGAGAACCTAC-TTATGCCCT-CTCA-------------------------------------------------------------------------------------------------------------------------------------------------------------------------------CAAGCGGCAGTT------CCCCTTGAGGAGTCTCCTTTGTGAGTGCGCAGGTCAGGGGCTG-GCTCC-TTTTGG-TGT-CAGTTGACTTGACTGGG-CGGG-TCCAATATCAA-T-T-GGGGC-CTTTCTG----------------------------CCTTTT-G-GG--C-GG-TCAG--GTC-TA-CC-GGTTGTGAGGGGTGGCTT-TCA-ACAAY-CTCA-AAAGT-A---T-TTTCTGAAGACAGAY-CTACT-G-GCTGGC--T-TCGCCGGC-TGTAGACTGAATAACT--AA-A-GACAACTCTCAACAACGGATATCTTGGCTCCCGTAACGATGAAGAACGCAGCG----------------------------------------------------------------------------------------AAATGCGATACGTAGTGTGAATTGCAGAATTCCGTGAACCATCGAATCTTTGAACGCAAATTGCGCTCGAGGCCTCGGCCWAGAGCATGTCTGCCTCAGCGTCGGC--TACTACCCTCAACT-AAAT-TT-CA--TT-G-----GTGA------------------------------------------------------------------------------------------------AC--TCCGATGAARGGCAGTTGGATCTGGCCGTCCGG-TTTG-C-C-T-TTTGGG-TTGCCGGTCAG--CTGAAATACATT-CACGCTTT-RA-G-A---GCTGC-TTKC------------C-CTT---C-GGGAAAGGCGAGTTCCGATTTG-GTAGGTGACCTTTGCCGGTTGCATGCCTTCGTTGCCCGCTATGC-TCTCA--ACT--GCGCTGTGCAGGACGCC-TTT-TGGCTTTCGACCTGAGGTCAGGCAA-GAACACCCGCTGAACTTAAGCATATCAATAAGC--GGAGG-AAAAGAAACT-AACTAGGATTCCCT???????????????????????????????????????????????????????????????????????????????????????????????????????????????????????????????????????????????????????????????????????????????????????????????????????????????????????????????????????????????????????????????????????????????????????????????????????????????????????????????????????????????????????????????????????????????????????????????????????????????????????????????????????????????????????????????????????????????????????????????????????????????????????????????????????????????????????????????????????????????????????????????????????????????????????????????????????????????????????????????????????????????????????????????????????????????????????????????????????????????????????????????????????????????????????????????????????????????????????????????????????????????????????????????????????????????????????????????????????????????????????????????????????????????????????????????????????????????????????????????????????????????????????????????????????????????????????????????????????????????????????????????????????????????????????????????????????????????????????????????????????????????????????????????????????????????
	'7_3_Lec_Trebouxia'                            G-TAAACACCGAGAACCTAC-TTATGCCCT-CTCA-------------------------------------------------------------------------------------------------------------------------------------------------------------------------------CAAGCGGCAGCT------CCCCTTGAGGAGTTGCCTATGTGAGTGCGCAGGTCAGGGGCTG-GCTCC-TTTTGG-TGT-CAGTTGACTTGACTGGG-CGGG-TCCAATATCAA-T-T-GGGGC-CTTTCTG----------------------------CCTTTT-A-RG--C-GG-TCAG--GTC-TA-CC-GGTTGTGAGGGGTGGCTT-TCA-WCAAC-CTCM-AAAKT-A---T-TTTCTGAAGACAGAT-CTACT-G-GCTGGC--T-TYGCCGGC-TGTAGACTGAATAACT--AA-A-GACAACTCTCAACAACGGATATCTTGGCTCCCGTAACGATGAAGAACGCAGCG----------------------------------------------------------------------------------------AAATGCGATACGTAGTGTGAATTGCAGAATTCCGTGAACCATCGAATCTTTGAACGCAAATTGCGCTCGAGGCCTCGGCCAAGAGCATGTCTGCCTCAGCGTCGGC--TACTACCCTCAACT-AAAT-TT-CA--TT-G-----GTGA------------------------------------------------------------------------------------------------AC--TCCGATGAAAGGCAGTTGGATCTGGCCGTCCGG-TTTG-C-C-T-TTTRGG-TTGCCGGTCAG--STGAAATACATT-CACGCTTT-GA-G-A---GCTGC-TTTC------------C-STT---C-GGGAAAGGCGAGTTCCGATTTG-GTAGGTGACCTTTGCCGGTTGCATGCCTTCGTTGCCCGCTATGC-TCTCA--ACT--GCGTTGTGCAGGACGCC-TTT-TGGCTTTCGACCTGAGGTCAGGCAA-GAACACCCGCTGAACTTAAGCATATCAATAAGC--GGAGG-AAAAGAAACT-AACTAGGATTCCCT???????????????????????????????????????????????????????????????????????????????????????????????????????????????????????????????????????????????????????????????????????????????????????????????????????????????????????????????????????????????????????????????????????????????????????????????????????????????????????????????????????????????????????????????????????????????????????????????????????????????????????????????????????????????????????????????????????????????????????????????????????????????????????????????????????????????????????????????????????????????????????????????????????????????????????????????????????????????????????????????????????????????????????????????????????????????????????????????????????????????????????????????????????????????????????????????????????????????????????????????????????????????????????????????????????????????????????????????????????????????????????????????????????????????????????????????????????????????????????????????????????????????????????????????????????????????????????????????????????????????????????????????????????????????????????????????????????????????????????????????????????????????????????????????????????????????
	'7_4_Lec_Trebouxia'                            G-CAAACACCGCG-ACTTAC-TTATGCCCT-CCTG-------------------------------------------------------------------------------------------------------------------------------------------------------------------------------TCA-AGGCAGCC--TTTTACGTCAAAAGGTCTGCTCTGATAGGTGCGTAGGTCAGGGGCTG-GCATC-TTATGG-TGT-CAGTTGGCCTGACTGGG-CGGG-TCCAACACCAA-T-C-GGGGC--CTTCTG----------------------------CCTTTT-A-GG--G-AG-AGGG--ACT-GC-CC-GGTTGTGAGGGGTGGCTTGTTA-ACCCA-CTTC-CAATC-A-A-TTTTACTGAAGACAGTT-CTACT---GCTGGC--C-ATGCCGGC-TGTAGTCTGACTAACT--AA-A-GACAACTCTCAACAACGGATATCTTGGCTCCCGTAACGATGAAGAACGCAGCG----------------------------------------------------------------------------------------AAATGCGATACGTAGTGTGAATTGCAGAATTCCGTGAACCATCGAATCTTTGAACGCAAATTGCGCTCGAGGCCTCGGCCAAGAGCATGTCTGCCTCAGCGTCGGC--TACTACCCTCAACT-AAA--TT-TC-------------------------------------------------------------------------------------------------------------------CTGATGGGAATGCAGTTGGAGCTGGCCGTCCGG-TGTG-C-C-T--T--TG-TTGCCGGTCAG--CTGAAATACAAT-CACGCTTT-GT-G-G---GCTCC-TTCC------------C-ATTA--ATTGGGAAGGCAAGTTCCGATTTG-GTAGGTGACCTTTGCCGGTTGCATGCCTTCGTTGCTTGCTATGC-TTTGC--AATG-GCAGTGTGCAGGACGCC-TTT-TGGCTTTCGACCTGAGGTCAGGCAA-GAACACCCGCTGAACTTAAGCATATCAATAAGC--GGAGG-AAAAGAAACT-AACTAGGATTCCCT?GTACTTGGACTACTGTATGGACTGACGGTTTAACTAGTCTTGACCGTTACAAAGGGCGTTGTTATGACATTGAGCCAGTTGCTGGTGAACAGGGTCAATTCATTGCATATGTAGCTTACCCTTTAGATCTTTTTGAAGAAGGTTCAGTAACAAACTTGTTTACTTCTATTGTTGGTAATGTTTTTGGATTTAAAGCTCTTCGTGCATTACGACTAGAAGATCTTCGTATTCCTCCAGCATATGTAAAAACATTCCAAGGACCTCCTCACGGAATTCAAGTTGAACGTGATAAATTAAACAAATATGGTCGTTCTCTTTTAGGTTGTACTATTAAACCAAAATTAGGTCTTTCTGCAAAGAATTACGGCCGTGCTGTTTATGAGTGTTTACGTGGTGGTTTAGACTTTACTAAAGATGATGAGAACGTAAACTCTCAACCTTTTATGCGTTGGAGAGACCGCTTTGCTTTTGTTGCAGAAGCAATTTACAAATCTCAAGCAGAAACAGGGGAGATTAAAGGGCACTATCTAAACGCAACTGCTGGTAATGTTGACGAGATGATAAAACGTGCTGAATGTGCAAGAGATTTTGGTATGCCTATTGTTATGCATGACTACTTAACTGGTGGTTTCACTGCAAATACAACTTTAGCACATTACTGCCGTTACAATGGTTTATTACTACACATTCACCGAGCTATGCACGCTGTT????????????????????????????????????????????????????????????????????????????????????????????????????????????????????????????????????????????????????????????????????????????????????????????????????????????????????????????????????????????????????????????????????????????????????????????????????????????????????????????????????????????????????????????????????????????????????????????????????????????????????????????????????????????????????????????????????????
	'7_5_Lec_Trebouxia'                            G-CAAA-ACCGCG-ACTTAC-TTATGCCCT-CCTG-------------------------------------------------------------------------------------------------------------------------------------------------------------------------------TCA-AACTAGCC--TTTTACGTCAAGAGGTCTTTTTTGATAGGTGCGTAGGTCAGGGGCTG-GCATC-TTATGG-TGT-CAGTTGGCCTGACTGGG-CGGG-TCCAATACCAA-T-C-GGGGC--CTTTTG----------------------------CCTTTC-A-GG--C-AG-GGGG--ACT-TC-CC-GGTTGTGAGGGGTGGCTCGTTA-ACCCA-CTTC-CAATT-A-A-TTTTACTGAAGACAGTT-CTACT---GCTGGT--T-ATGCCGGC-TGTAGTCTGACTAACT--AA-A-GACAACTCTCAACAACGGATATCTTGGCTCCCGTAACGATGAAGAACGCAGCG----------------------------------------------------------------------------------------AAATGCGATACGTAGTGTGAATTGCAGAATTCCGTGAACCATCGAATCTTTGAACGCAAATTGCGCTCGAGGCCTCGGCCAAGAGCATGTCTGCCTCAGCGTCGGC--TACTACCCTCAACT-AAA--AT-TC-------------------------------------------------------------------------------------------------------------------CTAACGGGATTGCAGTTGGAACTGGCCGTCCGG-TGTG-C-C-T--T--GG-TTGCCGGTCAG--CTGAAATACAAT-CACGCTTT-GT-G-G---GCTCC-TTCC------------C-TTYC--AATGGGAAGGCAAGTTCCGATTTG-GTAGGTGACCTTTGCCGGTTGCATGCCTTCGTTGCTTGCTATGC-CTTGC--ATWG-GCAGTGTGCAGGACGCC-TTT-TGGCTTTCGACCTGAGGTCAGGCAA-GAACACCCGCTGAACTTAAGCATATCAATAAGC--GGAGG--AAAGAAACT-AACTAGGATTCCCT?GTACTTGGACTACTGTATGGACTGACGGTTTAACTAGTCTTGACCGTTACAAAGGGCGTTGTTATGATATTGAGCCAGTTGCTGGTGAACAGGGTCAATTCATTGCATATGTAGCTTACCCTCTAGATCTTTTTGAAGAAGGTTCGGTAACAAACTTGTTTACTTCTATTGTTGGTAATGTTTTTGGATTTAAAGCTCTTCGTGCATTACGACTAGAAGATCTTCGTATTCCTCCAGCATATGTAAAAACATTCCAAGGACCTCCTCACGGGATTCAAGTTGAACGTGACAAATTAAACAAATATGGTCGTTCTCTTTTAGGTTGTACTATTAAACCAAAGCTAGGTCTTTCTGCAAAGAATTACGGTCGTGCTGTTTATGAGTGTTTACGTGGTGGTTTAGACTTTACTAAAGATGATGAGAACGTAAACTCTCAACCTTTTATGCGTTGGAGAGACCGCTTTGCTTTTGTTGCAGAAGCAATTTACAAATCTCAAGCAGAAACAGGGGAGATTAAAGGGCACTATCTAAACGCAACTGCTGGTAATGTTGACGAGATGATAAAACGTGCTGAATGTGCAAGAGACTTTGGTATGCCTATTGTTATGCATGACTACTTAACTGGTGGTTTCACTGCAAACACAACTCTAGCACATTACTGCCGTTACAATGGTTTGTTACTACACATTCACCGAGCTATGCACGCTGTTATTGACCGTCAACGTAACCATGGTATCCATTTCCGTGTATTAGCTAAGACCCTTCGTATGTCAGGTGGTGATCACCTTCACTCTGGTACTGTTGTAGGTAAACTAGAA????????????????????????????????????????????????????????????????????????????????????????????????????????????????????????????????????????????????????????????????????????????????????????????????????????????????????????????????????????????????????????????????????????????????????????????????????????????????????????????????????????????????????????????
	'7_6_Lec_Trebouxia'                            G-CAAACACCGCG-ACTTAC-TTATGCCCT-CCCG-------------------------------------------------------------------------------------------------------------------------------------------------------------------------------TCA-AACTAGCC--TTTTACGTCAAGAGGTCTTTTTTGATGGGTGCGTAGGTCAGGGGCTG-GCATC-TGCTGG-TGT-CAGTTGGCCTGACTGGG-CGGG-TCCAATACCAA-T-C-GGGGC--CTTTTG----------------------------CCTTTC-A-GG--C-AG-GGGG--ACT-TC-CC-GGTTGTGAGGGGTGGCTCGTTA-ACCCA-CTTC-CAATT-A-A-TTTTACTGAAGACAGTT-CTACT---GCTGGT--T-ATGCCGGC-TGTAGTCTGACTAACT--AA-A-GACAACTCTCAACAACGGATATCTTGGCTCCCGTAACGATGAAGAACGCAGCG----------------------------------------------------------------------------------------AAATGCGATACGTAGTGTGAATTGCAGAATTCCGTGAACCATCGAATCTTTGAACGCAAATTGCGCTCGAGGCCTCGGCCAAGAGCATGTCTGCCTCAGCGTCGGC--TACTACCCTCAACT-AAA--AT-TC-------------------------------------------------------------------------------------------------------------------CAAACGGGATTGCAGTTGGAACTGGCCGTCCGG-TGTG-C-C-T--T--GG-TTGCCGGTCAG--CTGAAATACAAT-CACGCTTT-GT-G-G---GCTCC-TTCC------------C-TTTC--AATGGGAAGGCAAGTTCCGATTTG-GTAGGTGACCTTTGCCGGTTGCATGCCTTCGTTGCTTGCTATGC-CTTGC--ATTG-GCAGTGTGCAGGACGCC-TTT-TGGCTTTCGACCTGAGGTCAGGCAA-GAACACCCGCTGAACTTAAGCATATCAATAAGC--GGAGG-AAAAGAAACT-AACTAGGATTCCCT?GTACTTGGACTACTGTATGGACTGACGGTTTAACTAGTCTTGACCGTTACAAAGGGCGTTGTTATGATATTGAGCCAGTTGCTGGTGAACAGGGTCAATTCATTGCATATGTAGCTTACCCTCTAGATCTTTTTGAAGAAGGTTCGGTAACAAACTTGTTTACTTCTATTGTTGGTAATGTTTTTGGATTTAAAGCTCTTCGTGCATTACGACTAGAAGATCTTCGTATTCCTCCAGCATATGTAAAAACATTCCAAGGACCTCCTCACGGGATTCAAGTTGAACGTGACAAATTAAACAAATATGGTCGTTCTCTTTTAGGTTGTACTATTAAACCAAAGCTAGGTCTTTCTGCAAAGAATTACGGTCGTGCTGTTTATGAGTGTTTACGTGGTGGTTTAGACTTTACTAAAGATGATGAGAACGTAAACTCTCAACCTTTTATGCGTTGGAGAGACCGCTTTGCTTTTGTTGCAGAAGCAATTTACAAATCTCAAGCAGAAACAGGGGAGATTAAAGGGCACTATCTAAACGCAACTGCTGGTAATGTTGACGAGATGATAAAACGTGCTGAATGTGCAAGAGACTTTGGTATGCCTATTGTTATGCATGACTACTTAACTGGTGGTTTCACTGCAAACACAACTCTAGCACATTACTGCCGTTACAATGGTTTGTTACTACACATTCACCGAGCTATGCACGCTGTTATTGACCGTCAACGTAACCATGGTATCCATTTCCGTGTATTAGCTAAGACCCTTCGTATGTCAGGTGGTGATCACCTTCACTCTGGTACTGTTGTAGGTAAACTAGAA????????????????????????????????????????????????????????????????????????????????????????????????????????????????????????????????????????????????????????????????????????????????????????????????????????????????????????????????????????????????????????????????????????????????????????????????????????????????????????????????????????????????????????????
	'8_1_Lec_Trebouxia'                            G-TCAACACCGCG-ACTTAC-TGATGCCCT-CCTG-------------------------------------------------------------------------------------------------------------------------------------------------------------------------------TCATCGGCA-------GTGCTGTGAAAGGCTTGCCTTGATGGGTGCGTAGGTCAGGGGCTG-GCATC-TTATGG-TGT-CGGTTAGCCTGACTGGG-CGGG-TCCAAAATCAA-TCT-GGGGC--CCTCTG----------------------------CCGCAT-A-GG--C-AG-AGGG--ACT-GC-CCGGGTTGTGAGGGGTGGCTGTTTA-ACCCA-CTTC-CAATC-A-A-TTTTTCTGAAGCCAGTA-CTACT-G-GCTGG---C-ATGCCGGC-TGTAGTCTGTCTAACT--AA-A-GACAACTCTCAACAACGGATATCTTGGCTCCCGTAACGATGAAGAACGCAGCG----------------------------------------------------------------------------------------AAATGCGATACGTAGTGTGAATTGCAGAATTCCGTGAACCATCGAATCTTTGAACGCAAATTGCGCTCGAGGCCTCGGCCAAGAGCATGTCTGCCTCAGCGTCGGC--TACTACCCTCAACT-AAC--CT-TC--CA-T-----TGT------------------------------------------------------------------------------------------------ATT--GCAATGGGAATGCAGTTGGAATTGGCCGTCCGG-TTGA-C-C-C-TTGAGG-TTGCCGGTCAG--CTGAAATATATG-CACGCTTT-GT-G-G---GCTCC-TTTC------------C-TTG-----TGGAGAGGCGAGCTCCGATTTG-GTAGGTGACCTTTGCCGGTTGCATGCCTTCGATGCTCGCTATGC-CTTTC--ATTG-GCAGTGTGCAGGACGCA-TTT-TGGCTTTCGACCTGAGGTCAGGCAA-GAACACCCGCTGAACTTAAGCATATCAATAAGC--GGAGG-AAAAGAAACT-AACTAGGATTCCCT???????????????????????????????????????????????????????????????????????????????????????????????????????????????????????????????????????????????????????????????????????????????????????????????????????????????????????????????????????????????????????????????????????????????????????????????????????????????????????????????????????????????????????????????????????????????????????????????????????????????????????????????????????????????????????????????????????????????????????????????????????????????????????????????????????????????????????????????????????????????????????????????????????????????????????????????????????????????????????????????????????????????????????????????????????????????????????????????????????????????????????????????????????????????????????????????????????????????????????????????????????????????????????????????????????????????????????????????????????????????????????????????????????????????????????????????????????????????????????????????????????????????????????????????????????????????????????????????????????????????????????????????????????????????????????????????????????????????????????????????????????????????????????????????????????????????
	'8_2_Lec_Trebouxia'                            G-CAAACACCGCG-ACTTAC-TTATGCCCT-CCCG-------------------------------------------------------------------------------------------------------------------------------------------------------------------------------TCA-AACTAGCC--TTTTACGTCAAGAGGTC-TTTTTGATGGGTGCGTAGGTCAGGGGCTG-GCATC-TGCTGG-TGT-CAGTTGGCCTGACTGGG-CGGG-TCCAATACCAA-T-C-GGGGC--CTTTTG----------------------------CCTTTC-A-GG--C-AG-GGGG--ACT-TC-CC-GGTTGTGAGGGGTGGCTCGTTA-ACCCA-CTTC-CAATT-A-A-TTTTACTGAAGACAGTT-CTACT---GCTGGT--T-ATGCCGGC-TGTAGTCTGACTAACT--AA-A-GACAACTCTCAACAACGGATATCTTGGCTCCCGTAACGATGAAGAACGCAGCG----------------------------------------------------------------------------------------AAATGCGATACGTAGTGTGAATTGCAGAATTCCGTGAACCATCGAATCTTTGAACGCAAATTGCGCTCGAGGCCTCGGCCAAGAGCATGTCTGCCTCAGCGTCGGC--TACTACCCTCAACT-AAA--AT-TC-------------------------------------------------------------------------------------------------------------------CWAACGGGATTGCAGTTGGAACTGGCCGTCCGG-TGTG-C-C-T--T--GG-TTGCCGGTCAG--CTGAAATACAAT-CACGCTTT-GT-G-G---GCTCC-TTCC------------C-TTTC--AATGGGAAGGCAAGTTCCGATTTG-GTAGGTGACCTTTGCCGGTTGCATGCCTTCGTTGCTTGCTATGC-CTTGC--ATTG-GCAGTGTGCAGGACGCC-TTT-TGGCTTTCGACCTGAGGTCAGGCAA-GAACACCCGCTGAACTTAAGCATATCAATAAGC--GGAGG-AAAAGAAACT-AACTAGGATTCCCT???????????????????????????????????????????????????????????????????????????????????????????????????????????????????????????????????????????????????????????????????????????????????????????????????????????????????????????????????????????????????????????????????????????????????????????????????????????????????????????????????????????????????????????????????????????????????????????????????????????????????????????????????????????????????????????????????????????????????????????????????????????????????????????????????????????????????????????????????????????????????????????????????????????????????????????????????????????????????????????????????????????????????????????????????????????????????????????????????????????????????????????????????????????????????????????????????????????????????????????????????????????????????????????????????????????????????????????????????????????????????????????????????????????????????????????????????????????????????????????????????????????????????????????????????????????????????????????????????????????????????????????????????????????????????????????????????????????????????????????????????????????????????????????????????????????????
	'8_3_Lec'                                      ??????????????????????????????????????????????????????????????????????????????????????????????????????????????????????????????????????????????????????????????????????????????????????????????????????????????????????????????????????????????????????????????????????????GGCTG-GCATC-TTATGG-TGT-CGGTTAGCCTGACTGGG-CGGG-TCCAAAATCAA-TCT-GGGGC--CCTCTG----------------------------CCGCAT-A-GG--C-AG-AGGG--ACT-GC-CCGGGTTGTGAGGGGTGGCTGTTTA-ACCCA-CTTC-CAATC-A-A-TTTTTCTGAAGCCAGTA-CTACT-G-GCTGG---C-ATGCCGGC-TGTAGTCTGTCTAACT--AA-A-GACAACTCTCAACAACGGATATCTTGGCTCCCGTAACGATGAAGAACGCAGCG----------------------------------------------------------------------------------------AAATGCGATACGTAGTGTGAATTGCAGAATTCCGTGAACCATCGAATCTTTGAACGCAAATTGCGCTCGAGGCCTCGGCCAAGAGCATGTCTGCCTCAGCGTCGGC--TACTACCCTCAACT-AAC--CT-TC--CA-T-----TGT------------------------------------------------------------------------------------------------ATT--GCAATGGGAATGCAGTTGGAATTGGCCGTCCGG-TTGA-C-C-C-TTGAGG-TTGCCGGTCAG--CTGAAATATATG-CACGCTTT-GT-G-G---GCTCC-TTTC------------C-TTG-----TGGAGAGGCGAGCTCCGATTTG-GTAGGTGACCTTTGCCGGTTGCATGCCTTCGATGCTCGCTATGC-CTTTC--ATTG-GCAGTGTGCAGGACGCA-TTT-TGGCTTTCGACCTGAGGTCAGGCAA-GAACACCCGCTGAAC????????????????????????????????????????????????????GTACTTGGACTACCGTATGGACTGACGGTTTAACTAGTCTTGACCGTTATAAAGGGCGTTGTTATGATATTGAACCAGTTGCTGGCGAACAGGGTCAATTCATTGCATATGTAGCTTACCCTTTAGATCTTTTTGAAGAAGGTTCAGTAACAAACTTGTTTACTTCTATTGTTGGTAATGTTTTTGGGTTTAAAGCTCTTCGTGCATTACGATTAGAAGATCTTCGTATTCCTCCAGCATATGTTAAAACATTCCAAGGGCCTCCTCACGGAATCCAAGTTGAACGTGATAAACTAAACAAATATGGTCGTTCTCTTTTAGGTTGTACTATTAAACCAAAATTAGGTCTTTCTGCAAAAAATTACGGTCGTGCTGTTTATGAGTGTTTACGTGGTGGTTTAGACTTTACTAAAGATGATGAAAACGTAAACTCTCAACCTTTTATGCGTTGGAGAGACCGCTTTGCATTTGTTGCAGAAGCAATTTACAAATCTCAAGCAGAAACAGGGGAAATTAAAGGACACTATCTAAACGCAACTGCTGGTAATGTTGACGAAATGATAAAACGTGCTGAATGTGCAAGAGATTTTGGTATGCCTATTGTTATGCATGACTACTTAACTGGTGGTTTCACTGCAAATACAACTTTAGCACATTATTGTCGTTATAATGGTTTATTATTACACATTCACCGAGCTATGCACGCTGTTATTGACCGTCAACGTAATCATGGTATCCATTTCCGTGTATTAGCTAAAACCCTTCGTATGTCAGGTGGTGATCACCTTCACTCTGGAACTGTTGTAGGTAAACTAGAA????????????????????????????????????????????????????????????????????????????????????????????????????????????????????????????????????????????????????????????????????????????????????????????????????????????????????????????????????????????????????????????????????????????????????????????????????????????????????????????????????????????????????????????
	'8_4_Lec'                                      G-CACACACCGCGAACTTACTTAAAAACCCTCTCAT------------------------------------------------------------------------------------------------------------------------------------------------------------------------------TGATGGCTGGGCCCCTCAACAGGATCGCCTGCCATCTAATGACTGCGTTCGAAAGGGGCTG-GCACC-TTATGG-TGTGCAGTTGACCTGGCTGGG-CGGGTTCCAATACCAA-T-T-AGGGG-CTCTTTG----------------------------CCTTTT-A-GG----CA-GAGG--GCT-GG-CC-GGTTGTGAGGGCTGGTTG-TTA-ACCCA-CTAC-GAAAA-A-T-TTTTGCTGAAAGCAGAT-TTGTT-G-CC------C-ATGTTGGC-TAACATCTGACT-AACATAA-A-GACAACTCTCAACAACGGATATCTTGGCTCCCGTAACGATGAAGAACGCAGCG----------------------------------------------------------------------------------------AAATGCGATACGTAGTGTGAATTGCAGAATTCCGTGAACCATCGAATCTTTGAACGCAAATTGCGCTCGAGGCCTCGGCCAAGAGCATGTCTGCCTCAGCGTCGGC--TACTACCCTCAACT-AAAT-CC-CA----------------------------------------------------------------------------------------------------------------------AAGGGAAGACAGTTGGACTTGGCCGTCCGG-TTGC-C-G-T-TTAGGC-TTGCCGGTCAG--CTGAAATACAAT-CACGCGAT-GG-G-G------CT-TCTT------------C-CCA---CTGGGAAGGGCAAGTTCCGATTTG-GTAGGTGACCTTTGCCGGTTGCATGCCTTCGTTGCTCGCTGTGC-CTCCC--ATTG-GCAGTGTGCAGGACGCC-ATT-TGGCTTTCGACCTGAGGTCAGGCAA-GAACACCCGCTGAACTTAAGCATATCAATAAGC--GGAGG-AAAAGAAACT-AACTAGGATTCCCT?GTACTTGGACTACCGTATGGACTGACGGTTTAACTAGTCTTGACCGTTATAAAGGCCGTTGTTATGATATTGAGCCAGTTGCTGGTGAAGAGGGTCAATTTATTGCATATGTAGCGTACCCTTTAGATCTTTTTGAAGAAGGTTCAGTAACAAACTTGTTCACTTCTATTGTTGGTAACGTTTTTGGATTTAAAGCTCTTCGTGCATTACGATTAGAAGATCTTCGTATTCCTCCAGCATATGTTAAAACATTCCAAGGGCCTCCTCACGGAATCCAAGTAGAACGTGATAAATTAAACAAATATGGTCGTTCTCTTTTAGGTTGTACTATTAAACCTAAATTAGGTCTTTCTGCAAAAAATTACGGTCGTGCTGTTTATGAGTGTTTACGTGGTGGTTTAGATTTTACTAAAGATGATGAAAACGTAAACTCTCAACCTTTTATGCGTTGGAGAGACCGTTTCGCATTTGTTGCAGAAGCAATTTACAAATCTCAAGCAGAAACAGGTGAAATTAAAGGACATTATCTAAACGCAACTGCTGGTAATGTTGACGAAATGTTAAAACGTGCTGAATGTGCAAGAGACTTTGGTATGCCTATTGTTATGCATGACTACTTAACTGGTGGTTTCACTGCAAATACAACTTTAGCGCTTTACTGTCGTTATAATGGTTTATTATTACACATTCACCGAGCTATGCACGCTGTTATTGACCGTCAACGTAATCATGGTATCCATTTCCGTGTATTAGCTAAAACTCTTCGTATGTCAGGTGGTGACCACCTTCACTCTGGTACTGTTGTAGGTAAACTAGAAGG??????????????????????????????????????????????????????????????????????????????????????????????????????????????????????????????????????????????????????????????????????????????????????????????????????????????????????????????????????????????????????????????????????????????????????????????????????????????????????????????????????????????????????????
	'8_5_Lec'                                      G-TCAACACCGCGAACTTAC-TGATGCCCT-CCTG-------------------------------------------------------------------------------------------------------------------------------------------------------------------------------TCATCGGCA-------GTGCTGTGAAAGGCYTGCCTTGATGGGTGCGTAGGTCAGGGGCTG-GCATC-TTATGG-TGT-CGGTTAGCCTGACTGGG-CGGG-TCCAAAATCAA-TCT-GGGGC--CCTCTG----------------------------CCGCAT-A-GG--C-AG-AGGG--ACT-GC-CCGGGTTGTGAGGGGTGGCTGTTTA-ACCCA-CTTC-CAATC-A-A-TTTTTCTGAAGCCAGTA-CTACT-G-GCTGG---C-ATGCCGGC-TGTAGTCTGTCTAACT--AA-A-GACAACTCTCAACAACGGATATCTTGGCTCCCGTAACGATGAAGAACGCAGCG----------------------------------------------------------------------------------------AAATGCGATACGTAGTGTGAATTGCAGAATTCCGTGAACCATCGAATCTTTGAACGCAAATTGCGCTCGAGGCCTCGGCCAAGAGCATGTCTGCCTCAGCGTCGGC--TACTACCCTCAACT-AAC--CT-TC--CA-T-----TGT------------------------------------------------------------------------------------------------ATT--GCAATGGGAATGCAGTTGGAATTGGCCGTCCGR-TTGA-C-C-C-TTGAGG-TTGCCGGTCAG--CTGAAATATATG-CACGCTTT-GT-G-G---GCTCC-TTTC------------C-TTR-----TGGAGAGGCGAGCTCCGATTTG-GTAGGTGACCTTTGCCGGTTGCATGCCTTCGATGCTCGCTATGC-CTTTC--ATTG-GCAGTGTGCAGGACGCA-TTT-TGGCTTTCGACCTGAGGTCAGGCAA-GAACACCCGCTGAACTTAAGCATATCAATAAGC--GGAGG-AAAAGAAACT-AACTAGGATTC??????????????????????????????????????????????????????????????????????????????????????????????????????????????????????????????????????????????????????????????????????????????????????????????????????????????????????????????????????????????????????????????????????????????????????????????????????????????????????????????????????????????????????????????????????????????????????????????????????????????????????????????????????????????????????????????????????????????????????????????????????????????????????????????????????????????????????????????????????????????????????????????????????????????????????????????????????????????????????????????????????????????????????????????????????????????????????????????????????????????????????????????????????????????????????????????????????????????????????????????????????????????????????????????????????????????????????????????????????????????????????????????????????????????????????????????????????????????????????????????????????????????????????????????????????????????????????????????????????????????????????????????????????????????????????????????????????????????????????????????????????????????????????????????????????????????????
	'8_6_Lec'                                      A-TCCACACCGAGAA-TTAA-TTTTGCCCTCACT--------------------------------------------------------------------------------------------------------------------------------------------------------------------------------GAATG-GCAGCT----GTA---AAGAGCTGAGAGACTTTCAGGAGCGCAGGTCAGGGGCCA-CAGCC-TTTTGGCTGT-TGGTTGACTTGGCTGGG-CGGG-TCCAATACCAA-T-T-GGGTT-CCTCTTG----------------------------CCTTTT-A-GG--C-TT-GAGG--TTC-TT-CC-GGTTGTGAGGGGTGGC---TTG-AAAAA-CTTT-CAAAG-A-A-TTGTTCTGAAGACGGA--CTGCT-A-GCTGGC----TTGCCGGC-TGTGGACTGATTAAAC--AA-A-GACAACTCTCAACAACGGATATCTTGGCTCCCGTAACGATGAAGAACGCAGCG----------------------------------------------------------------------------------------AAATGCGATACGTAGTGTGAATTGCAGAATTCCGTGAACCATCGAATCTTTGAACGCAAATTGCGCTCGAGGCTTCGGCCAAGAGCATGTCTGCCTCAGCGTCGGCT-TACTACCCTCAATC-AA-T-CT-CC--TA-T------------------------------------------------------------------------------------------------------------------GGGTGATTGATTGGAGCTGGCTGTCCGG-TTTTGC-C-G-ATCAGG-TTGCCGGTCAG--CTGAAAAACATT-CGCACTGT-GG-A-A---GCTGC-TCTC------------C-CCTAAA-AAGGAGAGCCGAGTTCCGATTTG-GTAGGTGACCTTTGCCGGTTGCATGCCTTCGTTGCTTGT-CTAG-CTTTC--ATGAAAGCGCGTGCAGGACGCC-TTT-TGGCTTTCGACCTGAGGTCAGGCAA-GAACACCCGCTGAACTTAAGCATATCAATAAGC--GGAGG-AAAAGAAACT-AACTAGGATTCCCT?GTACTTGGACTACTGTATGGACTGATGGTCTAACTAGTCTTGACCGTTACAAAGGTCGTTGTTATGATATTGAGCCAGTTCCTGGTGAAGAAAATCAATATATTGCATATGTAGCATACCCTCTTGATCTTTTTGAAGAAGGTTCAGTAACAAACTTATTTACTTCTATTGTTGGGAATGTTTTTGGATTTAAAGCTCTTCGTGCACTACGATTAGAAGATCTTCGTATTCCTCCAGCATATGTTAAAACTTTCCAAGGACCTCCTCATGGAATTCAAGTAGAACGTGACAAATTGAACAAATACGGTCGTTCTCTTTTAGGTTGTACTATTAAACCAAAATTAGGTCTTTCTGCTAAAAACTAYGGTCGTGCAGTTTATGAATGTTTACGTGGTGGTTTAGACTTTACTAAAGATGATGAAAACGTAAACTCTCAACCATTTATGCGTTGGAGAGACCGTTTCTTATTTGTTGCAGAAGCAATTTATAAATCTCAAGCAGAAACTGGTGAAATTAAAGGACATTACCTAAACGCAACTGCTGGTAATAGTGAAGAAATGTTAATCCGTGCTGAAACTGCAAGAGATTTTGGTGTACCAATTGTTATGCATGACTACTTAACTGGTGGTTTTACTGCAAACACAAGTTTAGCACATTACTGTCGTTATAACGGTTTATTATTACACATTCACCGAGCTATGCACGCTGTTATTGACCGTCAACGTAATCACGGTATCCATTTCCGTGTTTTAGCTAAAACTCTTCGTATGTCAGGTGGTGACCACCTTCACTCTGGTACTGTTGTAGGTAAACTAGAA????????????????????????????????????????????????????????????????????????????????????????????????????????????????????????????????????????????????????????????????????????????????????????????????????????????????????????????????????????????????????????????????????????????????????????????????????????????????????????????????????????????????????????????
	'8_7_Lec'                                      ????????????GAACTTAC-TGATGCCCT-CCTG-------------------------------------------------------------------------------------------------------------------------------------------------------------------------------TCATCGGCA-------GTGCTGTGAAAGGCTTGCCTTGATGGGTGCGTAGGTCAGGGGCTG-GCATC-TTATGG-TGT-CGGTTAGCCTGACTGGG-CGGG-TCCAAAATCAA-TCT-GGGGC--CCTCTG----------------------------CCGCAT-A-GG--C-AG-AGGG--ACT-GC-CCGGGTTGTGAGGGGTGGCTGTTTA-ACCCA-CTTC-CAATC-A-A-TTTTTCTGAAGCCAGTA-CTACT-G-GCTGG---C-ATGCCGGC-TGTAGTCTGTCTAACT--AA-A-GACAACTCTCAACAACGGATATCTTGGCTCCCGTAACGATGAAGAACGCAGCG----------------------------------------------------------------------------------------AAATGCGATACGTAGTGTGAATTGCAGAATTCCGTGAACCATCGAATCTTTGAACGCAAATTGCGCTCGAGGCCTCGGCCAAGAGCATGTCTGCCTCAGCGTCGGC--TACTACCCTCAACT-AAC--CT-TC--CA-T-----TGT------------------------------------------------------------------------------------------------ATT--GCAATGGGAATGCAGTTGGAATTGGCCGTCCGG-TTGA-C-C-C-TTGAGG-TTGCCGGTCAG--CTGAAATATATG-CACGCTTT-GT-G-G---GCTCC-TTTC------------C-TTG-----TGGAGAGGCGAGCTCCGATTTG-GTAGGTGACCTTTGCCGGTTGCATGCCTTCGATGCTCGCTATGC-CTTTC--ATTG-GCAGTGTGCAGGACGCA-TTT-TGGCTTTCGACCTGAGGTCAGGCAA-GAACACCCGCTGAACTTAAGCATATCAATAAGC--GGA?????????????????????????????GTACTTGGACTACCGTATGGACTGACGGTTTAACTAGTCTTGACCGTTATAAAGGGCGTTGTTATGATATTGAACCAGTTGCTGGCGAACAGGGTCAATTCATTGCATATGTAGCTTACCCTTTAGATCTTTTTGAAGAAGGTTCAGTAACAAACTTGTTTACTTCTATTGTTGGTAATGTTTTTGGGTTTAAAGCTCTTCGTGCATTACGATTAGAAGATCTTCGTATTCCTCCAGCATATGTTAAAACATTCCAAGGGCCTCCTCACGGAATCCAAGTTGAACGTGATAAACTAAACAAATATGGTCGTTCTCTTTTAGGTTGTACTATTAAACCAAAATTAGGTCTTTCTGCAAAAAATTACGGTCGTGCTGTTTATGAGTGTTTACGTGGTGGTTTAGACTTTACTAAAGATGATGAAAACGTAAACTCTCAACCTTTTATGCGTTGGAGAGACCGCTTTGCATTTGTTGCAGAAGCAATTTACAAATCTCAAGCAGAAACAGGGGAAATTAAAGGACACTATCTAAACGCAACTGCTGGTAATGTTGACGAAATGATAAAACGTGCTGAATGTGCAAGAGATTTTGGTATGCCTATTGTTATGCATGACTACTTAACTGGTGGTTTCACTGCAAATACAACTTTAGCACATTATTGTCGTTATAATGGTTTATTATTACACATTCACCGAGCTATGCACGCTGTTATTGACCGTCAACGTAATCATGGTATCCATTTCCGTGTATTAGCTAAAACCCTTCGTATGTCAGGTGGTGATCACCTTCACTCTGGAACTGTTGTAGG??????????????????????????????????????????????????????????????????????????????????????????????????????????????????????????????????????????????????????????????????????????????????????????????????????????????????????????????????????????????????????????????????????????????????????????????????????????????????????????????????????????????????????????????????????
	'8_8_Lec'                                      G-TCAACACCGCGAACTTAC-TGATGCCCT-CCTG-------------------------------------------------------------------------------------------------------------------------------------------------------------------------------TCATCGGCA-------GTGCCGTGAAAGGCTTGCCTTGATAGGTGCGTAGGTCAGGGGCTG-GCATC-TTATGG-TGT-CGGTTAGCCTGACTGGG-CGGG-TCCAAAATCAA-TCT-GGGGC--CCTCTG----------------------------CCGCAT-A-GG--C-AG-AGGG--ACT-GC-CCGGGTTGTGAGGGGTGGCTGTTTA-ACCCA-CTTC-CAATC-A-A-TTTTTCTGAAGCCAGTA-CTACT-G-GCTGG---C-ATGCCGGC-TGTAGTCTGTCTAACT--AA-A-GACAACTCTCAACAACGGATATCTTGGCTCCCGTAACGATGAAGAACGCAGCG----------------------------------------------------------------------------------------AAATGCGATACGTAGTGTGAATTGCAGAATTCCGTGAACCATCGAATCTTTGAACGCAAATTGCGCTCGAGGCCTCGGCCAAGAGCATGTCTGCCTCAGCGTCGGC--TACTACCCTCAACT-AAC--CT-TC--CA-T-----TGT------------------------------------------------------------------------------------------------GTT--GCAATGGGAATGCAGTTGGAATTGGCCGTCCGG-TTGA-C-C-C-TTGAGG-TTGCCGGTCAG--CTGAAATATATG-CACGCTTT-GT-G-G---GCTCC-TTTC------------C-TTG-----TGGAGAGGCGAGCTCCGATTTG-GTAGGTGACCTTTGCCGGTTGCATGCCTTCGATGCTCGCTATGC-CTTTC--ATTG-GCAGTGTGCAGGACGCA-TTT-TGGCTTTCGACCTGAGGTCAGGCAA-GAACACCCGCTGAACTTAAGCATATCAATAAGC--GGAGG-AAAAGAAACT-AACTAGGATTCCCT???????????????????????????????????????????????????????????????????????????????????????????????????????????????????????????????????????????????????????????????????????????????????????????????????????????????????????????????????????????????????????????????????????????????????????????????????????????????????????????????????????????????????????????????????????????????????????????????????????????????????????????????????????????????????????????????????????????????????????????????????????????????????????????????????????????????????????????????????????????????????????????????????????????????????????????????????????????????????????????????????????????????????????????????????????????????????????????????????????????????????????????????????????????????????????????????????????????????????????????????????????????????????????????????????????????????????????????????????????????????????????????????????????????????????????????????????????????????????????????????????????????????????????????????????????????????????????????????????????????????????????????????????????????????????????????????????????????????????????????????????????????????????????????????????????????????
	'9_1_Lec'                                      G-CCCACACCGTGAA-CCAA-TTATGCCCTCTTT---------------------------------------------------------------------------------------------------------------------------------------------------------------------------------AATG-GCAGCT----TGAAATAGCAGCTGAGATACTTTAAAGAGCGCAGGTCAGGGGCCA-CTGCC-TTTTGGTTGC-TGGTTGACTTGGCTGGG-CGGG-TCCAATACCAA-T-T-GGGTT-CCTTTTG----------------------------CCTTTCGG-GG--C-TC-AAGG--TTC-TA-CC-AGTTGTGAGGGGTGGC---TTG-AAGAA-CACC-TAAAA-CTT-TATTTCTGAAGACAGA--CTGCTAA-GCTGGC----TTGCTGGC-TGCAGACTGATTTAAT--AA-A-GACAACTCTCAACAACGGATATCTTGGCTCCCGTAACGATGAAGAACGCAGCG----------------------------------------------------------------------------------------AAATGCGATACGTAGTGTGAATTGCAGAATTCCGTGAACCATCGAATCTTTGAACGCAAATTGCGCTCGAGGCTTCGGCCAAGAGCATGTCTGCCTCAGCGTCGGCT-TACTACCCTCAACC-AATT-CC-CT--TC-T------------------------------------------------------------------------------------------------------------------GGGCAATTGATTGGAGCTGGCCGTCCGG-TTTTGC-C-G-ATCAGG-CTGCCGGTCAG--CTGAAAAACATT-CGCGCTGT-GG-A-A---GCTGC-TTTC------------C-CTTCAAAAAGGAAGGCCGGGTTCCGATTTG-GTAGGTGGCCTTTGCCGGTTGCATGCCTTCGTTGCCCGT-CTAG-CTTTC--ATGAAAGCGCGTGCAGGACGCC-TTT-TGGCTTTCGACCTGAGGTCAGGCAA-GAACACCCGCTGAAC????????????????????????????????????????????????????GTACTTGGACTACTGTATGGACTGATGGTCTAACTAGTCTTGACCGTTACAAAGGTCGTTGTTATGATATTGAGCCAGTTCCTGGTGAAGAAAATCAATATATTGCATATGTAGCATACCCTCTTGATCTTTTTGAAGAAGGTTCAGTAACAAACTTATTTACTTCTATTGTTGGGAATGTTTTTGGGTTTAAAGCTCTTCGTGCACTACGATTAGAAGATCTTCGTATTCCTCCAGCATATGTGAAAACTTTCCAAGGACCTCCTCATGGAATTCAAGTAGAACGTGACAAATTAAACAAATACGGTCGTTCTCTTTTAGGTTGTACTATTAAACCAAAATTAGGTCTTTCTGCTAAAAACTATGGTCGTGCAGTTTATGAATGTTTACGTGGTGGTTTAGACTTTACTAAAGATGATGAAAACGTAAACTCTCAACCATTTATGCGTTGGAGAGACCGTTTTTTATTTGTTGCAGAAGCAATTTATAAATCTCAAGCAGAAACTGGTGAAATTAAAGGACATTACCTAAACGCAACTGCTGGTAATAGTGAAGAAATGTTAATCCGTGCTGAAACTGCAAGAGATTTTGGTGTACCAATTGTTATGCATGACTACTTAACTGGTGGTTTTACTGCAAACACAAGTTTAGCACACTACTGTCGTTATAACGGTTTATTATTACACATTCACCGAGCTATGCACGCTGTTATTGACCGTCAACGTAATCACGGTATCCATTTCCGTGTTTTAGCTAAAACTCTTCGTATGTCAGGTGGTGATCACCTTCATTCTGGTACTGTTGTAGG??????????????????????????????????????????????????????????????????????????????????????????????????????????????????????????????????????????????????????????????????????????????????????????????????????????????????????????????????????????????????????????????????????????????????????????????????????????????????????????????????????????????????????????????????????
	'9_2_Lec'                                      G-CACACACCGCGAAAATAC-TGATGCCCT-TCTG----------------------------------------------------------------------------------------------------------------------------------------------------------------------------------TATGCAAGC------TT--CT-----GCTTGCACTT-AGATGCGCAGGTCAGGGGCTG-GCTCC-TTTTGG-TGT-CAGCTGACTTGACTGGG-CGGG-TCCAATACCAG-T-C-GGACT-CACCTTG----------------------------CCTTCT-A-GG--T-AA-GGGG--TTC-TG-CC-GGCTGTGAGGGGTGGCTTGTTA-ACCAA-CTCT-AAGCA-A-T-CTTTTCTGAAGACAGTT-CTGCT-G-GCTGGC--T-CTGTTGGC-TGCAGGCTGAAAAACT--AA-A-GACAACTCTCAACAACGGATATCTTGGCTCCCGTRACGATGAAGAACGCAGCG----------------------------------------------------------------------------------------AAATGCGATACGTAGTGTGAATTGCAGAATTCCGTGAACCATCGAATCTTTGAACGCAAATTGCGCTCGAGGCCTCGGCCAAGAGCATGTCTGCCTCAGCGTCGGC--TACTACCCTCAATC-AAGT-TT-CC--TA-T-----TYA-----------------------------------------------------------------------------------------------------TTYTGGAAATGCCGATTGGATCTGGCTGTCCAG-TTTG-C-C-T-ATCAGG-CTGCCGGTCAG--CTGAAAAACATT-CACGCTCT-GG-G-G---GCTGC-TTTC------------C-TTT---CAAGGAAAGGCGAGTTCCGATTTG-GTAGGTGACCTTTGCCGGTTGCATGCCTTCGTTGCCCGTTTAGC-TWCCT--ACTA-GCGATGTGCAGGACGCC-TTT-TGGCTTTCGACCTGAGGTCAGGCAA-GAACACCCGCTGAACTTAAGCATATCAATAAGC--GGAGG-AAAAGAAACT-AACTAGGATTCCCT?GTACTTGGACTACGGTATGGACTGACGGGTTAACTAGTCTTGACCGTTACAAAGGGCGTTGTTATGATATTGAGCCTGTTGCTGGTGAAGAGGGTCAATTTATTGCGTACGTTGCCTATCCTTTAGATCTTTTTGAAGAAGGTTCAGTAACAAACTTGTTTACTTCTATTGTTGGAAACGTTTTTGGGTTTAAAGCTCTTCGTGCATTACGTTTAGAAGATCTTCGTATTCCTCCTGCATATGTTAAAACATTCCAAGGACCTCCACATGGTATTCAAGTAGAACGTGACAAATTAAACAAATACGGTCGTTCTCTTTTAGGTTGTACTATTAAACCGAAATTAGGTCTTTCTGCTAAAAACTATGGGCGTGCTGTTTATGAATGTTTGCGCGGTGGTTTAGATTTTACTAAAGATGATGAAAACGTAAACTCTCAACCATTTATGCGTTGGAGAGACCGTTTTGCATTTGTTGCAGAAGCAATTTATAAATCTCAAGCAGAAACAGGTGAAATTAAAGGGCATTATTTAAACGCAACTGCTGGTACTGTTGACGAGATGTTAAAGCGTGCTGAATGTGCAAGAGATTTTGGTATGCCTATTGTTATGCATGACTATTTAACTGGTGGTTTTACTGCAAACACAACTTTAGCACATTACTGTCGTGATAATGGTTTGTTACTACACATTCACCGAGCAATGCACGCAGTTATTGACCGTCAACGTAACCACGGTATCCATTTTCGTGTGTTAGCTAAAACTCTTCGTATGTCAGGTGGTGATCACCTTCACTCTGGTACTGTTGTAGGTAAACTAGAA????????????????????????????????????????????????????????????????????????????????????????????????????????????????????????????????????????????????????????????????????????????????????????????????????????????????????????????????????????????????????????????????????????????????????????????????????????????????????????????????????????????????????????????
	'9_3_Lec'                                      ?????????????????????TTTTGCCCT-TCTA-------------------------------------------------------------------------------------------------------------------------------------------------------------------------------GAATAGGTGAGC------ATTTAT-----GTTTACCATTCAGATGCGCAGGTCAGGGGCTG-GCTCC-TATTGG-GGT-CAGTTGACTTGATTGGG-CGGG-TCCAAYATCAT-C-C-GGATT-CACCTTG----------------------------CCTTC--T-GG--C-AA-GGGG--TTC-TG-CC-GGGTGTGAGGGGTGGCTG-CTA-ACACA-CTTT-AAGCA-A-T-TACATCTGAAGACAGA--CTATA-A-GCTGGC----TTGCTAGC-TGTAG-CTGACTAACC--AA-A-GACAACTCTCAACAACGGATATCTTGGCTCCCGTAACGATGAAGAACGCAGCG----------------------------------------------------------------------------------------AAATGCGATACGTAGTGTGAATTGCAGAATTCCGTGAACCATCGAATCTTTGAACGCAAATTGCGCTCGAGGCCTCGGCCAAGAGCATGTCTGCCTCAGCGTCGGC--TATTACCCTCAATC-AAGT-TT-CC--TA-T-----GTGGA-----------------------------------------------------------------------------------------------AG--CATAGGGGATGCCGATTGGATGTGGCCGTCCGG-CTTT-C-C-T-AAAAGT-TTGCCGGTCAG--CTGAAATACATT-CACGCTTT-GG-G-G--AGCTGC-TTTC------------C-TTC---ACAGGGAAGGCGAGTTCCGATTTG-GTAGGTGACCTTTGCCGGTTGCATGCCTTCGTTGCCCGCAAGGC-TTCCC--ATTATGCGTTGCGCAGGACGCC-TTT-TGGCTTTCGACCTGAGGTCAGGCAA-GAACACCCGCTGAACTTAAGCATATCAATAAGC--GGAGG-AAAAGAAACT-AACTAGGATTCCCT????????????????????????????????????????????????????????????????????????????????????????????????CAATTTATTGCGTACGTAGCGTATCCTTTAGATCTTTTCGAAGAAGGTTCAGTAACAAACTTATTTACTTCTATTGTTGGTAACGTTTTTGGATTCAAAGCTCTTCGTGCATTACGTTTAGAAGATCTTCGTATTCCTCCTGCATATGTTAAAACATTCCAAGGACCTCCTCACGGAATTCAGGTAGAACGTGATAAATTAAACAAATATGGTCGTTCTCTTTTAGGTTGTACTATTAAACCTAAGTTAGGTCTTTCTGCAAAAAACTACGGTCGTGCTGTTTATGAATGTTTGCGTGGTGGTTTAGACTTTACTAAAGATGATGAAAACGTAAACTCTCAACCTTTTATGCGTTGGAGAGACCGTTTCGCTTTTGTTGCGGAAGCAATTTATAAATCTCAAGCAGAAACAGGTGAAATTAAAGGGCACTATCTAAACGCTACTGCTGGTACTGTTGACGAAATGTTAAAACGTGCAGAATGTGCAAGAGACTTTGGTATGCCTATTGTTATGCATGACTACTTAACTGGTGGTTTTACTGCAAATACAACTTTAGCACATTACTGTCGTGATAATGGTTTATTACTACACATTCACCGAGCAATGCACGCAGTTATTGACCGTCAGCGTAACCACGGTATCCACTTCCGTGTATTAGCTAAAACTCTTCGTATGTCAGGTGGTGATCACCTTCACTCGGGTACTGTTGTAGG??????????????????????????????????????????????????????????????????????????????????????????????????????????????????????????????????????????????????????????????????????????????????????????????????????????????????????????????????????????????????????????????????????????????????????????????????????????????????????????????????????????????????????????????????????
	'9_42_Lec_Trebouxia'                           A-AACACCCGCGA-ACTTAC-TTATGCCCTCCCCG-------------------------------------------------------------------------------------------------------------------------------------------------------------------------------TCA-AACTAGCC--TTTTACGTCAAGAGGTCTTTTTTGATGGGTGCGTAGGTCAGGGGCTG-GCATC-TGCTGG-TGT-CAGTTGGCCTGACTGGG-CGGG-TCCAATACCAA-T-C-GGGGC--CTTTTG----------------------------CCTTTC-A-GG--C-AG-GGGG--ACT-TC-CC-GGTTGTGAGGGGTGGCTCGTTA-ACCCA-CTTC-CAATT-A-A-TTTTACTGAAGACAGTT-CTACT---GCTGGT--T-ATGCCGGC-TGTAGTCTGACTAACT--AA-A-GACAACTCTCAACAACGGATATCTTGGCTCCCGTAACGATGAAGAACGCAGCG----------------------------------------------------------------------------------------AAATGCGATACGTAGTGTGAATTGCAGAATTCCGTGAACCATCGAATCTTTGAACGCAAATTGCGCTCGAGGCCTCGGCCAAGAGCATGTCTGCCTCAGCGTCGGC--TACTACCCTCAACT-AAA--AT-TC-------------------------------------------------------------------------------------------------------------------CAAACGGGATTGCAGTTGGAACTGGCCGTCCGG-TGTG-C-C-T--T--GG-TTGCCGGTCAG--CTGAAATACAAT-CACGCTTT-GT-G-G---GCTCC-TTCC------------C-TTTC--AATGGGAAGGCAAGTTCCGATTTG-GTAGGTGACCTTTGCCGGTTGCATGCCTTCGTTGCTTGCTATGC-CTTGC--ATTG-GCAGTGTGCAGGACGCC-TTT-TGGCTTTCGACCTGAGGTCAGGCAA-GAACACCCGCTGAACTTAAGCATATCAATAAGC--GGAGG-AAAAGAAACT-AACTAGGATTCCCT???????????????????????????????????????????????????????????????????????????????????????????????????????????????????????????????????????????????????????????????????????????????????????????????????????????????????????????????????????????????????????????????????????????????????????????????????????????????????????????????????????????????????????????????????????????????????????????????????????????????????????????????????????????????????????????????????????????????????????????????????????????????????????????????????????????????????????????????????????????????????????????????????????????????????????????????????????????????????????????????????????????????????????????????????????????????????????????????????????????????????????????????????????????????????????????????????????????????????????????????????????????????????????????????????????????????????????????????????????????????????????????????????????????????????????????????????????????????????????????????????????????????????????????????????????????????????????????????????????????????????????????????????????????????????????????????????????????????????????????????????????????????????????????????????????????????
	'9_5_Lec_Trebouxia'                            G-CCCACACCGCG-ACTTAC-TGATGCCCT-CCTG-------------------------------------------------------------------------------------------------------------------------------------------------------------------------------TCATAGGCATGC--TTTTTCTTTAAGAGGCTTGTCTTGATGGGTGCGTAGGCCAGGGGTTG-GCATC-TTATGG-TGT-CAGTTAGCCTGGCTGGG-CGGG-TCCAATACCAA-T-C-GGGGC--CTTTTG----------------------------CCTTTC-A-GG--C-AG-AGGG--ACT-TC-CC-GGTTGTGAGGGGTGGCGGTTTA-ACCCA-CTTC-CAATC-A-A-TTTTTCTGAAGACAGTT-CTACT-G-GCTGGT--C-ATGCCGGC-TGTAGTCTGACTAACT--AA-A-GACAACTCTCAACAACGGATATCTTGGCTCCCGTAACGATGAAGAACGCAGCG----------------------------------------------------------------------------------------AAATGCGATACGTAGTGTGAATTGCAGAATTCCGTGAACCATCGAATCTTTGAACGCAAATTGCGCTCGAGGCCTCGGCCAAGAGCATGTCTGCCTCAGCGTCGGC--TACTACCCTCAACT-AAAC-TT-TC--AT-T-----GGA------------------------------------------------------------------------------------------------TTT--CCAATGGGAACGCAGTTGGAGCTGGCCGTCCGG-TTGG-C-C-T--TGAGG-TCGCCGGTCAG--CTGAAATACAAT-CACGCTTT-GT-G-G---GCTCC-TTTC------------C-ATT-----CGGGAAGGCGAGTTCCGATTTG-GTAGGTGACCTTTGCCGGTTACATGCCTTCGTTGCTCGCTATGC-CTTTC--ATCG-GCCGTGTGCAGGACGCC-TTT-TGGCTTTCGACCTGAGGTCAGGCAA-GAACACCCGCTGAACTTAAGCATATCAATAAGC--GGAGG-AAAAGAAACT-AACTAGGATTCCCT?GTACTTGGACTACTGTATGGACTGACGGTTTAACTAGTCTTGACCGTTACAAGGGGCGTTGTTATGATATTGAGCCAGTTGCTGGTGAACAGGGTCAATTCATTGCATATGTAGCTTACCCTTTAGATCTTTTTGAAGAAGGTTCAGTAACAAACTTGTTTACTTCTATTGTTGGTAATGTTTTTGGATTTAAAGCTCTTCGTGCATTACGATTAGAAGATCTTCGTATTCCTCCAGCATATGTAAAAACCTTCCAAGGGCCTCCTCACGGAATCCAAGTTGAACGTGATAAATTAAACAAATATGGTCGTTCTCTTTTAGGTTGTACTATTAAACCAAAATTAGGTCTTTCTGCAAAGAATTACGGTCGTGCTGTTTATGAGTGTTTACGTGGTGGTTTAGATTTTACTAAAGATGATGAAAACGTAAATTCTCAACCTTTTATGCGTTGGAGAGACCGGTTTGCTTTTGTTGCAGAAGCAATTTACAAATCTCAAGCAGAAACAGGGGAAATTAAAGGACACTATCTAAACGCAACTGCTGGTAATGTTGACGAAATGATAAAACGTGCTGAATGTGCAAGAGATTTTGGTATGCCTATTGTTATGCATGACTACTTAACTGGTGGTTTCACTGCAAATACAACTTTAGCACATTACTGTCGTTATAATGGTTTATTACTACACATTCACCGAGCTATGCACGCTGTTATCGACCGTCAACGTAATCATGGTATCCATTTCCGTGTATTAGCTAAAACCCTTCGTATGTCAGGTGGTGATCACCTTCACTCTGGTACTGTTGTAGGTA????????????????????????????????????????????????????????????????????????????????????????????????????????????????????????????????????????????????????????????????????????????????????????????????????????????????????????????????????????????????????????????????????????????????????????????????????????????????????????????????????????????????????????????????????
	'A01_AJ293782_Trebouxia_Trinkaus439_BuellElega' ??????????????????????????????????????????????????????????????????????????????????????????????????????????????????????????????????????????????????????????????????????????????????????????????????????????????????????????????????????????????????????????????gcgcaggtcaggggctg-gctcc-ttttgg-tgt-cagttgacttgactggg-cggg-tccaataccag-c-c-ggatt-caccttg----------------------------ccttct-a-gg--c-tt-gggg--ttc-tg-cc-ggctgtgaggggtggctgttta-actca-cttt-aagca-a-t-caattctgaaggcagat-ctata-g-gctggc--t-atgctggc-tgtagtctgattaaat--at-a-gacaactctcaacaacggatatcttggctcccgtaacgatgaagaacgcagcg----------------------------------------------------------------------------------------aaatgcgatacgtagtgtgaattgcagaattccgtgaaccatcgaatctttgaacgcaaattgcgctcgaggcctcggccaagagcatgtctgcctcagcgtcggc--tactaccctcaact-aagt-tt-cc--ta-t-----a---------------------------------------------------------------------------------------------------ca--cataggggatgccggttggatctggccgtccgg-tttg-c-c-t-tttagg-ttgccggtcag--ctgaaatacatt-cacgctct-gg-g-g---gctgc-tttc------------c-ttc---cgaggagaggcgagttccgatttg-gtaggtgacctttgccggttgcatgccttcgttgcccgttaagc-tttcc--agtatgcgttgtgcaggacgcc-ttt-tggctttcgacctgaggtcagg?????????????????????????????????????????????????????????????????????????????????????????????????????????????????????????????????????????????????????????????????????????????????????????????????????????????????????????????????????????????????????????????????????????????????????????????????????????????????????????????????????????????????????????????????????????????????????????????????????????????????????????????????????????????????????????????????????????????????????????????????????????????????????????????????????????????????????????????????????????????????????????????????????????????????????????????????????????????????????????????????????????????????????????????????????????????????????????????????????????????????????????????????????????????????????????????????????????????????????????????????????????????????????????????????????????????????????????????????????????????????????????????????????????????????????????????????????????????????????????????????????????????????????????????????????????????????????????????????????????????????????????????????????????????????????????????????????????????????????????????????????????????????????????????????????????????????????????????????????????????????????????????????????????????????????
	'A01_CRE_KT819919_voucherAV066'                ??????????????????????????????????????????????????????????????????????????????????????????????????????????????????????????????????????????????????????????????????????????????????????????????????????????????????????????????????????????????????????????????gcgcaggtcaggggctg-gctcc-ttttgg-tgt-cagttgacttgactggg-cggg-tccaataccag-c-c-ggatt-caccttg----------------------------ccttct-a-gg--c-tt-gggg--ttc-tg-cc-ggctgtgaggggtggctgttta-actca-cttt-aagca-a-t-caattctgaaggcagat-ctata-g-gctggc--t-atgctggc-tgtagtctgattaaat--at-a-gacaactctcaacaacggatatcttggctcccgtaacgatgaagaacgcagcg----------------------------------------------------------------------------------------aaatgcgatacgtagtgtgaattgcagaattccgtgaaccatcgaatctttgaacgcaaattgcgctcgaggcctcggccaagagcatgtctgcctcagcgtcggc--tactaccctcaact-aagt-tt-cc--ta-t-----a---------------------------------------------------------------------------------------------------ca--cataggggatgccggttggatctggccgtccgg-tttg-c-c-t-tttagg-ttgccggtcag--ctgaaatacatt-cacgctct-gg-g-g---gctgc-tttc------------c-ttc---cgaggagaggcgagttccgatttg-gtaggtgacctttgccggttgcatgccttcgttgcccgctaagc-tttcc--agtatgcgttgtgcaggacgcc-ttt-tggctttcgacc???????????????????????????????????????????????????????????????????????????????????????????????????????????????????????????????????????????????????????????????????????????????????????????????????????????????????????????????????????????????????????????????????????????????????????????????????????????????????????????????????????????????????????????????????????????????????????????????????????????????????????????????????????????????????????????????????????????????????????????????????????????????????????????????????????????????????????????????????????????????????????????????????????????????????????????????????????????????????????????????????????????????????????????????????????????????????????????????????????????????????????????????????????????????????????????????????????????????????????????????????????????????????????????????????????????????????????????????????????????????????????????????????????????????????????????????????????????????????????????????????????????????????????????????????????????????????????????????????????????????????????????????????????????????????????????????????????????????????????????????????????????????????????????????????????????????????????????????????????????????????????????????????????????????????????????????
	'A01_CRE_KT819978_voucherAV090'                ??????????????????????????????????????????????????????????????????????????????????????????????????????????????????????????????????????????????????????????????????????????????????????????????????????????????????????????????????????????????????????????????gcgcaggtcaggggctg-gctcc-ttttgg-tgt-cagttgacttgactggg-cggg-tccaataccag-c-c-ggatt-caccttg----------------------------ccttct-a-gg--c-tt-gggg--ttc-tg-cc-ggctgtgaggggtggctgttta-actca-cttt-aagca-a-t-caattctgaaggcagat-ctata-g-gctggc--t-atgctggc-tgtagtctgattaaat--at-a-gacaactctcaacaacggatatcttggctcccgtaacgatgaagaacgcagcg----------------------------------------------------------------------------------------aaatgcgatacgtagtgtgaattgcagaattccgtgaaccatcgaatctttgaacgcaaattgcgctcgaggcctcggccaagagcatgtctgcctcagcgtcggc--tactaccctcaact-aagt-tt-cc--ta-t-----a---------------------------------------------------------------------------------------------------ca--cataggggatgccggttggatctggccgtccgg-tttg-c-c-t-tttagg-ttgccggtcag--ctgaaatacatt-cacgctct-gg-g-g---gctgc-tttc------------c-ttc---cgaggagaggcgagttccgatttg-gtaggtgacctttgccggttgcatgccttcgttgcccgttaagc-tttcc--agtatgcgttgtgcaggacgcc-ttt-tggctttcgacc???????????????????????????????????????????????????????????????????????????????????????????????????????????????????????????????????????????????????????????????????????????????????????????????????????????????????????????????????????????????????????????????????????????????????????????????????????????????????????????????????????????????????????????????????????????????????????????????????????????????????????????????????????????????????????????????????????????????????????????????????????????????????????????????????????????????????????????????????????????????????????????????????????????????????????????????????????????????????????????????????????????????????????????????????????????????????????????????????????????????????????????????????????????????????????????????????????????????????????????????????????????????????????????????????????????????????????????????????????????????????????????????????????????????????????????????????????????????????????????????????????????????????????????????????????????????????????????????????????????????????????????????????????????????????????????????????????????????????????????????????????????????????????????????????????????????????????????????????????????????????????????????????????????????????????????????
	'A01_DQ133476_uncult_Treb_K1_ProtopMuralis'    ??????????????????????????????????????????????????????????????????????????????????????????????????????????????????????????????????????????????????????????????????????????????????????????????????????????????????????????????????????????????????????????????gcgcaggtcaggggctg-gctcc-ttttgg-tgt-cagttgacttgactggg-cggg-tccaataccag-c-c-ggatt-caccttg----------------------------ccttct-a-gg--c-tt-gggg--ttc-tg-cc-ggctgtgaggggtggctgttta-actca-cttt-aagca-a-t-caattctgaaggcagat-ctata-g-gctggc--t-atgctggc-tgtagtctgattaaat--at-a-gacaactctcaacaacggatatcttggctcccgtaacgatgaagaacgcagcg----------------------------------------------------------------------------------------aaatgcgatacgtagtgtgaattgcagaattccgtgaaccatcgaatctttgaacgcaaattgcgctcgaggcctcggccaagagcatgtctgcctcagcgtcggc--tactaccctcaact-aagt-tt-cc--ta-t-----a---------------------------------------------------------------------------------------------------ca--cataggggatgccggttggatctggccgtccgg-tttg-c-c-t-tttagg-ttgccggtcag--ctgaaatacatt-cacgctct-gg-g-g---gctgc-tttc------------c-ttc---cgaggagaggcgagttccgatttg-gtaggtgacctttgccggttgcatgccttcgttgcccgctaagc-tttcc--agtatgcgttgtgcaggacgcc-ttt-tggctttcgacctgaggtcagg?????????????????????????????????????????????????????????????????????????????????????????????????????????????????????????????????????????????????????????????????????????????????????????????????????????????????????????????????????????????????????????????????????????????????????????????????????????????????????????????????????????????????????????????????????????????????????????????????????????????????????????????????????????????????????????????????????????????????????????????????????????????????????????????????????????????????????????????????????????????????????????????????????????????????????????????????????????????????????????????????????????????????????????????????????????????????????????????????????????????????????????????????????????????????????????????????????????????????????????????????????????????????????????????????????????????????????????????????????????????????????????????????????????????????????????????????????????????????????????????????????????????????????????????????????????????????????????????????????????????????????????????????????????????????????????????????????????????????????????????????????????????????????????????????????????????????????????????????????????????????????????????????????????????????????
	'A01_DQ133481_uncult_Treb_I1d_ProtopMuralis'   ??????????????????????????????????????????????????????????????????????????????????????????????????????????????????????????????????????????????????????????????????????????????????????????????????????????????????????????????????????????????????????????????gcgcaggtcaggggctg-gctcc-ttttgg-tgt-cagttgacttgactggg-cggg-tccaataccag-c-c-ggatt-caccttg----------------------------ccttct-a-gg--c-tt-gggg--ttc-tg-cc-ggctgtgaggggtggctgttta-actca-cttt-aagca-a-t-caattctgaaggcagat-ctata-g-gctggc--t-atgctggc-tgtagtctgattaaat--at-a-gacaactctcaacaacggatatcttggctcccgtaacgatgaagaacgcagcg----------------------------------------------------------------------------------------aaatgcgatacgtagtgtgaattgcagaattccgtgaaccatcgaatctttgaacgcaaattgcgctcgaggcctcggccaagagcatgtctgcctcagcgtcggc--tactaccctcaact-aagt-tt-cc--ta-t-----a---------------------------------------------------------------------------------------------------ca--cataggggatgccggttggatctggccgtccgg-tttg-c-c-t-tttagg-ttgccggtcag--ctgaaatacatt-cacgctct-gg-g-g---gctgc-tttc------------c-ttc---cgaggagaggcgagttccgatttg-gtaggtgacctttgccggttgcatgccttcgttgcccgctaagc-tttcc--agtatgcgttgtgcaggacgcc-ttt-tggctttcgacctgaggtcagg?????????????????????????????????????????????????????????????????????????????????????????????????????????????????????????????????????????????????????????????????????????????????????????????????????????????????????????????????????????????????????????????????????????????????????????????????????????????????????????????????????????????????????????????????????????????????????????????????????????????????????????????????????????????????????????????????????????????????????????????????????????????????????????????????????????????????????????????????????????????????????????????????????????????????????????????????????????????????????????????????????????????????????????????????????????????????????????????????????????????????????????????????????????????????????????????????????????????????????????????????????????????????????????????????????????????????????????????????????????????????????????????????????????????????????????????????????????????????????????????????????????????????????????????????????????????????????????????????????????????????????????????????????????????????????????????????????????????????????????????????????????????????????????????????????????????????????????????????????????????????????????????????????????????????????
	'A01_DQ133500_uncult_Treb__E1_ProtopMuralis'   ??????????????????????????????????????????????????????????????????????????????????????????????????????????????????????????????????????????????????????????????????????????????????????????????????????????????????????????????????????????????????????????????gcgcaggtcaggggctg-gctcc-ttttgg-tgt-cagttgacttgactggg-cggg-tccaataccag-c-c-ggatt-caccttg----------------------------ccttct-a-gg--c-tt-gggg--ttc-tg-cc-ggctgtgaggggtggctgttta-actca-cttt-aagca-a-t-caattctgaaggcagat-ctata-g-gctggc--t-atgctggc-tgtagtctgattaaat--at-a-gacaactctcaacaacggatatcttggctcccgtaacgatgaagaacgcagcg----------------------------------------------------------------------------------------aaatgcgatacgtagtgtgaattgcagaattccgtgaaccatcgaatctttgaacgcaaattgcgctcgaggcctcggccaagagcatgtctgcctcagcgtcggc--tactaccctcaact-aagt-tt-cc--ta-t-----a---------------------------------------------------------------------------------------------------ca--cataggggatgccggttggatctggccgtccgg-tttg-c-c-t-tttagg-ttgccggtcag--ctgaaatacatt-cacgctct-gg-g-g---gctgc-tttc------------c-ttc---cgaggagaggcgagttccgatttg-gtaggtgacctttgccggttgcatgccttcgttgcccgctaagc-tttcc--agtatgcgttgtgcaggacgcc-ttt-tggctttcgacctgaggtcagg?????????????????????????????????????????????????????????????????????????????????????????????????????????????????????????????????????????????????????????????????????????????????????????????????????????????????????????????????????????????????????????????????????????????????????????????????????????????????????????????????????????????????????????????????????????????????????????????????????????????????????????????????????????????????????????????????????????????????????????????????????????????????????????????????????????????????????????????????????????????????????????????????????????????????????????????????????????????????????????????????????????????????????????????????????????????????????????????????????????????????????????????????????????????????????????????????????????????????????????????????????????????????????????????????????????????????????????????????????????????????????????????????????????????????????????????????????????????????????????????????????????????????????????????????????????????????????????????????????????????????????????????????????????????????????????????????????????????????????????????????????????????????????????????????????????????????????????????????????????????????????????????????????????????????????
	'A01_JN204760_URa6_Tuerk38608'                 ??????????????????????????????????????????????????????????????????????????????????????????????????????????????????????????????????????????????????????????????????????????????????????????????????????????????????????????????????????????????????????????????gcgcaggtcaggggctg-gctcc-ttttgg-tgt-cagttgacttgactggg-cggg-tccaataccag-c-c-ggatt-caccttg----------------------------ccttct-a-gg--c-tt-gggg--ttc-tg-cc-ggctgtgaggggtggctgttta-actca-cttt-aagca-a-t-caattctgaaggcagat-ctaca-g-gctggc--t-atgctggc-tgtagtctgattaaat--at-a-gacaactctcaacaacggatatcttggctcccgtaacgatgaagaacgcagcg----------------------------------------------------------------------------------------aaatgcgatacgtagtgtgaattgcagaattccgtgaaccatcgaatctttgaacgcaaattgcgctcgaggcctcggccaagagcatgtctgcctcagcgtcggc--tactaccctcaact-aagt-tt-cc--ta-t-----a---------------------------------------------------------------------------------------------------ca--cataggggatgccggttggatctggccgtccgg-tttg-c-c-t-tttagg-ttgccggtcag--ctgaaatacatt-cacgctct-gg-g-g---gctgc-tttc------------c-ttc---cgaggagaggcgagttccgatttg-gtaggtgacctttgccggttgcatgccttcgttgcccgttaagc-tttcc--agtatgcgttgtgcaggacgcc-tt?????????????????????????????????????????????????????????????????????????????????????????????????????????????????????????????????????????????????????????????????????????????????????????????????????????????????????????????????????????????????????????????????????????????????????????????????????????????????????????????????????????????????????????????????????????????????????????????????????????????????????????????????????????????????????????????????????????????????????????????????????????????????????????????????????????????????????????????????????????????????????????????????????????????????????????????????????????????????????????????????????????????????????????????????????????????????????????????????????????????????????????????????????????????????????????????????????????????????????????????????????????????????????????????????????????????????????????????????????????????????????????????????????????????????????????????????????????????????????????????????????????????????????????????????????????????????????????????????????????????????????????????????????????????????????????????????????????????????????????????????????????????????????????????????????????????????????????????????????????????????????????????????????????????????????????????????????????????
	'A01_LEC_garov_usa_ID_saxi_095'                ??????????????????????????????????????????????????????????????????????????????????????????????????????????????????????????????????????????????????????????????????????????????????????????????????????????????????????????????????????????????????????????????gcgcaggtcaggggctg-gctcc-ttttgg-tgt-cagttgacttgactggg-cggg-tccaataccag-c-c-ggatt-caccttg----------------------------ccttct-a-gg--c-tt-gggg--ttc-tg-cc-gactgtgaggggtggctgttca-actca-ctct-aagca-a-t-caattctgaaggcagat-ctata-g-gctggc--t-atgctggc-tgtagtctgattaaat--ac-a-gacaactctcaacaacggatatcttggctcccgtaacgatgaagaacgcagcg----------------------------------------------------------------------------------------aaatgcgatacgtagtgtgaattgcagaattccgtgaaccatcgaatctttgaacgcaaattgcgctcgaggcctcggccaagagcatgtctgcctcagcgtcggc--tactaccctcaact-aagt-tt-cc--ta-t-----a---------------------------------------------------------------------------------------------------ca--cataggggatgccggttggatctggccgtccgg-tttg-c-c-t-tccagg-ttgccggtcag--ctgaaatacatt-cacgctct-gg-g-g---gctgc-tttc------------c-ttc---cgaggagaggcgagttccgatttg-gtaggtgacctttgccggttgcatgccttcgttgcccgctaagc-ttccc--agtatgcgttgtgcaggacgcc-ttt-tggctttcgacctgaggtcagg?????????????????????????????????????????????????????????????????????????????????????????????????????????????????????????????????????????????????????????????????????????????????????????????????????????????????????????????????????????????????????????????????????????????????????????????????????????????????????????????????????????????????????????????????????????????????????????????????????????????????????????????????????????????????????????????????????????????????????????????????????????????????????????????????????????????????????????????????????????????????????????????????????????????????????????????????????????????????????????????????????????????????????????????????????????????????????????????????????????????????????????????????????????????????????????????????????????????????????????????????????????????????????????????????????????????????????????????????????????????????????????????????????????????????????????????????????????????????????????????????????????????????????????????????????????????????????????????????????????????????????????????????????????????????????????????????????????????????????????????????????????????????????????????????????????????????????????????????????????????????????????????????????????????????????
	'A01_LEC_garov_usa_ID_saxi_100'                ??????????????????????????????????????????????????????????????????????????????????????????????????????????????????????????????????????????????????????????????????????????????????????????????????????????????????????????????????????????????????????????????gcgcaggtcaggggctg-gctcc-ttttgg-tgt-cagttgacttgactggg-cggg-tccaataccag-c-c-ggatt-caccttg----------------------------ccttct-a-gg--c-tt-gggg--ttc-tg-cc-gactgtgaggggtggctgttca-actca-ctct-aagca-a-t-caattctgaaggcagat-ctata-g-gctggc--t-atgctggc-tgtagactgattaaat--ac-a-gacaactctcaacaacggatatcttggctcccgtaacgatgaagaacgcagcg----------------------------------------------------------------------------------------aaatgcgatacgtagtgtgaattgcagaattccgtgaaccatcgaatctttgaacgcaaattgcgctcgaggcctcggccaagagcatgtctgcctcagcgtcggc--tactaccctcaact-aagt-tt-cc--ta-t-----a---------------------------------------------------------------------------------------------------ca--cataggggatgccggttggatctggccgtccgg-tttg-c-c-t-tttagg-ttgccggtcag--ctgaaatacatt-cacgctct-gg-g-g---gctgc-tttc------------c-ttc---cgaggagaggcgagttccgatttg-gtaggtgacctttgccggttgcatgccttcgttgcccgctaagc-ctccc--agtatgcgttgtgcaggacgcc-ttt-tggctttcgacctgaggtcagg??????????????????????????????????????????????????????????????????????????????????ACTGTATGGACTGACGGTCTAACTAGTCTTGACCGTTACAAAGGGCGTTGTTATGATATTGAGCCAGTTGCTGGTGAAGAGAATCAATTTATTGCGTACGTAGCGTATCCTTTAGATCTTTTTGAAGAAGGTTCAGTAACAAACTTATTTACTTCTATTGTTGGTAACGTTTTTGGATTCAAAGCTCTTCGTGCATTACGTTTAGAAGATCTTCGTATCCCTCCTGCATATGTTAAAACATTCCAAGGACCTCCTCACGGAATTCAGGTAGAGCGTGATAAATTAAACAAATACGGTCGTTCTCTTTTAGGTTGTACTATTAAACCTAAATTAGGTCTTTCTGCAAAAAACTACGGTCGTGCTGTTTATGAATGTTTACGTGGTGGTTTAGACTTTACTAAAGATGATGAAAACGTAAACTCTCAACCATTTATGCGTTGGAGAGACCGTTTCGCATTCGTTGCGGAAGCAATTTATAAATCTCAAGCAGAAACAGGTGAAATTAAAGGACATTATCTAAACGCTACTGCTGGTACTGTTGAAGAAATGTTAAAACGTGCTGAATGTGCAAGAGACTTCGGTATGCCTATTGTTATGCATGACTACTTAACTGGTGGTTTTACTGCAAATACAACTTTAGCACATTACTGTCGTGATAATGGTTTATTACTACACATTCACCGAGCAATGCACGCAGTTATTGACCGTCAACGTAACCACGGTATCCACTTCCGTGTATTAGCTAAAACTCTTCGTATGTCAGGTGGTGACCACCTTCACTCTGGTACT??????????????????????????????????????????????????????????????????????????????????????????????????????????????????????????????????????????????????????????????????????????????????????????????????????????????????????????????????????????????????????????????????????????????????????????????????????????????????????????????????????????????????????????????????????????????
	'A01_LEC_garov_usa_UT_saxi_139'                ??????????????????????????????????????????????????????????????????????????????????????????????????????????????????????????????????????????????????????????????????????????????????????????????????????????????????????????????????????????????????????????????gcgtaggtcaggggctg-gctcc-ttttgg-tgt-cagttgacttgactggg-cggg-tccaacaccag-c-c-ggatt-caccttg----------------------------ccttct-a-gg--c-tt-gggg--ttc-tg-cc-ggctgtgaggggtggctgttta-attca-cttt-aagca-a-t-caattctgaaggcagat-ctata-g-gctggc--t-atgctggc-tgtagtctgattaaat--ac-a-gacaactctcaacaacggatatcttggctcccgtaacgatgaagaacgcagcg----------------------------------------------------------------------------------------aaatgcgatacgtagtgtgaattgcagaattccgtgaaccatcgaatctttgaacgcaaattgcgctcgaggcctcggccaagagcatgtctgcctcagcgtcggc--tactaccctcaact-aagt-tt-cc--ta-t-----a---------------------------------------------------------------------------------------------------ca--cataggggatgccggttggatctggccgtccga-tttg-c-c-t-tttagg-ttgccggtcag--ctgaaatacatt-cacgctct-gg-g-g---gctgc-tttc------------c-ttc---cgaggagaggcgagttccgatttg-gtaggtgacctttgccggttgcatgccttcgttgcccgctaagc-ttccc--agtatgcgttgtgcaggacgcc-ttt-tggctttcgacctgaggtcagg?????????????????????????????????????????????????????????????????????????????????????????????????????????????????????????????????????????????????????????????????????????????????????????????????????????????????????????????????????????????????????????????????????????????????????????????????????????????????????????????????????????????????????????????????????????????????????????????????????????????????????????????????????????????????????????????????????????????????????????????????????????????????????????????????????????????????????????????????????????????????????????????????????????????????????????????????????????????????????????????????????????????????????????????????????????????????????????????????????????????????????????????????????????????????????????????????????????????????????????????????????????????????????????????????????????????????????????????????????????????????????????????????????????????????????????????????????????????????????????????????????????????????????????????????????????????????????????????????????????????????????????????????????????????????????????????????????????????????????????????????????????????????????????????????????????????????????????????????????????????????????????????????????????????????????
	'A01_LEC_garov_usa_UT_saxi_199'                ??????????????????????????????????????????????????????????????????????????????????????????????????????????????????????????????????????????????????????????????????????????????????????????????????????????????????????????????????????????????????????????????gcgcaggtcaggggctg-gctcc-ttttgg-tgt-cagttgacttgactggg-cggg-tccaataccag-c-c-ggatt-caccttg----------------------------ccttct-a-gg--c-tt-gggg--ttc-tg-cc-ggctgtgaggggtggctgttta-actca-cttt-aagca-a-t-caattctgaaggcagat-ctata-g-gctggc--t-atgctggc-tgtagtctgattaaat--at-a-gacaactctcaacaacggatatcttggctcccgtaacgatgaagaacgcagcg----------------------------------------------------------------------------------------aaatgcgatacgtagtgtgaattgcagaattccgtgaaccatcgaatctttgaacgcaaattgcgctcgaggcctcggccaagagcatgtctgcctcagcgtcggc--tactaccctcaact-aagt-tt-cc--ta-t-----a---------------------------------------------------------------------------------------------------ca--cataggggatgccggttggatctggccgtccgg-tttg-c-c-t-tttagg-ttgccggtcag--ctgaaatacatt-cacgctct-gg-g-g---gctgc-tttc------------c-ttc---cgaggagaggcgagttccgatttg-gtaggtgacctttgccggttgcatgccttcgttgcccgctaagc-tttcc--agtatgcgttgtgcaggacgcc-ttt-tggctttcgacctgaggtcagg?????????????????????????????????????????????????????????????????????????????????????????????????????????????????????????????????????????????????????????????????????????????????????????????????????????????????????????????????????????????????????????????????????????????????????????????????????????????????????????????????????????????????????????????????????????????????????????????????????????????????????????????????????????????????????????????????????????????????????????????????????????????????????????????????????????????????????????????????????????????????????????????????????????????????????????????????????????????????????????????????????????????????????????????????????????????????????????????????????????????????????????????????????????????????????????????????????????????????????????????????????????????????????????????????????????????????????????????????????????????????????????????????????????????????????????????????????????????????????????????????????????????????????????????????????????????????????????????????????????????????????????????????????????????????????????????????????????????????????????????????????????????????????????????????????????????????????????????????????????????????????????????????????????????????????
	'A01_RH_port_usa_UT_saxi_637'                  ??????????????????????????????????????????????????????????????????????????????????????????????????????????????????????????????????????????????????????????????????????????????????????????????????????????????????????????????????????????????????????????????gcgtaggtcaggggctg-gctcc-ttttgg-tgt-cagttgacttgactggg-cggg-tccaataccag-c-c-ggatt-caccttg----------------------------ccttct-a-gg--c-tt-gggg--ttc-tg-cc-ggctgtgaggggtggctgttta-attca-cttt-aagca-a-t-caattctgaaggcagat-ctata-g-gctggc--t-atgctggc-tgtagtctgattaaat--ac-a-gacaactctcaacaacggatatcttggctcccgtaacgatgaagaacgcagcg----------------------------------------------------------------------------------------aaatgcgatacgtagtgtgaattgcagaattccgtgaaccatcgaatctttgaacgcaaattgcgctcgaggcctcggccaagagcatgtctgcctcagcgtcggc--tactaccctcaact-aagt-tt-cc--ta-t-----a---------------------------------------------------------------------------------------------------ca--cataggggatgccggttggatctggccgtccga-tttg-c-c-t-tttagg-ttgccggtcag--ctgaaatacatt-cacgctct-gg-g-g---gctgc-tttc------------c-ttc---cgaggagaggcgagttccgatttg-gtaggtgacctttgccggttgcatgccttcgttgcccgctaagc-ttccc--agtatgcgttgtgcaggacgcc-ttt-tggctttcgacctgaggtcagg??????????????????????????????????????????????????????????????????????????????????ACTGTATGGACTGACGGTCTAACTAGTCTTGACCGTTACAAAGGGCGTTGTTATGATATTGAGCCAGTTGCTGGTGAAGAGAATCAATTTATTGCGTACGTAGCGTATCCTTTAGATCTTTTTGAAGAAGGTTCAGTAACAAACTTATTTACTTCTATTGTTGGTAACGTTTTTGGATTCAAAGCTCTTCGTGCATTACGTTTAGAAGATCTTCGTATCCCTCCTGCATATGTTAAAACATTCCAAGGACCTCCTCACGGAATTCAGGTAGAGCGTGATAAATTAAACAAATACGGTCGTTCTCTTTTAGGTTGTACTATTAAACCTAAATTAGGTCTTTCTGCAAAAAACTACGGTCGTGCTGTTTATGAATGTTTACGTGGTGGTTTAGACTTTACTAAAGATGATGAAAACGTAAACTCTCAACCATTTATGCGTTGGAGAGACCGTTTCGCATTCGTTGCGGAAGCAATTTATAAATCTCAAGCAGAAACAGGTGAAATTAAAGGACATTATCTAAACGCTACTGCTGGTACTGTTGAAGAAATGTTAAAACGTGCTGAATGTGCAAGAGACTTCGGTATGCCTATTGTTATGCATGACTACTTAACTGGTGGTTTTACTGCAAATACAACTTTAGCACATTACTGTCGTGATAATGGTTTATTACTACACATTCACCGAGCAATGCACGCAGTTATTGACCGTCAACGTAACCACGGTATCCACTTCCGTGTATTAGCTAAAACTCTTCGTATGTCAGGTGGTGACCACCTTCACTCTGGTACT??????????????????????????????????????????????????????????????????????????????????????????????????????????????????????????????????????????????????????????????????????????????????????????????????????????????????????????????????????????????????????????????????????????????????????????????????????????????????????????????????????????????????????????????????????????????
	'A01_XA_caB2_canada_BC_terr_924'               ??????????????????????????????????????????????????????????????????????????????????????????????????????????????????????????????????????????????????????????????????????????????????????????????????????????????????????????????????????????????????????????????gcgcaggtcaggggctg-gctcc-ttttgg-tgt-cagttgacttgactggg-cggg-tccaataccag-c-c-ggatt-caccttg----------------------------ccttct-a-gg--c-tt-gggg--ttc-tg-cc-ggctgtgaggggtggctgttta-actca-cttt-aagca-a-t-caattctgaaggcagat-ctata-g-gctggc--t-atgctggc-tgtagtctgattaaat--at-a-gacaactctcaacaacggatatcttggctcccgtaacgatgaagaacgcagcg----------------------------------------------------------------------------------------aaatgcgatacgtagtgtgaattgcagaattccgtgaaccatcgaatctttgaacgcaaattgcgctcgaggcctcggccaagagcatgtctgcctcagcgtcggc--tactaccctcaact-aagt-tt-cc--ta-t-----a---------------------------------------------------------------------------------------------------ca--cataggggatgccggttggatctggccgtccgg-tttg-c-c-t-tttagg-ttgccggtcag--ctgaaatacatt-cacgctct-gg-g-g---gctgc-tttc------------c-ttc---cgaggagaggcgagttccgatttg-gtaggtgacctttgccggttgcatgccttcgttgcccgttaagc-tttcc--agtatgcgttgtgcaggacgcc-ttt-tggctttcgacctgaggtcagg??????????????????????????????????????????????????????????????????????????????????ACTGTATGGACTGACGGTCTAACTAGTCTTGACCGTTACAAAGGGCGTTGTTATGATATTGAGCCAGTTGCTGGTGAAGAGAATCAATTTATTGCGTACGTAGCGTATCCTTTAGATCTTTTTGAAGAAGGTTCAGTAACAAACTTATTTACTTCTATTGTTGGTAACGTTTTTGGATTCAAAGCTCTTCGTGCATTACGTTTAGAAGATCTTCGTATCCCTCCTGCATATGTTAAAACATTCCAAGGACCTCCTCACGGAATTCAGGTAGAGCGTGATAAATTAAACAAATACGGTCGTTCTCTTTTAGGTTGTACTATTAAACCTAAATTAGGTCTTTCTGCAAAAAACTACGGTCGTGCTGTTTATGAATGTTTACGTGGTGGTTTAGACTTTACTAAAGATGATGAAAACGTAAACTCTCAACCATTTATGCGTTGGAGAGACCGTTTCGCATTCGTTGCGGAAGCAATTTATAAATCTCAAGCAGAAACAGGTGAAATTAAAGGACATTATCTAAACGCTACTGCTGGTACTGTTGAAGAAATGTTAAAACGTGCTGAATGTGCAAGAGACTTCGGTATGCCTATTGTTATGCATGACTACTTAACTGGTGGTTTTACTGCAAATACAACTTTAGCACATTACTGTCGTGATAATGGTTTATTACTACACATTCACCGAGCAATGCACGCAGTTATTGACCGTCAACGTAACCACGGTATCCACTTCCGTGTATTAGCTAAAACTCTTCGTATGTCAGGTGGTGACCACCTTCACTCTGGTACT??????????????????????????????????????????????????????????????????????????????????????????????????????????????????????????????????????????????????????????????????????????????????????????????????????????????????????????????????????????????????????????????????????????????????????????????????????????????????????????????????????????????????????????????????????????????
	'A01_XA_chC1_usa_ND_terr_536'                  ??????????????????????????????????????????????????????????????????????????????????????????????????????????????????????????????????????????????????????????????????????????????????????????????????????????????????????????????????????????????????????????????gcgcaggtcaggggctg-gctcc-ttttgg-tgt-cagttgacttgactggg-cggg-tccaataccag-c-c-ggatt-caccttg----------------------------ccttct-a-gg--c-tt-gggg--ttc-tg-cc-ggctgtgaggggtggctgttta-actca-cttt-aagca-a-t-caattctgaaggcagat-ctata-g-gctggc--t-atgctggc-tgtagtctgattaaat--at-a-gacaactctcaacaacggatatcttggctcccgtaacgatgaagaacgcagcg----------------------------------------------------------------------------------------aaatgcgatacgtagtgtgaattgcagaattccgtgaaccatcgaatctttgaacgcaaattgcgctcgaggcctcggccaagagcatgtctgcctcagcgtcggc--tactaccctcaact-aagt-tt-cc--ta-t-----a---------------------------------------------------------------------------------------------------ca--cataggggatgccggttggatctggccgtccgg-tttg-c-c-t-tttagg-ttgccggtcag--ctgaaatacatt-cacgctct-gg-g-g---gctgc-tttc------------c-ttc---cgaggagaggcgagttccgatttg-gtaggtgacctttgccggttgcatgccttcgttgcccgttaagc-tttcc--agtatgcgttgtgcaggacgcc-ttt-tggctttcgacctgaggtcagg??????????????????????????????????????????????????????????????????????????????????ACTGTATGGACTGACGGTCTAACTAGTCTTGACCGTTACAAAGGGCGTTGTTATGATATTGAGCCAGTTGCTGGTGAAGAGAATCAATTTATTGCGTACGTAGCGTATCCTTTAGATCTTTTTGAAGAAGGTTCAGTAACAAACTTATTTACTTCTATTGTTGGTAACGTTTTTGGATTCAAAGCTCTTCGTGCATTACGTTTAGAAGATCTTCGTATCCCTCCTGCATATGTTAAAACATTCCAAGGACCTCCTCACGGAATTCAGGTAGAGCGTGATAAATTAAACAAATACGGTCGTTCTCTTTTAGGTTGTACTATTAAACCTAAATTAGGTCTTTCTGCAAAAAACTACGGTCGTGCTGTTTATGAATGTTTACGTGGTGGTTTAGACTTTACTAAAGATGATGAAAACGTAAACTCTCAACCATTTATGCGTTGGAGAGACCGTTTCGCATTCGTTGCGGAAGCAATTTATAAATCTCAAGCAGAAACAGGTGAAATTAAAGGACATTATCTAAACGCTACTGCTGGTACTGTTGAAGAAATGTTAAAACGTGCTGAATGTGCAAGAGACTTCGGTATGCCTATTGTTATGCATGACTACTTAACTGGTGGTTTTACTGCAAATACAACTTTAGCACATTACTGTCGTGATAATGGTTTATTACTACACATTCACCGAGCAATGCACGCAGTTATTGACCGTCAACGTAACCACGGTATCCACTTCCGTGTATTAGCTAAAACTCTTCGTATGTCAGGTGGTGACCACCTTCACTCTGGTACT??????????????????????????????????????????????????????????????????????????????????????????????????????????????????????????????????????????????????????????????????????????????????????????????????????????????????????????????????????????????????????????????????????????????????????????????????????????????????????????????????????????????????????????????????????????????
	'A01_XA_chC2_usa_MT_terr_491'                  ??????????????????????????????????????????????????????????????????????????????????????????????????????????????????????????????????????????????????????????????????????????????????????????????????????????????????????????????????????????????????????????????gcgcaggtcaggggctg-gctcc-ttttgg-tgt-cagttgacttgactggg-cggg-tccaataccag-c-c-ggatt-caccttg----------------------------ccttct-a-gg--c-tt-gggg--ttc-tg-cc-ggctgtgaggggtggctgttta-actca-cttt-aagca-a-t-caattctgaaggcagat-ctata-g-gctggc--t-atgctggc-tgtagtctgattaaat--at-a-gacaactctcaacaacggatatcttggctcccgtaacgatgaagaacgcagcg----------------------------------------------------------------------------------------aaatgcgatacgtagtgtgaattgcagaattccgtgaaccatcgaatctttgaacgcaaattgcgctcgaggcctcggccaagagcatgtctgcctcagcgtcggc--tactaccctcaact-aagt-tt-cc--ta-t-----a---------------------------------------------------------------------------------------------------ca--cataggggatgccggttggatctggccgtccgg-tttg-c-c-t-tttagg-ttgccggtcag--ctgaaatacatt-cacgctct-gg-g-g---gctgc-tttc------------c-ttc---cgaggagaggcgagttccgatttg-gtaggtgacctttgccggttgcatgccttcgttgcccgttaagc-tttcc--agtatgcgttgtgcaggacgcc-ttt-tggctttcgacctgaggtcagg?????????????????????????????????????????????????????????????????????????????????????????????????????????????????????????????????????????????????????????????????????????????????????????????????????????????????????????????????????????????????????????????????????????????????????????????????????????????????????????????????????????????????????????????????????????????????????????????????????????????????????????????????????????????????????????????????????????????????????????????????????????????????????????????????????????????????????????????????????????????????????????????????????????????????????????????????????????????????????????????????????????????????????????????????????????????????????????????????????????????????????????????????????????????????????????????????????????????????????????????????????????????????????????????????????????????????????????????????????????????????????????????????????????????????????????????????????????????????????????????????????????????????????????????????????????????????????????????????????????????????????????????????????????????????????????????????????????????????????????????????????????????????????????????????????????????????????????????????????????????????????????????????????????????????????
	'A01_XA_chE3_usa_UT_terr_438'                  ??????????????????????????????????????????????????????????????????????????????????????????????????????????????????????????????????????????????????????????????????????????????????????????????????????????????????????????????????????????????????????????????gcgcaggtcaggggctg-gctcc-ttttgg-tgt-cagttgacttgactggg-cggg-tccaataccag-c-c-ggatt-caccttg----------------------------ccttct-a-gg--c-tt-gggg--ttc-tg-cc-ggctgtgaggggtggctgttta-actca-cttt-aagca-a-t-cgattctgaaggcagat-ctata-g-gctggc--t-atgctggc-tgtagactgattaatt--ac-a-gacaactctcaacaacggatatcttggctcccgtaacgatgaagaacgcagcg----------------------------------------------------------------------------------------aaatgcgatacgtagtgtgaattgcagaattccgtgaaccatcgaatctttgaacgcaaattgcgctcgaggcctcggccaagagcatgtctgcctcagcgtcggc--tactaccctcaact-aagt-tt-cc--ta-t-----a---------------------------------------------------------------------------------------------------ca--cataggggatgccggttggatctggccgtccgg-tttg-c-c-t-tttagg-ttgccggtcag--ctgaaatacatt-cacgctct-gg-g-g---gctgc-tttc------------c-ttc---cgaggagaggcgagttccgatttg-gtaggtgacctttgccggttgcatgccttcgttgcccgctaagc-ttccc--agtatgcgttgtgcaggacgcc-ttt-tggctttcgacctgaggtcagg?????????????????????????????????????????????????????????????????????????????????????????????????????????????????????????????????????????????????????????????????????????????????????????????????????????????????????????????????????????????????????????????????????????????????????????????????????????????????????????????????????????????????????????????????????????????????????????????????????????????????????????????????????????????????????????????????????????????????????????????????????????????????????????????????????????????????????????????????????????????????????????????????????????????????????????????????????????????????????????????????????????????????????????????????????????????????????????????????????????????????????????????????????????????????????????????????????????????????????????????????????????????????????????????????????????????????????????????????????????????????????????????????????????????????????????????????????????????????????????????????????????????????????????????????????????????????????????????????????????????????????????????????????????????????????????????????????????????????????????????????????????????????????????????????????????????????????????????????????????????????????????????????????????????????????
	'A01_XA_neochH1_usa_NV_terr_298'               ??????????????????????????????????????????????????????????????????????????????????????????????????????????????????????????????????????????????????????????????????????????????????????????????????????????????????????????????????????????????????????????????gcgcaggtcaggggctg-gctcc-ttttgg-tgt-cagttgacttgactggg-cggg-tccaataccag-c-c-ggatt-caccttg----------------------------ccttct-a-gg--c-tt-gggg--ttc-tg-cc-ggctgtgaggggtggctgttta-actca-cttt-aagca-a-t-caattctgaaggcagat-ctata-g-gctggc--t-atgctggc-tgtagtctgattaaat--at-a-gacaactctcaacaacggatatcttggctcccgtaacgatgaagaacgcagcg----------------------------------------------------------------------------------------aaatgcgatacgtagtgtgaattgcagaattccgtgaaccatcgaatctttgaacgcaaattgcgctcgaggcctcggccaagagcatgtctgcctcagcgtcggc--tactaccctcaact-aagt-tt-cc--ta-t-----a---------------------------------------------------------------------------------------------------ca--cataggggatgccggttggatctggccgtccgg-tttg-c-c-t-tttagg-ttgccggtcag--ctgaaatacatt-cacgctct-gg-g-g---gctgc-tttc------------c-ttc---cgaggagaggcgagttccgatttg-gtaggtgacctttgccggttgcatgccttcgttgcccgctaagc-tttcc--agtatgcgttgtgcaggacgcc-ttt-tggctttcgacctgaggtcagg??????????????????????????????????????????????????????????????????????????????????ACTGTATGGACTGACGGTCTAACTAGTCTTGACCGTTACAAAGGGCGTTGTTATGATATTGAGCCAGTTGCTGGTGAAGAGAATCAATTTATTGCGTACGTAGCGTATCCTTTAGATCTTTTTGAAGAAGGTTCAGTAACAAACTTATTTACTTCTATTGTTGGTAACGTTTTTGGATTCAAAGCTCTTCGTGCATTACGTTTAGAAGATCTTCGTATCCCTCCTGCATATGTTAAAACATTCCAAGGACCTCCTCACGGAATTCAGGTAGAGCGTGATAAATTAAACAAATACGGTCGTTCTCTTTTAGGTTGTACTATTAAACCTAAATTAGGTCTTTCTGCAAAAAACTACGGTCGTGCTGTTTATGAATGTTTACGTGGTGGTTTAGACTTTACTAAAGATGATGAAAACGTAAACTCTCAACCATTTATGCGTTGGAGAGACCGTTTCGCATTCGTTGCGGAAGCAATTTATAAATCTCAAGCAGAAACAGGTGAAATTAAAGGACATTATCTAAACGCTACTGCTGGTACTGTTGAAGAAATGTTAAAACGTGCTGAATGTGCAAGAGACTTCGGTATGCCTATTGTTATGCATGACTACTTAACTGGTGGTTTTACTGCAAATACAACTTTAGCACATTACTGTCGTGATAATGGTTTATTACTACACATTCACCGAGCAATGCACGCAGTTATTGACCGTCAACGTAACCACGGTATCCACTTCCGTGTATTAGCTAAAACTCTTCGTATGTCAGGTGGTGACCACCTTCACTCTGGTACT??????????????????????????????????????????????????????????????????????????????????????????????????????????????????????????????????????????????????????????????????????????????????????????????????????????????????????????????????????????????????????????????????????????????????????????????????????????????????????????????????????????????????????????????????????????????
	'A01_XA_stenoBM_kazak_Kark_terr_5043'          ??????????????????????????????????????????????????????????????????????????????????????????????????????????????????????????????????????????????????????????????????????????????????????????????????????????????????????????????????????????????????????????????gcgcaggtcaggggctg-gctcc-ttttgg-tgt-cagttgacttgactggg-cggg-tccaataccag-c-c-ggatt-caccttg----------------------------ccttct-a-gg--c-tt-gggg--ttc-tg-cc-ggctgtgaggggtggctgttta-actca-cttt-aagca-a-t-caattctgaaggcagat-ctata-g-gctggc--t-atgctggc-tgtagtctgattaaat--at-a-gacaactctcaacaacggatatcttggctcccgtaacgatgaagaacgcagcg----------------------------------------------------------------------------------------aaatgcgatacgtagtgtgaattgcagaattccgtgaaccatcgaatctttgaacgcaaattgcgctcgaggcctcggccaagagcatgtctgcctcagcgtcggc--tactaccctcaact-aagt-tt-cc--ta-t-----a---------------------------------------------------------------------------------------------------ca--cataggggatgccggttggatctggccgtccgg-tttg-c-c-t-tttagg-ttgccggtcag--ctgaaatacatt-cacgctct-gg-g-g---gctgc-tttc------------c-ttc---cgaggagaggcgagttccgatttg-gtaggtgacctttgccggttgcatgccttcgttgcccgctaagc-tttcc--agtatgcgttgtgcaggacgcc-ttt-tggctttcgacctgaggtcagg?????????????????????????????????????????????????????????????????????????????????????????????????????????????????????????????????????????????????????????????????????????????????????????????????????????????????????????????????????????????????????????????????????????????????????????????????????????????????????????????????????????????????????????????????????????????????????????????????????????????????????????????????????????????????????????????????????????????????????????????????????????????????????????????????????????????????????????????????????????????????????????????????????????????????????????????????????????????????????????????????????????????????????????????????????????????????????????????????????????????????????????????????????????????????????????????????????????????????????????????????????????????????????????????????????????????????????????????????????????????????????????????????????????????????????????????????????????????????????????????????????????????????????????????????????????????????????????????????????????????????????????????????????????????????????????????????????????????????????????????????????????????????????????????????????????????????????????????????????????????????????????????????????????????????????
	'A02_JN204735_URa2_Tuerk33620'                 ??????????????????????????????????????????????????????????????????????????????????????????????????????????????????????????????????????????????????????????????????????????????????????????????????????????????????????????????????????????????????????????????gcgtaggtcaggggctg-gctcc-ttttgg-tgt-cagttgacttgactggg-cggg-tccaatatcaa-t-c-ggatt-caccgcg----------------------------cctttc-a-gg--c-tc-gggg--ttc-tg-cc-ggttgtgaggggtggcggtt-a-actca-cttt-aagca-a-t-caattctgaagacagtt-ctatt-g-gctggc--t-ttgctggc-tataggctgaataact--aa-a-gacaactctcaacaacggatatcttggctcccgtaacgatgaagaacgcagcg----------------------------------------------------------------------------------------aaatgcgatacgtagtgtgaattgcagaattccgtgaaccatcgaatctttgaacgcaaattgcgctcgaggcctcggccaagagcatgtctgcctcagcgtcggc--tactaccctcaacc-aagt-tt-cc--ta-t-----t---------------------------------------------------------------------------------------------------ac--cataggggatgccggttggatctggccgtccgg-tttg-c-c-t-ttcagg-ttgccggtcag--ctgaaatacatt-cacgctct-gg-g-a---gctgc-tttc------------c-ttt---cgaggggaggcgagttccgatttg-gtaggtgacctttgccggttacatgccttcgttgcccgctaagc-ttccc--agtatgcgttgtgcaggacgcc-tt?????????????????????????????????????????????????????????????????????????????????????????????????????????????????????????????????????????????????????????????????????????????????????????????????????????????????????????????????????????????????????????????????????????????????????????????????????????????????????????????????????????????????????????????????????????????????????????????????????????????????????????????????????????????????????????????????????????????????????????????????????????????????????????????????????????????????????????????????????????????????????????????????????????????????????????????????????????????????????????????????????????????????????????????????????????????????????????????????????????????????????????????????????????????????????????????????????????????????????????????????????????????????????????????????????????????????????????????????????????????????????????????????????????????????????????????????????????????????????????????????????????????????????????????????????????????????????????????????????????????????????????????????????????????????????????????????????????????????????????????????????????????????????????????????????????????????????????????????????????????????????????????????????????????????????????????????????????????
	'A02_JN204756_URa2_Tuerk35770'                 ??????????????????????????????????????????????????????????????????????????????????????????????????????????????????????????????????????????????????????????????????????????????????????????????????????????????????????????????????????????????????????????????gcgtaggtcaggggctg-gctcc-ttttgg-tgt-cagttgacttgactggg-cggg-tccaatatcaa-t-c-ggatt-caccgcg----------------------------cctttc-a-gg--c-tc-gggg--ttc-tg-cc-ggttgtgaggggtggcggtt-a-actca-cttt-aagca-a-t-caattctgaagacagtt-ctatt-g-gctggc--t-ttgctggc-tataggctgaataact--aa-a-gacaactctcaacaacggatatcttggctcccgtaacgatgaagaacgcagcg----------------------------------------------------------------------------------------aaatgcgatacgtagtgtgaattgcagaattccgtgaaccatcgaatctttgaacgcaaattgcgctcgaggcctcggccaagagcatgtctgcctcagcgtcggc--tactaccctcaacc-aagt-tt-cc--ta-t-----t---------------------------------------------------------------------------------------------------ac--cataggggatgccggttggatctggccgtccgg-tttg-c-c-t-ttcagg-ttgccggtcag--ctgaaatacatt-cacgctct-gg-g-a---gctgc-tttc------------c-ttt---cgaggggaggcgagttccgatttg-gtaggtgacctttgccggttacatgccttcgttgcccgctaagc-ttccc--agtatgcgttgtgcagg?????????????????????????????????????????????????????????????????????????????????????????????????????????????????????????????????????????????????????????????????????????????????????????????????????????????????????????????????????????????????????????????????????????????????????????????????????????????????????????????????????????????????????????????????????????????????????????????????????????????????????????????????????????????????????????????????????????????????????????????????????????????????????????????????????????????????????????????????????????????????????????????????????????????????????????????????????????????????????????????????????????????????????????????????????????????????????????????????????????????????????????????????????????????????????????????????????????????????????????????????????????????????????????????????????????????????????????????????????????????????????????????????????????????????????????????????????????????????????????????????????????????????????????????????????????????????????????????????????????????????????????????????????????????????????????????????????????????????????????????????????????????????????????????????????????????????????????????????????????????????????????????????????????????????????????????????????????????????????
	'A02_JN204772_URa2_Tuerk42995'                 ??????????????????????????????????????????????????????????????????????????????????????????????????????????????????????????????????????????????????????????????????????????????????????????????????????????????????????????????????????????????????????????????gcgtaggtcaggggctg-gctcc-ttttgg-tgt-cagttgacttgactggg-cggg-tccaatatcaa-t-c-ggatt-caccgcg----------------------------cctttc-a-gg--c-tc-gggg--ttc-tg-cc-ggttgtgaggggtggcggtt-a-actca-cttt-aagca-a-t-caattctgaagacagtt-ctatt-g-gctggc--t-ttgctggc-tataggctgaataact--aa-a-gacaactctcaacaacggatatcttggctcccgtaacgatgaagaacgcagcg----------------------------------------------------------------------------------------aaatgcgatacgtagtgtgaattgcagaattccgtgaaccatcgaatctttgaacgcaaattgcgctcgaggcctcggccaagagcatgtctgcctcagcgtcggc--tactaccctcaacc-aagt-tt-cc--ta-t-----t---------------------------------------------------------------------------------------------------at--cataggggatgccggttggatctggccgtccgg-ttgg-c-c-t-ttcagg-ttgccggtcag--ctgaaatacatt-cacgctct-gg-g-a---gctgc-tttc------------c-ttt---cgaggggaggcgagttccgatttg-gtaggtgacctttgccggttacatgccttcgttgcccgctaagc-ttccc--agtatgcgttgtgcaggacgcc-tt?????????????????????????????????????????????????????????????????????????????????????????????????????????????????????????????????????????????????????????????????????????????????????????????????????????????????????????????????????????????????????????????????????????????????????????????????????????????????????????????????????????????????????????????????????????????????????????????????????????????????????????????????????????????????????????????????????????????????????????????????????????????????????????????????????????????????????????????????????????????????????????????????????????????????????????????????????????????????????????????????????????????????????????????????????????????????????????????????????????????????????????????????????????????????????????????????????????????????????????????????????????????????????????????????????????????????????????????????????????????????????????????????????????????????????????????????????????????????????????????????????????????????????????????????????????????????????????????????????????????????????????????????????????????????????????????????????????????????????????????????????????????????????????????????????????????????????????????????????????????????????????????????????????????????????????????????????????????
	'A02_JN204776_URa2_Tuerk43004'                 ??????????????????????????????????????????????????????????????????????????????????????????????????????????????????????????????????????????????????????????????????????????????????????????????????????????????????????????????????????????????????????????????gcgtaggtcaggggctg-gctcc-ttttgg-tgt-cagttgacttgactggg-cggg-tccaatatcaa-t-c-ggatt-caccgcg----------------------------cctttc-a-gg--c-tc-gggg--ttc-tg-cc-ggttgtgaggggtggcggtt-a-actca-cttt-aagca-a-t-caattctgaagacagtt-ctatt-g-gctggc--t-ttgctggc-tataggctgaataact--aa-a-gacaactctcaacaacggatatcttggctcccgtaacgatgaagaacgcagcg----------------------------------------------------------------------------------------aaatgcgatacgtagtgtgaattgcagaattccgtgaaccatcgaatctttgaacgcaaattgcgctcgaggcctcggccaagagcatgtctgcctcagcgtcggc--tactaccctcaacc-aagt-tt-cc--ta-t-----t---------------------------------------------------------------------------------------------------ac--cataggggatgccggttggatctggccgtccgg-tttg-c-c-t-ttcagg-ttgccggtcag--ctgaaatacatt-cacgctct-gg-g-a---gctgc-tttc------------c-ttt---cgaggggaggcgagttccgatttg-gtaggtgacctttgccggttacatgccttcgttgcccgctaagc-ttccc--agtatgcgttgtgcaggacgcc-tt?????????????????????????????????????????????????????????????????????????????????????????????????????????????????????????????????????????????????????????????????????????????????????????????????????????????????????????????????????????????????????????????????????????????????????????????????????????????????????????????????????????????????????????????????????????????????????????????????????????????????????????????????????????????????????????????????????????????????????????????????????????????????????????????????????????????????????????????????????????????????????????????????????????????????????????????????????????????????????????????????????????????????????????????????????????????????????????????????????????????????????????????????????????????????????????????????????????????????????????????????????????????????????????????????????????????????????????????????????????????????????????????????????????????????????????????????????????????????????????????????????????????????????????????????????????????????????????????????????????????????????????????????????????????????????????????????????????????????????????????????????????????????????????????????????????????????????????????????????????????????????????????????????????????????????????????????????????????
	'A02_JN204777_URa2_Tuerk43006'                 ??????????????????????????????????????????????????????????????????????????????????????????????????????????????????????????????????????????????????????????????????????????????????????????????????????????????????????????????????????????????????????????????gcgtaggtcaggggctg-gctcc-ttttgg-tgt-cagttgacttgactggg-cggg-tccaatatcaa-t-c-ggatt-caccgcg----------------------------cctttc-a-gg--c-tc-gggg--ttc-tg-cc-ggttgtgaggggtggcggtt-a-actca-cttt-aagca-a-t-caattctgaagacagtt-ctatt-g-gctggc--t-ttgctggc-tataggctgaataact--aa-a-gacaactctcaacaacggatatcttggctcccgtaacgatgaagaacgcagcg----------------------------------------------------------------------------------------aaatgcgatacgtagtgtgaattgcagaattccgtgaaccatcgaatctttgaacgcaaattgcgctcgaggcctcggccaagagcatgtctgcctcagcgtcggc--tactaccctcaacc-aagt-tt-cc--ta-t-----t---------------------------------------------------------------------------------------------------at--cataggggatgccggttggatctggccgtccgg-tttg-c-c-t-ttcagg-ttgccggtcag--ctgaaatacatt-cacgctct-gg-g-a---gctgc-tttc------------c-ttt---cgaggggaggcgagttccgatttg-gtaggtgacctttgccggttacatgccttcgttgcccgctaagc-ttccc--agtatgcgttgtgcaggacgcc-tt?????????????????????????????????????????????????????????????????????????????????????????????????????????????????????????????????????????????????????????????????????????????????????????????????????????????????????????????????????????????????????????????????????????????????????????????????????????????????????????????????????????????????????????????????????????????????????????????????????????????????????????????????????????????????????????????????????????????????????????????????????????????????????????????????????????????????????????????????????????????????????????????????????????????????????????????????????????????????????????????????????????????????????????????????????????????????????????????????????????????????????????????????????????????????????????????????????????????????????????????????????????????????????????????????????????????????????????????????????????????????????????????????????????????????????????????????????????????????????????????????????????????????????????????????????????????????????????????????????????????????????????????????????????????????????????????????????????????????????????????????????????????????????????????????????????????????????????????????????????????????????????????????????????????????????????????????????????????
	'A02_JN204779_URa2_Tuerk43011'                 ??????????????????????????????????????????????????????????????????????????????????????????????????????????????????????????????????????????????????????????????????????????????????????????????????????????????????????????????????????????????????????????????gcgtaggtcaggggctg-gctcc-ttttgg-tgt-cagttgacttgactggg-cggg-tccaatatcaa-t-c-ggatt-caccgcg----------------------------cctttc-a-gg--c-tc-gggg--ttc-tg-cc-ggttgtgaggggtggcggtt-a-actca-cttt-aagca-a-t-caattctgaagacagtt-ctatt-g-gctggc--t-ttgctggc-tataggctgaataact--aa-a-gacaactctcaacaacggatatcttggctcccgtaacgatgaagaacgcagcg----------------------------------------------------------------------------------------aaatgcgatacgtagtgtgaattgcagaattccgtgaaccatcgaatctttgaacgcaaattgcgctcgaggcctcggccaagagcatgtctgcctcagcgtcggc--tactaccctcaacc-aagt-tt-cc--ta-t-----t---------------------------------------------------------------------------------------------------ac--cataggggatgccggttggatctggccgtccgg-tttg-c-c-t-ttcagg-ttgccggtcag--ctgaaatacatt-cacgctct-gg-g-a---gctgc-tttc------------c-ttt---cgaggggaggcgagttccgatttg-gtaggtgacctttgccggttacatgccttcgttgcccgctaagc-ttccc--agtatgcgttgtgcaggacgcc-tt?????????????????????????????????????????????????????????????????????????????????????????????????????????????????????????????????????????????????????????????????????????????????????????????????????????????????????????????????????????????????????????????????????????????????????????????????????????????????????????????????????????????????????????????????????????????????????????????????????????????????????????????????????????????????????????????????????????????????????????????????????????????????????????????????????????????????????????????????????????????????????????????????????????????????????????????????????????????????????????????????????????????????????????????????????????????????????????????????????????????????????????????????????????????????????????????????????????????????????????????????????????????????????????????????????????????????????????????????????????????????????????????????????????????????????????????????????????????????????????????????????????????????????????????????????????????????????????????????????????????????????????????????????????????????????????????????????????????????????????????????????????????????????????????????????????????????????????????????????????????????????????????????????????????????????????????????????????????
	'A02_JN204782_URa2_Tuerk43015'                 ??????????????????????????????????????????????????????????????????????????????????????????????????????????????????????????????????????????????????????????????????????????????????????????????????????????????????????????????????????????????????????????????gcgtaggtcaggggctg-gctcc-ttttgg-tgt-cagttgacttgactggg-cggg-tccaatatcaa-t-c-ggatt-caccgcg----------------------------cctttc-a-gg--c-tc-gggg--ttc-tg-cc-ggttgtgaggggtggcggtt-a-actca-cttt-aagca-a-t-caattctgaagacagtt-ctatt-g-gctggc--t-ttgctggc-tataggctgaataact--aa-a-gacaactctcaacaacggatatcttggctcccgtaacgatgaagaacgcagcg----------------------------------------------------------------------------------------aaatgcgatacgtagtgtgaattgcagaattccgtgaaccatcgaatctttgaacgcaaattgcgctcgaggcctcggccaagagcatgtctgcctcagcgtcggc--tactaccctcaacc-aagt-tt-cc--ta-t-----t---------------------------------------------------------------------------------------------------ac--cataggggatgccggttggatctggccgtccgg-tttg-c-c-t-ttcagg-ttgccggtcag--ctgaaatacatt-cacgctct-gg-g-a---gctgc-tttc------------c-ttt---cgaggggaggcgagttccgatttg-gtaggtgacctttgccggttacatgccttcgttgcccgctaagc-ttccc--agtatgcgttgtgcaggacgcc-tt?????????????????????????????????????????????????????????????????????????????????????????????????????????????????????????????????????????????????????????????????????????????????????????????????????????????????????????????????????????????????????????????????????????????????????????????????????????????????????????????????????????????????????????????????????????????????????????????????????????????????????????????????????????????????????????????????????????????????????????????????????????????????????????????????????????????????????????????????????????????????????????????????????????????????????????????????????????????????????????????????????????????????????????????????????????????????????????????????????????????????????????????????????????????????????????????????????????????????????????????????????????????????????????????????????????????????????????????????????????????????????????????????????????????????????????????????????????????????????????????????????????????????????????????????????????????????????????????????????????????????????????????????????????????????????????????????????????????????????????????????????????????????????????????????????????????????????????????????????????????????????????????????????????????????????????????????????????????
	'A02_JN204790_URa2_Tuerk43032'                 ??????????????????????????????????????????????????????????????????????????????????????????????????????????????????????????????????????????????????????????????????????????????????????????????????????????????????????????????????????????????????????????????gcgcaggtcaggggctg-gctcc-tattgg-tgt-cagttgacttgactggg-cggg-tccaatatcaa-t-c-ggatt-caccgcg----------------------------cctttc-a-gg--c-tc-gggg--ttc-tg-cc-ggttgtgaggggtggcggtt-a-actca-cttt-aagca-a-t-caatcctgaagacagtt-ctatt-g-gctggc--t-ttgctggc-tataggctgaataact--aa-a-gacaactctcaacaacggatatcttggctcccgtaacgatgaagaacgcagcg----------------------------------------------------------------------------------------aaatgcgatacgtagtgtgaattgcagaattccgtgaaccatcgaatctttgaacgcaaattgcgctcgaggcctcggccaagagcatgtctgcctcagcgtcggc--tactaccctcaacc-aagt-tt-cc--ta-t-----t---------------------------------------------------------------------------------------------------at--cataggggatgccggttggatctggccgtccgg-tttg-c-c-t-ttcagg-ttgccggtcag--ctgaaatacatt-cacgctct-gg-g-a---gctgc-tttc------------c-ttt---cgaggggaggcgagttccgatttg-gtaggtgacctctgccggtcacatgccttcgttgcccgctaagc-ttccc--agtacgcgttgtgcaggacgcc-tt?????????????????????????????????????????????????????????????????????????????????????????????????????????????????????????????????????????????????????????????????????????????????????????????????????????????????????????????????????????????????????????????????????????????????????????????????????????????????????????????????????????????????????????????????????????????????????????????????????????????????????????????????????????????????????????????????????????????????????????????????????????????????????????????????????????????????????????????????????????????????????????????????????????????????????????????????????????????????????????????????????????????????????????????????????????????????????????????????????????????????????????????????????????????????????????????????????????????????????????????????????????????????????????????????????????????????????????????????????????????????????????????????????????????????????????????????????????????????????????????????????????????????????????????????????????????????????????????????????????????????????????????????????????????????????????????????????????????????????????????????????????????????????????????????????????????????????????????????????????????????????????????????????????????????????????????????????????????
	'A02_JX036160_Trebouxia_lichenSp_hap2'         ??????????????????????????????????????????????????????????????????????????????????????????????????????????????????????????????????????????????????????????????????????????????????????????????????????????????????????????????????????????????????????????????gcgtaggtcaggggctg-gctcc-ttttgg-tgt-cagttgacttgactggg-cggg-tccaatatcaa-c-c-ggatt-caccgcg----------------------------cctttc-a-gg--c-tc-gggg--ttc-tg-cc-ggttgtgaggggtggcggtt-a-actca-cttt-aagca-a-t-caaatctgaagacagtt-ctatt-g-gctggc--t-ttgctggc-tataggctgaataact--aa-a-gacaactctcaacaacggatatcttggctcccgtaacgatgaagaacgcagcg----------------------------------------------------------------------------------------aaatgcgatacgtagtgtgaattgcagaattccgtgaaccatcgaatctttgaacgcaaattgcgctcgaggcctcggccaagagcatgtctgcctcagcgtcggc--tactaccctcaacc-aagt-tt-cc--ta-t-----t---------------------------------------------------------------------------------------------------at--cataggggatgccggttggatctggccgtccgg-tttg-c-c-t-ttcagg-ttgccggtcag--ctgaaatacatt-cacgctct-gg-g-c---gctgc-tttc------------c-ttt---cgaggggaggcgagttccgatttg-gtaggtgacctttgccggttacatgccttcgttgcccgctaagc-ttccc--agtatgctttgtgcaggacgcc-ttt-tggctttcgacctgaggtcagg?????????????????????????????????????????????????????????????????????????????????????????????????????????????????????????????????????????????????????????????????????????????????????????????????????????????????????????????????????????????????????????????????????????????????????????????????????????????????????????????????????????????????????????????????????????????????????????????????????????????????????????????????????????????????????????????????????????????????????????????????????????????????????????????????????????????????????????????????????????????????????????????????????????????????????????????????????????????????????????????????????????????????????????????????????????????????????????????????????????????????????????????????????????????????????????????????????????????????????????????????????????????????????????????????????????????????????????????????????????????????????????????????????????????????????????????????????????????????????????????????????????????????????????????????????????????????????????????????????????????????????????????????????????????????????????????????????????????????????????????????????????????????????????????????????????????????????????????????????????????????????????????????????????????????????
	'A02_JX036168_Trebouxia_LecidGreenii_hap6'     ??????????????????????????????????????????????????????????????????????????????????????????????????????????????????????????????????????????????????????????????????????????????????????????????????????????????????????????????????????????????????????????????gcgcaggtcaggggctg-gctcc-ttttgg-tgt-cagttgacttgactggg-cggg-tccaatatcaa-t-c-ggatt-caccgcg----------------------------cctttc-a-gg--c-tc-gggg--ttc-tg-cc-ggttgtgaggggtggcggtt-a-actca-cttt-aagca-a-t-caattctgaagacagtt-ctatt-g-gctggc--t-ttgctggc-tataggctgaataact--aa-a-gacaactctcaacaacggatatcttggctcccgtaacgatgaagaacgcagcg----------------------------------------------------------------------------------------aaatgcgatacgtagtgtgaattgcagaattccgtgaaccatcgaatctttgaacgcaaattgcgctcgaggcctcggccaagagcatgtctgcctcagcgtcggc--tactaccctcaacc-aagt-tt-cc--ta-t-----t---------------------------------------------------------------------------------------------------at--cataggggatgccggttggatctggccgtccgg-tttg-c-c-t-ttcagg-ttgccggtcag--ctgaaatacatt-cacgctct-gg-g-a---gctgc-tttc------------c-ttt---tgaggggaggcgagttccgatttg-gtaggtgacctttgccggttacatgccttcgttgcccgctaagc-ttccc--agtatgcgttgtgcaggacgcc-ttt-tggctttcgacctgaggtcagg?????????????????????????????????????????????????????????????????????????????????????????????????????????????????????????????????????????????????????????????????????????????????????????????????????????????????????????????????????????????????????????????????????????????????????????????????????????????????????????????????????????????????????????????????????????????????????????????????????????????????????????????????????????????????????????????????????????????????????????????????????????????????????????????????????????????????????????????????????????????????????????????????????????????????????????????????????????????????????????????????????????????????????????????????????????????????????????????????????????????????????????????????????????????????????????????????????????????????????????????????????????????????????????????????????????????????????????????????????????????????????????????????????????????????????????????????????????????????????????????????????????????????????????????????????????????????????????????????????????????????????????????????????????????????????????????????????????????????????????????????????????????????????????????????????????????????????????????????????????????????????????????????????????????????????
	'A02_JX036180_Trebouxia_Austrolecia_hap8'      ??????????????????????????????????????????????????????????????????????????????????????????????????????????????????????????????????????????????????????????????????????????????????????????????????????????????????????????????????????????????????????????????gcgtaggtcaggggctg-gctcc-ttttga-tgt-cagttgacttgactggg-cggg-tccaatatcaa-t-c-ggatt-caccgcg----------------------------cctttc-a-gg--c-tc-gggg--ttc-tg-cc-ggttgtgaggggtggcggtt-a-actca-cttt-aagca-a-t-caattctgaagacagtt-ctatt-g-gctggc--t-ttgctggc-tataggctgaataact--aa-a-gacaactctcaacaacggatatcttggctcccgtaacgatgaagaacgcagcg----------------------------------------------------------------------------------------aaatgcgatacgtagtgtgaattgcagaattccgtgaaccatcgaatctttgaacgcaaattgcgctcgaggcctcggccaagagcatgtctgcctcagcgtcggc--tactaccctcaacc-aagt-tt-cc--ta-t-----t---------------------------------------------------------------------------------------------------ac--cataggggatgccggttggatctggccgtccgg-tttg-c-c-t-ttcagg-ttgccggtcag--ctgaaatacatt-cacgctct-gg-g-a---gctgc-tttc------------c-ttt---cgaggggaggcgagttccgatttg-gtaggtgacctttgccggttacatgccttcgttgcccgctaagc-ttccc--agtatgcgttgtgcaggacgcc-ttt-tggctttcgacctgaggtcagg?????????????????????????????????????????????????????????????????????????????????????????????????????????????????????????????????????????????????????????????????????????????????????????????????????????????????????????????????????????????????????????????????????????????????????????????????????????????????????????????????????????????????????????????????????????????????????????????????????????????????????????????????????????????????????????????????????????????????????????????????????????????????????????????????????????????????????????????????????????????????????????????????????????????????????????????????????????????????????????????????????????????????????????????????????????????????????????????????????????????????????????????????????????????????????????????????????????????????????????????????????????????????????????????????????????????????????????????????????????????????????????????????????????????????????????????????????????????????????????????????????????????????????????????????????????????????????????????????????????????????????????????????????????????????????????????????????????????????????????????????????????????????????????????????????????????????????????????????????????????????????????????????????????????????????
	'A02_JX036194_Trebouxia_Austrolecia_hap9'      ??????????????????????????????????????????????????????????????????????????????????????????????????????????????????????????????????????????????????????????????????????????????????????????????????????????????????????????????????????????????????????????????gcgtaggtcaggggctg-gctcc-tttcgg-tgt-cagttgacttgactggg-cggg-tccaatatcaa-t-c-ggatt-caccgcg----------------------------cctttc-a-gg--c-tc-gggg--ttc-tg-cc-ggttgtgaggggtggcggtt-a-actca-cttt-aagca-a-t-caattctgaagacagtt-ctatt-g-gctggc--t-ttgctggc-tataggctgaataact--aa-a-gacaactctcaacaacggatatcttggctcccgtaacgatgaagaacgcagcg----------------------------------------------------------------------------------------aaatgcgatacgtagtgtgaattgcagaattccgtgaaccatcgaatctttgaacgcaaattgcgctcgaggcctcggccaagagcatgtctgcctcagcgtcggc--tactaccctcaacc-aagt-tt-cc--ta-t-----t---------------------------------------------------------------------------------------------------ac--cataggggatgccggttggatctggccgtccgg-tttg-c-c-t-ttcagg-ttgccggtcag--ctgaaatacatt-cacgctct-gg-g-a---gctgc-tttc------------c-ttt---cgaggggaggcgagttccgatttg-gtaggtgacctttgccggttacatgccttcgttgcccgctaagc-ttccc--agtatgcgttgtgcaggacgcc-ttt-tggctttcgacctgaggtcagg?????????????????????????????????????????????????????????????????????????????????????????????????????????????????????????????????????????????????????????????????????????????????????????????????????????????????????????????????????????????????????????????????????????????????????????????????????????????????????????????????????????????????????????????????????????????????????????????????????????????????????????????????????????????????????????????????????????????????????????????????????????????????????????????????????????????????????????????????????????????????????????????????????????????????????????????????????????????????????????????????????????????????????????????????????????????????????????????????????????????????????????????????????????????????????????????????????????????????????????????????????????????????????????????????????????????????????????????????????????????????????????????????????????????????????????????????????????????????????????????????????????????????????????????????????????????????????????????????????????????????????????????????????????????????????????????????????????????????????????????????????????????????????????????????????????????????????????????????????????????????????????????????????????????????????
	'A02_JX036208_Trebouxia_Austrolecia_hap10'     ??????????????????????????????????????????????????????????????????????????????????????????????????????????????????????????????????????????????????????????????????????????????????????????????????????????????????????????????????????????????????????????????gcgcaggtcaggggctg-gctcc-ttttgg-tgt-cagttgacttgactggg-cggg-tccaatatcaa-t-c-ggatt-caccgcg----------------------------cctttc-a-gg--c-tc-gggg--ttc-tg-cc-ggttgtgaggggtggcggtt-a-actca-cttt-aagca-a-t-caattctgaagacagtt-ctatt-g-gctggc--t-ttgctggc-tataggctgaataact--aa-a-gacaactctcaacaacggatatcttggctcccgtaacgatgaagaacgcagcg----------------------------------------------------------------------------------------aaatgcgatacgtagtgtgaattgcagaattccgtgaaccatcgaatctttgaacgcaaattgcgctcgaggcctcggccaagagcatgtctgcctcagcgtcggc--tactaccctcaacc-aagt-tt-cc--ta-t-----t---------------------------------------------------------------------------------------------------at--cataggggatgccggttggatctggccgtccgg-tttg-c-c-t-ttcagg-ttgccggtcag--ctgaaatacatt-cacgctct-gg-g-a---gctgc-tttc------------c-ttt---cgaggggaggcgagttccgatttg-gtaggtgacctttgccggttacatgccttcgttgcccgctaagc-ttccc--agtatgcgttgtgcaggacgcc-ttt-tggctttcgacctgaggtcagg?????????????????????????????????????????????????????????????????????????????????????????????????????????????????????????????????????????????????????????????????????????????????????????????????????????????????????????????????????????????????????????????????????????????????????????????????????????????????????????????????????????????????????????????????????????????????????????????????????????????????????????????????????????????????????????????????????????????????????????????????????????????????????????????????????????????????????????????????????????????????????????????????????????????????????????????????????????????????????????????????????????????????????????????????????????????????????????????????????????????????????????????????????????????????????????????????????????????????????????????????????????????????????????????????????????????????????????????????????????????????????????????????????????????????????????????????????????????????????????????????????????????????????????????????????????????????????????????????????????????????????????????????????????????????????????????????????????????????????????????????????????????????????????????????????????????????????????????????????????????????????????????????????????????????????
	'A02_JX036210_Trebouxia_Austrolecia_hap1'      ??????????????????????????????????????????????????????????????????????????????????????????????????????????????????????????????????????????????????????????????????????????????????????????????????????????????????????????????????????????????????????????????gcgtaggtcaggggctg-gctcc-ttttgg-tgt-cagttgacttgactggg-cggg-tccaatatcaa-t-c-ggatt-caccgcg----------------------------cctttc-a-gg--c-tc-gggg--ttc-tg-cc-ggttgtgaggggtggcggtt-a-actca-cttt-aagca-a-t-caattctgaagacagtt-ctatt-g-gctggc--t-ttgctggc-tataggctgaataact--aa-a-gacaactctcaacaacggatatcttggctcccgtaacgatgaagaacgcagcg----------------------------------------------------------------------------------------aaatgcgatacgtagtgtgaattgcagaattccgtgaaccatcgaatctttgaacgcaaattgcgctcgaggcctcggccaagagcatgtctgcctcagcgtcggc--tactaccctcaacc-aagt-tt-cc--ta-t-----t---------------------------------------------------------------------------------------------------at--cataggggatgccggttggatctggccgtccgg-tttg-c-c-t-ttcagg-ttgccggtcag--ctgaaatacatt-cacgctct-gg-g-a---gctgc-tttc------------c-ttt---cgaggggaggcgagttccgatttg-gtaggtgacctttgccggttacatgccttcgttgcccgctaagc-ttccc--agtatgcgttgtgcaggacgcc-ttt-tggctttcgacctgaggtcagg?????????????????????????????????????????????????????????????????????????????????????????????????????????????????????????????????????????????????????????????????????????????????????????????????????????????????????????????????????????????????????????????????????????????????????????????????????????????????????????????????????????????????????????????????????????????????????????????????????????????????????????????????????????????????????????????????????????????????????????????????????????????????????????????????????????????????????????????????????????????????????????????????????????????????????????????????????????????????????????????????????????????????????????????????????????????????????????????????????????????????????????????????????????????????????????????????????????????????????????????????????????????????????????????????????????????????????????????????????????????????????????????????????????????????????????????????????????????????????????????????????????????????????????????????????????????????????????????????????????????????????????????????????????????????????????????????????????????????????????????????????????????????????????????????????????????????????????????????????????????????????????????????????????????????????
	'A02_JX036211_Trebouxia_SarcogynePrivigna_hap1' ??????????????????????????????????????????????????????????????????????????????????????????????????????????????????????????????????????????????????????????????????????????????????????????????????????????????????????????????????????????????????????????????gcgtaggtcaggggctg-gctcc-ttttgg-tgt-cagttgacttgactggg-cggg-tccaatatcaa-t-c-ggatt-caccgcg----------------------------cctttc-a-gg--c-tc-gggg--ttc-tg-cc-ggttgtgagggggggcggtt-a-actca-cttt-aagca-a-t-caattctgaagacagat-ctatt-g-gctggc--t-ttgctggc-tataggctgaataact--aa-a-gacaactctcaacaacggatatcttggctcccgtaacgatgaagaacgcagcg----------------------------------------------------------------------------------------aaatgcgatacgtagtgtgaattgcagaattccgtgaaccatcgaatctttgaacgcaaattgcgctcgaggcctcggccaagagcatgtctgcctcagcgtcggc--tactaccctcaacc-aagt-tt-cc--ta-t-----t---------------------------------------------------------------------------------------------------ac--cataggggatgccggttggatctggccgtccgg-tttg-c-c-t-ttcagg-ttgccggtcag--ctgaaatacatt-cacgctct-gg-g-a---gctgc-tttc------------c-ttt---cgaggggaggcgagttccgatttg-gtaggtgacctttgccggttacatgccttcgttgcccgctaagc-ttccc--agtatgcgttgtgcaggacgcc-ttt-tggctttcgacctgaggtcagg?????????????????????????????????????????????????????????????????????????????????????????????????????????????????????????????????????????????????????????????????????????????????????????????????????????????????????????????????????????????????????????????????????????????????????????????????????????????????????????????????????????????????????????????????????????????????????????????????????????????????????????????????????????????????????????????????????????????????????????????????????????????????????????????????????????????????????????????????????????????????????????????????????????????????????????????????????????????????????????????????????????????????????????????????????????????????????????????????????????????????????????????????????????????????????????????????????????????????????????????????????????????????????????????????????????????????????????????????????????????????????????????????????????????????????????????????????????????????????????????????????????????????????????????????????????????????????????????????????????????????????????????????????????????????????????????????????????????????????????????????????????????????????????????????????????????????????????????????????????????????????????????????????????????????????
	'A02_JX036213_Trebouxia_BuelliaFrigida_hap12'  ??????????????????????????????????????????????????????????????????????????????????????????????????????????????????????????????????????????????????????????????????????????????????????????????????????????????????????????????????????????????????????????????gcgcaggtcaggggctg-gctcc-ttttgg-tgt-cagttgacttgactggg-cggg-tccaatatcaa-t-c-ggatt-caccgcg----------------------------cctttc-a-gg--c-tc-gggg--ttc-tg-cc-ggttgtgaggggtggcggtt-a-actca-cttt-aagcg-a-t-caattctgaagacagtt-ctatt-g-gctggc--t-ttgctggc-tataggctgaataact--aa-a-gacaactctcaacaacggatatcttggctcccgtaacgatgaagaacgcagcg----------------------------------------------------------------------------------------aaatgcgatacgtagtgtgaattgcagaattccgtgaaccatcgaatctttgaacgcaaattgcgctcgaggcctcggccaagagcatgtctgcctcagcgtcggctatactaccctcaacc-aagt-tt-cc--ta-t-----t---------------------------------------------------------------------------------------------------at--cataggggatgccggttggatctggccgtccgg-tttg-c-c-t-ttcagg-ttgccggtcag--ctgaaatacatt-cacgctct-gg-g-a---gctgc-tttc------------c-ttt---cgaggggaggcgagttccgatttg-gtaggtgacctttgccggttacatgccttcgttgcccgctaagc-ttccc--agtatgcgttgtgcaggacgcc-ttt-tggctttcgacctgaggtcagg?????????????????????????????????????????????????????????????????????????????????????????????????????????????????????????????????????????????????????????????????????????????????????????????????????????????????????????????????????????????????????????????????????????????????????????????????????????????????????????????????????????????????????????????????????????????????????????????????????????????????????????????????????????????????????????????????????????????????????????????????????????????????????????????????????????????????????????????????????????????????????????????????????????????????????????????????????????????????????????????????????????????????????????????????????????????????????????????????????????????????????????????????????????????????????????????????????????????????????????????????????????????????????????????????????????????????????????????????????????????????????????????????????????????????????????????????????????????????????????????????????????????????????????????????????????????????????????????????????????????????????????????????????????????????????????????????????????????????????????????????????????????????????????????????????????????????????????????????????????????????????????????????????????????????????
	'A02_JX036217_Trebouxia_LecanoraSp_hap4'       ??????????????????????????????????????????????????????????????????????????????????????????????????????????????????????????????????????????????????????????????????????????????????????????????????????????????????????????????????????????????????????????????gcgtaggtcaggggctg-gctcc-ttttgg-tgt-cagttgacttgactggg-cggg-tccaatatcaa-t-c-ggatt-caccgcg----------------------------cctttc-a-gg--c-tc-gggg--ttc-tg-cc-ggttgtgaggggtggcggtt-a-actca-cttt-aagca-a-t-caattctgaagacagtt-ctatt-g-gctggc--t-ttgctggc-tataggctgaataact--aa-a-gacaactctcaacaacggatatcttggctcccgtaacgatgaagaacgcagcg----------------------------------------------------------------------------------------aaatgcgatacgtagtgtgaattgcagaattccgtgaaccatcgaatctttgaacgcaaattgcgctcgaggcctcggccaagagcatgtctgcctcagcgtcggc--tactaccctcaacc-aagt-tt-cc--ta-t-----t---------------------------------------------------------------------------------------------------ac--cataggggatgccggttggatctggccgtccgg-tttg-c-c-t-ttcagg-ttgccggtcag--ctgaaatacatt-cacgctct-gg-g-a---gctgc-tttc------------c-ttt---cgaggggaggcgagttccgatttg-gtaggtgacctttgccggttacatgccttcgttgcccgctaagc-ttccc--agtatgcgttgtgcaggacgcc-ttt-tggctttcgacctgaggtcagg?????????????????????????????????????????????????????????????????????????????????????????????????????????????????????????????????????????????????????????????????????????????????????????????????????????????????????????????????????????????????????????????????????????????????????????????????????????????????????????????????????????????????????????????????????????????????????????????????????????????????????????????????????????????????????????????????????????????????????????????????????????????????????????????????????????????????????????????????????????????????????????????????????????????????????????????????????????????????????????????????????????????????????????????????????????????????????????????????????????????????????????????????????????????????????????????????????????????????????????????????????????????????????????????????????????????????????????????????????????????????????????????????????????????????????????????????????????????????????????????????????????????????????????????????????????????????????????????????????????????????????????????????????????????????????????????????????????????????????????????????????????????????????????????????????????????????????????????????????????????????????????????????????????????????????
	'A02_JX036231_Trebouxia_RhizoplacaMacleanii_ha' ??????????????????????????????????????????????????????????????????????????????????????????????????????????????????????????????????????????????????????????????????????????????????????????????????????????????????????????????????????????????????????????????gcgcaggtcaggggctg-gctcc-ttttgg-tgt-cagttgacttgactggg-cggg-tccaatatcaa-t-c-ggatt-caccgcg----------------------------cctttc-a-gg--c-tc-gggg--ttc-tg-cc-ggttgtgaggggtggcggtt-a-actca-cttt-aagcg-a-t-caattctgaagacagtt-ctatt-g-gctggc--t-ttgctggc-tataggctgaataact--aa-a-gacaactctcaacaacggatatcttggctcccgtaacgatgaagaacgcagcg----------------------------------------------------------------------------------------aaatgcgatacgtagtgtgaattgcagaattccgtgaaccatcgaatctttgaacgcaaattgcgctcgaggcctcggccaagagcatgtctgcctcagcgtcggctatactaccctcaacc-aagt-tt-cc--ta-t-----t---------------------------------------------------------------------------------------------------at--cataggggatgccggttggatctggccgtccgg-tttg-c-c-t-ttcagg-ttgccggtcag--ctgaaatacatt-cacgccct-gg-g-a---gctgc-tttc------------c-ttt---cgaggggaggcgagttccgatttg-gtaggtgacctttgccggttacatgccttcgttgcccgctaagc-ttccc--agtatgcgttgtgcaggacgcc-ttt-tggctttcgacctgaggtcagg?????????????????????????????????????????????????????????????????????????????????????????????????????????????????????????????????????????????????????????????????????????????????????????????????????????????????????????????????????????????????????????????????????????????????????????????????????????????????????????????????????????????????????????????????????????????????????????????????????????????????????????????????????????????????????????????????????????????????????????????????????????????????????????????????????????????????????????????????????????????????????????????????????????????????????????????????????????????????????????????????????????????????????????????????????????????????????????????????????????????????????????????????????????????????????????????????????????????????????????????????????????????????????????????????????????????????????????????????????????????????????????????????????????????????????????????????????????????????????????????????????????????????????????????????????????????????????????????????????????????????????????????????????????????????????????????????????????????????????????????????????????????????????????????????????????????????????????????????????????????????????????????????????????????????????
	'A02_JX036259_Trebouxia_RhizoplacaMacleanii_7' ??????????????????????????????????????????????????????????????????????????????????????????????????????????????????????????????????????????????????????????????????????????????????????????????????????????????????????????????????????????????????????????????gcgtaggtcaggggctg-gctcc-ttttgg-tgt-cagttgacttgactggg-cggg-tccaatatcaa-t-c-ggatt-caccgcg----------------------------cctttc-a-gg--c-tc-gggg--ttc-tg-cc-ggttgtgaggggtggcggtt-a-actca-cttt-aagca-a-t-caattctgaagacagtt-ctatt-g-gctggc--t-ttgctggc-tataggctgaataact--aa-a-gacaactctcaacaacggatatcttggctcccgtaacgatgaagaacgcagcg----------------------------------------------------------------------------------------aaatgcgatacgtagtgtgaattgcagaattccgtgaaccatcgaatctttgaacgcaaattgcgctcgaggcctcggccaagagcatgtctgcctcagcgtcggc--tactaccctcaacc-aagt-tt-cc--ta-t-----t---------------------------------------------------------------------------------------------------at--cataggggatgccggttggatctggccgtccgg-tttg-c-c-t-ttcagg-ttgccggtcag--ctgaaatacatt-cacgctct-gg-g-a---gctgc-tttc------------c-ttt---cgaggggaggcgagttccgatttg-gtaggtgacctttgccggttacatgccttcgttgcccgctaagc-ttccc--agtatgcgttgtgcaggccgcc-ttt-tggctttcgacctgaggtcagg?????????????????????????????????????????????????????????????????????????????????????????????????????????????????????????????????????????????????????????????????????????????????????????????????????????????????????????????????????????????????????????????????????????????????????????????????????????????????????????????????????????????????????????????????????????????????????????????????????????????????????????????????????????????????????????????????????????????????????????????????????????????????????????????????????????????????????????????????????????????????????????????????????????????????????????????????????????????????????????????????????????????????????????????????????????????????????????????????????????????????????????????????????????????????????????????????????????????????????????????????????????????????????????????????????????????????????????????????????????????????????????????????????????????????????????????????????????????????????????????????????????????????????????????????????????????????????????????????????????????????????????????????????????????????????????????????????????????????????????????????????????????????????????????????????????????????????????????????????????????????????????????????????????????????????
	'A02_JX036272_Trebouxia_BuelliaFrigida_hap5'   ??????????????????????????????????????????????????????????????????????????????????????????????????????????????????????????????????????????????????????????????????????????????????????????????????????????????????????????????????????????????????????????????gcgtaggtcaggggctg-gctcc-ttttgg-tgt-cagttgacttgactggg-cggg-tccaatatcaa-t-c-ggatt-caccgcg----------------------------cctttc-a-gg--c-tc-gggg--ttc-tg-cc-ggttgtgaggggtggcggtt-a-actca-cttt-aagca-a-t-caaatctgaagacagtt-ctatt-g-gctggc--t-ttgctggc-tataggctgaataact--aa-a-gacaactctcaacaacggatatcttggctcccgtaacgatgaagaacgcagcg----------------------------------------------------------------------------------------aaatgcgatacgtagtgtgaattgcagaattccgtgaaccatcgaatctttgaacgcaaattgcgctcgaggcctcggccaagagcatgtctgcctcagcgtcggc--tactaccctcaacc-aagt-tt-cc--ta-t-----t---------------------------------------------------------------------------------------------------at--cataggggatgccggttggatctggccgtccgg-ttgg-c-c-t-ttcagg-ttgccggtcag--ctgaaatacatt-cacgctct-gg-g-a---gctgc-tttc------------c-ttt---cgaggggaggcgagttccgatttg-gtaggtgacctttgccggttacatgccttcgttgcccgctaagc-ttccc--agtatgcgttgtgcaggacgcc-ttt-tggctttcgacctgaggtcagg?????????????????????????????????????????????????????????????????????????????????????????????????????????????????????????????????????????????????????????????????????????????????????????????????????????????????????????????????????????????????????????????????????????????????????????????????????????????????????????????????????????????????????????????????????????????????????????????????????????????????????????????????????????????????????????????????????????????????????????????????????????????????????????????????????????????????????????????????????????????????????????????????????????????????????????????????????????????????????????????????????????????????????????????????????????????????????????????????????????????????????????????????????????????????????????????????????????????????????????????????????????????????????????????????????????????????????????????????????????????????????????????????????????????????????????????????????????????????????????????????????????????????????????????????????????????????????????????????????????????????????????????????????????????????????????????????????????????????????????????????????????????????????????????????????????????????????????????????????????????????????????????????????????????????????
	'A02_RH_chryA_usa_CO_saxi_8625'                ??????????????????????????????????????????????????????????????????????????????????????????????????????????????????????????????????????????????????????????????????????????????????????????????????????????????????????????????????????????????????????????????gcgcaggtcaggggctg-gctcc-ttttgg-tgt-cagttgacttgactggg-cggg-tccaatatcaa-t-c-ggatt-caccgcg----------------------------cctttc-a-gg--c-tc-gggg--ttc-tg-cc-ggttgtgaggggtggcggtt-a-actca-cttt-aagca-a-t-caattctgaagacagtt-ctatt-g-gctggc--t-ttgctggc-tataggctgaataact--aa-a-gacaactctcaacaacggatatcttggctcccgtaacgatgaagaacgcagcg----------------------------------------------------------------------------------------aaatgcgatacgtagtgtgaattgcagaattccgtgaaccatcgaatctttgaacgcaaattgcgctcgaggcctcggccaagagcatgtctgcctcagcgtcggc--tactaccctcaacc-aagt-tt-cc--ta-t-----t---------------------------------------------------------------------------------------------------at--cataggggatgccggttggatctggccgtccgg-tttg-c-c-t-ttcagg-ttgccggtcag--ctgaaatacatt-cacgctct-gg-g-a---gctgc-tttc------------c-ttt---cgaggggaggcgagttccgatttg-gtaggtgacctttgccggttacatgccttcgttgcccgccaagc-ttccc--agtatgcgttgtgcaggacgcc-ttt-tggctttcgacctgaggtcagg?????????????????????????????????????????????????????????????????????????????????????????????????????????????????????????????????????????????????????????????????????????????????????????????????????????????????????????????????????????????????????????????????????????????????????????????????????????????????????????????????????????????????????????????????????????????????????????????????????????????????????????????????????????????????????????????????????????????????????????????????????????????????????????????????????????????????????????????????????????????????????????????????????????????????????????????????????????????????????????????????????????????????????????????????????????????????????????????????????????????????????????????????????????????????????????????????????????????????????????????????????????????????????????????????????????????????????????????????????????????????????????????????????????????????????????????????????????????????????????????????????????????????????????????????????????????????????????????????????????????????????????????????????????????????????????????????????????????????????????????????????????????????????????????????????????????????????????????????????????????????????????????????????????????????????
	'A02_RH_chrysB_usa_CO_saxi_8624'               ??????????????????????????????????????????????????????????????????????????????????????????????????????????????????????????????????????????????????????????????????????????????????????????????????????????????????????????????????????????????????????????????gcgcaggtcaggggctg-gctcc-ttttgg-tgt-cagttgacttgactggg-cggg-tccaatatcaa-t-c-ggatt-caccgcg----------------------------cctttc-a-gg--c-tc-gggg--ttc-tg-cc-ggttgtgaggggtggcggtt-a-actca-cttt-aagca-a-t-caattctgaaggcagtt-ctatt-g-gctggc--t-ctgctggc-tataggctgaataaca--aa-a-gacaactctcaacaacggatatcttggctcccgtaacgatgaagaacgcagcg----------------------------------------------------------------------------------------aaatgcgatacgtagtgtgaattgcagaattccgtgaaccatcgaatctttgaacgcaaattgcgctcgaggcctcggccaagagcatgtctgcctcagcgtcggc--tactaccctcaacc-aagt-tt-cc--ta-t-----t---------------------------------------------------------------------------------------------------at--cataggggatgccggttggatctggccgtccgg-tttg-c-c-t-ttcagg-ttgccggtcag--ctgaaatacatt-cacgctct-gg-g-a---gctgc-tttc------------c-ttt---cgaggggaggcgagttccgatttg-gtaggtgacctttgccggttacatgccttcgttgcccgccaagc-ttccc--agtatgcgttgtgcaggacgcc-ttt-tggctttcgacctgaggtcagg?????????????????????????????????????????????????????????????????????????????????????????????????????????????????????????????????????????????????????????????????????????????????????????????????????????????????????????????????????????????????????????????????????????????????????????????????????????????????????????????????????????????????????????????????????????????????????????????????????????????????????????????????????????????????????????????????????????????????????????????????????????????????????????????????????????????????????????????????????????????????????????????????????????????????????????????????????????????????????????????????????????????????????????????????????????????????????????????????????????????????????????????????????????????????????????????????????????????????????????????????????????????????????????????????????????????????????????????????????????????????????????????????????????????????????????????????????????????????????????????????????????????????????????????????????????????????????????????????????????????????????????????????????????????????????????????????????????????????????????????????????????????????????????????????????????????????????????????????????????????????????????????????????????????????????
	'A02_RH_hayd_usa_ID_terr_8677'                 ??????????????????????????????????????????????????????????????????????????????????????????????????????????????????????????????????????????????????????????????????????????????????????????????????????????????????????????????????????????????????????????????gcgcaggtcaggggctg-gctcc-ttttgg-tgt-cagttgacttgactggg-cggg-tccaatatcaa-t-c-ggatt-caccgcg----------------------------cctttc-a-gg--c-tc-gggg--ttc-tg-cc-ggttgtgaggggtggcggtt-a-actca-cttt-aagca-a-t-caattctgaagacagtt-ctact-g-gctggc--t-ttgctggc-tataggctgaataact--aa-a-gacaactctcaacaacggatatcttggctcccgtaacgatgaagaacgcagcg----------------------------------------------------------------------------------------aaatgcgatacgtagtgtgaattgcagaattccgtgaaccatcgaatctttgaacgcaaattgcgctcgaggcctcggccaagagcatgtctgcctcagcgtcggc--tactaccctcaacc-aagt-tt-cc--ta-t-----t---------------------------------------------------------------------------------------------------at--cataggggatgccggttggatctggccgtccgg-tttg-c-c-t-ttcagg-ttgccggtcag--ctgaaatacatt-cacgctct-gg-g-a---gctgc-tttc------------c-ttt---cgaggggaggcgagttccgatttg-gtaggtgacctttgccggttacatgccttcgttgcccgctaagc-ttccc--agtatgcgttgtgcaggacgcc-ttt-tggctttcgacctgaggtcagg??????????????????????????????????????????????????????????????????????????????????ACTGTATGGACTGACGGTTTAACTAGTCTTGACCGTTACAAAGGCCGTTGTTATGATATTGAGCCAGTTGCTGGTGAAGAGAATCAATTTATTGCGTACGTAGCGTATCCTTTAGACCTTTTTGAAGAAGGTTCAGTAACAAACTTATTTACTTCTATTGTTGGTAACGTTTTTGGATTCAAAGCTCTTCGTGCATTACGTTTAGAAGATCTTCGTATCCCTCCTGCATATGTTAAAACCTTCCAAGGACCTCCTCACGGAATTCAGGTAGAGCGTGATAAATTAAACAAATATGGTCGTTCTCTTTTAGGTTGTACTATTAAACCGAAATTAGGTCTTTCTGCAAAAAACTACGGTCGTGCTGTTTATGAATGTTTACGTGGTGGTTTAGACTTTACTAAAGATGATGAAAACGTAAACTCTCAACCATTTATGCGTTGGAGAGACCGTTTCGCATTCGTTGCGGAAGCAATTTATAAATCTCAAGCTGAAACAGGTGAAATTAAAGGACATTATCTAAACGCTACTGCTGGTACTGTTGAAGAAATGTTAAAACGTGCTGAATGTGCAAGAGACTTCGGTATGCCTATTGTTATGCATGACTACTTAACTGGTGGTTTTACTGCAAATACAACTTTAGCACATTACTGTCGTGATAATGGTTTATTACTACACATTCACCGAGCAATGCACGCAGTTATTGACCGTCAACGTAACCACGGTATCCACTTCCGTGTATTAGCTAAAACTCTTCGTATGTCAGGTGGTGACCACCTTCACTCTGGTGCT??????????????????????????????????????????????????????????????????????????????????????????????????????????????????????????????????????????????????????????????????????????????????????????????????????????????????????????????????????????????????????????????????????????????????????????????????????????????????????????????????????????????????????????????????????????????
	'A02_RH_pelt4_iran_AZARBAIJAN_saxi_5183'       ??????????????????????????????????????????????????????????????????????????????????????????????????????????????????????????????????????????????????????????????????????????????????????????????????????????????????????????????????????????????????????????????gcgcaggtcaggggctg-gctcc-ttttgg-tgt-cagttgacttgactggg-cggg-tccaatatcaa-t-c-ggatt-caccgcg----------------------------cctttc-a-gg--c-tc-gggg--ttc-tg-cc-ggttgtgaggggtggcggtt-a-actca-cttt-aagca-a-t-caattctgaagacagtt-ctatt-g-gctggc--t-ttgctggc-tataggctgaataact--aa-a-gacaactctcaacaacggatatcttggctcccgtaacgatgaagaacgcagcg----------------------------------------------------------------------------------------aaatgcgatacgtagtgtgaattgcagaattccgtgaaccatcgaatctttgaacgcaaattgcgctcgaggcctcggccaagagcatgtctgcctcagcgtcggc--tactaccctcaacc-aagt-tt-cc--ta-t-----t---------------------------------------------------------------------------------------------------at--catagaggatgccggttggatctggccgtccgg-tttg-c-c-t-ttcagg-ttgccggtcag--ctgaaatacatt-cacgctct-gg-g-a---gctgc-tttc------------c-ttt---cgaggggaggcgagttccgatttg-gtaggtgacctttgccggttacatgccttcgttgcccgctaagc-ttccc--agtatgcgttgtgcaggacgcc-ttt-tggctttcgacctgaggtcagg??????????????????????????????????????????????????????????????????????????????????ACTGTATGGACTGACGGTTTAACTAGTCTTGACCGTTACAAAGGCCGTTGTTATGATATTGAGCCAGTTGCTGGTGAAGAGAATCAATTTATTGCGTACGTAGCGTATCCTTTAGACCTTTTTGAAGAAGGTTCAGTAACAAACTTATTTACTTCTATTGTTGGTAACGTTTTTGGATTCAAAGCTCTTCGTGCATTACGTTTAGAAGATCTTCGTATCCCTCCTGCATATGTTAAAACCTTCCAAGGACCTCCTCACGGAATTCAGGTAGAGCGTGATAAATTAAACAAATATGGTCGTTCTCTTTTAGGTTGTACTATTAAACCGAAATTAGGTCTTTCTGCAAAAAACTACGGTCGTGCTGTTTATGAATGTTTACGTGGTGGTTTAGACTTTACTAAAGATGATGAAAACGTAAACTCTCAACCCTTTATGCGTTGGAGAGACCGTTTCGCATTCGTTGCGGAAGCAATTTATAAATCTCAAGCTGAAACAGGTGAAATTAAAGGACATTATCTAAACGCTACTGCTGGTACTGTTGAAGAAATGTTAAAACGTGCTGAATGTGCAAGAGACTTCGGTATGCCTATTGTTATGCATGACTACTTAACTGGTGGTTTTACTGCAAATACAACTTTAGCACATTACTGTCGTGATAATGGTTTATTACTACACATTCACCGAGCAATGCACGCAGTTATTGACCGTCAACGTAACCACGGTATCCACTTCCGTGTATTAGCTAAAACTCTTCGTATGTCAGGTGGTGACCACCTTCACTCTGGTACT??????????????????????????????????????????????????????????????????????????????????????????????????????????????????????????????????????????????????????????????????????????????????????????????????????????????????????????????????????????????????????????????????????????????????????????????????????????????????????????????????????????????????????????????????????????????
	'A02_RH_peltQ_kyrgy_JAYYL_saxi_6018'           ??????????????????????????????????????????????????????????????????????????????????????????????????????????????????????????????????????????????????????????????????????????????????????????????????????????????????????????????????????????????????????????????gcgcaggtcaggggctg-gctcc-ttttgg-tgt-cagttgacttgactggg-cggg-tccaatatcaa-t-c-ggatt-caccgcg----------------------------cctttc-a-gg--c-tc-gggg--ttc-tg-cc-ggttgtgaggggtggcggtt-a-actca-cttt-aagca-a-t-caattctgaagacagtt-ctatt-g-gctggc--t-ttgctggc-tataggctgaataact--aa-a-gacaactctcaacaacggatatcttggctcccgtaacgatgaagaacgcagcg----------------------------------------------------------------------------------------aaatgcgatacgtagtgtgaattgcagaattccgtgaaccatcgaatctttgaacgcaaattgcgctcgaggcctcggccaagagcatgtctgcctcagcgtcggc--tactaccctcaacc-aagt-tt-cc--ta-t-----t---------------------------------------------------------------------------------------------------at--cataggggatgccggttggatctggccgtccgg-tttg-c-c-t-ttcagg-ttgccggtcag--ctgaaatacatt-cacgctct-gg-g-a---gctgc-tttc------------c-ttt---cgaggggaggcgagttccgatttg-gtaggtgacctttgccggttacatgccttcgttgcccgctaagc-ttccc--agtatgcgttgtgcaggacgcc-ttt-tggctttcgacctgaggtcagg??????????????????????????????????????????????????????????????????????????????????ACTGTATGGACTGACGGTTTAACTAGTCTTGACCGTTACAAAGGCCGTTGTTATGATATTGAGCCAGTTGCTGGTGAAGAGAATCAATTTATTGCGTACGTAGCGTATCCTTTAGACCTTTTTGAAGAAGGTTCAGTAACAAACTTATTTACTTCTATTGTTGGTAACGTTTTTGGATTCAAAGCTCTTCGTGCATTACGTTTAGAAGATCTTCGTATCCCTCCTGCATATGTTAAAACCTTCCAAGGACCTCCTCACGGAATTCAGGTAGAGCGTGATAAATTAAACAAATATGGTCGTTCTCTTTTAGGTTGTACTATTAAACCGAAATTAGGTCTTTCTGCAAAAAACTACGGTCGTGCTGTTTATGAATGTTTACGTGGTGGTTTAGACTTTACTAAAGATGATGAAAACGTAAACTCTCAACCATTTATGCGTTGGAGAGACCGTTTCGCATTCGTTGCGGAAGCAATTTATAAATCTCAAGCTGAAACAGGTGAAATTAAAGGACATTATCTAAACGCTACTGCTGGTACTGTTGAAGAAATGTTAAAACGTGCTGAATGTGCAAGAGACTTCGGTATGCCTATTGTTATGCATGACTACTTAACTGGTGGTTTTACTGCAAATACAACTTTAGCACATTACTGTCGTGATAATGGTTTATTACTACACATTCACCGAGCAATGCACGCAGTTATTGACCGTCAACGTAACCACGGTATCCACTTCCGTGTATTAGCTAAAACTCTTCGTATGTCAGGTGGTGACCACCTTCACTCTGGTACA??????????????????????????????????????????????????????????????????????????????????????????????????????????????????????????????????????????????????????????????????????????????????????????????????????????????????????????????????????????????????????????????????????????????????????????????????????????????????????????????????????????????????????????????????????????????
	'A02_RH_poly_usa_ID_saxi_8935W'                ??????????????????????????????????????????????????????????????????????????????????????????????????????????????????????????????????????????????????????????????????????????????????????????????????????????????????????????????????????????????????????????????gcgcaggtcaggggctg-gctcc-ttttgg-tgt-cagttgacttgactggg-cggg-tccaatatcaa-t-c-ggatt-caccgcg----------------------------cctttc-a-gg--c-tc-gggg--ttc-tg-cc-ggttgtgaggggtggcggtt-a-actca-cttt-aagca-a-t-caattctgaagacagtt-ctatt-g-gctggc--t-ttgctggc-tataggctgaataact--aa-a-gacaactctcaacaacggatatcttggctcccgtaacgatgaagaacgcagcg----------------------------------------------------------------------------------------aaatgcgatacgtagtgtgaattgcagaattccgtgaaccatcgaatctttgaacgcaaattgcgctcgaggcctcggccaagagcatgtctgcctcagcgtcggc--tactaccctcaacc-aagt-tt-cc--ta-t-----t---------------------------------------------------------------------------------------------------at--cataggggatgccggttggatctggccgtccgg-tttg-c-c-t-ttcagg-ttgccggtcag--ctgaaatacatt-cacgctct-gg-g-a---gctgc-tttc------------c-ttt---cgaggggaggcgagttccgatttg-gtaggtgacctttgccggttacatgccttcgttgcccgctaagc-ttccc--agtatgcgttgtgcaggacgcc-ttt-tggctttcgacctgaggtcagg??????????????????????????????????????????????????????????????????????????????????ACTGTATGGACTGACGGTTTAACTAGTCTTGACCGTTACAAAGGCCGTTGTTATGATATTGAGCCAGTTGCTGGTGAAGAGAATCAATTTATTGCGTACGTAGCGTATCCTTTAGACCTTTTTGAAGAAGGTTCAGTAACAAACTTATTTACTTCTATTGTTGGTAACGTTTTTGGATTCAAAGCTCTTCGTGCATTACGTTTAGAAGATCTTCGTATCCCTCCTGCATATGTTAAAACCTTCCAAGGACCTCCTCACGGAATTCAGGTAGAGCGTGATAAATTAAACAAATATGGTCGTTCTCTTTTAGGTTGTACTATTAAACCGAAATTAGGTCTTTCTGCAAAAAACTACGGTCGTGCTGTTTATGAATGTTTACGTGGTGGTTTAGACTTTACTAAAGATGATGAAAACGTAAACTCTCAACCATTTATGCGTTGGAGAGACCGTTTCGCATTCGTTGCGGAAGCAATTTATAAATCTCAAGCTGAAACAGGTGAAATTAAAGGACATTATCTAAACGCTACTGCTGGTACTGTTGAAGAAATGTTAAAACGTGCTGAATGTGCAAGAGACTTCGGTATGCCTATTGTTATGCATGACTACTTAACTGGTGGTTTTACTGCAAATACAACTTTAGCACATTACTGTCGTGATAATGGTTTATTACTACACATTCACCGAGCAATGCACGCAGTTATTGACCGTCAACGTAACCACGGTATCCACTTCCGTGTATTAGCTAAAACTCTTCGTATGTCAGGTGGTGACCACCTTCACTCTGGTACT??????????????????????????????????????????????????????????????????????????????????????????????????????????????????????????????????????????????????????????????????????????????????????????????????????????????????????????????????????????????????????????????????????????????????????????????????????????????????????????????????????????????????????????????????????????????
	'A03_52195L1104_Trebouxia_Tephro_EU_Spain_ITSp' ??????????????????????????????????????????????????????????????????????????????????????????????????????????????????????????????????????????????????????????????????????????????????????????????????????????????????????????????????????????????????????????????gcgtaagttaggggctg-gctcc-ttttgg-tgt-cagttgacttgaccggg-cggg-tccaataccat-c-c-ggatt-catcttg----------------------------ccttta-t-gg--c-tt-gggg--ttc-tg-cc-ggatgtgaggggtggcggtt-a-acaca-cgtc-aagca-a-t-caactctgaagacagat-ctact-a-gctggc--t-ttgctggc-tgtaggctgaataact--ac-a-gacaactctcaacaacggatatcttggctcccgtaacgatgaagaacgcagcg----------------------------------------------------------------------------------------aaatgcgatacgtagtgtgaattgcagaattccgtgaaccatcgaatctttgaacgcaaattgcgctcgaggcctcggccaagagcatgtctgcctcagcgtcggc--tactaccctcaacc-aact-tt-cc--ta-t-----cgc-------------------------------------------------------------------------------------------------ag--gatagggaatgccggttggatatggccgtccgg-tctg-c-c-c-ttcggg-ttgccggtcag--ctgaaatacatt-cacgctgt-gg-g-a---gctgc-tttc------------c-ttt---cgagggaaggcgagtttcgatttg-gtaggtgacctttgccggttacatgccttcgttgcccgctaagc-ttccc--attatgcgttgtgcaggacgcc-ttt-tggctttcgacctgaggtcagg?????????????????????????????????????????????????????????????????????????????????????????????????????????????????????????????????????????????????????????????????????????????????????????????????????????????????????????????????????????????????????????????????????????????????????????????????????????????????????????????????????????????????????????????????????????????????????????????????????????????????????????????????????????????????????????????????????????????????????????????????????????????????????????????????????????????????????????????????????????????????????????????????????????????????????????????????????????????????????????????????????????????????????????????????????????????????????????????????????????????????????????????????????????????????????????????????????????????????????????????????????????????????????????????????????????????????????????????????????????????????????????????????????????????????????????????????????????????????????????????????????????????????????????????????????????????????????????????????????????????????????????????????????????????????????????????????????????????????????????????????????????????????????????????????????????????????????????????????????????????????????????????????????????????????????
	'A03_DQ166608_TrebouxiaSp2_LecRupicola'        ???????????????????????????????????????????????????????????????????????????????????????????????????????????????????????????????????????????????????????????????????????????????????????????????????????????????????????????????????????????????????????????????????????????????????????????????????????????????????ccgg-tgcaacaccag-c-c-ggatt-catcttg----------------------------ccttta-t-gg--c-tt-gggg--tta-tg-cc-ggatgtgaggggtggcggtt-a-acaca-cgtc-aagca-a-t-caactctgaagacagat-ctact-a-gctggc--t-ttgctggc-tgtaggctgaataact--at-aggacaactctcaacaacggatatcttggctcccgtaacgatgaagaacgcagcg----------------------------------------------------------------------------------------aaatgcgatacgtagtgtgaattgcagaattccgtgaaccatcgaatctttgaacgcaaattgcgctcgaggcctcggccaagagcatgtctgcctcagcgtcggc--tactaccctcaacc-aact-tt-cc--ta-t-----cgc-------------------------------------------------------------------------------------------------ag--gatagggaatgccggttggatatggccgtccgg-tctg-c-c-c-ttcggg-ttgccggtcag--ctgaaatacatt-cacgctgt-gg-g-a---gctgc-tttc------------c-ttt---cgagggaaggcgagtttcgatttg-gtaggtgacctttgccggttacatgccttcgttgcccgctaagc-ttccc--attatgcgttgtgcaggacacc-tt--tggctttcgacctga????????????????????????????????????????????????????????????????????????????????????????????????????????????????????????????????????????????????????????????????????????????????????????????????????????????????????????????????????????????????????????????????????????????????????????????????????????????????????????????????????????????????????????????????????????????????????????????????????????????????????????????????????????????????????????????????????????????????????????????????????????????????????????????????????????????????????????????????????????????????????????????????????????????????????????????????????????????????????????????????????????????????????????????????????????????????????????????????????????????????????????????????????????????????????????????????????????????????????????????????????????????????????????????????????????????????????????????????????????????????????????????????????????????????????????????????????????????????????????????????????????????????????????????????????????????????????????????????????????????????????????????????????????????????????????????????????????????????????????????????????????????????????????????????????????????????????????????????????????????????????????????????????????????????????????????
	'A03_EU551525_TrebouxiaSp2_LecCenisia'         ??????????????????????????????????????????????????????????????????????????????????????????????????????????????????????????????????????????????????????????????????????????????????????????????????????????????????????????????????????????????????????????????acataagttaggggctg-gctcc-ttttgg-tgt-cagttgacttgaccggg-cggg-tccaataccat-c-c-ggatt-catcttg----------------------------ccttta-t-gg--c-tt-gggg--ttc-tg-cc-ggatgtgaggggtggcggtt---acaca-cgtc-aagca-a-t-caactctgaagacagat-ctact-a-gctggc--t-ttgctggc-tgtaggctgaataact--at-a-gacaactctcaacaacggatatcttggctcccgtaacgatgaagaacgcagcg----------------------------------------------------------------------------------------aaatgcgatacgtagtgtgaattgcagaattccgtgaaccatcgaatctttgaacgcaaattgcgctcgaggcctcggccaagagcatgtctgcctcagcgtcggc--tactaccctcaacc-aact-tt-cc--ta-t-----tgc-------------------------------------------------------------------------------------------------ag--gatagggaatgccggttggatatggccgtccgg-tctg-c-c-c-ttcggg-ttgccggtcag--ctgaaatacatt-cacgctgt-gg-g-a---gctgc-tttc------------c-ttt---cgagggaaggcgagtttcgatttg-gtaggtgacctttgccggttacatgccttcgttgcccgctaagc-ttccc--attatgcgttgtgcaggacgcc-ttt-tggctttcgacctgaggtcagg?????????????????????????????????????????????????????????????????????????????????????????????????????????????????????????????????????????????????????????????????????????????????????????????????????????????????????????????????????????????????????????????????????????????????????????????????????????????????????????????????????????????????????????????????????????????????????????????????????????????????????????????????????????????????????????????????????????????????????????????????????????????????????????????????????????????????????????????????????????????????????????????????????????????????????????????????????????????????????????????????????????????????????????????????????????????????????????????????????????????????????????????????????????????????????????????????????????????????????????????????????????????????????????????????????????????????????????????????????????????????????????????????????????????????????????????????????????????????????????????????????????????????????????????????????????????????????????????????????????????????????????????????????????????????????????????????????????????????????????????????????????????????????????????????????????????????????????????????????????????????????????????????????????????????????
	'A03_EU551527_TrebouxiaSp2_TephroAtra'         ??????????????????????????????????????????????????????????????????????????????????????????????????????????????????????????????????????????????????????????????????????????????????????????????????????????????????????????????????????????????????????????????gcgtaagttaggggctg-gctcc-ttttgg-tgt-cagttgacttgaccggg-cggg-tccaataccat-c-c-ggatt-catcttg----------------------------ccttta-t-gg--c-tt-gggg--ttc-tg-cc-ggatgtgaggggtggcggtt-a-acaca-cgtc-aagca-a-t-caactctgaagacagat-ctact-a-gctggc--t-ttgctggc-tgtaggctgaataact--at-a-gacaactctcaacaacggatatcttggctcccgtaacgatgaagaacgcagcg----------------------------------------------------------------------------------------aaatgcgatacgtagtgtgaattgcagaattccgtgaaccatcgaatctttgaacgcaaattgcgctcgaggcctcggccaagagcatgtctgcctcagcgtcggc--tactaccctcaacc-aact-tt-cc--ta-t-----tgc-------------------------------------------------------------------------------------------------ag--gatagggaatgccggttggatatggccgtccgg-tctg-c-c-c-ttcggg-ttgccggtcag--ctgaaatacatt-cacgctgt-gg-g-a---gctgc-tttc------------c-ttt---cgagggaaggcgagtttcgatttg-gtaggtgacctttgccggttacatgccttcgttgcccgctaagc-ttccc--attatgcgttgtgcaggacgcc-ttt-tggctttcgacctgaggtcagg?????????????????????????????????????????????????????????????????????????????????????????????????????????????????????????????????????????????????????????????????????????????????????????????????????????????????????????????????????????????????????????????????????????????????????????????????????????????????????????????????????????????????????????????????????????????????????????????????????????????????????????????????????????????????????????????????????????????????????????????????????????????????????????????????????????????????????????????????????????????????????????????????????????????????????????????????????????????????????????????????????????????????????????????????????????????????????????????????????????????????????????????????????????????????????????????????????????????????????????????????????????????????????????????????????????????????????????????????????????????????????????????????????????????????????????????????????????????????????????????????????????????????????????????????????????????????????????????????????????????????????????????????????????????????????????????????????????????????????????????????????????????????????????????????????????????????????????????????????????????????????????????????????????????????????
	'A03_EU551536_TrebouxiaSp2_TephroGrumosa'      ??????????????????????????????????????????????????????????????????????????????????????????????????????????????????????????????????????????????????????????????????????????????????????????????????????????????????????????????????????????????????????????????gcgtaagttaggggctg-gctcc-ttttgg-tgt-cagttgacttgaccggg-cggg-tccaataccat-c-c-ggatt-catcttg----------------------------ccttta-t-gg--c-tt-gggg--ttc-tg-cc-ggatgtgaggggtggcggtt-a-acaca-cgtc-aagca-a-t-caactctgaagacagat-ctact-a-gctggc--t-ttgctggc-tgtaggctgaataact--at-a-gacaactctcaacaacggatatcttggctcccgtaacgatgaagaacgcagcg----------------------------------------------------------------------------------------aaatgcgatacgtagtgtgaattgcagaattccgtgaaccatcgaatctttgaacgcaaattgcgctcgaggcctcggccaagagcatgtctgcctcagcgtcggc--tactaccctcaacc-aact-tt-cc--ta-t-----cgc-------------------------------------------------------------------------------------------------ag--gatagggaatgccggttggatatggccgtccgg-tctg-c-c-c-ttcggg-ttgccggtcag--ctgaaatacatt-cacgctgt-gg-g-a---gctgc-tttc------------c-ttt---cgagggaaggcgagtttcgatttg-gtaggtgacctttgccggttacatgccttcgttgcccgctaagc-ttccc--attatgcgttgtgcaggacgcc-ttt-tggctttcgacctgaggtca???????????????????????????????????????????????????????????????????????????????????????????????????????????????????????????????????????????????????????????????????????????????????????????????????????????????????????????????????????????????????????????????????????????????????????????????????????????????????????????????????????????????????????????????????????????????????????????????????????????????????????????????????????????????????????????????????????????????????????????????????????????????????????????????????????????????????????????????????????????????????????????????????????????????????????????????????????????????????????????????????????????????????????????????????????????????????????????????????????????????????????????????????????????????????????????????????????????????????????????????????????????????????????????????????????????????????????????????????????????????????????????????????????????????????????????????????????????????????????????????????????????????????????????????????????????????????????????????????????????????????????????????????????????????????????????????????????????????????????????????????????????????????????????????????????????????????????????????????????????????????????????????????????????????????????
	'A03_EU551546_TrebouxiaSp2_TephroAtra'         ??????????????????????????????????????????????????????????????????????????????????????????????????????????????????????????????????????????????????????????????????????????????????????????????????????????????????????????????????????????????????????????????gcgtaagttaggggctg-gctcc-ttttgg-tgt-cagttgacttgaccggg-cggg-tccaataccat-c-c-ggatt-catcttg----------------------------ccttta-t-gg--c-tt-gggg--ttc-tg-cc-ggatgtgaggggtggcggtt-a-acaca-cgtc-aagca-a-t-caactctgaagacagat-ctact-a-gctggc--t-ttgctggc-tgtaggctgaataact--at-a-gacaactctcaacaacggatatcttggctcccgtaacgatgaagaacgcagcg----------------------------------------------------------------------------------------aaatgcgatacgtagtgtgaattgcagaattccgtgaaccatcgaatctttgaacgcaaattgcgctcgaggcctcggccaagagcatgtctgcctcagcgtcggc--tactaccctcaacc-aact-tt-cc--ta-t-----tgc-------------------------------------------------------------------------------------------------ag--gatagggaatgccggttggatatggccgtccgg-tctg-c-c-c-ttcggg-ttgccggtcag--ctgaaatacatt-cacgctgt-gg-g-a---gctgc-tttc------------c-ttt---cgagggaaggcgagtttcgatttg-gtaggtgacctttgccggttacatgccttcgttgcccgctaagc-ttccc--attatgcgttgtgcaggacgcc-ttt-tggctttcgacctgaggtcagg?????????????????????????????????????????????????????????????????????????????????????????????????????????????????????????????????????????????????????????????????????????????????????????????????????????????????????????????????????????????????????????????????????????????????????????????????????????????????????????????????????????????????????????????????????????????????????????????????????????????????????????????????????????????????????????????????????????????????????????????????????????????????????????????????????????????????????????????????????????????????????????????????????????????????????????????????????????????????????????????????????????????????????????????????????????????????????????????????????????????????????????????????????????????????????????????????????????????????????????????????????????????????????????????????????????????????????????????????????????????????????????????????????????????????????????????????????????????????????????????????????????????????????????????????????????????????????????????????????????????????????????????????????????????????????????????????????????????????????????????????????????????????????????????????????????????????????????????????????????????????????????????????????????????????????
	'A03_EU551547_TrebouxiaSp2_TephroAtra'         ??????????????????????????????????????????????????????????????????????????????????????????????????????????????????????????????????????????????????????????????????????????????????????????????????????????????????????????????????????????????????????????????gcgtaagttaggggctg-gctcc-ttttgg-tgt-cagttgacttgaccggg-cggg-tccaataccat-c-c-ggatt-catcttg----------------------------ccttta-t-gg--c-tt-gggg--ttc-tg-cc-ggatgtgaggggtggcggtt-a-acaca-cgtc-aagca-a-t-caactctgaagacagat-ctact-a-gctggc--t-ttgctggc-tgtaggctgaataact--at-a-gacaactctcaacaacggatatcttggctcccgtaacgatgaagaacgcagcg----------------------------------------------------------------------------------------aaatgcgatacgtagtgtgaattgcagaattccgtgaaccatcgaatctttgaacgcaaattgcgctcgaggcctcggccaagagcatgtctgcctcagcgtcggc--tactaccctcaacc-aact-tt-cc--ta-t-----tgc-------------------------------------------------------------------------------------------------ag--gatagggaatgccggttggatatggccgtccgg-tctg-c-c-c-ttcggg-ttgccggtcag--ctgaaatacatt-cacgctgt-gg-g-a---gctgc-tttc------------c-ttt---cgagggaaggcgagtttcgatttg-gtaggtgacctttgccggttacatgccttcgttgcccgctaagc-ttccc--attatgcgttgtgcaggacgcc-ttt-tggctttcgacctgaggtcagg?????????????????????????????????????????????????????????????????????????????????????????????????????????????????????????????????????????????????????????????????????????????????????????????????????????????????????????????????????????????????????????????????????????????????????????????????????????????????????????????????????????????????????????????????????????????????????????????????????????????????????????????????????????????????????????????????????????????????????????????????????????????????????????????????????????????????????????????????????????????????????????????????????????????????????????????????????????????????????????????????????????????????????????????????????????????????????????????????????????????????????????????????????????????????????????????????????????????????????????????????????????????????????????????????????????????????????????????????????????????????????????????????????????????????????????????????????????????????????????????????????????????????????????????????????????????????????????????????????????????????????????????????????????????????????????????????????????????????????????????????????????????????????????????????????????????????????????????????????????????????????????????????????????????????????
	'A03_FJ792799_Trebouxia_TRS1_RamalSiliquosa'   ??????????????????????????????????????????????????????????????????????????????????????????????????????????????????????????????????????????????????????????????????????????????????????????????????????????????????????????????????????????????????????????????g-------------ctg-gctcc-ttttgg-tgt-cagttgacttgaccggg-cggg-tccaataccat-c-c-ggatt-catcttg----------------------------ccttta-t-gg--c-tt-gggg--ttc-tg-cc-ggatgtgaggggtggcggtt-a-acaca-cgtc-aagca-a-t-caactctgaagacagat-ctact-a-gctggc--t-ttgctggc-tgtaggctgaataact--at-a-gacaactctcaacaacggatatcttggctcccgtaacgatgaagaacgcagcg----------------------------------------------------------------------------------------aaatgcgatacgtagtgtgaattgcagaattccgtgaaccatcgaatctttgaacgcaaattgcgctcgaggcctcggccaagagcatgtctgcctcagcgtcggc--tactaccctcaacc-aact-tt-cc--ta-t-----tgc-------------------------------------------------------------------------------------------------ag--gatagggaatgccggttggatatggccgtccgg-tctg-c-c-c-ttcggg-ttgccggtcag--ctgaaatacatt-cacgctgt-gg-g-a---gctgc-tttc------------c-ttt---cgagggaaggcgagtttcgatttg-gtaggtgacctttgccggttacatgccttcgttgcccgctaagc-ttccc--attatgcgttgtgcaggacgcc-ttt-tggctttcgacctgaggtcagg?????????????????????????????????????????????????????????????????????????????????????????????????????????????????????????????????????????????????????????????????????????????????????????????????????????????????????????????????????????????????????????????????????????????????????????????????????????????????????????????????????????????????????????????????????????????????????????????????????????????????????????????????????????????????????????????????????????????????????????????????????????????????????????????????????????????????????????????????????????????????????????????????????????????????????????????????????????????????????????????????????????????????????????????????????????????????????????????????????????????????????????????????????????????????????????????????????????????????????????????????????????????????????????????????????????????????????????????????????????????????????????????????????????????????????????????????????????????????????????????????????????????????????????????????????????????????????????????????????????????????????????????????????????????????????????????????????????????????????????????????????????????????????????????????????????????????????????????????????????????????????????????????????????????????????
	'A03_GU252173_TR1_Ramal_farin'                 ???????????????????????????????????????????????????????????????????????????????????????????????????????????????????????????????????????????????????????????????????????????????????????????????????????????????????????????????????????????????????????????????????????????????????????????g-tgt-cagttgacttgaccggg-cggg-tccaaaaccat-c-c-ggatt-catcttg----------------------------ccttta-t-gg--c-tt-gggg--ttc-tg-cc-ggatgtgaggggtggcggtt-a-acaca-cgtc-aagca-a-t-caactctgaagacagat-ctact-a-gctggc--t-ttgctggc-tgtaggctgaataact--at-a-gacaactctcaacaacggatatcttggctcccgtaacgatgaagaacgcagcg----------------------------------------------------------------------------------------aaatgcgatacgtagtgtgaattgcagaattccgtgaaccatcgaatctttgaacgcaaattgcgctcgaggcctcggccaagagcatgtctgcctcagcgtcggc--tactaccctcaacc-aact-tt-cc--ta-t-----tgc-------------------------------------------------------------------------------------------------ag--gataggggatgccggttggatatggccgtccgg-tttg-c-c-c-ttcggg-ttgccggtcag--ctgaaatacatt-cacgctgt-gg-g-a---gctgc-tttc------------c-ttt---cgagggaaggcgagtttcgatttg-gtaggtgacctttgccggttacatgccttcgttgcccgctaagc-ttccc--attatgcattgtgcaggacgcc-ttt-tggctt?????????????????????????????????????????????????????????????????????????????????????????????????????????????????????????????????????????????????????????????????????????????????????????????????????????????????????????????????????????????????????????????????????????????????????????????????????????????????????????????????????????????????????????????????????????????????????????????????????????????????????????????????????????????????????????????????????????????????????????????????????????????????????????????????????????????????????????????????????????????????????????????????????????????????????????????????????????????????????????????????????????????????????????????????????????????????????????????????????????????????????????????????????????????????????????????????????????????????????????????????????????????????????????????????????????????????????????????????????????????????????????????????????????????????????????????????????????????????????????????????????????????????????????????????????????????????????????????????????????????????????????????????????????????????????????????????????????????????????????????????????????????????????????????????????????????????????????????????????????????????????????????????????????????????????????????????????
	'A03_GU252178_TR1_Ramal_farin'                 ???????????????????????????????????????????????????????????????????????????????????????????????????????????????????????????????????????????????????????????????????????????????????????????????????????????????????????????????????????????????????????????????????????????????????????????g-tgt-cagttgacttgaccggg-cggg-tccaaaaccat-c-c-ggatt-catcttg----------------------------ccttta-t-gg--c-tt-gggg--ttc-tg-cc-ggatgtgaggggtggcggtt-a-acaca-cgtc-aagca-a-t-caactctgaagacagat-ctact-a-gctggc--t-ttgctggc-tgtaggctgaataact--at-a-gacaactctcaacaacggatatcttggctcccgtaacgatgaagaacgcagcg----------------------------------------------------------------------------------------aaatgcgatacgtagtgtgaattgcagaattccgtgaaccatcgaatctttgaacgcaaattgcgctcgaggcctcggccaagagcatgtctgcctcagcgtcggc--tactaccctcaacc-aact-tt-cc--ta-t-----tgc-------------------------------------------------------------------------------------------------ag--gataggggatgccggttggatatggccgtccgg-tttg-c-c-c-ttcggg-ttgccggtcag--ctgaaatacatt-cacgctgt-gg-g-a---gctgc-tttc------------c-ttt---cgagggaaggcgagtttcgatttg-gtaggtgacctttgccggttacatgccttcgttgcccgctaagc-ttccc--attatgcattgtgcaggacgcc-ttt-tggctt?????????????????????????????????????????????????????????????????????????????????????????????????????????????????????????????????????????????????????????????????????????????????????????????????????????????????????????????????????????????????????????????????????????????????????????????????????????????????????????????????????????????????????????????????????????????????????????????????????????????????????????????????????????????????????????????????????????????????????????????????????????????????????????????????????????????????????????????????????????????????????????????????????????????????????????????????????????????????????????????????????????????????????????????????????????????????????????????????????????????????????????????????????????????????????????????????????????????????????????????????????????????????????????????????????????????????????????????????????????????????????????????????????????????????????????????????????????????????????????????????????????????????????????????????????????????????????????????????????????????????????????????????????????????????????????????????????????????????????????????????????????????????????????????????????????????????????????????????????????????????????????????????????????????????????????????????????
	'A03_GU252195_TR1_Ramal_farin'                 ???????????????????????????????????????????????????????????????????????????????????????????????????????????????????????????????????????????????????????????????????????????????????????????????????????????????????????????????????????????????????????????????????????????????????????????g-tgt-cagttgacttgaccggg-cggg-tccaaaaccat-c-c-ggatt-catcttg----------------------------ccttta-t-gg--c-tt-gggg--ttc-tg-cc-ggatgtgaggggtggcggtt-a-acaca-cgtc-aagca-a-t-caactctgaagacagat-ctact-a-gctggc--t-ttgctggc-tgtaggctgaataact--at-a-gacaactctcaacaacggatatcttggctcccgtaacgatgaagaacgcagcg----------------------------------------------------------------------------------------aaatgcgatacgtagtgtgaattgcagaattccgtgaaccatcgaatctttgaacgcaaattgcgctcgaggcctcggccaagagcatgtctgcctcagcgtcggc--tactaccctcaacc-aact-tt-cc--ta-t-----tgc-------------------------------------------------------------------------------------------------ag--gataggggatgccggttggatatggccgtccgg-tttg-c-c-c-ttcggg-ttgccggtcag--ctgaaatacatt-cacgctgt-gg-g-a---gctgc-tttc------------c-ttt---cgagggaaggcgagtttcgatttg-gtaggtgacctttgccggttacatgccttcgttgcccgctaagc-ttccc--attatgcattgtgcaggacgcc-ttt-tggctt?????????????????????????????????????????????????????????????????????????????????????????????????????????????????????????????????????????????????????????????????????????????????????????????????????????????????????????????????????????????????????????????????????????????????????????????????????????????????????????????????????????????????????????????????????????????????????????????????????????????????????????????????????????????????????????????????????????????????????????????????????????????????????????????????????????????????????????????????????????????????????????????????????????????????????????????????????????????????????????????????????????????????????????????????????????????????????????????????????????????????????????????????????????????????????????????????????????????????????????????????????????????????????????????????????????????????????????????????????????????????????????????????????????????????????????????????????????????????????????????????????????????????????????????????????????????????????????????????????????????????????????????????????????????????????????????????????????????????????????????????????????????????????????????????????????????????????????????????????????????????????????????????????????????????????????????????????
	'A03_GU252202_TR1_Ramal_farin'                 ???????????????????????????????????????????????????????????????????????????????????????????????????????????????????????????????????????????????????????????????????????????????????????????????????????????????????????????????????????????????????????????????????????????????????????????g-tgt-cagttgacttgaccggg-cggg-tccaataccat-c-c-ggatt-catcttg----------------------------ccttta-t-gg--c-tt-gggg--ttc-tg-cc-ggatgtgaggggtggcggtt-a-acaca-cgtc-aagca-a-t-caactctgaagacagat-ctact-a-gctggc--t-ttgctggc-tgtaggctgaataact--at-a-gacaactctcaacaacggatatcttggctcccgtaacgatgaagaacgcagcg----------------------------------------------------------------------------------------aaatgcgatacgtagtgtgaattgcagaattccgtgaaccatcgaatctttgaacgcaaattgcgctcgaggcctcggccaagagcatgtctgcctcagcgtcggc--tactaccctcaacc-aact-tt-cc--ta-t-----tgc-------------------------------------------------------------------------------------------------ag--gatagggaatgccggttggatatggccgtccgg-tctg-c-c-c-ttcggg-ttgccggtcag--ctgaaatacatt-cacgctgt-gg-g-a---gctgc-tttc------------c-ttt---cgagggaaggcgagtttcgatttg-gtaggtgacctttgccggttacatgccttcgttgcccgctaagc-ttccc--attatgcgttgtgcaggacgcc-ttt-tggctt?????????????????????????????????????????????????????????????????????????????????????????????????????????????????????????????????????????????????????????????????????????????????????????????????????????????????????????????????????????????????????????????????????????????????????????????????????????????????????????????????????????????????????????????????????????????????????????????????????????????????????????????????????????????????????????????????????????????????????????????????????????????????????????????????????????????????????????????????????????????????????????????????????????????????????????????????????????????????????????????????????????????????????????????????????????????????????????????????????????????????????????????????????????????????????????????????????????????????????????????????????????????????????????????????????????????????????????????????????????????????????????????????????????????????????????????????????????????????????????????????????????????????????????????????????????????????????????????????????????????????????????????????????????????????????????????????????????????????????????????????????????????????????????????????????????????????????????????????????????????????????????????????????????????????????????????????????
	'A03_L1083_Trebouxia_Tephro_EU_Austria_ITSp'   ??????????????????????????????????????????????????????????????????????????????????????????????????????????????????????????????????????????????????????????????????????????????????????????????????????????????????????????????????????????????????????????????acgtaagttaggggctg-gctcc-ttttgg-tgt-cagttgacttgaccggg-cggg-tccaataccat-c-c-ggatt-catcttg----------------------------ccttta-t-gg--c-tt-gggg--ttc-tg-cc-ggatgtgaggggtggcggtt-a-acaca-cgtc-aagca-a-t-caactctgaagacagat-ctact-a-gctggc--t-ttgctggc-tgtaggctgaataact--at-a-gacaactctcaacaacggatatcttggctcccgtaacgatgaagaacgcagcg----------------------------------------------------------------------------------------aaatgcgatacgtagtgtgaattgcagaattccgtgaaccatcgaatctttgaacgcaaattgcgctcgaggcctcggccaagagcatgtctgcctcagcgtcggc--tactaccctcaacc-aact-tt-cc--ta-t-----tgc-------------------------------------------------------------------------------------------------ag--gatagggaatgccggttggatatggccgtccgg-tctg-c-c-c-ttcggg-ttgccggtcag--ctgaaatacatt-cacgctgt-gg-g-a---gctgc-tttc------------c-ttt---cgagggaaggcgagtttcgatttg-gtaggtgacctttgccggttacatgccttcgttgcccgctaagc-ttccc--attatgcgttgtgcaggacgcc-ttt-tggctttcgacctgaggtcagg?????????????????????????????????????????????????????????????????????????????????????????????????????????????????????????????????????????????????????????????????????????????????????????????????????????????????????????????????????????????????????????????????????????????????????????????????????????????????????????????????????????????????????????????????????????????????????????????????????????????????????????????????????????????????????????????????????????????????????????????????????????????????????????????????????????????????????????????????????????????????????????????????????????????????????????????????????????????????????????????????????????????????????????????????????????????????????????????????????????????????????????????????????????????????????????????????????????????????????????????????????????????????????????????????????????????????????????????????????????????????????????????????????????????????????????????????????????????????????????????????????????????????????????????????????????????????????????????????????????????????????????????????????????????????????????????????????????????????????????????????????????????????????????????????????????????????????????????????????????????????????????????????????????????????????
	'A03_L1091_Trebouxia_Tephro_EU_Spain_ITSp'     ??????????????????????????????????????????????????????????????????????????????????????????????????????????????????????????????????????????????????????????????????????????????????????????????????????????????????????????????????????????????????????????????gcgtaagttaggggctg-gctcc-ttttgg-tgt-cagttgacttgaccggg-cggg-tccaataccat-c-c-ggatt-catcttg----------------------------ccttta-t-gg--c-tt-gggg--ttc-tg-cc-ggatgtgaggggtggcggtt-a-acaca-cgtc-aagca-a-t-caactctgaagacagat-ctact-a-gctggc--t-ttgctggc-tgtaggctgaataact--ac-a-gacaactctcaacaacggatatcttggctcccgtaacgatgaagaacgcagcg----------------------------------------------------------------------------------------aaatgcgatacgtagtgtgaattgcagaattccgtgaaccatcgaatctttgaacgcaaattgcgctcgaggcctcggccaagagcatgtctgcctcagcgtcggc--tactaccctcaacc-aact-tt-cc--ta-t-----ggc-------------------------------------------------------------------------------------------------ag--gatagggaatgccggttggatatggccgtccgg-tc-g-c-c-c-ttcggg-ttgccggtcag--atgaaatacatt-cacgctgt-gg-g-a---gctgc-tttc------------c-ttt---cgagggaaggcgagtttcgatttg-gtaggtgaccttgtccggttacatgcctttgttgcccg????????????????????????????????????????????????????????????????????????????????????????????????????????????????????????????????????????????????????????????????????????????????????????????????????????????????????????????????????????????????????????????????????????????????????????????????????????????????????????????????????????????????????????????????????????????????????????????????????????????????????????????????????????????????????????????????????????????????????????????????????????????????????????????????????????????????????????????????????????????????????????????????????????????????????????????????????????????????????????????????????????????????????????????????????????????????????????????????????????????????????????????????????????????????????????????????????????????????????????????????????????????????????????????????????????????????????????????????????????????????????????????????????????????????????????????????????????????????????????????????????????????????????????????????????????????????????????????????????????????????????????????????????????????????????????????????????????????????????????????????????????????????????????????????????????????????????????????????????????????????????????????????????????????????????????????????????????????????????????????????????????????????????
	'A03_L1101_Trebouxia_Tephro_EU_Spain_ITSp'     ??????????????????????????????????????????????????????????????????????????????????????????????????????????????????????????????????????????????????????????????????????????????????????????????????????????????????????????????????????????????????????????????gcgtaagttaggggctg-gctcc-ttttgg-tgt-cagttgacttgaccggg-cggg-tccaataccat-c-c-ggatt-catcttg----------------------------ccttta-t-gg--c-tt-gggg--ttc-tg-cc-ggatgtgaggggtggcggtt-a-acaca-cgtc-aagca-a-t-caactctgaagacagat-ctact-a-gctggc--t-ttgctggc-tgtaggctgaataact--at-a-gacaactctcaacaacggatatcttggctcccgtaacgatgaagaacgcagcg----------------------------------------------------------------------------------------aaatgcgatacgtagtgtgaattgcagaattccgtgaaccatcgaatctttgaacgcaaattgcgctcgaggcctcggccaagagcatgtctgcctcagcgtcggc--tactaccctcaacc-aact-tt-cc--ta-t-----cgc-------------------------------------------------------------------------------------------------ag--gatagggaatgccggttggatatggccgtccgg-tctg-c-c-c-ttcggg-ttgccggtcag--ctgaaatacatt-cacgctgt-gg-g-a---gctgc-tttc------------c-ttt---cgagggaaggcgagtttcgatttg-gtaggtgacctttgccggttacatgccttcgttgcccgctaagc-ttccc--attatgcgttgtgcaggacgcc-ttt-tggctttcgacctgaggtcagg?????????????????????????????????????????????????????????????????????????????????????????????????????????????????????????????????????????????????????????????????????????????????????????????????????????????????????????????????????????????????????????????????????????????????????????????????????????????????????????????????????????????????????????????????????????????????????????????????????????????????????????????????????????????????????????????????????????????????????????????????????????????????????????????????????????????????????????????????????????????????????????????????????????????????????????????????????????????????????????????????????????????????????????????????????????????????????????????????????????????????????????????????????????????????????????????????????????????????????????????????????????????????????????????????????????????????????????????????????????????????????????????????????????????????????????????????????????????????????????????????????????????????????????????????????????????????????????????????????????????????????????????????????????????????????????????????????????????????????????????????????????????????????????????????????????????????????????????????????????????????????????????????????????????????????
	'A03_L1105_Trebouxia_Tephro_EU_Spain_ITSp'     ??????????????????????????????????????????????????????????????????????????????????????????????????????????????????????????????????????????????????????????????????????????????????????????????????????????????????????????????????????????????????????????????gcgtaagttaggggctg-gctcc-ttttgg-tgt-cagttgacttgaccggg-cggg-tccaataccat-c-c-ggatt-catcttg----------------------------ccttta-t-gg--c-tt-gggg--ttc-tg-cc-ggatgtgaggggtggcggtt-a-acaca-cgtc-aagca-a-t-caactctgaagacagat-ctact-a-gctggc--t-ttgctggc-tgtaggctgaataact--ac-a-gacaactctcaacaacggatatcttggctcccgtaacgatgaagaacgcagcg----------------------------------------------------------------------------------------aaatgcgatacgtagtgtgaattgcagaattccgtgaaccatcgaatctttgaacgcaaattgcgctcgaggcctcggccaagagcatgtctgcctcagcgtcggc--tactaccctcaacc-aact-tt-cc--ta-t-----cgc-------------------------------------------------------------------------------------------------ag--gatagggaatgccggttggatatggccgtccgg-tctg-c-c-c-ttcggg-ttgccggtcag--ctgaaatacatt-cacgctgt-gg-g-a---gctgc-tttc------------c-ttt---cgagggaaggcgagtttcgatttg-gtaggtgacctttgccggttacatgccttcgttgcccgctaagc-ttccc--attatgcgttgtgcaggacgcc-ttt-tggctttcgacctgaggtcagg?????????????????????????????????????????????????????????????????????????????????????????????????????????????????????????????????????????????????????????????????????????????????????????????????????????????????????????????????????????????????????????????????????????????????????????????????????????????????????????????????????????????????????????????????????????????????????????????????????????????????????????????????????????????????????????????????????????????????????????????????????????????????????????????????????????????????????????????????????????????????????????????????????????????????????????????????????????????????????????????????????????????????????????????????????????????????????????????????????????????????????????????????????????????????????????????????????????????????????????????????????????????????????????????????????????????????????????????????????????????????????????????????????????????????????????????????????????????????????????????????????????????????????????????????????????????????????????????????????????????????????????????????????????????????????????????????????????????????????????????????????????????????????????????????????????????????????????????????????????????????????????????????????????????????????
	'A03_L1132_Trebouxia_Tephro_EU_GrBritain_ITSp' ??????????????????????????????????????????????????????????????????????????????????????????????????????????????????????????????????????????????????????????????????????????????????????????????????????????????????????????????????????????????????????????????gcgtaagttaggggctg-gctcc-ttttgg-tgt-cagttgacttgaccggg-cggg-tccaataccat-c-c-ggatt-catcttg----------------------------ccttta-t-gg--c-tt-gggg--ttc-tg-cc-ggatgtgaggggtggcggtt-a-acaca-cgtc-aagca-a-t-caactctgaagacagat-ctact-a-gctggc--t-ttgctggc-tgtaggctgaataact--at-a-gacaactctcaacaacggatatcttggctcccgtaacgatgaagaacgcagcg----------------------------------------------------------------------------------------aaatgcgatacgtagtgtgaattgcagaattccgtgaaccatcgaatctttgaacgcaaattgcgctcgaggcctcggccaagagcatgtctgcctcagcgtcggc--tactaccctcaacc-aact-tt-cc--ta-t-----tgc-------------------------------------------------------------------------------------------------ag--gatagggaatgccggttggatatggccgtccgg-tctg-c-c-c-ttcggg-ttgccggtcag--ctgaaatacatt-cacgctgt-gg-g-a---gctgc-tttc------------c-ttt---cgagggaaggcgagtttcgatttg-gtaggtgacctttgccggttacatgccttcgttgcccgctaagc-ttccc--attatgcgttgtgcaggacgcc-ttt-tggctttcgacctgaggtcagg?????????????????????????????????????????????????????????????????????????????????????????????????????????????????????????????????????????????????????????????????????????????????????????????????????????????????????????????????????????????????????????????????????????????????????????????????????????????????????????????????????????????????????????????????????????????????????????????????????????????????????????????????????????????????????????????????????????????????????????????????????????????????????????????????????????????????????????????????????????????????????????????????????????????????????????????????????????????????????????????????????????????????????????????????????????????????????????????????????????????????????????????????????????????????????????????????????????????????????????????????????????????????????????????????????????????????????????????????????????????????????????????????????????????????????????????????????????????????????????????????????????????????????????????????????????????????????????????????????????????????????????????????????????????????????????????????????????????????????????????????????????????????????????????????????????????????????????????????????????????????????????????????????????????????????
	'A03_L1186_Trebouxia_Tephro_EU_Spain_ITSp'     ??????????????????????????????????????????????????????????????????????????????????????????????????????????????????????????????????????????????????????????????????????????????????????????????????????????????????????????????????????????????????????????????gcgtaagttaggggctg-gctcc-ttttgg-tgt-cagttgacttgaccggg-cggg-tccaataccat-c-c-ggatt-catcttg----------------------------ccttta-t-gg--c-tt-gggg--ttc-tg-cc-ggatgtgaggggtggcggtt-a-acaca-cgtc-aagca-a-t-caactctgaagacagat-ctact-a-gctggc--t-ttgctggc-tgtaggctgaataact--ac-a-gacaactctcaacaacggatatcttggctcccgtaacgatgaagaacgcagcg----------------------------------------------------------------------------------------aaatgcgatacgtagtgtgaattgcagaattccgtgaaccatcgaatctttgaacgcaaattgcgctcgaggcctcggccaagagcatgtctgcctcagcgtcggc--tactaccctcaacc-aact-tt-cc--ta-t-----cgc-------------------------------------------------------------------------------------------------ag--gatagggaatgccggttggatatggccgtccgg-tctg-c-c-c-ttcggg-ttgccggtcag--ctgaaatacatt-cacgctgt-gg-g-a---gctgc-tttc------------c-ttt---cgagggaaggcgagtttcgatttg-gtaggtgacctttgccggttacatgccttcgttgcccgctaagc-ttccc--attatgcgttgtgcaggacgcc-ttt-tggctttcgacctgaggtcagg?????????????????????????????????????????????????????????????????????????????????????????????????????????????????????????????????????????????????????????????????????????????????????????????????????????????????????????????????????????????????????????????????????????????????????????????????????????????????????????????????????????????????????????????????????????????????????????????????????????????????????????????????????????????????????????????????????????????????????????????????????????????????????????????????????????????????????????????????????????????????????????????????????????????????????????????????????????????????????????????????????????????????????????????????????????????????????????????????????????????????????????????????????????????????????????????????????????????????????????????????????????????????????????????????????????????????????????????????????????????????????????????????????????????????????????????????????????????????????????????????????????????????????????????????????????????????????????????????????????????????????????????????????????????????????????????????????????????????????????????????????????????????????????????????????????????????????????????????????????????????????????????????????????????????????
	'A03_L1189_Trebouxia_Tephro_EU_Spain_ITSp'     ??????????????????????????????????????????????????????????????????????????????????????????????????????????????????????????????????????????????????????????????????????????????????????????????????????????????????????????????????????????????????????????????gcgtaagttaggggctg-gctcc-ttttgg-tgt-cagttgacttgaccggg-cggg-tccaataccat-c-c-ggatt-catcttg----------------------------ccttta-t-gg--c-tt-gggg--ttc-tg-cc-ggatgtgaggggtggcggtt-a-acaca-cgtc-aagca-a-t-caactctgaagacagat-ctact-a-gctggc--t-ttgctggc-tgtaggctgaataact--ac-a-gacaactctcaacaacggatatcttggctcccgtaacgatgaagaacgcagcg----------------------------------------------------------------------------------------aaatgcgatacgtagtgtgaattgcagaattccgtgaaccatcgaatctttgaacgcaaattgcgctcgaggcctcggccaagagcatgtctgcctcagcgtcggc--tactaccctcaacc-aact-tt-cc--ta-t-----cgc-------------------------------------------------------------------------------------------------ag--gatagggaatgccggttggatatggccgtccgg-tctg-c-c-c-ttcggg-ttgccggtcag--ctgaaatacatt-cacgctgt-gg-g-a---gctgc-tttc------------c-ttt---cgagggaaggcgagtttcgatttg-gtaggtgacctttgccggttacatgccttcgttgcccgctaagc-ttccc--attatgcgttgtgcaggacgcc-ttt-tggctttcgacctgaggtcagg?????????????????????????????????????????????????????????????????????????????????????????????????????????????????????????????????????????????????????????????????????????????????????????????????????????????????????????????????????????????????????????????????????????????????????????????????????????????????????????????????????????????????????????????????????????????????????????????????????????????????????????????????????????????????????????????????????????????????????????????????????????????????????????????????????????????????????????????????????????????????????????????????????????????????????????????????????????????????????????????????????????????????????????????????????????????????????????????????????????????????????????????????????????????????????????????????????????????????????????????????????????????????????????????????????????????????????????????????????????????????????????????????????????????????????????????????????????????????????????????????????????????????????????????????????????????????????????????????????????????????????????????????????????????????????????????????????????????????????????????????????????????????????????????????????????????????????????????????????????????????????????????????????????????????????
	'A03_L1192_Trebouxia_Tephro_EU_Spain_ITSp'     ??????????????????????????????????????????????????????????????????????????????????????????????????????????????????????????????????????????????????????????????????????????????????????????????????????????????????????????????????????????????????????????????gcgtaagttaggggctg-gctcc-ttttgg-tgt-cagttgacttgaccggg-cggg-tccaataccat-c-c-ggatt-catcttg----------------------------ccttta-t-gg--c-tt-gggg--ttc-tg-cc-ggatgtgaggggtggcggtt-a-acaca-cgtc-aagca-a-t-caactctgaagacagat-ctact-a-gctggc--t-ttgctggc-tgtaggctgaataact--ac-a-gacaactctcaacaacggatatcttggctcccgtaacgatgaagaacgcagcg----------------------------------------------------------------------------------------aaatgcgatacgtagtgtgaattgcagaattccgtgaaccatcgaatctttgaacgcaaattgcgctcgaggcctcggccaagagcatgtctgcctcagcgtcggc--tactaccctcaacc-aact-tt-cc--ta-t-----cgc-------------------------------------------------------------------------------------------------ag--gatagggaatgccggttggatatggccgtccgg-tctg-c-c-c-ttcggg-ttgccggtcag--ctgaaatacatt-cacgctgt-gg-g-a---gctgc-tttc------------c-ttt---cgagggaaggcgagtttcgatttg-gtaggtgacctttgccggttacatgccttcgttgcccgctaagc-ttccc--attatgcgttgtgcaggacgcc-ttt-tggctttcgacctgaggtcagg?????????????????????????????????????????????????????????????????????????????????????????????????????????????????????????????????????????????????????????????????????????????????????????????????????????????????????????????????????????????????????????????????????????????????????????????????????????????????????????????????????????????????????????????????????????????????????????????????????????????????????????????????????????????????????????????????????????????????????????????????????????????????????????????????????????????????????????????????????????????????????????????????????????????????????????????????????????????????????????????????????????????????????????????????????????????????????????????????????????????????????????????????????????????????????????????????????????????????????????????????????????????????????????????????????????????????????????????????????????????????????????????????????????????????????????????????????????????????????????????????????????????????????????????????????????????????????????????????????????????????????????????????????????????????????????????????????????????????????????????????????????????????????????????????????????????????????????????????????????????????????????????????????????????????????
	'A03_L1195_Trebouxia_Tephro_EU_Spain_ITSp'     ??????????????????????????????????????????????????????????????????????????????????????????????????????????????????????????????????????????????????????????????????????????????????????????????????????????????????????????????????????????????????????????????acgtaagttaggggctg-gctcc-ttttgg-tgt-cagttgacttgaccggg-cggg-tccaataccat-c-c-ggatt-catcttg----------------------------ccttta-t-gg--c-tt-gggg--ttc-tg-cc-ggatgtgaggggtggcggtt-a-acaca-cgtc-aagca-a-t-caactctgaagacagat-ctact-a-gctggc--t-ttgctggc-tgtaggctgaataact--ac-a-gacaactctcaacaacggatatcttggctcccgtaacgatgaagaacgcagcg----------------------------------------------------------------------------------------aaatgcgatacgtagtgtgaattgcagaattccgtgaaccatcgaatctttgaacgcaaattgcgctcgaggcctcggccaagagcatgtctgcctcagcgtcggc--tactaccctcaacc-aact-tt-cc--ta-t-----cgc-------------------------------------------------------------------------------------------------ag--gatagggaatgccggttggatatggccgtccgg-tctg-c-c-c-ttcggg-ttgccggtcag--ctgaaatacatt-cacgctgt-gg-g-a---gctgc-tttc------------c-ttt---cgagggaaggcgagtttcgatttg-gtaggtgacctttgccggttacatgccttcgttgcccgctaagc-ttccc--attatgcgttgtgcaggacgcc-ttt-tggctttcgacctgaggtcagg?????????????????????????????????????????????????????????????????????????????????????????????????????????????????????????????????????????????????????????????????????????????????????????????????????????????????????????????????????????????????????????????????????????????????????????????????????????????????????????????????????????????????????????????????????????????????????????????????????????????????????????????????????????????????????????????????????????????????????????????????????????????????????????????????????????????????????????????????????????????????????????????????????????????????????????????????????????????????????????????????????????????????????????????????????????????????????????????????????????????????????????????????????????????????????????????????????????????????????????????????????????????????????????????????????????????????????????????????????????????????????????????????????????????????????????????????????????????????????????????????????????????????????????????????????????????????????????????????????????????????????????????????????????????????????????????????????????????????????????????????????????????????????????????????????????????????????????????????????????????????????????????????????????????????????
[truncated: 2,061,744 more chars]
