# Supplementary material for: Turnover of Lecanoroid Mycobionts and Their Trebouxia Photobionts Along an Elevation Gradient in Bolivia Highlights the Role of Environment in Structuring the Lichen Symbiosis
Source: Front Microbiol. 2021 Dec 20;12:774839. doi: 10.3389/fmicb.2021.774839 (PMC8721194; doi:10.3389/fmicb.2021.774839)
Supplement: Supplementary file 5 [file Data_Sheet_5.zip › Trebouxia_A_2_loci_supplement.nex]

#NEXUS
[written Tue Nov 30 19:02:17 EST 2021 by Mesquite  version 3.51 (build 898) at bio-FLLab-MBP.local/192.168.0.120]

BEGIN TAXA;
	TITLE Taxa;
	DIMENSIONS NTAX=429;
	TAXLABELS
		'13_1_Lec_AF_28936_Trebouxia' '15_9_Lec_AF_29535_Trebouxia' '16_1_Lec_AF_29527_Trebouxia' '16_10_Lec_AF_29466_Trebouxia' '16_11_Lec_AF_29480_Trebouxia' '16_12_Lec_AF_29537_Trebouxia' '16_13_Lec_AF_29637_Trebouxia' '16_14_Lec_AF_29586_Trebouxia' '16_15_Lec_AF_29421_Trebouxia' '16_16_Lec_AF_29438_Trebouxia' '16_17_Lec_AF_29436_Trebouxia' '16_18_Lec_AF_29428_Trebouxia' '16_19_Lec_AF_29434_Trebouxia' '16_20_Lec_AF_29427_Trebouxia' '16_21_Lec_AF_29458_Trebouxia' '16_22_Lec_AF_29426_Trebouxia' '16_23_Lec_AF_29431_Trebouxia' '16_9_Lec_AF_29500_Trebouxia' '9_2_Lec_AF_29181_Trebouxia' '9_3_Lec_AF_29616_Trebouxia' 'A01_AJ293782_Trebouxia_Trinkaus439_BuellElega' 'A01_CRE_KT819919_voucherAV066' 'A01_CRE_KT819978_voucherAV090' 'A01_DQ133476_uncult_Treb_K1_ProtopMuralis' 'A01_DQ133481_uncult_Treb_I1d_ProtopMuralis' 'A01_DQ133500_uncult_Treb__E1_ProtopMuralis' 'A01_JN204760_URa6_Tuerk38608' 'A01_LEC_garov_usa_ID_saxi_095' 'A01_LEC_garov_usa_ID_saxi_100' 'A01_LEC_garov_usa_UT_saxi_139' 'A01_LEC_garov_usa_UT_saxi_199' 'A01_RH_port_usa_UT_saxi_637' 'A01_XA_caB2_canada_BC_terr_924' 'A01_XA_chC1_usa_ND_terr_536' 'A01_XA_chC2_usa_MT_terr_491' 'A01_XA_chE3_usa_UT_terr_438' 'A01_XA_neochH1_usa_NV_terr_298' 'A01_XA_stenoBM_kazak_Kark_terr_5043' 'A02_JN204735_URa2_Tuerk33620' 'A02_JN204756_URa2_Tuerk35770' 'A02_JN204772_URa2_Tuerk42995' 'A02_JN204776_URa2_Tuerk43004' 'A02_JN204777_URa2_Tuerk43006' 'A02_JN204779_URa2_Tuerk43011' 'A02_JN204782_URa2_Tuerk43015' 'A02_JN204790_URa2_Tuerk43032' 'A02_JX036160_Trebouxia_lichenSp_hap2' 'A02_JX036168_Trebouxia_LecidGreenii_hap6' 'A02_JX036180_Trebouxia_Austrolecia_hap8' 'A02_JX036194_Trebouxia_Austrolecia_hap9' 'A02_JX036208_Trebouxia_Austrolecia_hap10' 'A02_JX036210_Trebouxia_Austrolecia_hap1' 'A02_JX036211_Trebouxia_SarcogynePrivigna_hap1' 'A02_JX036213_Trebouxia_BuelliaFrigida_hap12' 'A02_JX036217_Trebouxia_LecanoraSp_hap4' 'A02_JX036231_Trebouxia_RhizoplacaMacleanii_ha' 'A02_JX036259_Trebouxia_RhizoplacaMacleanii_7' 'A02_JX036272_Trebouxia_BuelliaFrigida_hap5' 'A02_RH_chryA_usa_CO_saxi_8625' 'A02_RH_chrysB_usa_CO_saxi_8624' 'A02_RH_hayd_usa_ID_terr_8677' 'A02_RH_pelt4_iran_AZARBAIJAN_saxi_5183' 'A02_RH_peltQ_kyrgy_JAYYL_saxi_6018' 'A02_RH_poly_usa_ID_saxi_8935W' 'A03_52195L1104_Trebouxia_Tephro_EU_Spain_ITSp' 'A03_DQ166608_TrebouxiaSp2_LecRupicola' 'A03_EU551525_TrebouxiaSp2_LecCenisia' 'A03_EU551527_TrebouxiaSp2_TephroAtra' 'A03_EU551536_TrebouxiaSp2_TephroGrumosa' 'A03_EU551546_TrebouxiaSp2_TephroAtra' 'A03_EU551547_TrebouxiaSp2_TephroAtra' 'A03_FJ792799_Trebouxia_TRS1_RamalSiliquosa' 'A03_GU252173_TR1_Ramal_farin' 'A03_GU252178_TR1_Ramal_farin' 'A03_GU252195_TR1_Ramal_farin' 'A03_GU252202_TR1_Ramal_farin' 'A03_jamesii_UTEX2233' 'A03_L1083_Trebouxia_Tephro_EU_Austria_ITSp' 'A03_L1091_Trebouxia_Tephro_EU_Spain_ITSp' 'A03_L1101_Trebouxia_Tephro_EU_Spain_ITSp' 'A03_L1105_Trebouxia_Tephro_EU_Spain_ITSp' 'A03_L1132_Trebouxia_Tephro_EU_GrBritain_ITSp' 'A03_L1186_Trebouxia_Tephro_EU_Spain_ITSp' 'A03_L1189_Trebouxia_Tephro_EU_Spain_ITSp' 'A03_L1192_Trebouxia_Tephro_EU_Spain_ITSp' 'A03_L1195_Trebouxia_Tephro_EU_Spain_ITSp' 'A03_L1197_Trebouxia_Tephro_EU_Spain_ITSp' 'A03_L1260_Trebouxia_Tatra_EU_Finland_ITSp' 'A03_L1262_Trebouxia_Tatra_EU_Finland_ITSp' 'A03_L1263_Trebouxia_Tatra_EU_Finland_ITSp' 'A03_L1264_Trebouxia_Tatra_EU_Finland_ITSp' 'A03_L1326_ITSp_Scotland' 'A03_L1327_ITSp_Scotland' 'A03_L1328_ITSp_Scotland' 'A03_L1329_ITSp_Scotland' 'A03_L1332_ITSp_Spain' 'A03_L1333_ITSp_Spain' 'A03_L1335_ITSp_Spain' 'A03_L1336_ITSp_Spain' 'A03_L1340_ITSp' 'A03_L1341_ITSp_Spain' 'A03_L1346_ITSp_Spain' 'A03_L1348_ITSp_Spain' 'A03_L1350_ITSp_Spain' 'A03_L1363_ITSp_Spain' 'A03_L1364_ITSp_Wales' 'A03_L1366_ITSp_Wales' 'A03_L1368_ITSp_Wales' 'A03_L1369_ITSp_Wales' 'A03_L1371_ITSp_Wales' 'A03_L1378_ITSp_Wales' 'A03_L1384_ITSp_culture_of_L1129' 'A03_L1396_Trebouxia_Tephro_EU_Scotland_ITSp' 'A03_L1543_culture_L1369_Wales' 'A03_L1654_culture_L1263_Finland' 'A03_L1660_culture_L1408_Alaska' 'A03_L1668_culture_L1509_France' 'A03_ME_fulig_sweden_gotland_cort_3931' 'A03_ME_glabtula_morocco_laracj_cort_4085' 'A03_ME_glatula_canada_BC_cort_4685' 'A03_ME_glatula_usa_MI_cort_5053' 'A03_RH_maheui_spain_EXTRE_saxi_6771' 'A04_9641' 'A04_9650' 'A04_A10_9649' 'A04_A10_9669' 'A04_A10_DQ166603_TrebouxiaSp3_LecRupicola' 'A04_A10_L1386_culture_of_L1154' 'A04_A10_L1535_culture_L1184_Spain' 'A04_A10_L1541_culture_L1389_Alaska' 'A04_A10_L1669_culture_L1154dark' 'A04_A10_MO_disjuncta_canada_BC_saxi_4669' 'A04_A10_XA_cuF1_usa_CA_saxi_575' 'A04_A10_XA_meA2_usa_CA_saxi_1028' 'A04_A10_XA_plF2_usa_CA_saxi_576' 'A04_A10_XA_stenoBM_canada_BC_saxi_940' 'A04_DQ166595_TrebouxiaSp3_LecRupicola' 'A04_DQ166611_TrebouxiaSp3_LecRupicola' 'A04_JN204747_URa3_Tuerk35502' 'A04_JN204765_URa3_Tuerk40136' 'A04_JN204826_URa3_ADT18027' 'A04_JN204841_URa3_RS19162' 'A04_L1912_Trebouxia_ITSp' 'A04_VAG_KT819934_voucherAV007' 'A04_VAG_KT819943_voucherAV092' 'A04_VAG_KT819944_voucherAV064' 'A04_VAG_KT819945_voucherAV091' 'A04_VAG_KT819961_voucherAV048' 'A04_XA_chE2_usa_UT_terr_027' 'A04_XA_coE1_usa_UT_saxi_033' 'A04_XA_cu_usa_ME_saxi_6945' 'A04_XA_cuE1_usa_UT_saxi_024' 'A04_XA_plA3_usa_NC_saxi_499' 'A04_XA_stenoB3_canada_BC_saxi_915' 'A04_XA_stenoBM_kazak_Kark_saxi_5041' 'A05_9581' 'A05_9602' 'A05_9634' 'A05_9715' 'A05_9717' 'A05_ORO_atran_mexico_OAX_cort_4036' 'A05_ORO_bicolor_mexico_OAX_cort_4042' 'A05_ORO_caespit_mexico_OAX_cort_4047' 'A05_ORO_colibor_colombia_narin_cort_8723' 'A05_ORO_colibor_costarica_unk_cort_6715' 'A06_AJ293791_Trebouxia_Mayrhofer13740_RinAtro' 'A06_AJ293795_Tincrustata' 'A06_AM920666_Tincrustata' 'A06_AM920667_Tincrustata' 'A06_FJ792801_Tincrustata' 'A06_L1828_culture_L1428' 'A06_XA_coC6_usa_CO_saxi_6621' 'A06_XA_cuE1_usa_UT_saxi_138' 'A06_XA_cuF1_canada_BC_saxi_928' 'A06_XA_cuG2_usa_ID_saxi_450' 'A06_XA_cuGM_usa_ID_saxi_434' 'A06_XA_di_usa_WI_saxi_6514' 'A06_XA_liD1_usa_CA_saxi_285' 'A06_XA_meD1_usa_CA_saxi_578' 'A06_XA_plA3_usa_NC_saxi_497' 'A06_XA_plF2_usa_CA_saxi_286' 'A07_XA_chE2_usa_UT_terr_219' 'A07_XA_cuE1_usa_UT_saxi_002' 'A07_XA_cuE1_usa_UT_saxi_029' 'A07_XA_cuE1_usa_UT_saxi_044' 'A07_XA_cuE1_usa_UT_saxi_076' 'A07_XA_cuE1_usa_UT_saxi_122' 'A07_XA_norchE3_usa_CO_terr_4284' 'A08_RH_marg_usa_CA_saxi_738' 'A08_RH_mela_iran_AZARBAIJAN_saxi_5168' 'A08_RH_mela_iran_AZARBAIJAN_saxi_5173' 'A08_RH_mela_usa_NV_saxi_6759' 'A08_RH_pelt1_kyrgy_KARABUURA_saxi_6024' 'A09_9533' 'A09_9659' 'A09_XA_anGM_usa_NC_saxi_494' 'A09_XA_chE2_usa_UT_terr_016' 'A09_XA_chE2_usa_WA_terr_502' 'A09_XA_cuE1_usa_UT_saxi_046' 'A09_XA_cuF1_usa_CA_saxi_1032' 'A09_XA_stB3_canada_BC_saxi_906' 'A11_AF344175_Tasymmetrica' 'A11_AF344176_Tasymmetrica' 'A11_AF344177_Tasymmetrica' 'A11_AJ249565_Tasymmetrica' 'A11_AJ293784_Trebouxia_Trinkaus450_BuellZohar' 'A11_XA_caB1_usa_MT_terr_527' 'A11_XA_chE3_usa_UT_terr_493' 'A11_XA_cuG1_canada_BC_saxi_913' 'A11_XA_neochF2_usa_CO_terr_328' 'A12_JN204764_URa4_Tuerk39665' 'A12_LEC_unk_usa_UT_saxi_736' 'A12_XA_chE3_usa_UT_terr_127' 'A12_XA_chE3_usa_UT_terr_128' 'A12_XA_chE3_usa_UT_terr_129' 'A12_XA_chE3_usa_UT_terr_131' 'A13_AF534386_TrebouxiaSp_RimulariaInsularis' 'A13_AGG_aggregata_voucherSAG219_1a' 'A13_AGG_aggregata_voucherUTEX180' 'A13_AM159216_Trebouxia_sp_XanthoriaKarrooensi' 'A13_CRENULATA_crenulata_voucher_AV020' 'A13_CRENULATA_crenulata_voucher_AV030' 'A13_CRENULATA_crenulata_voucher_AV036' 'A13_CRENULATA_crenulata_voucher_AV039' 'A13_CRENULATA_crenulata_voucher_AV061' 'A13_CRENULATA_crenulata_voucher_AV072' 'A13_CRENULATA_crenulata_voucher_AV073' 'A13_CRENULATA_crenulata_voucher_AV089' 'A13_CRENULATA_crenulata_voucher_AV100' 'A13_CRENULATA_crenulata_voucher_AV106' 'A13_DQ166587_TrebouxiaSp1_LecanoraRupicola' 'A13_EU551508_TrebouxiaSp1_TephromelaAtra' 'A13_EU551523_TrebouxiaSp1_TephromelaAtra' 'A13_L1096_Trebouxia_Tephro_EU_Spain_ITSp' 'A13_L1097_Trebouxia_Tephro_EU_Spain_ITSp' 'A13_L1098_Trebouxia_Tephro_EU_Spain_ITSp' 'A13_L1100_Trebouxia_Tephro_EU_Spain_ITSp' 'A13_L1148_Trebouxia_Tephro_Chile_ITSp' 'A13_L1184_Trebouxia_Tephro_EU_Spain_ITSp' 'A13_L1187_Trebouxia_Tephro_EU_Spain_ITSp' 'A13_L1188_Trebouxia_Tephro_EU_Spain_ITSp' 'A13_L1191_ITSp_1t4t_Spain' 'A13_L1193_Trebouxia_Tephro_EU_Spain_ITSp' 'A13_L1196_Trebouxia_Tephro_EU_Spain_ITSp' 'A13_L1379_ITSp_culture_of_L1101' 'A13_L1394_Trebouxia_T_naschii_Mexico' 'A13_L1426_ITSp_Italy_Sicily' 'A13_L1431_ITSp_Italy_Sicily' 'A13_L1439_ITSp_Italy_Sicily' 'A13_L1454_ITSp_Italy_Sicily' 'A13_L1461_Trebouxia_Tephro_EU_Italy_sicily_IT' 'A13_L1497A_Trebouxia_Sicily' 'A13_L1521' 'A13_L1536_culture_L1194_Spain' 'A13_L1651_culture_L1194_Spain' 'A13_L1655_culture_L1521_NewZeland' 'A13_L1662_culture_L1420' 'A13_L1663_culture_L1461_Sicily' 'A13_L1664_culture_L1475_Sicily' 'A13_L1665_culture_L1491_Sicily' 'A13_L1666_culture_L1501_Sicily4t' 'A13_L1832_culture_L1771' 'A13_L1833_culture_L1773' 'A13_L1834_culture_L1774' 'A13_L1874_Trebouxia_ITSp' 'A13_L337XspECanaryIslands' 'A13_LEC_disp_uk_unk_saxi_6407' 'A13_LEC_disp_usa_IL_saxi_6409' 'A13_LEC_mural_poland_unk_saxi_AY804015' 'A13_LEC_mural_poland_unk_saxi_AY804023' 'A13_P17IaXliNZSouthIsland' 'A13_P18IaXpGBNorthamptonshire' 'A13_P191IaXpRUSNekrasova' 'A13_P210IaXpISThingvellir' 'A13_P320IIIaXpCHZurich' 'A13_P360IIaXspZAWesternCape' 'A13_P3IXturZAPortNolloth' 'A13_P53IaXspNZSouthIsland' 'A13_P7IaXpFBretagne' 'A13_P86IbXecGRHydra' 'A13_TarboricolaSAG219Ia' 'A13_TRE_arboricola_SAG219_1a_cult_Z68705' 'A14_A20_XA_liD2_usa_NM_saxi_170' 'A14_A20_XA_maricopF2_usa_AZ_saxi_6701' 'A14_A20_XA_meF2_usa_AZ_saxi_147' 'A14_A20_XA_meF2_usa_AZ_saxi_152' 'A14_XA_maricopF2_usa_AZ_saxi_6699' 'A14_XA_maricopF2_usa_AZ_saxi_6700' 'A14_XA_meD1_usa_AZ_saxi_504' 'A14_XA_meF2_usa_AZ_saxi_149' 'A14_XA_meF2_usa_AZ_saxi_154' 'A15_AJ249577_Tgigantea' 'A15_AJ293790_Trebouxia_Mayrhofer13747_RinCont' 'A15_LEC_mural_poland_unk_saxi_AY703900' 'A15_LEC_mural_poland_unk_saxi_DQ133478' 'A15_RH_mela_turkey_gire_saxi_6829' 'A15_TRE_gigantea_UTEX2231_cult_AF242468' 'A15_XA_meD1_usa_CO_saxi_197' 'A16_XA_caB1_canada_BC_terr_901' 'A16_XA_caB1_canada_BC_terr_902' 'A16_XA_caB1_canada_BC_terr_948' 'A16_XA_caB1_usa_MT_terr_331' 'A16_XA_cuF1_usa_ID_saxi_452' 'A17_ORO_americanus_costarica_unk_cort_6713_IT' 'A17_ORO_colibor_costarica_unk_cort_6712' 'A17_ORO_colibor_costarica_unk_cort_6714' 'A17_ORO_loxensis_costarica_unk_cort_6705' 'A17_ORO_unk_peru_unk_cort_1602' 'A18_LEC_garov_usa_ID_saxi_109' 'A18_LEC_garov_usa_UT_saxi_140' 'A18_LEC_garov_usa_UT_saxi_142' 'A18_LEC_mural_usa_UT_saxi_077' 'A18_XA_chF2_usa_UT_terr_229' 'A19_PMT_per_CANAR_gome_cort_3742' 'A19_PMT_per_CANAR_gome_cort_3743' 'A19_PMT_per_CANAR_gome_cort_3744' 'A19_PMT_per_CANAR_gome_cort_3745' 'A19_PMT_per_CANAR_gome_cort_3752' 'A21_XA_caB3_usa_ID_terr_334' 'A21_XA_caBM_usa_ID_terr_335' 'A21_XA_cuE1_usa_UT_saxi_003' 'A21_XA_cuE1_usa_UT_saxi_062' 'A22_XA_chE2_usa_UT_saxi_005' 'A22_XA_chE2_usa_UT_terr_007' 'A22_XA_chE2_usa_UT_terr_031' 'A23_TRE_showmanii_SAG2009_cult_FJ626734' 'A23_TRE_showmanii_UTEX2234_cult_AF242470' 'A23_TshowmaniiUTEX2234' 'A24_AF453259_Tarboricola' 'A24_ME_calif_usa_CA_cort_4088' 'A24_ME_calif_usa_CA_cort_4089' 'A25_XA_mariF2_usa_AZ_saxi_6698' 'A25_XA_mariF2_usa_AZ_saxi_6703' 'A26_XA_coE3_usa_UT_saxi_073' 'A26_XA_vaE2_usa_UT_terr_080' 'A27_XA_chE2_usa_WY_terr_111' 'A27_XA_chE3_usa_WY_terr_110' 'A28_9378' 'A28_9668' 'A28_XA_diA1_mex_PU_saxi_098' 'A29_A0B_L1739' 'A29_HQ026167_uncult_Treb_A3cI_BoreoplacaUltra' 'A29_HQ026171_uncult_Treb_A3dII_BoreoplacaUltr' 'A29_HQ026178_uncult_Treb_A4cI_BoreoplacaUltra' 'A29_HQ026180_uncult_Treb_A4cIII_BoreoplacaUlt' 'A29_HQ026182_uncult_Treb_AdII_BoreoplacaUltra' 'A29_L1141' 'A29_L1389' 'A29_L1408_ITSp_USA_Alaska' 'A29_L1871_Trebouxia_ITSp' 'A29_MO_predis_japan_Shinano_saxi_8597' 'A29_xA0B_L1661_culture_L1414_Sicily' 'A30_XA_cuE2_usa_UT_saxi_036' 'A31_XA_coE1_usa_UT_saxi_030' 'A32_XA_cuE1_usa_UT_saxi_075' 'A33_9376' 'A33_AF389916_Tarboricola' 'A33_AF389917_Tarboricola' 'A33_AJ969556_Tdecolorans' 'A33_AJ969594_Tdecolorans' 'A33_AJ969597_Tdecolorans' 'A33_AJ969598_Tdecolorans' 'A33_AJ970889_Tarboricola' 'A33_L121IddXpFRoussillon' 'A33_L1308_Trebouxia_BulgariaITS1T_4T' 'A33_L145IIIdgXpFBourgogne' 'A33_L264XcaCZNoveMesto' 'A33_P319IgXpCHZurich' 'A33_P320IIbXpCHZurich' 'A33_P320IIfXpCHZurich' 'A33_P97IaXpSGotland' 'A33_TRE_decolorans_UTEXB781_FJ626728' 'A34_XA_mariF2_usa_AZ_saxi_6702' 'A35_AJ969545_Tdecolorans' 'A35_L1381_culture_of_L1107' 'A35_L1383_culture_of_L1113' 'A35_P120aIIIbXpFRoussillon' 'A35_P121IIcdXpFRoussillon' 'A35_SOL_KT819918_voucherAV060' 'A35_SOL_KT819920_voucherAV047' 'A35_SOL_KT819935_voucherAV084' 'A35_SOL_KT819936_voucherAV001' 'A35_SOL_KT819938_voucherAV058' 'A35_SOL_KT819942_voucherAV035' 'A35_SOL_KT819965_voucherAV015' 'A35_SOL_KT819966_voucherAV130' 'A35_SOL_KT819975_voucherAV102' 'A35_SOL_KT819976_voucherAV013' 'A36_L101XflZAWestcoast' 'A38_AJ293783_Trebouxia_Trinkaus356a__BuelGeor' 'A38_AJ293789_Trebouxia_Mayrhofer13749_RinTuni' 'A38_AJ431577_Trebouxia_B7' 'A38_AJ431578_Trebouxia_B9' 'A38_AJ431579_Trebouxia_B10' 'A38_AJ431591_Trebouxia_B8' 'A39_GU252182_TR9_Ramal_farin' 'A39_GU252197_TR9_Ramal_farin' 'A39_GU252200_TR9_Ramal_farin' 'A40_P10IaXspAUSTasmania' 'A41_9517' 'A42_9491' 'A42_9492' 'A42_9496' 'A43_9392' 'A43_9580' 'A43_9633' 'A44_9529' 'A44_9636' 'A44_9714' 'A45_L174Bryoriasmithii' 'A45_S65Bryoriasmithii' 'A46_FJ792797_Trebouxia_TSV1_SeirophVillosa' 'A46_P280IIaScXpEMajorca' 'A47_G9306XboGREENLAND' 'A48_AJ969562_Tdecolorans' 'A48_P104IIaXpECanaryIslands' 'A48_P133IaXpAUSPortFairy' 'A48_P287VIbXspGRTilos' 'A48_P288IaXspGRTilos' 'A48_P303IIIaXspGRTilos' 'A50_L1382_culture_of_L1109' 'A51_AM159210_Trebouxia_P400_aSc_XanthomendHas' 'A51_P69IaScXhaUSACalifornia' 'AF_29443_Lec_Trebouxia' 'AF_29446_Lec_Trebouxia' 'C03_9540' 'D04_MG515207_MK314945' 'I01_ME_subaur_usa_ID_cort_3758' 'S02_MH_exula_morocco_unk_cort_4103' 
	;

END;


BEGIN CHARACTERS;
	TITLE  Character_Matrix;
	DIMENSIONS  NCHAR=2090;
	FORMAT DATATYPE = DNA GAP = - MISSING = ?;
	MATRIX
	'13_1_Lec_AF_28936_Trebouxia'                  GCTCACACCGCGAAATACTTATGCCCTTCTGGAACAGGCAGACTTCACTGTTTGCCTTTCAGTTGCGTAAGTCAGGGGCTGGCTCC-TTTTGGTGTCAGTCGACTTGACTGGG-CGGGTCCAATACCAGCCGGATTC-ACCTTG----------------------------CCTTCTAGGC-TT-GGGGTTCTG-CCGGCTGTGAGGGGTGGCTGTTCAACTCA-CATT-AAGCAA-TCAATTCTGAAGGCAGATCTATTG-GCTGGC-TCTGCTGGCTATAGACTGATTAAATACA-GACAACTCTCAACAACGGATATCTTGGCTCCCGTAACGATGAAGAACGCAG----------------------------------------------------------------------------------------CGAAATGCGATACGTAGTGTGAATTGCAGAATTCCGTGAACCATCGAATCTTTGAACGCAAATTGCGCTCGAGGCCTCGGCCAAGAGCATGTCTGCCTCAGCGTCGGC--TACTACCCTCAACTAAGTTTCCTATTATCA---------------------------------------------------------------------------------------------------TAGGGGATGCCGGTTGGATYTGGCTGTCCGG-TTTTCCTTTCAGG-TTGCCGGTCAG--CTGAAATACATTCACGCTCT-GGG-G-GCTGCTTTY------------CTTTC--GAGGAAAGGCTGGTTCCGATTTGGTAGGTGACCTTTGCCGGTTACATGCCTTCGTTGCCCGCTAAGA-CTCCCAGTACGCGTAGTGCAGGACGCC-TTTTGGCTTTCGACCTGAGGTCAGGCAAGAACACCCGCTGAACTTAAGCATATCAATAAGCG????????????????????????????ACTTGGACTACTGTATGGACTGACGGTCTAACTAGTCTTGACCGTTACAAAGGGCGTTGTTATGATATTGAGCCAGTTGCTGGTGAAGAGAATCAATTTATTGCGTACGTAGCGTATCCTTTAGATCTTTTTGAAGAAGGTTCAGTAACAAACTTATTTACTTCTATTGTTGGTAACGTTTTTGGATTCAAAGCTCTTCGTGCATTACGTTTAGAAGATCTTCGTATCCCTCCTGCATATGTTAAAACATTCCAAGGACCTCCTCACGGAATTCAGGTAGAGCGTGATAAATTAAACAAATACGGTCGTTCTCTTTTAGGTTGTACTATTAAACCTAAATTAGGTCTTTCTGCAAAAAACTACGGTCGTGCTGTTTATGAATGTTTACGTGGTGGTTTAGACTTTACTAAAGATGATGAAAACGTAAACTCTCAACCATTTATGCGTTGGAGAGACCGTTTCGCATTCGTTGCGGAAGCAATTTATAAATCTCAAGCAGAAACAGGTGAAATTAAAGGACATTATCTAAACGCTACTGCTGGTACTGTTGAAGAAATGTTAAAACGTGCTGAATGTGCAAGAGACTTTGGTATGCCTATTGTTATGCATGACTACTTAACTGGTGGTTTTACTGCAAATACAACTTTAGCACATTACTGTCGTGATAATGGTTTATTACTACACATTCACCGAGCAATGCACGCAGTTATTGACCGTCAACGTAACCACGGTATCCACTTCCGTGTATTAGCTAAAACTCTTCGTATGTCAGGTGGTGACCACCTTCACTCTGGTACTGTTGTAGG???????????????????????????????????????????????????????????????????????????????????????????????????????????????????????????????????????????????????????????????????????????????????????????????????????????????????????????????????????????????????????????????????????????????????????????????????????????????????
	'15_9_Lec_AF_29535_Trebouxia'                  GCCCACACCGCGAAATGCTTATGCCCCTCTGGAGTAGGCAAACTTCATTGTTTGCCCTTCAGTTGCGCAGATCAGGGGCTGGCTCC-ATTTGGTGTCAGTTGACTTGATTGGG-CGGGTCCAATATCAGCCGGATTC-CCCTTGAGAGACTTTGGGGAGGCCTAACGGTCTCACCCAATGGC-TT-GGGGTTCTG-CCGGCTGTGAGGGGTGGCGG-TTAACTCA----C-ACGCAA-TTAATTCTGAAGACAGATCTATTG-GCTAGC-ATTGCTGGCTATAGACTGAACAAATACA-GACAACTCTCAACAACGGATATCTTGGCTCCCGTAACGATGAAGAACGCAG----------------------------------------------------------------------------------------CGAAATGCGATACGTAGTGTGAATTGCAGAATTCCGTGAACCATCGAATCTTTGAACGCAAATTGCGCTCGAGGCTTCGGCCAAGAGCATGTCTGCCTCAGCGTCGGC--TACTACCCTCAACTAAGTTTCCTATGAAAG-------------------------------------------------------------------------------------------------ACTAGGGGATGCCAGTTGGATATGGCCGTCCGG-TTTGCCTTTCAGG-CTGCCGGTCAG--CTGAAATACATTCACGCTCT-GGG-G-GCTGCTTTCCTTGAAAGGCTGCTTTC--AATGGGAGGCGAGTTCCGATTTGGTAGGTGACCTTTGCCGGTTACATGCCTTCGTTGCTCGCTAAGC-TTCCCAGTAGTCGTTGTGCAGGACGCC-TTTTGGCTTTCGACCTGAGGTCAGGCAAGAACACCCGCTGAACTTAAGCATATCAATAAGCGGAGGAAAAGAAACTAACTAGGATTCCCT?????????????????????????????????????????????????????????????????????????????????????????????????????????????????????????????????????????????????????????????????????????????????????????????????????????????????????????????????????????????????????????????????????????????????????????????????????????????????????????????????????????????????????????????????????????????????????????????????????????????????????????????????????????????????????????????????????????????????????????????????????????????????????????????????????????????????????????????????????????????????????????????????????????????????????????????????????????????????????????????????????????????????????????????????????????????????????????????????????????????????????????????????????????????????????????????????????????????????????????????????????????????????????????????????????????????????????????????????????????????????????????????????????????????????????????????????????????????????????????????????????????????????????????????????????????????????????????????????????????????????????????????????????????????????????????????????????????????????????????
	'16_1_Lec_AF_29527_Trebouxia'                  GCCCACACCGCGAAATGCTTATGCCCCTCTGGAGTAGGCAAGCTTCATTGCTTGCCCTTCAGTTGCGCAGATCAGGGGCTGGCTCC-TTTTGGTGTCAGTTGACTTGATTGGG-CGGGTCCAATATCACCCGGATTC-CCCTTGAGAGACTTTGGCGAGGCCTAACGGTCTCACCCAATGGC-TT-GGGGTTCTG-CCGGGTGTGAGGGGTGGCGG-TTAACTCA-CTTT-AAGCAA-TCAATTCTGAAGACAGATCTATT--GCTAGC-ATCGCTGGCTATAGACTGAACAAATACA-GACAACTCTCAACAACGGATATCTTGGCTCCCGTAACGATGAAGAACGCAG----------------------------------------------------------------------------------------CGAAATGCGATACGTAGTGTGAATTGCAGAATTCCGTGAACCATCGAATCTTTGAACGCAAATTGCGCTCGAGGCTTCGGCCAAGAGCATGTCTGCCTCAGCGTCGGC--TACTACCCTCAACTAAGTTTCCTATGAAAG-------------------------------------------------------------------------------------------------ACTAGGGGATGCCAGTTGGATATGGCCGTCCGG-TTTGCCTTTCG---CTGCCGGTCAG--CTGAAATACATTCACGCTCT-GGG-G-GCTGCTTTCCTTGAAAGGCTACTTTC--AAGGGGAGGCGAGTTCCGATTTGGTAGGTGACCTTTGCCGGTTACATGCCTTCGTTGCTCGCTAAGC-TTCCCAGTAGTCGTTGTGCAGGACGCC-TTTTGGCTTTCGACCTGAGGTCAGGCAAGAACACCCGCTGAACTTAAGCATATCAATAAGCGGAGGAAAAGAAACTAACTAGGATTCCCTACTTGGACTACTGTATGGACTGATGGTCTAACTAGTCTTGACCGTTACAAAGGTCGTTGTTATGATATTGAGCCAGTTGCTGGTGAAGAGAATCAATTCATTGCGTACGTAGCGTATCCTTTAGATCTTTTTGAAGAAGGTTCAGTAACAAACTTATTTACTTCTATTGTTGGTAACGTTTTTGGATTCAAAGCTCTTCGTGCATTACGTTTAGAAGATCTTCGTATTCCTCCTGCATATGTTAAAACATTCCAAGGACCTCCTCACGGAATTCAGGTAGAGCGTGATAAATTAAACAAATACGGTCGTTCTCTTTTAGGTTGTACTATTAAACCTAAATTAGGTCTTTCTGCAAAGAACTACGGTCGTGCTGTTTATGAATGTTTACGTGGTGGTTTAGACTTTACTAAAGATGATGAAAACGTAAACTCTCAACCATTTATGCGTTGGAGAGATCGTTTCGCATTCGTTGCGGAAGCAATTTATAAATCTCAAGCAGAAACAGGTGAAATTAAAGGACATTATCTAAACGCTACTGCTGGTACTGTTGAAGAAATGTTAAAACGTGCTGAATGTGCAAGAGACTTCGGTATGCCTATTGTTATGCATGACTACTTAACTGGTGGTTTTACTGCAAATACAACTTTAGCACATTACTGTCGTGATAATGGTTTATTACTACACATTCACCGAGCAATGCACGCAGTTATTGACCGTCAACGTAACCACGGTATCCACTTCCGTGTATTAGCTAAAACTCTTCGTATGTCAGGTGGTGACCACCTTCACTCTGGTACTGTTGTAGGTA?????????????????????????????????????????????????????????????????????????????????????????????????????????????????????????????????????????????????????????????????????????????????????????????????????????????????????????????????????????????????????????????????????????????????????????????????????????????????
	'16_10_Lec_AF_29466_Trebouxia'                 GCCCACACCGCGAATTACTTATGCCCCTCTGGAACAGGCGAACTTTATTGTTTGCCCTTCAGTTGCGCAGGTCGGCAGTTGGCTCC-TTTTGGTGTCAGGTGACTTGAYTGGG-CGGGTCCAATACCAGCCGGACTC-ACCTTG----------------------------CCTTTA-GGC-TT-GGGGTTCTG-CCGGCTGTGAGGGTTGGCTGTTTAACTCA-CTTT-AAGCAA-T?AATTCTGAAKGCAGATCTACTG-GCTGGC-TTTGCTGGCTGTAGACTGATTAATRC-A-GACAACTCTCAACAACGGATATCTTGGCTCCCGTAACGATGAAGAACGCAG----------------------------------------------------------------------------------------CGAAATGCGATACGTAGTGTGAATTGCAGAATTCCGTGAACCATCGAATCTTTGAACGCAAATTGCGCTCGAGGCCTCGGCCAAGAGCATGTCTGCCTCAGCGTCGGC--TACTACCCTCAACTAAGTTTCCTATTATCA---------------------------------------------------------------------------------------------------TAGGGGATGCCGGTTGGATCTGGTTGTCCAG-CGTTCCTTTGAGG-ATGCCGGTCAG--CTGAAATACATTCACGCTCT-GGG-A-GCTGCTTTC------------CTTTC--GGGGAAAGGCGAGTTCCGATTTGGTAGGTGACCTTTGCCGGTTACATGCCTTCGTTGCCCGCTAAGY-YTCCCAGTATGCGTTGTGCAGGACGCC-TTTTGGCTTTCGACCTGAGGTCAGGCAAGAACACCCGCTGAACTTAAGCATATCAATAAGCGGAGGAAAAGAAACTAACTAGGATTCCCT?????????????????????????????????????????????????????????????????????????????????????????????????????????????????????????????????????????????????????????????????????????????????????????????????????????????????????????????????????????????????????????????????????????????????????????????????????????????????????????????????????????????????????????????????????????????????????????????????????????????????????????????????????????????????????????????????????????????????????????????????????????????????????????????????????????????????????????????????????????????????????????????????????????????????????????????????????????????????????????????????????????????????????????????????????????????????????????????????????????????????????????????????????????????????????????????????????????????????????????????????????????????????????????????????????????????????????????????????????????????????????????????????????????????????????????????????????????????????????????????????????????????????????????????????????????????????????????????????????????????????????????????????????????????????????????????????????????????????????????
	'16_11_Lec_AF_29480_Trebouxia'                 GCCCACACCGCGAATTACTTATGCCCCTCTGGAACAGGCGAACTTTATTGTTTGCCCTTCAGTTGCGCAGGTCGGCAGTTGGCTCC-TTTTGGTGTCAGGTGATTTGACTGGG-CGGGTCCAATACCAGCCGGACTC-ACCTTG----------------------------CCTTTA-GGC-TT-GGGGTTCTG-CCGGCTGTGAGGGTTGGCTGTTTAACTCA-CTTT-AAGCAA-TAAATTCTGAATGCAGATCTACTG-GCTGGC-TTTGCTGGCTGTAGACTGATTAATAC-A-GACAACTCTCAACAACGGATATCTTGGCTCCCGTAACGATGAAGAACGCAG----------------------------------------------------------------------------------------CGAAATGCGATACGTAGTGTGAATTGCAGAATTCCGTGAACCATCGAATCTTTGAACGCAAATTGCGCTCGAGGCCTCGGCCAAGAGCATGTCTGCCTCAGCGTCGGC--TACTACCCTCAACTAAGTTTCCTATTATCA---------------------------------------------------------------------------------------------------TAGGGGATGCCGGTTGGATCTGGTTGTCCAG-CGTTCCTTTGAGG-ATGCCGGTCAG--CTGAAATACATTCACGCTCT-GGG-A-GCTGCTTTC------------CTTTC--GGGGAAAGGCGAGTTCCGATTTGGTAGGTGACCTTTGCCGGTTACATGCCTTCGTTGCCCGCTAAGT-CTCCCAGTATGCGTTGTGCAGGACGCC-TTTTGGCTTTCGACCTGAGGTCAGGCAAGAACACCCGCTGAACTTAAGCATATCAATAAGCGGAGGAAAAGAAACTAACTAGGATTCCCT?????????????????????????????????????????????????????????????????????????????????????????????????????????????????????????????????????????????????????????????????????????????????????????????????????????????????????????????????????????????????????????????????????????????????????????????????????????????????????????????????????????????????????????????????????????????????????????????????????????????????????????????????????????????????????????????????????????????????????????????????????????????????????????????????????????????????????????????????????????????????????????????????????????????????????????????????????????????????????????????????????????????????????????????????????????????????????????????????????????????????????????????????????????????????????????????????????????????????????????????????????????????????????????????????????????????????????????????????????????????????????????????????????????????????????????????????????????????????????????????????????????????????????????????????????????????????????????????????????????????????????????????????????????????????????????????????????????????????????????
	'16_12_Lec_AF_29537_Trebouxia'                 ??????????GAAATGCTTTATGCCCTTCTGAAGTAAGCAAGCTTAATTGCTTGCCCTTCAGTTGCGCAGATCAGGGGCTGGCTCC-TTTTGGTGTCAGTTGACTTGATTGGG-CGGGTCCAATACCAGCCGGATTC-CCCTTGAGAAACTTTGGGGAGGCCTAACGGTCTCACCCAATGGC-TT-GGGGTTCTG-CCGGCTGTGAGGGGTGGCGG-TTAACTCA-CTTT-AAGCAA-TCAATTCTGAAGACAGATCTATTC-GCTAGC-ATTGCTGGCTATAGACTGAACAAATACA-GACAACTCTCAACAACGGATATCTTGGCTCCCGTAACGATGAAGAACGCAG----------------------------------------------------------------------------------------CGAAATGCGATACGTAGTGTGAATTGCAGAATTCCGTGAACCATCGAATCTTTGAACGCAAATTGCGCTCGAGGCTTCGGCCAAGAGCATGTCTGCCTCAGCGTCGGC--TACTACCCTCAACTAAGTTTCCTATGAAAG-------------------------------------------------------------------------------------------------ACTAGGGGATGCCAGTTGGATATGGCCGTCCGG-TTTGCCTTTCAGC-TTRCCGGTCAG--CTGAAATACATTCACGCTTT-GGG-G-GCTGCTTYCCTTGAAAGGCTA?TTTC--AAAGGGAGGCGAGTTCCGATTTGGTAGGTGACCTTTGCCGGTTACATGCCTTCGTTGCTCGCTAAGC-TTCC-AGTAGTCGTTGTGCAGGACGCC-TTTTGGCTTTCGACCTGAGGTCAGGCAAGAACACCCGCTGAACTTAAGCATATCAAT??????????????????????????????????????????????????????????????????????????????????????????????????????????????????????????????????????????????????????????????????????????????????????????????????????????????????????????????????????????????????????????????????????????????????????????????????????????????????????????????????????????????????????????????????????????????????????????????????????????????????????????????????????????????????????????????????????????????????????????????????????????????????????????????????????????????????????????????????????????????????????????????????????????????????????????????????????????????????????????????????????????????????????????????????????????????????????????????????????????????????????????????????????????????????????????????????????????????????????????????????????????????????????????????????????????????????????????????????????????????????????????????????????????????????????????????????????????????????????????????????????????????????????????????????????????????????????????????????????????????????????????????????????????????????????????????????????????????????????????????????????????????????????????
	'16_13_Lec_AF_29637_Trebouxia'                 GCCCACACCGCGAATTACTTATGCCCCTCTGGAACAGGCGAACTTTATTGTTTGCCCTTCAGTTGCGCAGGTCGGCAGTTGGCTCC-TTTTGGTGTCAGGTGATTTGACTGGG-CGGGTCCAATACCAGCCGGACTC-ACCTTG-----------------------------CCTTTAGGC-TT-GGGGTTCTG-CCGGCTGTGAGGGTTGGCTGTTTAACTCA-CTTT-AAGCAA-TAAATTCTGAATGCAGATCTACTG-GCTGGC-TTTGCTGGCTGTAGACTGATTAATAC-A-GACAACTCTCAACAACGGATATCTTGGCTCCCGTAACGATGAAGAACGCAG----------------------------------------------------------------------------------------CGAAATGCGATACGTAGTGTGAATTGCAGAATTCCGTGAACCATCGAATCTTTGAACGCAAATTGCGCTCGAGGCCTCGGCCAAGAGCATGTCTGCCTCAGCGTCGGC--TACTACCCTCRACTAAGTTTCCTATTATCA---------------------------------------------------------------------------------------------------TAGGGGATGCCGGTTGGATCTGGTTGTCCAG-CGTTCCTTTGAGG-ATGCCGGTCAG--CTGAAATACATTCACGCTCT-GGG-A-GCTGCTTTC------------CTTTC--GGGGAAAGGCGAGTTCCGATTTGGTAGGTGACCTTTGCCGGTTACATGCCTTCGTTGCCCGCTAAGT-CTCCCAGTATGCGTTGTGC????????????????????????????????????????????????????????????????????????????????????????????????????????????????????????????????????????????????????????????????????????????????????????????????????????????????????????????????????????????????????????????????????????????????????????????????????????????????????????????????????????????????????????????????????????????????????????????????????????????????????????????????????????????????????????????????????????????????????????????????????????????????????????????????????????????????????????????????????????????????????????????????????????????????????????????????????????????????????????????????????????????????????????????????????????????????????????????????????????????????????????????????????????????????????????????????????????????????????????????????????????????????????????????????????????????????????????????????????????????????????????????????????????????????????????????????????????????????????????????????????????????????????????????????????????????????????????????????????????????????????????????????????????????????????????????????????????????????????????????????????????????????????????????????????????????????????????????????????????????????????????????
	'16_14_Lec_AF_29586_Trebouxia'                 GCCCACACCGCGAATTACTTATGCCCCTCTGGAACAGGCGAACTTTATTGTTTGCCCTTCAGTTGCGCAGGTCGGCAGTTGGCTCC-TTTTGGTGTCAGGTGATTTGACTGGG-CGGGTCCAATACCAGCCGGACTC-ACCTTG-----------------------------CCTTTAGGC-TT-GGGGTTCTG-CCGGCTGTGAGGGTTGGCTGTTTAACTCA-CTTT-AAGCAA-TAAATTCTGAATGCAGATCTACTG-GCTGGC-TTTGCTGGCTGTAGACTGATTAATAC-A-GACAACTCTCAACAACGGATATCTTGGCTCCCGTAACGATGAAGAACGCAG----------------------------------------------------------------------------------------CGAAATGCGATACGTAGTGTGAATTGCAGAATTCCGTGAACCATCGAATCTTTGAACGCAAATTGCGCTCGAGGCCTCGGCCAAGAGCATGTCTGCCTCAGCGTCGGC--TACTACCCTCAACTAAGTTTCCTATTATCA---------------------------------------------------------------------------------------------------TAGGGGATGCCGGTTGGATCTGGTTGTCCAG-CGTTCCTTTGAGG-ATGCCGGTCAG--CTGAAATACATTCACGCTCT-GGG-A-GCTGCTTTC------------CTTTC--GGGGAAAGGCGAGTTCCGATTTGGTAGGTGACCTTTGCCGGTTACATGCCTTCGTTGCCCGCTAAGT-CTCCCAGTATGCGTTGTGCAGGACGCC-TTTTGGCTTTCGACCTGAGGTCAGGCAAGAACACCCGCTGAACTTAAGCATATCAATAAGCGGAGGAAAAGAAACTAACTAGGATTCCCT?????????????????????????????????????????????????????????????????????????????????????????????????????????????????????????????????????????????????????????????????????????????????????????????????????????????????????????????????????????????????????????????????????????????????????????????????????????????????????????????????????????????????????????????????????????????????????????????????????????????????????????????????????????????????????????????????????????????????????????????????????????????????????????????????????????????????????????????????????????????????????????????????????????????????????????????????????????????????????????????????????????????????????????????????????????????????????????????????????????????????????????????????????????????????????????????????????????????????????????????????????????????????????????????????????????????????????????????????????????????????????????????????????????????????????????????????????????????????????????????????????????????????????????????????????????????????????????????????????????????????????????????????????????????????????????????????????????????????????????
	'16_15_Lec_AF_29421_Trebouxia'                 GCCCACACCGCGAATTACTTATGCCCCTCTGGAACAGGCGAACTTTATTGTTTGCCCTTCAGTTGCGCAGGTCGGCAGTTGGCTCC-TTTTGGTGTCAGGTGATTTGACTGGG-CGGGTCCAATACCAGCCGGACTC-ACCTTG-----------------------------CCTTTAGGC-TT-GGGGTTCTG-CCGGCTGTGAGGGTTGGCTGTTTAACTCA-CTTT-AAGCAA-TAAATTCTGAATGCAGATCTACTG-GCTGGC-TTTGCTGGCTGTAGACTGATTAATAC-A-GACAACTCTCAACAACGGATATCTTGGCTCCCGTAACGATGAAGAACGCAG----------------------------------------------------------------------------------------CGAAATGCGATACGTAGTGTGAATTGCAGAATTCCGTGAACCATCGAATCTTTGAACGCAAATTGCGCTCGAGGCCTCGGCCAAGAGCATGTCTGCCTCAGCGTCGGC--TACTACCCTCAACTAAGTTTCCTATTATCA---------------------------------------------------------------------------------------------------TAGGGGATGCCGGTTGGATCTGGTTGTCCAG-CGTTCCTTTGAGG-ATGCCGGTCAG--CTGAAATACATTCACGCTCT-GGG-A-GCTGCTTTC------------CTTTC--GGGGAAAGGCGAGTTCCGATTTGGTAGGTGACCTTTGCCGGTTACATGCCTTCGTTGCCCGCTAAGT-CTCCCAGTATGCGTTGTGCAGGACGCC-TTTTGGCTTTCGACCTGAGGTCAGGCAAGAACACCCGCTGAACTTAAGCATATCAATAAGCGGAGGAAAAGAAACTAACTAGGATTCCCTACTTGGACTACTGTATGGACTGACGGTCTAACTAGTCTTGACCGTTACAAAGGGCGTTGTTATGATATTGAGCCAGTTGCTGGTGAAGAGAATCAATTTATTGCGTACGTAGCGTACCCTTTAGATCTTTTTGAAGAAGGTTCAGTAACAAACTTATTTACTTCTATTGTTGGTAACGTTTTTGGATTCAAAGCTCTTCGTGCATTACGTTTAGAAGATCTTCGTATTCCTCCTGCATATGTTAAAACATTCCAAGGACCTCCTCACGGAATTCAGGTAGAGCGTGATAAATTAAACAAATACGGTCGTTCTCTTTTAGGTTGTACTATTAAACCTAAATTAGGTCTTTCGGCAAAAAACTACGGTCGTGCTGTTTATGAATGTTTACGTGGTGGTTTAGACTTTACTAAAGATGATGAAAACGTAAACTCTCAACCATTTATGCGTTGGAGAGACCGTTTCGCATTCGTTGCGGAAGCAATTTATAAATCTCAAGCAGAAACAGGTGAAATTAAAGGACATTATCTAAACGCTACTGCTGGTACTGTTGAAGAAATGTTAAAACGTGCTGAATGTGCGAGAGACTTCGGTATGCCTATTGTTATGCATGACTACTTAACTGGTGGTTTTACTGCAAATACAACTTTAGCACATTACTGTCGTGATAATGGTTTATTACTACACATTCACCGAGCAATGCACGCAGTTATTGACCGTCAACGTAACCACGGTATCCACTTCCGTGTATTAGCTAAAACTCTTCGTATGTCAGGTGGTGACCACCTTCACTCTGGTACTGTTGTAGGTAAACTAGAA?????????????????????????????????????????????????????????????????????????????????????????????????????????????????????????????????????????????????????????????????????????????????????????????????????????????????????????????????????????????????????????????????????????????????????????????????????????
	'16_16_Lec_AF_29438_Trebouxia'                 GCCCACACCGCGAAATGCTTATGCCCTTCTGGAGTAAGCAAGCTTAATTGGTTGCCCTTCAGTTGCGCAGATCAGGGGCTGGCTCC-TTTTGGTGTCAGTTGACTTGATTGGG-CGGGTCCAATACCAGCCGGATTC-CCCTTGAGAGACTTTGGGGAGGCCTGACGGTCTCACCCAATGGC-TT-GGGGTTCTG-CCAGCTGTGAGGGGTGGCGG-TTAACTCA-CTTT-AAGCAA-TCGATTCTGAAGACAGATCTATT--CCTAGC-ATTGCTGGCTATAGACTGAACAATTACA-GACAACTCTCAACAACGGATATCTTGGCTCCCGTAACGATGAAGAACGCAG----------------------------------------------------------------------------------------CGAAATGCGATACGTAGTGTGAATTGCAGAATTCCGTGAACCATCGAATCTTTGAACGCAAATTGCGCTCGAGGCTTCGGCCAAGAGCATGTCTGCCTCAGCGTCGGC--TACTACCCTCAACTAAGTTTCCTATGAAAG-------------------------------------------------------------------------------------------------ACTAGGGGATGCCAGTTGGATATGGCCGTCCGG-TTTGCCTTTCC---TTGCCGGTCAG--CTGAAATACATTCACGCTTT-GGG-A-GCTGCTTTCCTTGAAAGGCTACTTTC--AATGGGAGGCGAGTTCCGATTTGGTAGGTGACCTTTGCCGGTTACATGCCTTCGTTGCTCGCTAAGC-TTCCCAATAGTCGTTGTGCAGGACGCC-TTTTGGCTTTCGACCTGAGGTCAGGCAAGAACACCCGCTGAACTTAAGCATATCAATAAGCGGAGGAAAAGAAACTAACTAGGATTCCCT?????????????????????????????????????????????????????????????????????????????????????????????????????????????????????????????????????????????????????????????????????????????????????????????????????????????????????????????????????????????????????????????????????????????????????????????????????????????????????????????????????????????????????????????????????????????????????????????????????????????????????????????????????????????????????????????????????????????????????????????????????????????????????????????????????????????????????????????????????????????????????????????????????????????????????????????????????????????????????????????????????????????????????????????????????????????????????????????????????????????????????????????????????????????????????????????????????????????????????????????????????????????????????????????????????????????????????????????????????????????????????????????????????????????????????????????????????????????????????????????????????????????????????????????????????????????????????????????????????????????????????????????????????????????????????????????????????????????????????????
	'16_17_Lec_AF_29436_Trebouxia'                 GCCCACACCGCGAATTACTTATGCCCCTCTGGAACAGGCGAACTTTATTGTTTGCCCTTCAGTTGCGCAGGTCGGCAGTTGGCTCC-TTTTGGTGTCAGGTGATTTGACTGGG-CGGGTCCAATACCAKCCGGACTC-ACCTTG----------------------------CCTTTA-GGC-TT-GGGGTTCTG-CCGGCTGTGAGGGTTGGCTGTTTAACTCA-CTTT-AAGCAA-TAAATTCTGAATGCAGATCTACTG-GCTGGC-TTTGCTGGCTGTAGACTGATTAATAC-A-GACAACTCTCAACAACGGATATCTTGGCTCCCGTAACGATGAAGAACGCAG----------------------------------------------------------------------------------------CGAAATGCGATACGTAGTGTGAATTGCAGAATTCCGTGAACCATCGAATCTTTGAACGCAAATTGCGCTCGAGGCCTCGGCCAAGAGCATGTCTGCCTCAGCGTCGGC--TACTACCCTCAACTAAGTTTCCTATTATCA---------------------------------------------------------------------------------------------------TAGGGGATGCCGGTTGGATCTGGTTGTCCAG-CGTTCCTTTGAGG-ATGCCGGTCAG--CTGAAATACATTCACGCTCT-GGG-A-GCTGCTTTC------------CTTTC--GGGGAAAGGCGAGTTCCGATTTGGTAGGTGACCTTTGCCGGTTACATGCCTTCGTTGCCCGCTAAGT-CTCCCAGTATGCGTTGTGCAGGACGCC-TTTTGGCTTTCGACCTGAGGTCAGGCAAGAACACCCGCTGAACTTAAGCATATCAATAAGCGGAGGAAAAGAAACTAACTAGGATTCCCT?????????????????????????????????????????????????????????????????????????????????????????????????????????????????????????????????????????????????????????????????????????????????????????????????????????????????????????????????????????????????????????????????????????????????????????????????????????????????????????????????????????????????????????????????????????????????????????????????????????????????????????????????????????????????????????????????????????????????????????????????????????????????????????????????????????????????????????????????????????????????????????????????????????????????????????????????????????????????????????????????????????????????????????????????????????????????????????????????????????????????????????????????????????????????????????????????????????????????????????????????????????????????????????????????????????????????????????????????????????????????????????????????????????????????????????????????????????????????????????????????????????????????????????????????????????????????????????????????????????????????????????????????????????????????????????????????????????????????????????
	'16_18_Lec_AF_29428_Trebouxia'                 GCCCACACCGCGAAATGCTTATGCCCTTCTGGAGTAAGCAAGCTTAATTGCTTGCCCTTCAGTTGCGCAGATCAGGGGCTGGCTCC-TTTTGGTGTCAGTTGACTTGATTGGG-CGGGTCCAATACCAGCCGGATTC-CCCTTGAGAGACTTTGGGGAGACCTGACGGTCTCACCCAATGGC-TT-GGGGTTCTG-CCGGCTGTGAGGGGTGGCGG-TTAACTCA-CTTT-AAGCAA-TCGATTCTGAAGACAGATCTATTC-GCTAGC-ATTGCTGGCTATAGACTGAACAATTACA-GACAACTCTCAACAACGGATATCTTGGCTCCCGTAACGATGAAGAACGCAG----------------------------------------------------------------------------------------CGAAATGCGATACGTAGTGTGAATTGCAGAATTCCGTGAACCATCGAATCTTTGAACGCAAATTGCGCTCGAGGCTTCGGCCAAGAGCATGTCTGCCTCAGCGTCGGC--TACTACCCTCAACTAAGTTTCCTATGAAAG-------------------------------------------------------------------------------------------------ACTAGGGGATGCCAGTTGGATATGGCCGTCCGG-TTTGCCTTTCAGC-TTGCCGGTCAG--CTGAAATACATTCACGCTTT-GGG-G-GCTGCTTTCCTTGAAAGGCTACTTTC--AATGGGAGGCGAGTTCCGATTTGGTAGGTGACCTTTGCCGGTTACATGCCTTCGTTGCTCGCTAAGC-TTCCCAATAGTCGTTGTGCAGGACGCC-TTTTGGCTTTCGACCTGAGGTCAGGCAAGAACACCCGCTGAACTTAAGCATATCAATAAGCGGAGGAAAAGAAACTAACTAGGATTCCCT?????????????????????????????????????????????????????????????????????????????????????????????????????????????????????????????????????????????????????????????????????????????????????????????????????????????????????????????????????????????????????????????????????????????????????????????????????????????????????????????????????????????????????????????????????????????????????????????????????????????????????????????????????????????????????????????????????????????????????????????????????????????????????????????????????????????????????????????????????????????????????????????????????????????????????????????????????????????????????????????????????????????????????????????????????????????????????????????????????????????????????????????????????????????????????????????????????????????????????????????????????????????????????????????????????????????????????????????????????????????????????????????????????????????????????????????????????????????????????????????????????????????????????????????????????????????????????????????????????????????????????????????????????????????????????????????????????????????????????????
	'16_19_Lec_AF_29434_Trebouxia'                 ??????????????????????????????????????????????????????CCCTTCAGTTGCGCAGATCAGGGGCTGGCTCC-TTTTGGTGTCAGTTGACTTGATTGGG-CGGGTCCAATACCAGCCGGATTC-CCCTTGAGAGACTTTGGGGAGACCTGACGGTCTCACCCAATGGC-TT-GGGGTTCTG-CCGGCTGTGAGGGGTGGCGG-TTAACTCA-CTTT-AAGCAA-TCGATTCTGAAGACAGATCTATTC-GCTAGC-ATTGCTGGCTATAGACTGAACAATTACA-GACAACTCTCAACAACGGATATCTTGGCTCCCGTAACGATGAAGAACGCAG----------------------------------------------------------------------------------------CGAAATGCGATACGTAGTGTGAATTGCAGAATTCCGTGAACCATCGAATCTTTGAACGCAAATTGCGCTCGAGGCTTCGGCCAAGAGCATGTCTGCCTCAGCGTCGGC--TACTACCCTCAACTAAGTTTCCTATGAAAG-------------------------------------------------------------------------------------------------ACTAGGGGATGCCAGTTGGATATGGCCGTCCGG-TTTGCCTTTCAGC-TTGCCGGTCAG--CTGAAATACATTCACGCTTT-GGG-G-GCTGCTTTCCTTGAAAGGCTACTTTC--AATGGGAGGCGAGTTCCGATTTGGTAGGTGACCTTTGCCGGTTACATGCCTTCGTTGCTCGCTAAGC-TTCCCAATAGTCGTTGTGCAGGACGCC-TTT????????????????????????????????????????????????????????????????????????????????????????????????????????????????????????????????????????????????????????????????????????????????????????????????????????????????????????????????????????????????????????????????????????????????????????????????????????????????????????????????????????????????????????????????????????????????????????????????????????????????????????????????????????????????????????????????????????????????????????????????????????????????????????????????????????????????????????????????????????????????????????????????????????????????????????????????????????????????????????????????????????????????????????????????????????????????????????????????????????????????????????????????????????????????????????????????????????????????????????????????????????????????????????????????????????????????????????????????????????????????????????????????????????????????????????????????????????????????????????????????????????????????????????????????????????????????????????????????????????????????????????????????????????????????????????????????????????????????????????????????????????????????????????????????????????????????????????????????????????????????
	'16_20_Lec_AF_29427_Trebouxia'                 GCCCACACCGCGAATTACTTATGCCCCTCTGGAACAGGCGAACTTTATTGTTTGCCCTTCAGTTGCGCAGGTCGGCAGTTGGCTCC-TTTTGGTGTCAGGTGATTTGACTGGG-CGGGTCCAATACCAGCCGGACTC-ACCTTG----------------------------CCTTTA-GGC-TT-GGGGTTCTG-CCGGCTGTGAGGGTTGGCTGTTTAACTCA-CTTT-AAGCAA-TAAATTCTGAATGCAGATCTACTG-GCTGGC-TTTGCTGGCTGTAGACTGATTAATAC-A-GACAACTCTCAACAACGGATATCTTGGCTCCCGTAACGATGAAGAACGCAG----------------------------------------------------------------------------------------CGAAATGCGATACGTAGTGTGAATTGCAGAATTCCGTGAACCATCGAATCTTTGAACGCAAATTGCGCTCGAGGCCTCGGCCAAGAGCATGTCTGCCTCAGCGTCGGC--TACTACCCTCAACTAAGTTTCCTATTATCA---------------------------------------------------------------------------------------------------TAGGGGATGCCGGTTGGATCTGGTTGTCCAG-CGTTCCTTTGAGG-ATGCCGGTCAG--CTGAAATACATTCACGCTCT-GGG-A-GCTGCTTTC------------CTTTC--GGGGAAAGGCGAGTTCCGATTTGGTAGGTGACCTTTGCCGGTTACATGCCTTCGTTGCCCGCTAAGT-CTCCCAGTATGCGTTGTGCAGGACGCC-TTTTGGCTTTCGACCTGAGGTCAGGCAAGAACACCCGCTGAACTTAAGCATATCAATAAGCGGAGGAAAAGAAACTAACTAGGATTCCCT?????????????????????????????????????????????????????????????????????????????????????????????????????????????????????????????????????????????????????????????????????????????????????????????????????????????????????????????????????????????????????????????????????????????????????????????????????????????????????????????????????????????????????????????????????????????????????????????????????????????????????????????????????????????????????????????????????????????????????????????????????????????????????????????????????????????????????????????????????????????????????????????????????????????????????????????????????????????????????????????????????????????????????????????????????????????????????????????????????????????????????????????????????????????????????????????????????????????????????????????????????????????????????????????????????????????????????????????????????????????????????????????????????????????????????????????????????????????????????????????????????????????????????????????????????????????????????????????????????????????????????????????????????????????????????????????????????????????????????????
	'16_21_Lec_AF_29458_Trebouxia'                 GCCCACACCGCGAATTACTTATGCCCCTCTGGAACAGGCAAACTTTATTGTTTGCCCTTCAGTTGCGCAGGTCGGCAGTTGGCTCC-TTTTGGTGTCAGGTGATTTGACTGGG-CGGGTCCAATACCAGCCGGACTC-ACCTTG----------------------------CCTTTA-GGC-TT-GGGGTTCTG-CCGGCTGTGAGGGTTGGCTGTTTAACTCA-CTTT-AAGCAA-TCAATTCTGAAGGCAGATCTACTG-GCTGGC-TTTGCTGGCTGTAGACTGATTAATAC-A-GACAACTCTCAACAACGGATATCTTGGCTCCCGTAACGATGAAGAACGCAG----------------------------------------------------------------------------------------CGAAATGCGATACGTAGTGTGAATTGCAGAATTCCGTGAACCATCGAATCTTTGAACGCAAATTGCGCTCGAGGCCTCGGCCAAGAGCATGTCTGCCTCAGCGTCGGC--TACTACCCTCAACTAAGTTTCCTATTATCA---------------------------------------------------------------------------------------------------TAGGGGATGCCGGTTGGATCTGGCTGTCCAG-CGTTCCTTTGAGG-ATGCCGGTCAG--CTGAAATACATTCACGCTCT-GGG-A-GCTGCTTTC------------CTTTC--GGGGAAAGGCGAGTTCCGATTTGGTAGGTGACCTTTGCCGGTTACATGCCTTCGTTGCCCGCTAAGT-CTCCCAGTATGCGTTGTGCAGGACGCC-TTTTGGCTTTCGACCTGAGGTCAGGCAAGAACACCCGCTGAACTTAAGCATATCAATAAGCG?????????????????????????????????????????????????????????????????????????????????????????????????????????????????????????????????????????????????????????????????????????????????????????????????????????????????????????????????????????????????????????????????????????????????????????????????????????????????????????????????????????????????????????????????????????????????????????????????????????????????????????????????????????????????????????????????????????????????????????????????????????????????????????????????????????????????????????????????????????????????????????????????????????????????????????????????????????????????????????????????????????????????????????????????????????????????????????????????????????????????????????????????????????????????????????????????????????????????????????????????????????????????????????????????????????????????????????????????????????????????????????????????????????????????????????????????????????????????????????????????????????????????????????????????????????????????????????????????????????????????????????????????????????????????????????????????????????????????????????????????????????????????????
	'16_22_Lec_AF_29426_Trebouxia'                 CCCACACCGCGAAATTACTTATGCCCCTCTGGAACAGGCGAACTTTATTGTTTGCCCTTCAGTTGCGCAGGTCGGCAGTTGGCTCC-TTTTGGTGTCAGGTGATTTGACTGGG-CGGGTCCAATACCAGCCGGACTC-ACCTTG----------------------------CCTTTA-GGC-TT-GGGGTTCTG-CCGGCTGTGAGGGTTGGCTGTTTAACTCA-CTTT-AAGCAA-TAAATTCTGAATGCAGATCTACTG-GCTGGC-TTTGCTGGCTGTAGACTGATTAATAC-A-GACAACTCTCAACAACGGATATCTTGGCTCCCGTAACGATGAAGAACGCAG----------------------------------------------------------------------------------------CGAAATGCGATACGTAGTGTGAATTGCAGAATTCCGTGAACCATCGAATCTTTGAACGCAAATTGCGCTCGAGGCCTCGGCCAAGAGCATGTCTGCCTCAGCGTCGGC--TACTACCCTCAACTAAGTTTCCTATTATCA---------------------------------------------------------------------------------------------------TAGGGGATGCCGGTTGGATCTGGTTGTCCAG-CGTTCCTTTGAGG-ATGCCGGTCAG--CTGAAATACATTCACGCTCT-GGG-A-GCTGCTTTC------------CTTTC--GGGGAAAGGCGAGTTCCGATTTGGTAGGTGACCTTTGCCGGTTACATGCCTTCGTTGCCCGCTAAGT-CTCCCAGTATGCGTTGTGCAGGACGCC-TTTTGGCTTTCGACCTGAGGTCAGGCAAGAACACCCGCTGAACTTAAGCATATCAATAAGCGGAGGAAAAGAAACTAACTAGGATTCCCT?????????????????????????????????????????????????????????????????????????????????????????????????????????????????????????????????????????????????????????????????????????????????????????????????????????????????????????????????????????????????????????????????????????????????????????????????????????????????????????????????????????????????????????????????????????????????????????????????????????????????????????????????????????????????????????????????????????????????????????????????????????????????????????????????????????????????????????????????????????????????????????????????????????????????????????????????????????????????????????????????????????????????????????????????????????????????????????????????????????????????????????????????????????????????????????????????????????????????????????????????????????????????????????????????????????????????????????????????????????????????????????????????????????????????????????????????????????????????????????????????????????????????????????????????????????????????????????????????????????????????????????????????????????????????????????????????????????????????????????
	'16_23_Lec_AF_29431_Trebouxia'                 ?????????????????????TGCCCCTCTGGAACAGGCGAACTTTATTGTTTGCCCTTCAGTTGCGCAGGTCGGCAGTTGGCTCC-TTTTGGTGTCAGGTGATTTGACTGGG-CGGGTCCAATACCAGCCGGACTC-ACCTTG----------------------------CCTTTA-GGC-TT-GGGGTTCTG-CCGGCTGTGAGGGTTGGCTGTTTAACTCA-CTTT-AAGCAA-TAAATTCTGAATGCAGATCTACTG-GCTGGC-TTTGCTGGCTGTAGACTGATTAATAC-A-GACAACTCTCAACAACGGATATCTTGGCTCCCGTAACGATGAAGAACGCAG----------------------------------------------------------------------------------------CGAAATGCGATACGTAGTGTGAATTGCAGAATTCCGTGAACCATCGAATCTTTGAACGCAAATTGCGCTCGAGGCCTCGGCCAAGAGCATGTCTGCCTCAGCGTCGGC--TACTACCCTCAACTAAGTTTCCTATTATCA---------------------------------------------------------------------------------------------------TAGGGGATGCCGGTTGGATCTGGTTGTCCAG-CGTTCCTTTGAGG-ATGCCGGTCAG--CTGAAATACATTCACGCTCT-GGG-A-GCTGCTTTC------------CTTTC--GGGGAAAGGCGAGTTCCGATTTGGTAGGTGACCTTTGCCGGTTACATGCCTTCGTTGCCCGCTAAGT-CTCCCAGTATGCGTTGTGCAGGACGCC-TTTTGGCTTTCGACCTGAGGTCAGGCAAGAACACCCGCTGAACTTAAGCATATCAATAAGCGGAGGAAAAGAAACTAACTAGGATTCCCT?????????????????????????????????????????????????????????????????????????????????????????????????????????????????????????????????????????????????????????????????????????????????????????????????????????????????????????????????????????????????????????????????????????????????????????????????????????????????????????????????????????????????????????????????????????????????????????????????????????????????????????????????????????????????????????????????????????????????????????????????????????????????????????????????????????????????????????????????????????????????????????????????????????????????????????????????????????????????????????????????????????????????????????????????????????????????????????????????????????????????????????????????????????????????????????????????????????????????????????????????????????????????????????????????????????????????????????????????????????????????????????????????????????????????????????????????????????????????????????????????????????????????????????????????????????????????????????????????????????????????????????????????????????????????????????????????????????????????????????
	'16_9_Lec_AF_29500_Trebouxia'                  GCCCACACCGCGAATTACTTATGCCCCTCTGGAACAGGCGAACTTTATTGTTTGCCCTTCAGTTGCGCAGGTCGGCAGTTGGCTCC-TTTTGGTGTCAGGTGATTTGACTGGG-CGGGTCCAATACCAGCCGGACTC-ACCTTG----------------------------CCTTTA-GGC-TT-GGGGTTCTG-CCGGCTGTGAGGGTTGGCTGTATAACTCA-CTTT-AAGCAA-TAAATTCTGAATGCAGATCTACTG-GCTGGC-TTTGCTGGCTGTAGACTGATTAATAC-A-GACAACTCTCAACAACGGATATCTTGGCTCCCGTAACGATGAAGAACGCAG----------------------------------------------------------------------------------------CGAAATGCGATACGTAGTGTGAATTGCAGAATTCCGTGAACCATCGAATCTTTGAACGCAAATTGCGCTCGAGGCCTCGGCCAAGAGCATGTCTGCCTCAGCGTCGGC--TACTACCCTCAACTAAGTTTCCTATTATCA---------------------------------------------------------------------------------------------------TAGGGGATGCCGGTTGGATCTGGTTGTCCAG-CGTTCCTTTGG---ATGCCGGTCAG--CTGAAATACATTCACGCTCT-GGG-A-GCTGCTTTC------------CTTTC--GGGGAAAGGCGAGTTCCGATTTGGTAGGTGACCTTTGCCGGTTACATGCCTTCGTTGCCCGCTAAGT-CTCCCAGTATGCGTTGTGCAGGACGCC-TTTTGGCTTTCGACCTGAGGTCAGGCAAGAACACCCGCTGAACTTAAGCATATCAATAAGCGGAGGAAAAGAAACTAACTAGGATTCCCT??????????CTGTATGGACTGACGGTCTAACTAGTCTTGACCGTTACAAAGGGCGTTGTTATGATATTGAGCCAGTTGCTGGTGAAGAGAATCAATTTATTGCGTACGTAGCGTACCCTTTAGATCTTTTTGAAGAAGGTTCAGTAACAAACTTATTTACTTCTATTGTTGGTAACGTTTTTGGATTCAAAGCTCTTCGTGCATTACGTTTAGAAGATCTTCGTATTCCTCCTGCATATGTTAAAACATTCCAAGGACCTCCTCACGGAATTCAGGTAGAGCGTGATAAATTAAACAAATACGGTCGTTCTCTTTTAGGTTGTACTATTAAACCTAAATTAGGTCTTTCKGCAAAAAACTACGGTCGTGCTGTTTATGAATGTTTACGTGGTGGTTTAGACTTTACTAAAGATGATGAAAACGTAAACTCTCAACCATTTATGCGTTGGAGAGACCGTTTCGCATTCGTTGCGGAAGCAATTTATAAATCTCAAGCAGAAACAGGTGAAATTAAAGGACATTATCTAAACGCTACTGCTGGTACTGTTGAAGAAATGTTAAAACGTGCTGAATGTGCGAGAGACTTCGGTATGCCTATTGTTATGCATGACTACTTAACTGGTGGTTTTACTGCAAATACAACTTTAGCACATTACTGTCGTGATAATGGTTTATTACTACACATTCACCGAGCAATGCACGCAGTTATTGACCGTCAACGTAACCACGGTATCCACTTCCGTGTATTAGCTAAAACTCTTCGTATGTCAGGTGGTGACCACCTTCACTCTGGTACTGTTGTAGGTA?????????????????????????????????????????????????????????????????????????????????????????????????????????????????????????????????????????????????????????????????????????????????????????????????????????????????????????????????????????????????????????????????????????????????????????????????????????????????
	'9_2_Lec_AF_29181_Trebouxia'                   ?TGCACACACCGCGAAAATACTGATGCCCTTCTGTATGCAAGCTT--CTGCTTGCACTT-AGATGCGCAGGTCAGGGGCTGGCTCC-TTTTGGTGTCAGCTGACTTGACTGGG-CGGGTCCAATACCAGTCGGACTC-ACCTTG----------------------------CCTTCTAGGTAA--GGGGTTCTG-CCGGCTGTGAGGGGTGGCTTGTTAACCAA-CTCT-AAGCAA-TCTTTTCTGAAGACAGTTCTGCTG-GCTGGC-TCTGTTGGCTGCAGGCTGAAAAACTAAA-GACAACTCTCAACAACGGATATCTTGGCTCCCGTRACGATGAAGAACGCAG----------------------------------------------------------------------------------------CGAAATGCGATACGTAGTGTGAATTGCAGAATTCCGTGAACCATCGAATCTTTGAACGCAAATTGCGCTCGAGGCCTCGGCCAAGAGCATGTCTGCCTCAGCGTCGGC--TACTACCCTCAATCAAGTTTCCTAT---------------------------------------------------------------------------------------------------TYATTYTGGAAATGCCGATTGGATCTGGCTGTCCAG-TTTGCCTATCAGG-CTGCCGGTCAG--CTGAAAAACATTCACGCTCT-GGG-G-GCTGCTTTC------------CTTTC--AAGGAAAGGCGAGTTCCGATTTGGTAGGTGACCTTTGCCGGTTGCATGCCTTCGTTGCCCGTTTAGC--TWCCTACTAGCGATGTGCAGGACGCC-TTTTGGCTTTCGACCTGAGGTCAGGCAAGAACACCCGCTGAACTTAAGCATATCAATAAGCGGAGGAAAAGAAACTAACTAGGATTCCCTACTTGGACTACGGTATGGACTGACGGGTTAACTAGTCTTGACCGTTACAAAGGGCGTTGTTATGATATTGAGCCTGTTGCTGGTGAAGAGGGTCAATTTATTGCGTACGTTGCCTATCCTTTAGATCTTTTTGAAGAAGGTTCAGTAACAAACTTGTTTACTTCTATTGTTGGAAACGTTTTTGGGTTTAAAGCTCTTCGTGCATTACGTTTAGAAGATCTTCGTATTCCTCCTGCATATGTTAAAACATTCCAAGGACCTCCACATGGTATTCAAGTAGAACGTGACAAATTAAACAAATACGGTCGTTCTCTTTTAGGTTGTACTATTAAACCGAAATTAGGTCTTTCTGCTAAAAACTATGGGCGTGCTGTTTATGAATGTTTGCGCGGTGGTTTAGATTTTACTAAAGATGATGAAAACGTAAACTCTCAACCATTTATGCGTTGGAGAGACCGTTTTGCATTTGTTGCAGAAGCAATTTATAAATCTCAAGCAGAAACAGGTGAAATTAAAGGGCATTATTTAAACGCAACTGCTGGTACTGTTGACGAGATGTTAAAGCGTGCTGAATGTGCAAGAGATTTTGGTATGCCTATTGTTATGCATGACTATTTAACTGGTGGTTTTACTGCAAACACAACTTTAGCACATTACTGTCGTGATAATGGTTTGTTACTACACATTCACCGAGCAATGCACGCAGTTATTGACCGTCAACGTAACCACGGTATCCATTTTCGTGTGTTAGCTAAAACTCTTCGTATGTCAGGTGGTGATCACCTTCACTCTGGTACTGTTGTAGGTAAACTAGAA?????????????????????????????????????????????????????????????????????????????????????????????????????????????????????????????????????????????????????????????????????????????????????????????????????????????????????????????????????????????????????????????????????????????????????????????????????????
	'9_3_Lec_AF_29616_Trebouxia'                   ?????????????????CTTTTGCCCTTCTAGAATAGGTGAGCATTTATGTTTACCATTCAGATGCGCAGGTCAGGGGCTGGCTCC-TATTGGGGTCAGTTGACTTGATTGGG-CGGGTCCAAYATCATCCGGATTC-ACCTTG----------------------------CCTTCTGGCAA---GGGGTTCTG-CCGGGTGTGAGGGGTGGCTGCT-AACACA-CTTT-AAGCAA-TTACATCTGAAGACAGA-CTATAA-GCTGGC--TTGCTAGCTGTA-GCTGACTAACCAAA-GACAACTCTCAACAACGGATATCTTGGCTCCCGTAACGATGAAGAACGCAG----------------------------------------------------------------------------------------CGAAATGCGATACGTAGTGTGAATTGCAGAATTCCGTGAACCATCGAATCTTTGAACGCAAATTGCGCTCGAGGCCTCGGCCAAGAGCATGTCTGCCTCAGCGTCGGC--TATTACCCTCAATCAAGTTTCCTAT-----------------------------------------------------------------------------------------------GTGGAAGCATAGGGGATGCCGATTGGATGTGGCCGTCCGG-CTTTCCTAAAAGT-TTGCCGGTCAG--CTGAAATACATTCACGCTTT-GGG-GAGCTGCTTTC------------CTTCA--CAGGGAAGGCGAGTTCCGATTTGGTAGGTGACCTTTGCCGGTTGCATGCCTTCGTTGCCCGCAAGGC-TTCCCATTATGCGTTGCGCAGGACGCC-TTTTGGCTTTCGACCTGAGGTCAGGCAAGAACACCCGCTGAACTTAAGCATATCAATAAGCGGAGGAAAAGAAACTAACTAGGATTCCCT?????????????????????????????????????????????????????????????????????????????????????????????CAATTTATTGCGTACGTAGCGTATCCTTTAGATCTTTTCGAAGAAGGTTCAGTAACAAACTTATTTACTTCTATTGTTGGTAACGTTTTTGGATTCAAAGCTCTTCGTGCATTACGTTTAGAAGATCTTCGTATTCCTCCTGCATATGTTAAAACATTCCAAGGACCTCCTCACGGAATTCAGGTAGAACGTGATAAATTAAACAAATATGGTCGTTCTCTTTTAGGTTGTACTATTAAACCTAAGTTAGGTCTTTCTGCAAAAAACTACGGTCGTGCTGTTTATGAATGTTTGCGTGGTGGTTTAGACTTTACTAAAGATGATGAAAACGTAAACTCTCAACCTTTTATGCGTTGGAGAGACCGTTTCGCTTTTGTTGCGGAAGCAATTTATAAATCTCAAGCAGAAACAGGTGAAATTAAAGGGCACTATCTAAACGCTACTGCTGGTACTGTTGACGAAATGTTAAAACGTGCAGAATGTGCAAGAGACTTTGGTATGCCTATTGTTATGCATGACTACTTAACTGGTGGTTTTACTGCAAATACAACTTTAGCACATTACTGTCGTGATAATGGTTTATTACTACACATTCACCGAGCAATGCACGCAGTTATTGACCGTCAGCGTAACCACGGTATCCACTTCCGTGTATTAGCTAAAACTCTTCGTATGTCAGGTGGTGATCACCTTCACTCGGGTACTGTTGTAGG???????????????????????????????????????????????????????????????????????????????????????????????????????????????????????????????????????????????????????????????????????????????????????????????????????????????????????????????????????????????????????????????????????????????????????????????????????????????????
	'A01_AJ293782_Trebouxia_Trinkaus439_BuellElega' ????????????????????????????????????????????????????????????????gcgcaggtcaggggctggctcc-ttttggtgtcagttgacttgactggg-cgggtccaataccagccggattc-accttg----------------------------ccttctaggc-tt-ggggttctg-ccggctgtgaggggtggctgtttaactca-cttt-aagcaa-tcaattctgaaggcagatctatag-gctggc-tatgctggctgtagtctgattaaatata-gacaactctcaacaacggatatcttggctcccgtaacgatgaagaacgcag----------------------------------------------------------------------------------------cgaaatgcgatacgtagtgtgaattgcagaattccgtgaaccatcgaatctttgaacgcaaattgcgctcgaggcctcggccaagagcatgtctgcctcagcgtcggc--tactaccctcaactaagtttcctata---------------------------------------------------------------------------------------------------cacataggggatgccggttggatctggccgtccgg-tttgccttttagg-ttgccggtcag--ctgaaatacattcacgctct-ggg-g-gctgctttc------------cttcc--gaggagaggcgagttccgatttggtaggtgacctttgccggttgcatgccttcgttgcccgttaagc-tttccagtatgcgttgtgcaggacgcc-ttttggctttcgacctgaggtcagg??????????????????????????????????????????????????????????????????????????????????????????????????????????????????????????????????????????????????????????????????????????????????????????????????????????????????????????????????????????????????????????????????????????????????????????????????????????????????????????????????????????????????????????????????????????????????????????????????????????????????????????????????????????????????????????????????????????????????????????????????????????????????????????????????????????????????????????????????????????????????????????????????????????????????????????????????????????????????????????????????????????????????????????????????????????????????????????????????????????????????????????????????????????????????????????????????????????????????????????????????????????????????????????????????????????????????????????????????????????????????????????????????????????????????????????????????????????????????????????????????????????????????????????????????????????????????????????????????????????????????????????????????????????????????????????????????????????????????????????????????????????????????????????????????????????????????????????
	'A01_CRE_KT819919_voucherAV066'                ????????????????????????????????????????????????????????????????gcgcaggtcaggggctggctcc-ttttggtgtcagttgacttgactggg-cgggtccaataccagccggattc-accttg----------------------------ccttctaggc-tt-ggggttctg-ccggctgtgaggggtggctgtttaactca-cttt-aagcaa-tcaattctgaaggcagatctatag-gctggc-tatgctggctgtagtctgattaaatata-gacaactctcaacaacggatatcttggctcccgtaacgatgaagaacgcag----------------------------------------------------------------------------------------cgaaatgcgatacgtagtgtgaattgcagaattccgtgaaccatcgaatctttgaacgcaaattgcgctcgaggcctcggccaagagcatgtctgcctcagcgtcggc--tactaccctcaactaagtttcctata---------------------------------------------------------------------------------------------------cacataggggatgccggttggatctggccgtccgg-tttgccttttagg-ttgccggtcag--ctgaaatacattcacgctct-ggg-g-gctgctttc------------cttcc--gaggagaggcgagttccgatttggtaggtgacctttgccggttgcatgccttcgttgcccgctaagc-tttccagtatgcgttgtgcaggacgcc-ttttggctttcgacc????????????????????????????????????????????????????????????????????????????????????????????????????????????????????????????????????????????????????????????????????????????????????????????????????????????????????????????????????????????????????????????????????????????????????????????????????????????????????????????????????????????????????????????????????????????????????????????????????????????????????????????????????????????????????????????????????????????????????????????????????????????????????????????????????????????????????????????????????????????????????????????????????????????????????????????????????????????????????????????????????????????????????????????????????????????????????????????????????????????????????????????????????????????????????????????????????????????????????????????????????????????????????????????????????????????????????????????????????????????????????????????????????????????????????????????????????????????????????????????????????????????????????????????????????????????????????????????????????????????????????????????????????????????????????????????????????????????????????????????????????????????????????????????????????????????????????????????????????
	'A01_CRE_KT819978_voucherAV090'                ????????????????????????????????????????????????????????????????gcgcaggtcaggggctggctcc-ttttggtgtcagttgacttgactggg-cgggtccaataccagccggattc-accttg----------------------------ccttctaggc-tt-ggggttctg-ccggctgtgaggggtggctgtttaactca-cttt-aagcaa-tcaattctgaaggcagatctatag-gctggc-tatgctggctgtagtctgattaaatata-gacaactctcaacaacggatatcttggctcccgtaacgatgaagaacgcag----------------------------------------------------------------------------------------cgaaatgcgatacgtagtgtgaattgcagaattccgtgaaccatcgaatctttgaacgcaaattgcgctcgaggcctcggccaagagcatgtctgcctcagcgtcggc--tactaccctcaactaagtttcctata---------------------------------------------------------------------------------------------------cacataggggatgccggttggatctggccgtccgg-tttgccttttagg-ttgccggtcag--ctgaaatacattcacgctct-ggg-g-gctgctttc------------cttcc--gaggagaggcgagttccgatttggtaggtgacctttgccggttgcatgccttcgttgcccgttaagc-tttccagtatgcgttgtgcaggacgcc-ttttggctttcgacc????????????????????????????????????????????????????????????????????????????????????????????????????????????????????????????????????????????????????????????????????????????????????????????????????????????????????????????????????????????????????????????????????????????????????????????????????????????????????????????????????????????????????????????????????????????????????????????????????????????????????????????????????????????????????????????????????????????????????????????????????????????????????????????????????????????????????????????????????????????????????????????????????????????????????????????????????????????????????????????????????????????????????????????????????????????????????????????????????????????????????????????????????????????????????????????????????????????????????????????????????????????????????????????????????????????????????????????????????????????????????????????????????????????????????????????????????????????????????????????????????????????????????????????????????????????????????????????????????????????????????????????????????????????????????????????????????????????????????????????????????????????????????????????????????????????????????????????????????
	'A01_DQ133476_uncult_Treb_K1_ProtopMuralis'    ????????????????????????????????????????????????????????????????gcgcaggtcaggggctggctcc-ttttggtgtcagttgacttgactggg-cgggtccaataccagccggattc-accttg----------------------------ccttctaggc-tt-ggggttctg-ccggctgtgaggggtggctgtttaactca-cttt-aagcaa-tcaattctgaaggcagatctatag-gctggc-tatgctggctgtagtctgattaaatata-gacaactctcaacaacggatatcttggctcccgtaacgatgaagaacgcag----------------------------------------------------------------------------------------cgaaatgcgatacgtagtgtgaattgcagaattccgtgaaccatcgaatctttgaacgcaaattgcgctcgaggcctcggccaagagcatgtctgcctcagcgtcggc--tactaccctcaactaagtttcctata---------------------------------------------------------------------------------------------------cacataggggatgccggttggatctggccgtccgg-tttgccttttagg-ttgccggtcag--ctgaaatacattcacgctct-ggg-g-gctgctttc------------cttcc--gaggagaggcgagttccgatttggtaggtgacctttgccggttgcatgccttcgttgcccgctaagc-tttccagtatgcgttgtgcaggacgcc-ttttggctttcgacctgaggtcagg??????????????????????????????????????????????????????????????????????????????????????????????????????????????????????????????????????????????????????????????????????????????????????????????????????????????????????????????????????????????????????????????????????????????????????????????????????????????????????????????????????????????????????????????????????????????????????????????????????????????????????????????????????????????????????????????????????????????????????????????????????????????????????????????????????????????????????????????????????????????????????????????????????????????????????????????????????????????????????????????????????????????????????????????????????????????????????????????????????????????????????????????????????????????????????????????????????????????????????????????????????????????????????????????????????????????????????????????????????????????????????????????????????????????????????????????????????????????????????????????????????????????????????????????????????????????????????????????????????????????????????????????????????????????????????????????????????????????????????????????????????????????????????????????????????????????????????????
	'A01_DQ133481_uncult_Treb_I1d_ProtopMuralis'   ????????????????????????????????????????????????????????????????gcgcaggtcaggggctggctcc-ttttggtgtcagttgacttgactggg-cgggtccaataccagccggattc-accttg----------------------------ccttctaggc-tt-ggggttctg-ccggctgtgaggggtggctgtttaactca-cttt-aagcaa-tcaattctgaaggcagatctatag-gctggc-tatgctggctgtagtctgattaaatata-gacaactctcaacaacggatatcttggctcccgtaacgatgaagaacgcag----------------------------------------------------------------------------------------cgaaatgcgatacgtagtgtgaattgcagaattccgtgaaccatcgaatctttgaacgcaaattgcgctcgaggcctcggccaagagcatgtctgcctcagcgtcggc--tactaccctcaactaagtttcctata---------------------------------------------------------------------------------------------------cacataggggatgccggttggatctggccgtccgg-tttgccttttagg-ttgccggtcag--ctgaaatacattcacgctct-ggg-g-gctgctttc------------cttcc--gaggagaggcgagttccgatttggtaggtgacctttgccggttgcatgccttcgttgcccgctaagc-tttccagtatgcgttgtgcaggacgcc-ttttggctttcgacctgaggtcagg??????????????????????????????????????????????????????????????????????????????????????????????????????????????????????????????????????????????????????????????????????????????????????????????????????????????????????????????????????????????????????????????????????????????????????????????????????????????????????????????????????????????????????????????????????????????????????????????????????????????????????????????????????????????????????????????????????????????????????????????????????????????????????????????????????????????????????????????????????????????????????????????????????????????????????????????????????????????????????????????????????????????????????????????????????????????????????????????????????????????????????????????????????????????????????????????????????????????????????????????????????????????????????????????????????????????????????????????????????????????????????????????????????????????????????????????????????????????????????????????????????????????????????????????????????????????????????????????????????????????????????????????????????????????????????????????????????????????????????????????????????????????????????????????????????????????????????????
	'A01_DQ133500_uncult_Treb__E1_ProtopMuralis'   ????????????????????????????????????????????????????????????????gcgcaggtcaggggctggctcc-ttttggtgtcagttgacttgactggg-cgggtccaataccagccggattc-accttg----------------------------ccttctaggc-tt-ggggttctg-ccggctgtgaggggtggctgtttaactca-cttt-aagcaa-tcaattctgaaggcagatctatag-gctggc-tatgctggctgtagtctgattaaatata-gacaactctcaacaacggatatcttggctcccgtaacgatgaagaacgcag----------------------------------------------------------------------------------------cgaaatgcgatacgtagtgtgaattgcagaattccgtgaaccatcgaatctttgaacgcaaattgcgctcgaggcctcggccaagagcatgtctgcctcagcgtcggc--tactaccctcaactaagtttcctata---------------------------------------------------------------------------------------------------cacataggggatgccggttggatctggccgtccgg-tttgccttttagg-ttgccggtcag--ctgaaatacattcacgctct-ggg-g-gctgctttc------------cttcc--gaggagaggcgagttccgatttggtaggtgacctttgccggttgcatgccttcgttgcccgctaagc-tttccagtatgcgttgtgcaggacgcc-ttttggctttcgacctgaggtcagg??????????????????????????????????????????????????????????????????????????????????????????????????????????????????????????????????????????????????????????????????????????????????????????????????????????????????????????????????????????????????????????????????????????????????????????????????????????????????????????????????????????????????????????????????????????????????????????????????????????????????????????????????????????????????????????????????????????????????????????????????????????????????????????????????????????????????????????????????????????????????????????????????????????????????????????????????????????????????????????????????????????????????????????????????????????????????????????????????????????????????????????????????????????????????????????????????????????????????????????????????????????????????????????????????????????????????????????????????????????????????????????????????????????????????????????????????????????????????????????????????????????????????????????????????????????????????????????????????????????????????????????????????????????????????????????????????????????????????????????????????????????????????????????????????????????????????????????
	'A01_JN204760_URa6_Tuerk38608'                 ????????????????????????????????????????????????????????????????gcgcaggtcaggggctggctcc-ttttggtgtcagttgacttgactggg-cgggtccaataccagccggattc-accttg----------------------------ccttctaggc-tt-ggggttctg-ccggctgtgaggggtggctgtttaactca-cttt-aagcaa-tcaattctgaaggcagatctacag-gctggc-tatgctggctgtagtctgattaaatata-gacaactctcaacaacggatatcttggctcccgtaacgatgaagaacgcag----------------------------------------------------------------------------------------cgaaatgcgatacgtagtgtgaattgcagaattccgtgaaccatcgaatctttgaacgcaaattgcgctcgaggcctcggccaagagcatgtctgcctcagcgtcggc--tactaccctcaactaagtttcctata---------------------------------------------------------------------------------------------------cacataggggatgccggttggatctggccgtccgg-tttgccttttagg-ttgccggtcag--ctgaaatacattcacgctct-ggg-g-gctgctttc------------cttcc--gaggagaggcgagttccgatttggtaggtgacctttgccggttgcatgccttcgttgcccgttaagc-tttccagtatgcgttgtgcaggacgcc-tt?????????????????????????????????????????????????????????????????????????????????????????????????????????????????????????????????????????????????????????????????????????????????????????????????????????????????????????????????????????????????????????????????????????????????????????????????????????????????????????????????????????????????????????????????????????????????????????????????????????????????????????????????????????????????????????????????????????????????????????????????????????????????????????????????????????????????????????????????????????????????????????????????????????????????????????????????????????????????????????????????????????????????????????????????????????????????????????????????????????????????????????????????????????????????????????????????????????????????????????????????????????????????????????????????????????????????????????????????????????????????????????????????????????????????????????????????????????????????????????????????????????????????????????????????????????????????????????????????????????????????????????????????????????????????????????????????????????????????????????????????????????????????????????????????????????????????????????????????????????????????
	'A01_LEC_garov_usa_ID_saxi_095'                ????????????????????????????????????????????????????????????????gcgcaggtcaggggctggctcc-ttttggtgtcagttgacttgactggg-cgggtccaataccagccggattc-accttg----------------------------ccttctaggc-tt-ggggttctg-ccgactgtgaggggtggctgttcaactca-ctct-aagcaa-tcaattctgaaggcagatctatag-gctggc-tatgctggctgtagtctgattaaataca-gacaactctcaacaacggatatcttggctcccgtaacgatgaagaacgcag----------------------------------------------------------------------------------------cgaaatgcgatacgtagtgtgaattgcagaattccgtgaaccatcgaatctttgaacgcaaattgcgctcgaggcctcggccaagagcatgtctgcctcagcgtcggc--tactaccctcaactaagtttcctata---------------------------------------------------------------------------------------------------cacataggggatgccggttggatctggccgtccgg-tttgccttccagg-ttgccggtcag--ctgaaatacattcacgctct-ggg-g-gctgctttc------------cttcc--gaggagaggcgagttccgatttggtaggtgacctttgccggttgcatgccttcgttgcccgctaagc-ttcccagtatgcgttgtgcaggacgcc-ttttggctttcgacctgaggtcagg??????????????????????????????????????????????????????????????????????????????????????????????????????????????????????????????????????????????????????????????????????????????????????????????????????????????????????????????????????????????????????????????????????????????????????????????????????????????????????????????????????????????????????????????????????????????????????????????????????????????????????????????????????????????????????????????????????????????????????????????????????????????????????????????????????????????????????????????????????????????????????????????????????????????????????????????????????????????????????????????????????????????????????????????????????????????????????????????????????????????????????????????????????????????????????????????????????????????????????????????????????????????????????????????????????????????????????????????????????????????????????????????????????????????????????????????????????????????????????????????????????????????????????????????????????????????????????????????????????????????????????????????????????????????????????????????????????????????????????????????????????????????????????????????????????????????????????????
	'A01_LEC_garov_usa_ID_saxi_100'                ????????????????????????????????????????????????????????????????gcgcaggtcaggggctggctcc-ttttggtgtcagttgacttgactggg-cgggtccaataccagccggattc-accttg----------------------------ccttctaggc-tt-ggggttctg-ccgactgtgaggggtggctgttcaactca-ctct-aagcaa-tcaattctgaaggcagatctatag-gctggc-tatgctggctgtagactgattaaataca-gacaactctcaacaacggatatcttggctcccgtaacgatgaagaacgcag----------------------------------------------------------------------------------------cgaaatgcgatacgtagtgtgaattgcagaattccgtgaaccatcgaatctttgaacgcaaattgcgctcgaggcctcggccaagagcatgtctgcctcagcgtcggc--tactaccctcaactaagtttcctata---------------------------------------------------------------------------------------------------cacataggggatgccggttggatctggccgtccgg-tttgccttttagg-ttgccggtcag--ctgaaatacattcacgctct-ggg-g-gctgctttc------------cttcc--gaggagaggcgagttccgatttggtaggtgacctttgccggttgcatgccttcgttgcccgctaagc-ctcccagtatgcgttgtgcaggacgcc-ttttggctttcgacctgaggtcagg??????????????????????????????????????????????????????????????????????????ACTGTATGGACTGACGGTCTAACTAGTCTTGACCGTTACAAAGGGCGTTGTTATGATATTGAGCCAGTTGCTGGTGAAGAGAATCAATTTATTGCGTACGTAGCGTATCCTTTAGATCTTTTTGAAGAAGGTTCAGTAACAAACTTATTTACTTCTATTGTTGGTAACGTTTTTGGATTCAAAGCTCTTCGTGCATTACGTTTAGAAGATCTTCGTATCCCTCCTGCATATGTTAAAACATTCCAAGGACCTCCTCACGGAATTCAGGTAGAGCGTGATAAATTAAACAAATACGGTCGTTCTCTTTTAGGTTGTACTATTAAACCTAAATTAGGTCTTTCTGCAAAAAACTACGGTCGTGCTGTTTATGAATGTTTACGTGGTGGTTTAGACTTTACTAAAGATGATGAAAACGTAAACTCTCAACCATTTATGCGTTGGAGAGACCGTTTCGCATTCGTTGCGGAAGCAATTTATAAATCTCAAGCAGAAACAGGTGAAATTAAAGGACATTATCTAAACGCTACTGCTGGTACTGTTGAAGAAATGTTAAAACGTGCTGAATGTGCAAGAGACTTCGGTATGCCTATTGTTATGCATGACTACTTAACTGGTGGTTTTACTGCAAATACAACTTTAGCACATTACTGTCGTGATAATGGTTTATTACTACACATTCACCGAGCAATGCACGCAGTTATTGACCGTCAACGTAACCACGGTATCCACTTCCGTGTATTAGCTAAAACTCTTCGTATGTCAGGTGGTGACCACCTTCACTCTGGTACT???????????????????????????????????????????????????????????????????????????????????????????????????????????????????????????????????????????????????????????????????????????????????????????????????????????????????????????????????????????????????????????????????????????????????????????????????????????????????????????
	'A01_LEC_garov_usa_UT_saxi_139'                ????????????????????????????????????????????????????????????????gcgtaggtcaggggctggctcc-ttttggtgtcagttgacttgactggg-cgggtccaacaccagccggattc-accttg----------------------------ccttctaggc-tt-ggggttctg-ccggctgtgaggggtggctgtttaattca-cttt-aagcaa-tcaattctgaaggcagatctatag-gctggc-tatgctggctgtagtctgattaaataca-gacaactctcaacaacggatatcttggctcccgtaacgatgaagaacgcag----------------------------------------------------------------------------------------cgaaatgcgatacgtagtgtgaattgcagaattccgtgaaccatcgaatctttgaacgcaaattgcgctcgaggcctcggccaagagcatgtctgcctcagcgtcggc--tactaccctcaactaagtttcctata---------------------------------------------------------------------------------------------------cacataggggatgccggttggatctggccgtccga-tttgccttttagg-ttgccggtcag--ctgaaatacattcacgctct-ggg-g-gctgctttc------------cttcc--gaggagaggcgagttccgatttggtaggtgacctttgccggttgcatgccttcgttgcccgctaagc-ttcccagtatgcgttgtgcaggacgcc-ttttggctttcgacctgaggtcagg??????????????????????????????????????????????????????????????????????????????????????????????????????????????????????????????????????????????????????????????????????????????????????????????????????????????????????????????????????????????????????????????????????????????????????????????????????????????????????????????????????????????????????????????????????????????????????????????????????????????????????????????????????????????????????????????????????????????????????????????????????????????????????????????????????????????????????????????????????????????????????????????????????????????????????????????????????????????????????????????????????????????????????????????????????????????????????????????????????????????????????????????????????????????????????????????????????????????????????????????????????????????????????????????????????????????????????????????????????????????????????????????????????????????????????????????????????????????????????????????????????????????????????????????????????????????????????????????????????????????????????????????????????????????????????????????????????????????????????????????????????????????????????????????????????????????????????????
	'A01_LEC_garov_usa_UT_saxi_199'                ????????????????????????????????????????????????????????????????gcgcaggtcaggggctggctcc-ttttggtgtcagttgacttgactggg-cgggtccaataccagccggattc-accttg----------------------------ccttctaggc-tt-ggggttctg-ccggctgtgaggggtggctgtttaactca-cttt-aagcaa-tcaattctgaaggcagatctatag-gctggc-tatgctggctgtagtctgattaaatata-gacaactctcaacaacggatatcttggctcccgtaacgatgaagaacgcag----------------------------------------------------------------------------------------cgaaatgcgatacgtagtgtgaattgcagaattccgtgaaccatcgaatctttgaacgcaaattgcgctcgaggcctcggccaagagcatgtctgcctcagcgtcggc--tactaccctcaactaagtttcctata---------------------------------------------------------------------------------------------------cacataggggatgccggttggatctggccgtccgg-tttgccttttagg-ttgccggtcag--ctgaaatacattcacgctct-ggg-g-gctgctttc------------cttcc--gaggagaggcgagttccgatttggtaggtgacctttgccggttgcatgccttcgttgcccgctaagc-tttccagtatgcgttgtgcaggacgcc-ttttggctttcgacctgaggtcagg??????????????????????????????????????????????????????????????????????????????????????????????????????????????????????????????????????????????????????????????????????????????????????????????????????????????????????????????????????????????????????????????????????????????????????????????????????????????????????????????????????????????????????????????????????????????????????????????????????????????????????????????????????????????????????????????????????????????????????????????????????????????????????????????????????????????????????????????????????????????????????????????????????????????????????????????????????????????????????????????????????????????????????????????????????????????????????????????????????????????????????????????????????????????????????????????????????????????????????????????????????????????????????????????????????????????????????????????????????????????????????????????????????????????????????????????????????????????????????????????????????????????????????????????????????????????????????????????????????????????????????????????????????????????????????????????????????????????????????????????????????????????????????????????????????????????????????????
	'A01_RH_port_usa_UT_saxi_637'                  ????????????????????????????????????????????????????????????????gcgtaggtcaggggctggctcc-ttttggtgtcagttgacttgactggg-cgggtccaataccagccggattc-accttg----------------------------ccttctaggc-tt-ggggttctg-ccggctgtgaggggtggctgtttaattca-cttt-aagcaa-tcaattctgaaggcagatctatag-gctggc-tatgctggctgtagtctgattaaataca-gacaactctcaacaacggatatcttggctcccgtaacgatgaagaacgcag----------------------------------------------------------------------------------------cgaaatgcgatacgtagtgtgaattgcagaattccgtgaaccatcgaatctttgaacgcaaattgcgctcgaggcctcggccaagagcatgtctgcctcagcgtcggc--tactaccctcaactaagtttcctata---------------------------------------------------------------------------------------------------cacataggggatgccggttggatctggccgtccga-tttgccttttagg-ttgccggtcag--ctgaaatacattcacgctct-ggg-g-gctgctttc------------cttcc--gaggagaggcgagttccgatttggtaggtgacctttgccggttgcatgccttcgttgcccgctaagc-ttcccagtatgcgttgtgcaggacgcc-ttttggctttcgacctgaggtcagg??????????????????????????????????????????????????????????????????????????ACTGTATGGACTGACGGTCTAACTAGTCTTGACCGTTACAAAGGGCGTTGTTATGATATTGAGCCAGTTGCTGGTGAAGAGAATCAATTTATTGCGTACGTAGCGTATCCTTTAGATCTTTTTGAAGAAGGTTCAGTAACAAACTTATTTACTTCTATTGTTGGTAACGTTTTTGGATTCAAAGCTCTTCGTGCATTACGTTTAGAAGATCTTCGTATCCCTCCTGCATATGTTAAAACATTCCAAGGACCTCCTCACGGAATTCAGGTAGAGCGTGATAAATTAAACAAATACGGTCGTTCTCTTTTAGGTTGTACTATTAAACCTAAATTAGGTCTTTCTGCAAAAAACTACGGTCGTGCTGTTTATGAATGTTTACGTGGTGGTTTAGACTTTACTAAAGATGATGAAAACGTAAACTCTCAACCATTTATGCGTTGGAGAGACCGTTTCGCATTCGTTGCGGAAGCAATTTATAAATCTCAAGCAGAAACAGGTGAAATTAAAGGACATTATCTAAACGCTACTGCTGGTACTGTTGAAGAAATGTTAAAACGTGCTGAATGTGCAAGAGACTTCGGTATGCCTATTGTTATGCATGACTACTTAACTGGTGGTTTTACTGCAAATACAACTTTAGCACATTACTGTCGTGATAATGGTTTATTACTACACATTCACCGAGCAATGCACGCAGTTATTGACCGTCAACGTAACCACGGTATCCACTTCCGTGTATTAGCTAAAACTCTTCGTATGTCAGGTGGTGACCACCTTCACTCTGGTACT???????????????????????????????????????????????????????????????????????????????????????????????????????????????????????????????????????????????????????????????????????????????????????????????????????????????????????????????????????????????????????????????????????????????????????????????????????????????????????????
	'A01_XA_caB2_canada_BC_terr_924'               ????????????????????????????????????????????????????????????????gcgcaggtcaggggctggctcc-ttttggtgtcagttgacttgactggg-cgggtccaataccagccggattc-accttg----------------------------ccttctaggc-tt-ggggttctg-ccggctgtgaggggtggctgtttaactca-cttt-aagcaa-tcaattctgaaggcagatctatag-gctggc-tatgctggctgtagtctgattaaatata-gacaactctcaacaacggatatcttggctcccgtaacgatgaagaacgcag----------------------------------------------------------------------------------------cgaaatgcgatacgtagtgtgaattgcagaattccgtgaaccatcgaatctttgaacgcaaattgcgctcgaggcctcggccaagagcatgtctgcctcagcgtcggc--tactaccctcaactaagtttcctata---------------------------------------------------------------------------------------------------cacataggggatgccggttggatctggccgtccgg-tttgccttttagg-ttgccggtcag--ctgaaatacattcacgctct-ggg-g-gctgctttc------------cttcc--gaggagaggcgagttccgatttggtaggtgacctttgccggttgcatgccttcgttgcccgttaagc-tttccagtatgcgttgtgcaggacgcc-ttttggctttcgacctgaggtcagg??????????????????????????????????????????????????????????????????????????ACTGTATGGACTGACGGTCTAACTAGTCTTGACCGTTACAAAGGGCGTTGTTATGATATTGAGCCAGTTGCTGGTGAAGAGAATCAATTTATTGCGTACGTAGCGTATCCTTTAGATCTTTTTGAAGAAGGTTCAGTAACAAACTTATTTACTTCTATTGTTGGTAACGTTTTTGGATTCAAAGCTCTTCGTGCATTACGTTTAGAAGATCTTCGTATCCCTCCTGCATATGTTAAAACATTCCAAGGACCTCCTCACGGAATTCAGGTAGAGCGTGATAAATTAAACAAATACGGTCGTTCTCTTTTAGGTTGTACTATTAAACCTAAATTAGGTCTTTCTGCAAAAAACTACGGTCGTGCTGTTTATGAATGTTTACGTGGTGGTTTAGACTTTACTAAAGATGATGAAAACGTAAACTCTCAACCATTTATGCGTTGGAGAGACCGTTTCGCATTCGTTGCGGAAGCAATTTATAAATCTCAAGCAGAAACAGGTGAAATTAAAGGACATTATCTAAACGCTACTGCTGGTACTGTTGAAGAAATGTTAAAACGTGCTGAATGTGCAAGAGACTTCGGTATGCCTATTGTTATGCATGACTACTTAACTGGTGGTTTTACTGCAAATACAACTTTAGCACATTACTGTCGTGATAATGGTTTATTACTACACATTCACCGAGCAATGCACGCAGTTATTGACCGTCAACGTAACCACGGTATCCACTTCCGTGTATTAGCTAAAACTCTTCGTATGTCAGGTGGTGACCACCTTCACTCTGGTACT???????????????????????????????????????????????????????????????????????????????????????????????????????????????????????????????????????????????????????????????????????????????????????????????????????????????????????????????????????????????????????????????????????????????????????????????????????????????????????????
	'A01_XA_chC1_usa_ND_terr_536'                  ????????????????????????????????????????????????????????????????gcgcaggtcaggggctggctcc-ttttggtgtcagttgacttgactggg-cgggtccaataccagccggattc-accttg----------------------------ccttctaggc-tt-ggggttctg-ccggctgtgaggggtggctgtttaactca-cttt-aagcaa-tcaattctgaaggcagatctatag-gctggc-tatgctggctgtagtctgattaaatata-gacaactctcaacaacggatatcttggctcccgtaacgatgaagaacgcag----------------------------------------------------------------------------------------cgaaatgcgatacgtagtgtgaattgcagaattccgtgaaccatcgaatctttgaacgcaaattgcgctcgaggcctcggccaagagcatgtctgcctcagcgtcggc--tactaccctcaactaagtttcctata---------------------------------------------------------------------------------------------------cacataggggatgccggttggatctggccgtccgg-tttgccttttagg-ttgccggtcag--ctgaaatacattcacgctct-ggg-g-gctgctttc------------cttcc--gaggagaggcgagttccgatttggtaggtgacctttgccggttgcatgccttcgttgcccgttaagc-tttccagtatgcgttgtgcaggacgcc-ttttggctttcgacctgaggtcagg??????????????????????????????????????????????????????????????????????????ACTGTATGGACTGACGGTCTAACTAGTCTTGACCGTTACAAAGGGCGTTGTTATGATATTGAGCCAGTTGCTGGTGAAGAGAATCAATTTATTGCGTACGTAGCGTATCCTTTAGATCTTTTTGAAGAAGGTTCAGTAACAAACTTATTTACTTCTATTGTTGGTAACGTTTTTGGATTCAAAGCTCTTCGTGCATTACGTTTAGAAGATCTTCGTATCCCTCCTGCATATGTTAAAACATTCCAAGGACCTCCTCACGGAATTCAGGTAGAGCGTGATAAATTAAACAAATACGGTCGTTCTCTTTTAGGTTGTACTATTAAACCTAAATTAGGTCTTTCTGCAAAAAACTACGGTCGTGCTGTTTATGAATGTTTACGTGGTGGTTTAGACTTTACTAAAGATGATGAAAACGTAAACTCTCAACCATTTATGCGTTGGAGAGACCGTTTCGCATTCGTTGCGGAAGCAATTTATAAATCTCAAGCAGAAACAGGTGAAATTAAAGGACATTATCTAAACGCTACTGCTGGTACTGTTGAAGAAATGTTAAAACGTGCTGAATGTGCAAGAGACTTCGGTATGCCTATTGTTATGCATGACTACTTAACTGGTGGTTTTACTGCAAATACAACTTTAGCACATTACTGTCGTGATAATGGTTTATTACTACACATTCACCGAGCAATGCACGCAGTTATTGACCGTCAACGTAACCACGGTATCCACTTCCGTGTATTAGCTAAAACTCTTCGTATGTCAGGTGGTGACCACCTTCACTCTGGTACT???????????????????????????????????????????????????????????????????????????????????????????????????????????????????????????????????????????????????????????????????????????????????????????????????????????????????????????????????????????????????????????????????????????????????????????????????????????????????????????
	'A01_XA_chC2_usa_MT_terr_491'                  ????????????????????????????????????????????????????????????????gcgcaggtcaggggctggctcc-ttttggtgtcagttgacttgactggg-cgggtccaataccagccggattc-accttg----------------------------ccttctaggc-tt-ggggttctg-ccggctgtgaggggtggctgtttaactca-cttt-aagcaa-tcaattctgaaggcagatctatag-gctggc-tatgctggctgtagtctgattaaatata-gacaactctcaacaacggatatcttggctcccgtaacgatgaagaacgcag----------------------------------------------------------------------------------------cgaaatgcgatacgtagtgtgaattgcagaattccgtgaaccatcgaatctttgaacgcaaattgcgctcgaggcctcggccaagagcatgtctgcctcagcgtcggc--tactaccctcaactaagtttcctata---------------------------------------------------------------------------------------------------cacataggggatgccggttggatctggccgtccgg-tttgccttttagg-ttgccggtcag--ctgaaatacattcacgctct-ggg-g-gctgctttc------------cttcc--gaggagaggcgagttccgatttggtaggtgacctttgccggttgcatgccttcgttgcccgttaagc-tttccagtatgcgttgtgcaggacgcc-ttttggctttcgacctgaggtcagg??????????????????????????????????????????????????????????????????????????????????????????????????????????????????????????????????????????????????????????????????????????????????????????????????????????????????????????????????????????????????????????????????????????????????????????????????????????????????????????????????????????????????????????????????????????????????????????????????????????????????????????????????????????????????????????????????????????????????????????????????????????????????????????????????????????????????????????????????????????????????????????????????????????????????????????????????????????????????????????????????????????????????????????????????????????????????????????????????????????????????????????????????????????????????????????????????????????????????????????????????????????????????????????????????????????????????????????????????????????????????????????????????????????????????????????????????????????????????????????????????????????????????????????????????????????????????????????????????????????????????????????????????????????????????????????????????????????????????????????????????????????????????????????????????????????????????????????
	'A01_XA_chE3_usa_UT_terr_438'                  ????????????????????????????????????????????????????????????????gcgcaggtcaggggctggctcc-ttttggtgtcagttgacttgactggg-cgggtccaataccagccggattc-accttg----------------------------ccttctaggc-tt-ggggttctg-ccggctgtgaggggtggctgtttaactca-cttt-aagcaa-tcgattctgaaggcagatctatag-gctggc-tatgctggctgtagactgattaattaca-gacaactctcaacaacggatatcttggctcccgtaacgatgaagaacgcag----------------------------------------------------------------------------------------cgaaatgcgatacgtagtgtgaattgcagaattccgtgaaccatcgaatctttgaacgcaaattgcgctcgaggcctcggccaagagcatgtctgcctcagcgtcggc--tactaccctcaactaagtttcctata---------------------------------------------------------------------------------------------------cacataggggatgccggttggatctggccgtccgg-tttgccttttagg-ttgccggtcag--ctgaaatacattcacgctct-ggg-g-gctgctttc------------cttcc--gaggagaggcgagttccgatttggtaggtgacctttgccggttgcatgccttcgttgcccgctaagc-ttcccagtatgcgttgtgcaggacgcc-ttttggctttcgacctgaggtcagg??????????????????????????????????????????????????????????????????????????????????????????????????????????????????????????????????????????????????????????????????????????????????????????????????????????????????????????????????????????????????????????????????????????????????????????????????????????????????????????????????????????????????????????????????????????????????????????????????????????????????????????????????????????????????????????????????????????????????????????????????????????????????????????????????????????????????????????????????????????????????????????????????????????????????????????????????????????????????????????????????????????????????????????????????????????????????????????????????????????????????????????????????????????????????????????????????????????????????????????????????????????????????????????????????????????????????????????????????????????????????????????????????????????????????????????????????????????????????????????????????????????????????????????????????????????????????????????????????????????????????????????????????????????????????????????????????????????????????????????????????????????????????????????????????????????????????????????
	'A01_XA_neochH1_usa_NV_terr_298'               ????????????????????????????????????????????????????????????????gcgcaggtcaggggctggctcc-ttttggtgtcagttgacttgactggg-cgggtccaataccagccggattc-accttg----------------------------ccttctaggc-tt-ggggttctg-ccggctgtgaggggtggctgtttaactca-cttt-aagcaa-tcaattctgaaggcagatctatag-gctggc-tatgctggctgtagtctgattaaatata-gacaactctcaacaacggatatcttggctcccgtaacgatgaagaacgcag----------------------------------------------------------------------------------------cgaaatgcgatacgtagtgtgaattgcagaattccgtgaaccatcgaatctttgaacgcaaattgcgctcgaggcctcggccaagagcatgtctgcctcagcgtcggc--tactaccctcaactaagtttcctata---------------------------------------------------------------------------------------------------cacataggggatgccggttggatctggccgtccgg-tttgccttttagg-ttgccggtcag--ctgaaatacattcacgctct-ggg-g-gctgctttc------------cttcc--gaggagaggcgagttccgatttggtaggtgacctttgccggttgcatgccttcgttgcccgctaagc-tttccagtatgcgttgtgcaggacgcc-ttttggctttcgacctgaggtcagg??????????????????????????????????????????????????????????????????????????ACTGTATGGACTGACGGTCTAACTAGTCTTGACCGTTACAAAGGGCGTTGTTATGATATTGAGCCAGTTGCTGGTGAAGAGAATCAATTTATTGCGTACGTAGCGTATCCTTTAGATCTTTTTGAAGAAGGTTCAGTAACAAACTTATTTACTTCTATTGTTGGTAACGTTTTTGGATTCAAAGCTCTTCGTGCATTACGTTTAGAAGATCTTCGTATCCCTCCTGCATATGTTAAAACATTCCAAGGACCTCCTCACGGAATTCAGGTAGAGCGTGATAAATTAAACAAATACGGTCGTTCTCTTTTAGGTTGTACTATTAAACCTAAATTAGGTCTTTCTGCAAAAAACTACGGTCGTGCTGTTTATGAATGTTTACGTGGTGGTTTAGACTTTACTAAAGATGATGAAAACGTAAACTCTCAACCATTTATGCGTTGGAGAGACCGTTTCGCATTCGTTGCGGAAGCAATTTATAAATCTCAAGCAGAAACAGGTGAAATTAAAGGACATTATCTAAACGCTACTGCTGGTACTGTTGAAGAAATGTTAAAACGTGCTGAATGTGCAAGAGACTTCGGTATGCCTATTGTTATGCATGACTACTTAACTGGTGGTTTTACTGCAAATACAACTTTAGCACATTACTGTCGTGATAATGGTTTATTACTACACATTCACCGAGCAATGCACGCAGTTATTGACCGTCAACGTAACCACGGTATCCACTTCCGTGTATTAGCTAAAACTCTTCGTATGTCAGGTGGTGACCACCTTCACTCTGGTACT???????????????????????????????????????????????????????????????????????????????????????????????????????????????????????????????????????????????????????????????????????????????????????????????????????????????????????????????????????????????????????????????????????????????????????????????????????????????????????????
	'A01_XA_stenoBM_kazak_Kark_terr_5043'          ????????????????????????????????????????????????????????????????gcgcaggtcaggggctggctcc-ttttggtgtcagttgacttgactggg-cgggtccaataccagccggattc-accttg----------------------------ccttctaggc-tt-ggggttctg-ccggctgtgaggggtggctgtttaactca-cttt-aagcaa-tcaattctgaaggcagatctatag-gctggc-tatgctggctgtagtctgattaaatata-gacaactctcaacaacggatatcttggctcccgtaacgatgaagaacgcag----------------------------------------------------------------------------------------cgaaatgcgatacgtagtgtgaattgcagaattccgtgaaccatcgaatctttgaacgcaaattgcgctcgaggcctcggccaagagcatgtctgcctcagcgtcggc--tactaccctcaactaagtttcctata---------------------------------------------------------------------------------------------------cacataggggatgccggttggatctggccgtccgg-tttgccttttagg-ttgccggtcag--ctgaaatacattcacgctct-ggg-g-gctgctttc------------cttcc--gaggagaggcgagttccgatttggtaggtgacctttgccggttgcatgccttcgttgcccgctaagc-tttccagtatgcgttgtgcaggacgcc-ttttggctttcgacctgaggtcagg??????????????????????????????????????????????????????????????????????????????????????????????????????????????????????????????????????????????????????????????????????????????????????????????????????????????????????????????????????????????????????????????????????????????????????????????????????????????????????????????????????????????????????????????????????????????????????????????????????????????????????????????????????????????????????????????????????????????????????????????????????????????????????????????????????????????????????????????????????????????????????????????????????????????????????????????????????????????????????????????????????????????????????????????????????????????????????????????????????????????????????????????????????????????????????????????????????????????????????????????????????????????????????????????????????????????????????????????????????????????????????????????????????????????????????????????????????????????????????????????????????????????????????????????????????????????????????????????????????????????????????????????????????????????????????????????????????????????????????????????????????????????????????????????????????????????????????????
	'A02_JN204735_URa2_Tuerk33620'                 ????????????????????????????????????????????????????????????????gcgtaggtcaggggctggctcc-ttttggtgtcagttgacttgactggg-cgggtccaatatcaatcggattc-accgcg----------------------------cctttcaggc-tc-ggggttctg-ccggttgtgaggggtggcggtt-aactca-cttt-aagcaa-tcaattctgaagacagttctattg-gctggc-tttgctggctataggctgaataactaaa-gacaactctcaacaacggatatcttggctcccgtaacgatgaagaacgcag----------------------------------------------------------------------------------------cgaaatgcgatacgtagtgtgaattgcagaattccgtgaaccatcgaatctttgaacgcaaattgcgctcgaggcctcggccaagagcatgtctgcctcagcgtcggc--tactaccctcaaccaagtttcctatt---------------------------------------------------------------------------------------------------accataggggatgccggttggatctggccgtccgg-tttgcctttcagg-ttgccggtcag--ctgaaatacattcacgctct-ggg-a-gctgctttc------------ctttc--gaggggaggcgagttccgatttggtaggtgacctttgccggttacatgccttcgttgcccgctaagc-ttcccagtatgcgttgtgcaggacgcc-tt?????????????????????????????????????????????????????????????????????????????????????????????????????????????????????????????????????????????????????????????????????????????????????????????????????????????????????????????????????????????????????????????????????????????????????????????????????????????????????????????????????????????????????????????????????????????????????????????????????????????????????????????????????????????????????????????????????????????????????????????????????????????????????????????????????????????????????????????????????????????????????????????????????????????????????????????????????????????????????????????????????????????????????????????????????????????????????????????????????????????????????????????????????????????????????????????????????????????????????????????????????????????????????????????????????????????????????????????????????????????????????????????????????????????????????????????????????????????????????????????????????????????????????????????????????????????????????????????????????????????????????????????????????????????????????????????????????????????????????????????????????????????????????????????????????????????????????????????????????????????????
	'A02_JN204756_URa2_Tuerk35770'                 ????????????????????????????????????????????????????????????????gcgtaggtcaggggctggctcc-ttttggtgtcagttgacttgactggg-cgggtccaatatcaatcggattc-accgcg----------------------------cctttcaggc-tc-ggggttctg-ccggttgtgaggggtggcgg-ttaactca-cttt-aagcaa-tcaattctgaagacagttctattg-gctggc-tttgctggctataggctgaataactaaa-gacaactctcaacaacggatatcttggctcccgtaacgatgaagaacgcag----------------------------------------------------------------------------------------cgaaatgcgatacgtagtgtgaattgcagaattccgtgaaccatcgaatctttgaacgcaaattgcgctcgaggcctcggccaagagcatgtctgcctcagcgtcggc--tactaccctcaaccaagtttcctatt---------------------------------------------------------------------------------------------------accataggggatgccggttggatctggccgtccgg-tttgcctttcagg-ttgccggtcag--ctgaaatacattcacgctct-ggg-a-gctgctttc------------ctttc--gaggggaggcgagttccgatttggtaggtgacctttgccggttacatgccttcgttgcccgctaagc-ttcccagtatgcgttgtgcagg?????????????????????????????????????????????????????????????????????????????????????????????????????????????????????????????????????????????????????????????????????????????????????????????????????????????????????????????????????????????????????????????????????????????????????????????????????????????????????????????????????????????????????????????????????????????????????????????????????????????????????????????????????????????????????????????????????????????????????????????????????????????????????????????????????????????????????????????????????????????????????????????????????????????????????????????????????????????????????????????????????????????????????????????????????????????????????????????????????????????????????????????????????????????????????????????????????????????????????????????????????????????????????????????????????????????????????????????????????????????????????????????????????????????????????????????????????????????????????????????????????????????????????????????????????????????????????????????????????????????????????????????????????????????????????????????????????????????????????????????????????????????????????????????????????????????????????????????????????????????????????????
	'A02_JN204772_URa2_Tuerk42995'                 ????????????????????????????????????????????????????????????????gcgtaggtcaggggctggctcc-ttttggtgtcagttgacttgactggg-cgggtccaatatcaatcggattc-accgcg----------------------------cctttcaggc-tc-ggggttctg-ccggttgtgaggggtggcggtt-aactca-cttt-aagcaa-tcaattctgaagacagttctattg-gctggc-tttgctggctataggctgaataactaaa-gacaactctcaacaacggatatcttggctcccgtaacgatgaagaacgcag----------------------------------------------------------------------------------------cgaaatgcgatacgtagtgtgaattgcagaattccgtgaaccatcgaatctttgaacgcaaattgcgctcgaggcctcggccaagagcatgtctgcctcagcgtcggc--tactaccctcaaccaagtttcctatt---------------------------------------------------------------------------------------------------atcataggggatgccggttggatctggccgtccgg-ttggcctttcagg-ttgccggtcag--ctgaaatacattcacgctct-ggg-a-gctgctttc------------ctttc--gaggggaggcgagttccgatttggtaggtgacctttgccggttacatgccttcgttgcccgctaagc-ttcccagtatgcgttgtgcaggacgcc-tt?????????????????????????????????????????????????????????????????????????????????????????????????????????????????????????????????????????????????????????????????????????????????????????????????????????????????????????????????????????????????????????????????????????????????????????????????????????????????????????????????????????????????????????????????????????????????????????????????????????????????????????????????????????????????????????????????????????????????????????????????????????????????????????????????????????????????????????????????????????????????????????????????????????????????????????????????????????????????????????????????????????????????????????????????????????????????????????????????????????????????????????????????????????????????????????????????????????????????????????????????????????????????????????????????????????????????????????????????????????????????????????????????????????????????????????????????????????????????????????????????????????????????????????????????????????????????????????????????????????????????????????????????????????????????????????????????????????????????????????????????????????????????????????????????????????????????????????????????????????????????
	'A02_JN204776_URa2_Tuerk43004'                 ????????????????????????????????????????????????????????????????gcgtaggtcaggggctggctcc-ttttggtgtcagttgacttgactggg-cgggtccaatatcaatcggattc-accgcg----------------------------cctttcaggc-tc-ggggttctg-ccggttgtgaggggtggcggtt-aactca-cttt-aagcaa-tcaattctgaagacagttctattg-gctggc-tttgctggctataggctgaataactaaa-gacaactctcaacaacggatatcttggctcccgtaacgatgaagaacgcag----------------------------------------------------------------------------------------cgaaatgcgatacgtagtgtgaattgcagaattccgtgaaccatcgaatctttgaacgcaaattgcgctcgaggcctcggccaagagcatgtctgcctcagcgtcggc--tactaccctcaaccaagtttcctatt---------------------------------------------------------------------------------------------------accataggggatgccggttggatctggccgtccgg-tttgcctttcagg-ttgccggtcag--ctgaaatacattcacgctct-ggg-a-gctgctttc------------ctttc--gaggggaggcgagttccgatttggtaggtgacctttgccggttacatgccttcgttgcccgctaagc-ttcccagtatgcgttgtgcaggacgcc-tt?????????????????????????????????????????????????????????????????????????????????????????????????????????????????????????????????????????????????????????????????????????????????????????????????????????????????????????????????????????????????????????????????????????????????????????????????????????????????????????????????????????????????????????????????????????????????????????????????????????????????????????????????????????????????????????????????????????????????????????????????????????????????????????????????????????????????????????????????????????????????????????????????????????????????????????????????????????????????????????????????????????????????????????????????????????????????????????????????????????????????????????????????????????????????????????????????????????????????????????????????????????????????????????????????????????????????????????????????????????????????????????????????????????????????????????????????????????????????????????????????????????????????????????????????????????????????????????????????????????????????????????????????????????????????????????????????????????????????????????????????????????????????????????????????????????????????????????????????????????????????
	'A02_JN204777_URa2_Tuerk43006'                 ????????????????????????????????????????????????????????????????gcgtaggtcaggggctggctcc-ttttggtgtcagttgacttgactggg-cgggtccaatatcaatcggattc-accgcg----------------------------cctttcaggc-tc-ggggttctg-ccggttgtgaggggtggcggtt-aactca-cttt-aagcaa-tcaattctgaagacagttctattg-gctggc-tttgctggctataggctgaataactaaa-gacaactctcaacaacggatatcttggctcccgtaacgatgaagaacgcag----------------------------------------------------------------------------------------cgaaatgcgatacgtagtgtgaattgcagaattccgtgaaccatcgaatctttgaacgcaaattgcgctcgaggcctcggccaagagcatgtctgcctcagcgtcggc--tactaccctcaaccaagtttcctatt---------------------------------------------------------------------------------------------------atcataggggatgccggttggatctggccgtccgg-tttgcctttcagg-ttgccggtcag--ctgaaatacattcacgctct-ggg-a-gctgctttc------------ctttc--gaggggaggcgagttccgatttggtaggtgacctttgccggttacatgccttcgttgcccgctaagc-ttcccagtatgcgttgtgcaggacgcc-tt?????????????????????????????????????????????????????????????????????????????????????????????????????????????????????????????????????????????????????????????????????????????????????????????????????????????????????????????????????????????????????????????????????????????????????????????????????????????????????????????????????????????????????????????????????????????????????????????????????????????????????????????????????????????????????????????????????????????????????????????????????????????????????????????????????????????????????????????????????????????????????????????????????????????????????????????????????????????????????????????????????????????????????????????????????????????????????????????????????????????????????????????????????????????????????????????????????????????????????????????????????????????????????????????????????????????????????????????????????????????????????????????????????????????????????????????????????????????????????????????????????????????????????????????????????????????????????????????????????????????????????????????????????????????????????????????????????????????????????????????????????????????????????????????????????????????????????????????????????????????????
	'A02_JN204779_URa2_Tuerk43011'                 ????????????????????????????????????????????????????????????????gcgtaggtcaggggctggctcc-ttttggtgtcagttgacttgactggg-cgggtccaatatcaatcggattc-accgcg----------------------------cctttcaggc-tc-ggggttctg-ccggttgtgaggggtggcggtt-aactca-cttt-aagcaa-tcaattctgaagacagttctattg-gctggc-tttgctggctataggctgaataactaaa-gacaactctcaacaacggatatcttggctcccgtaacgatgaagaacgcag----------------------------------------------------------------------------------------cgaaatgcgatacgtagtgtgaattgcagaattccgtgaaccatcgaatctttgaacgcaaattgcgctcgaggcctcggccaagagcatgtctgcctcagcgtcggc--tactaccctcaaccaagtttcctatt---------------------------------------------------------------------------------------------------accataggggatgccggttggatctggccgtccgg-tttgcctttcagg-ttgccggtcag--ctgaaatacattcacgctct-ggg-a-gctgctttc------------ctttc--gaggggaggcgagttccgatttggtaggtgacctttgccggttacatgccttcgttgcccgctaagc-ttcccagtatgcgttgtgcaggacgcc-tt?????????????????????????????????????????????????????????????????????????????????????????????????????????????????????????????????????????????????????????????????????????????????????????????????????????????????????????????????????????????????????????????????????????????????????????????????????????????????????????????????????????????????????????????????????????????????????????????????????????????????????????????????????????????????????????????????????????????????????????????????????????????????????????????????????????????????????????????????????????????????????????????????????????????????????????????????????????????????????????????????????????????????????????????????????????????????????????????????????????????????????????????????????????????????????????????????????????????????????????????????????????????????????????????????????????????????????????????????????????????????????????????????????????????????????????????????????????????????????????????????????????????????????????????????????????????????????????????????????????????????????????????????????????????????????????????????????????????????????????????????????????????????????????????????????????????????????????????????????????????????
	'A02_JN204782_URa2_Tuerk43015'                 ????????????????????????????????????????????????????????????????gcgtaggtcaggggctggctcc-ttttggtgtcagttgacttgactggg-cgggtccaatatcaatcggattc-accgcg----------------------------cctttcaggc-tc-ggggttctg-ccggttgtgaggggtggcggtt-aactca-cttt-aagcaa-tcaattctgaagacagttctattg-gctggc-tttgctggctataggctgaataactaaa-gacaactctcaacaacggatatcttggctcccgtaacgatgaagaacgcag----------------------------------------------------------------------------------------cgaaatgcgatacgtagtgtgaattgcagaattccgtgaaccatcgaatctttgaacgcaaattgcgctcgaggcctcggccaagagcatgtctgcctcagcgtcggc--tactaccctcaaccaagtttcctatt---------------------------------------------------------------------------------------------------accataggggatgccggttggatctggccgtccgg-tttgcctttcagg-ttgccggtcag--ctgaaatacattcacgctct-ggg-a-gctgctttc------------ctttc--gaggggaggcgagttccgatttggtaggtgacctttgccggttacatgccttcgttgcccgctaagc-ttcccagtatgcgttgtgcaggacgcc-tt?????????????????????????????????????????????????????????????????????????????????????????????????????????????????????????????????????????????????????????????????????????????????????????????????????????????????????????????????????????????????????????????????????????????????????????????????????????????????????????????????????????????????????????????????????????????????????????????????????????????????????????????????????????????????????????????????????????????????????????????????????????????????????????????????????????????????????????????????????????????????????????????????????????????????????????????????????????????????????????????????????????????????????????????????????????????????????????????????????????????????????????????????????????????????????????????????????????????????????????????????????????????????????????????????????????????????????????????????????????????????????????????????????????????????????????????????????????????????????????????????????????????????????????????????????????????????????????????????????????????????????????????????????????????????????????????????????????????????????????????????????????????????????????????????????????????????????????????????????????????????
	'A02_JN204790_URa2_Tuerk43032'                 ????????????????????????????????????????????????????????????????gcgcaggtcaggggctggctcc-tattggtgtcagttgacttgactggg-cgggtccaatatcaatcggattc-accgcg----------------------------cctttcaggc-tc-ggggttctg-ccggttgtgaggggtggcggtt-aactca-cttt-aagcaa-tcaatcctgaagacagttctattg-gctggc-tttgctggctataggctgaataactaaa-gacaactctcaacaacggatatcttggctcccgtaacgatgaagaacgcag----------------------------------------------------------------------------------------cgaaatgcgatacgtagtgtgaattgcagaattccgtgaaccatcgaatctttgaacgcaaattgcgctcgaggcctcggccaagagcatgtctgcctcagcgtcggc--tactaccctcaaccaagtttcctatt---------------------------------------------------------------------------------------------------atcataggggatgccggttggatctggccgtccgg-tttgcctttcagg-ttgccggtcag--ctgaaatacattcacgctct-ggg-a-gctgctttc------------ctttc--gaggggaggcgagttccgatttggtaggtgacctctgccggtcacatgccttcgttgcccgctaagc-ttcccagtacgcgttgtgcaggacgcc-tt?????????????????????????????????????????????????????????????????????????????????????????????????????????????????????????????????????????????????????????????????????????????????????????????????????????????????????????????????????????????????????????????????????????????????????????????????????????????????????????????????????????????????????????????????????????????????????????????????????????????????????????????????????????????????????????????????????????????????????????????????????????????????????????????????????????????????????????????????????????????????????????????????????????????????????????????????????????????????????????????????????????????????????????????????????????????????????????????????????????????????????????????????????????????????????????????????????????????????????????????????????????????????????????????????????????????????????????????????????????????????????????????????????????????????????????????????????????????????????????????????????????????????????????????????????????????????????????????????????????????????????????????????????????????????????????????????????????????????????????????????????????????????????????????????????????????????????????????????????????????????
	'A02_JX036160_Trebouxia_lichenSp_hap2'         ????????????????????????????????????????????????????????????????gcgtaggtcaggggctggctcc-ttttggtgtcagttgacttgactggg-cgggtccaatatcaaccggattc-accgcg----------------------------cctttcaggc-tc-ggggttctg-ccggttgtgaggggtggcggtt-aactca-cttt-aagcaa-tcaaatctgaagacagttctattg-gctggc-tttgctggctataggctgaataactaaa-gacaactctcaacaacggatatcttggctcccgtaacgatgaagaacgcag----------------------------------------------------------------------------------------cgaaatgcgatacgtagtgtgaattgcagaattccgtgaaccatcgaatctttgaacgcaaattgcgctcgaggcctcggccaagagcatgtctgcctcagcgtcggc--tactaccctcaaccaagtttcctatt---------------------------------------------------------------------------------------------------atcataggggatgccggttggatctggccgtccgg-tttgcctttcagg-ttgccggtcag--ctgaaatacattcacgctct-ggg-c-gctgctttc------------ctttc--gaggggaggcgagttccgatttggtaggtgacctttgccggttacatgccttcgttgcccgctaagc-ttcccagtatgctttgtgcaggacgcc-ttttggctttcgacctgaggtcagg??????????????????????????????????????????????????????????????????????????????????????????????????????????????????????????????????????????????????????????????????????????????????????????????????????????????????????????????????????????????????????????????????????????????????????????????????????????????????????????????????????????????????????????????????????????????????????????????????????????????????????????????????????????????????????????????????????????????????????????????????????????????????????????????????????????????????????????????????????????????????????????????????????????????????????????????????????????????????????????????????????????????????????????????????????????????????????????????????????????????????????????????????????????????????????????????????????????????????????????????????????????????????????????????????????????????????????????????????????????????????????????????????????????????????????????????????????????????????????????????????????????????????????????????????????????????????????????????????????????????????????????????????????????????????????????????????????????????????????????????????????????????????????????????????????????????????????????
	'A02_JX036168_Trebouxia_LecidGreenii_hap6'     ????????????????????????????????????????????????????????????????gcgcaggtcaggggctggctcc-ttttggtgtcagttgacttgactggg-cgggtccaatatcaatcggattc-accgcg----------------------------cctttcaggc-tc-ggggttctg-ccggttgtgaggggtggcgg-ttaactca-cttt-aagcaa-tcaattctgaagacagttctattg-gctggc-tttgctggctataggctgaataactaaa-gacaactctcaacaacggatatcttggctcccgtaacgatgaagaacgcag----------------------------------------------------------------------------------------cgaaatgcgatacgtagtgtgaattgcagaattccgtgaaccatcgaatctttgaacgcaaattgcgctcgaggcctcggccaagagcatgtctgcctcagcgtcggc--tactaccctcaaccaagtttcctatt---------------------------------------------------------------------------------------------------atcataggggatgccggttggatctggccgtccgg-tttgcctttcagg-ttgccggtcag--ctgaaatacattcacgctct-ggg-a-gctgctttc------------ctttt--gaggggaggcgagttccgatttggtaggtgacctttgccggttacatgccttcgttgcccgctaagc-ttcccagtatgcgttgtgcaggacgcc-ttttggctttcgacctgaggtcagg??????????????????????????????????????????????????????????????????????????????????????????????????????????????????????????????????????????????????????????????????????????????????????????????????????????????????????????????????????????????????????????????????????????????????????????????????????????????????????????????????????????????????????????????????????????????????????????????????????????????????????????????????????????????????????????????????????????????????????????????????????????????????????????????????????????????????????????????????????????????????????????????????????????????????????????????????????????????????????????????????????????????????????????????????????????????????????????????????????????????????????????????????????????????????????????????????????????????????????????????????????????????????????????????????????????????????????????????????????????????????????????????????????????????????????????????????????????????????????????????????????????????????????????????????????????????????????????????????????????????????????????????????????????????????????????????????????????????????????????????????????????????????????????????????????????????????????????
	'A02_JX036180_Trebouxia_Austrolecia_hap8'      ????????????????????????????????????????????????????????????????gcgtaggtcaggggctggctcc-ttttgatgtcagttgacttgactggg-cgggtccaatatcaatcggattc-accgcg----------------------------cctttcaggc-tc-ggggttctg-ccggttgtgaggggtggcggtt-aactca-cttt-aagcaa-tcaattctgaagacagttctattg-gctggc-tttgctggctataggctgaataactaaa-gacaactctcaacaacggatatcttggctcccgtaacgatgaagaacgcag----------------------------------------------------------------------------------------cgaaatgcgatacgtagtgtgaattgcagaattccgtgaaccatcgaatctttgaacgcaaattgcgctcgaggcctcggccaagagcatgtctgcctcagcgtcggc--tactaccctcaaccaagtttcctatt---------------------------------------------------------------------------------------------------accataggggatgccggttggatctggccgtccgg-tttgcctttcagg-ttgccggtcag--ctgaaatacattcacgctct-ggg-a-gctgctttc------------ctttc--gaggggaggcgagttccgatttggtaggtgacctttgccggttacatgccttcgttgcccgctaagc-ttcccagtatgcgttgtgcaggacgcc-ttttggctttcgacctgaggtcagg??????????????????????????????????????????????????????????????????????????????????????????????????????????????????????????????????????????????????????????????????????????????????????????????????????????????????????????????????????????????????????????????????????????????????????????????????????????????????????????????????????????????????????????????????????????????????????????????????????????????????????????????????????????????????????????????????????????????????????????????????????????????????????????????????????????????????????????????????????????????????????????????????????????????????????????????????????????????????????????????????????????????????????????????????????????????????????????????????????????????????????????????????????????????????????????????????????????????????????????????????????????????????????????????????????????????????????????????????????????????????????????????????????????????????????????????????????????????????????????????????????????????????????????????????????????????????????????????????????????????????????????????????????????????????????????????????????????????????????????????????????????????????????????????????????????????????????????
	'A02_JX036194_Trebouxia_Austrolecia_hap9'      ????????????????????????????????????????????????????????????????gcgtaggtcaggggctggctcc-tttcggtgtcagttgacttgactggg-cgggtccaatatcaatcggattc-accgcg----------------------------cctttcaggc-tc-ggggttctg-ccggttgtgaggggtggcggtt-aactca-cttt-aagcaa-tcaattctgaagacagttctattg-gctggc-tttgctggctataggctgaataactaaa-gacaactctcaacaacggatatcttggctcccgtaacgatgaagaacgcag----------------------------------------------------------------------------------------cgaaatgcgatacgtagtgtgaattgcagaattccgtgaaccatcgaatctttgaacgcaaattgcgctcgaggcctcggccaagagcatgtctgcctcagcgtcggc--tactaccctcaaccaagtttcctatt---------------------------------------------------------------------------------------------------accataggggatgccggttggatctggccgtccgg-tttgcctttcagg-ttgccggtcag--ctgaaatacattcacgctct-ggg-a-gctgctttc------------ctttc--gaggggaggcgagttccgatttggtaggtgacctttgccggttacatgccttcgttgcccgctaagc-ttcccagtatgcgttgtgcaggacgcc-ttttggctttcgacctgaggtcagg??????????????????????????????????????????????????????????????????????????????????????????????????????????????????????????????????????????????????????????????????????????????????????????????????????????????????????????????????????????????????????????????????????????????????????????????????????????????????????????????????????????????????????????????????????????????????????????????????????????????????????????????????????????????????????????????????????????????????????????????????????????????????????????????????????????????????????????????????????????????????????????????????????????????????????????????????????????????????????????????????????????????????????????????????????????????????????????????????????????????????????????????????????????????????????????????????????????????????????????????????????????????????????????????????????????????????????????????????????????????????????????????????????????????????????????????????????????????????????????????????????????????????????????????????????????????????????????????????????????????????????????????????????????????????????????????????????????????????????????????????????????????????????????????????????????????????????????
	'A02_JX036208_Trebouxia_Austrolecia_hap10'     ????????????????????????????????????????????????????????????????gcgcaggtcaggggctggctcc-ttttggtgtcagttgacttgactggg-cgggtccaatatcaatcggattc-accgcg----------------------------cctttcaggc-tc-ggggttctg-ccggttgtgaggggtggcggtt-aactca-cttt-aagcaa-tcaattctgaagacagttctattg-gctggc-tttgctggctataggctgaataactaaa-gacaactctcaacaacggatatcttggctcccgtaacgatgaagaacgcag----------------------------------------------------------------------------------------cgaaatgcgatacgtagtgtgaattgcagaattccgtgaaccatcgaatctttgaacgcaaattgcgctcgaggcctcggccaagagcatgtctgcctcagcgtcggc--tactaccctcaaccaagtttcctatt---------------------------------------------------------------------------------------------------atcataggggatgccggttggatctggccgtccgg-tttgcctttcagg-ttgccggtcag--ctgaaatacattcacgctct-ggg-a-gctgctttc------------ctttc--gaggggaggcgagttccgatttggtaggtgacctttgccggttacatgccttcgttgcccgctaagc-ttcccagtatgcgttgtgcaggacgcc-ttttggctttcgacctgaggtcagg??????????????????????????????????????????????????????????????????????????????????????????????????????????????????????????????????????????????????????????????????????????????????????????????????????????????????????????????????????????????????????????????????????????????????????????????????????????????????????????????????????????????????????????????????????????????????????????????????????????????????????????????????????????????????????????????????????????????????????????????????????????????????????????????????????????????????????????????????????????????????????????????????????????????????????????????????????????????????????????????????????????????????????????????????????????????????????????????????????????????????????????????????????????????????????????????????????????????????????????????????????????????????????????????????????????????????????????????????????????????????????????????????????????????????????????????????????????????????????????????????????????????????????????????????????????????????????????????????????????????????????????????????????????????????????????????????????????????????????????????????????????????????????????????????????????????????????????
	'A02_JX036210_Trebouxia_Austrolecia_hap1'      ????????????????????????????????????????????????????????????????gcgtaggtcaggggctggctcc-ttttggtgtcagttgacttgactggg-cgggtccaatatcaatcggattc-accgcg----------------------------cctttcaggc-tc-ggggttctg-ccggttgtgaggggtggcggtt-aactca-cttt-aagcaa-tcaattctgaagacagttctattg-gctggc-tttgctggctataggctgaataactaaa-gacaactctcaacaacggatatcttggctcccgtaacgatgaagaacgcag----------------------------------------------------------------------------------------cgaaatgcgatacgtagtgtgaattgcagaattccgtgaaccatcgaatctttgaacgcaaattgcgctcgaggcctcggccaagagcatgtctgcctcagcgtcggc--tactaccctcaaccaagtttcctatt---------------------------------------------------------------------------------------------------atcataggggatgccggttggatctggccgtccgg-tttgcctttcagg-ttgccggtcag--ctgaaatacattcacgctct-ggg-a-gctgctttc------------ctttc--gaggggaggcgagttccgatttggtaggtgacctttgccggttacatgccttcgttgcccgctaagc-ttcccagtatgcgttgtgcaggacgcc-ttttggctttcgacctgaggtcagg??????????????????????????????????????????????????????????????????????????????????????????????????????????????????????????????????????????????????????????????????????????????????????????????????????????????????????????????????????????????????????????????????????????????????????????????????????????????????????????????????????????????????????????????????????????????????????????????????????????????????????????????????????????????????????????????????????????????????????????????????????????????????????????????????????????????????????????????????????????????????????????????????????????????????????????????????????????????????????????????????????????????????????????????????????????????????????????????????????????????????????????????????????????????????????????????????????????????????????????????????????????????????????????????????????????????????????????????????????????????????????????????????????????????????????????????????????????????????????????????????????????????????????????????????????????????????????????????????????????????????????????????????????????????????????????????????????????????????????????????????????????????????????????????????????????????????????????
	'A02_JX036211_Trebouxia_SarcogynePrivigna_hap1' ????????????????????????????????????????????????????????????????gcgtaggtcaggggctggctcc-ttttggtgtcagttgacttgactggg-cgggtccaatatcaatcggattc-accgcg----------------------------cctttcaggc-tc-ggggttctg-ccggttgtgagggggggcggtt-aactca-cttt-aagcaa-tcaattctgaagacagatctattg-gctggc-tttgctggctataggctgaataactaaa-gacaactctcaacaacggatatcttggctcccgtaacgatgaagaacgcag----------------------------------------------------------------------------------------cgaaatgcgatacgtagtgtgaattgcagaattccgtgaaccatcgaatctttgaacgcaaattgcgctcgaggcctcggccaagagcatgtctgcctcagcgtcggc--tactaccctcaaccaagtttcctatt---------------------------------------------------------------------------------------------------accataggggatgccggttggatctggccgtccgg-tttgcctttcagg-ttgccggtcag--ctgaaatacattcacgctct-ggg-a-gctgctttc------------ctttc--gaggggaggcgagttccgatttggtaggtgacctttgccggttacatgccttcgttgcccgctaagc-ttcccagtatgcgttgtgcaggacgcc-ttttggctttcgacctgaggtcagg??????????????????????????????????????????????????????????????????????????????????????????????????????????????????????????????????????????????????????????????????????????????????????????????????????????????????????????????????????????????????????????????????????????????????????????????????????????????????????????????????????????????????????????????????????????????????????????????????????????????????????????????????????????????????????????????????????????????????????????????????????????????????????????????????????????????????????????????????????????????????????????????????????????????????????????????????????????????????????????????????????????????????????????????????????????????????????????????????????????????????????????????????????????????????????????????????????????????????????????????????????????????????????????????????????????????????????????????????????????????????????????????????????????????????????????????????????????????????????????????????????????????????????????????????????????????????????????????????????????????????????????????????????????????????????????????????????????????????????????????????????????????????????????????????????????????????????????
	'A02_JX036213_Trebouxia_BuelliaFrigida_hap12'  ????????????????????????????????????????????????????????????????gcgcaggtcaggggctggctcc-ttttggtgtcagttgacttgactggg-cgggtccaatatcaatcggattc-accgcg----------------------------cctttcaggc-tc-ggggttctg-ccggttgtgaggggtggcggtt-aactca-cttt-aagcga-tcaattctgaagacagttctattg-gctggc-tttgctggctataggctgaataactaaa-gacaactctcaacaacggatatcttggctcccgtaacgatgaagaacgcag----------------------------------------------------------------------------------------cgaaatgcgatacgtagtgtgaattgcagaattccgtgaaccatcgaatctttgaacgcaaattgcgctcgaggcctcggccaagagcatgtctgcctcagcgtcggctatactaccctcaaccaagtttcctatt---------------------------------------------------------------------------------------------------atcataggggatgccggttggatctggccgtccgg-tttgcctttcagg-ttgccggtcag--ctgaaatacattcacgctct-ggg-a-gctgctttc------------ctttc--gaggggaggcgagttccgatttggtaggtgacctttgccggttacatgccttcgttgcccgctaagc-ttcccagtatgcgttgtgcaggacgcc-ttttggctttcgacctgaggtcagg??????????????????????????????????????????????????????????????????????????????????????????????????????????????????????????????????????????????????????????????????????????????????????????????????????????????????????????????????????????????????????????????????????????????????????????????????????????????????????????????????????????????????????????????????????????????????????????????????????????????????????????????????????????????????????????????????????????????????????????????????????????????????????????????????????????????????????????????????????????????????????????????????????????????????????????????????????????????????????????????????????????????????????????????????????????????????????????????????????????????????????????????????????????????????????????????????????????????????????????????????????????????????????????????????????????????????????????????????????????????????????????????????????????????????????????????????????????????????????????????????????????????????????????????????????????????????????????????????????????????????????????????????????????????????????????????????????????????????????????????????????????????????????????????????????????????????????????
	'A02_JX036217_Trebouxia_LecanoraSp_hap4'       ????????????????????????????????????????????????????????????????gcgtaggtcaggggctggctcc-ttttggtgtcagttgacttgactggg-cgggtccaatatcaatcggattc-accgcg----------------------------cctttcaggc-tc-ggggttctg-ccggttgtgaggggtggcggtt-aactca-cttt-aagcaa-tcaattctgaagacagttctattg-gctggc-tttgctggctataggctgaataactaaa-gacaactctcaacaacggatatcttggctcccgtaacgatgaagaacgcag----------------------------------------------------------------------------------------cgaaatgcgatacgtagtgtgaattgcagaattccgtgaaccatcgaatctttgaacgcaaattgcgctcgaggcctcggccaagagcatgtctgcctcagcgtcggc--tactaccctcaaccaagtttcctatt---------------------------------------------------------------------------------------------------accataggggatgccggttggatctggccgtccgg-tttgcctttcagg-ttgccggtcag--ctgaaatacattcacgctct-ggg-a-gctgctttc------------ctttc--gaggggaggcgagttccgatttggtaggtgacctttgccggttacatgccttcgttgcccgctaagc-ttcccagtatgcgttgtgcaggacgcc-ttttggctttcgacctgaggtcagg??????????????????????????????????????????????????????????????????????????????????????????????????????????????????????????????????????????????????????????????????????????????????????????????????????????????????????????????????????????????????????????????????????????????????????????????????????????????????????????????????????????????????????????????????????????????????????????????????????????????????????????????????????????????????????????????????????????????????????????????????????????????????????????????????????????????????????????????????????????????????????????????????????????????????????????????????????????????????????????????????????????????????????????????????????????????????????????????????????????????????????????????????????????????????????????????????????????????????????????????????????????????????????????????????????????????????????????????????????????????????????????????????????????????????????????????????????????????????????????????????????????????????????????????????????????????????????????????????????????????????????????????????????????????????????????????????????????????????????????????????????????????????????????????????????????????????????????
	'A02_JX036231_Trebouxia_RhizoplacaMacleanii_ha' ????????????????????????????????????????????????????????????????gcgcaggtcaggggctggctcc-ttttggtgtcagttgacttgactggg-cgggtccaatatcaatcggattc-accgcg----------------------------cctttcaggc-tc-ggggttctg-ccggttgtgaggggtggcggtt-aactca-cttt-aagcga-tcaattctgaagacagttctattg-gctggc-tttgctggctataggctgaataactaaa-gacaactctcaacaacggatatcttggctcccgtaacgatgaagaacgcag----------------------------------------------------------------------------------------cgaaatgcgatacgtagtgtgaattgcagaattccgtgaaccatcgaatctttgaacgcaaattgcgctcgaggcctcggccaagagcatgtctgcctcagcgtcggctatactaccctcaaccaagtttcctatt---------------------------------------------------------------------------------------------------atcataggggatgccggttggatctggccgtccgg-tttgcctttcagg-ttgccggtcag--ctgaaatacattcacgccct-ggg-a-gctgctttc------------ctttc--gaggggaggcgagttccgatttggtaggtgacctttgccggttacatgccttcgttgcccgctaagc-ttcccagtatgcgttgtgcaggacgcc-ttttggctttcgacctgaggtcagg??????????????????????????????????????????????????????????????????????????????????????????????????????????????????????????????????????????????????????????????????????????????????????????????????????????????????????????????????????????????????????????????????????????????????????????????????????????????????????????????????????????????????????????????????????????????????????????????????????????????????????????????????????????????????????????????????????????????????????????????????????????????????????????????????????????????????????????????????????????????????????????????????????????????????????????????????????????????????????????????????????????????????????????????????????????????????????????????????????????????????????????????????????????????????????????????????????????????????????????????????????????????????????????????????????????????????????????????????????????????????????????????????????????????????????????????????????????????????????????????????????????????????????????????????????????????????????????????????????????????????????????????????????????????????????????????????????????????????????????????????????????????????????????????????????????????????????????
	'A02_JX036259_Trebouxia_RhizoplacaMacleanii_7' ????????????????????????????????????????????????????????????????gcgtaggtcaggggctggctcc-ttttggtgtcagttgacttgactggg-cgggtccaatatcaatcggattc-accgcg----------------------------cctttcaggc-tc-ggggttctg-ccggttgtgaggggtggcggtt-aactca-cttt-aagcaa-tcaattctgaagacagttctattg-gctggc-tttgctggctataggctgaataactaaa-gacaactctcaacaacggatatcttggctcccgtaacgatgaagaacgcag----------------------------------------------------------------------------------------cgaaatgcgatacgtagtgtgaattgcagaattccgtgaaccatcgaatctttgaacgcaaattgcgctcgaggcctcggccaagagcatgtctgcctcagcgtcggc--tactaccctcaaccaagtttcctatt---------------------------------------------------------------------------------------------------atcataggggatgccggttggatctggccgtccgg-tttgcctttcagg-ttgccggtcag--ctgaaatacattcacgctct-ggg-a-gctgctttc------------ctttc--gaggggaggcgagttccgatttggtaggtgacctttgccggttacatgccttcgttgcccgctaagc-ttcccagtatgcgttgtgcaggccgcc-ttttggctttcgacctgaggtcagg??????????????????????????????????????????????????????????????????????????????????????????????????????????????????????????????????????????????????????????????????????????????????????????????????????????????????????????????????????????????????????????????????????????????????????????????????????????????????????????????????????????????????????????????????????????????????????????????????????????????????????????????????????????????????????????????????????????????????????????????????????????????????????????????????????????????????????????????????????????????????????????????????????????????????????????????????????????????????????????????????????????????????????????????????????????????????????????????????????????????????????????????????????????????????????????????????????????????????????????????????????????????????????????????????????????????????????????????????????????????????????????????????????????????????????????????????????????????????????????????????????????????????????????????????????????????????????????????????????????????????????????????????????????????????????????????????????????????????????????????????????????????????????????????????????????????????????????
	'A02_JX036272_Trebouxia_BuelliaFrigida_hap5'   ????????????????????????????????????????????????????????????????gcgtaggtcaggggctggctcc-ttttggtgtcagttgacttgactggg-cgggtccaatatcaatcggattc-accgcg----------------------------cctttcaggc-tc-ggggttctg-ccggttgtgaggggtggcggtt-aactca-cttt-aagcaa-tcaaatctgaagacagttctattg-gctggc-tttgctggctataggctgaataactaaa-gacaactctcaacaacggatatcttggctcccgtaacgatgaagaacgcag----------------------------------------------------------------------------------------cgaaatgcgatacgtagtgtgaattgcagaattccgtgaaccatcgaatctttgaacgcaaattgcgctcgaggcctcggccaagagcatgtctgcctcagcgtcggc--tactaccctcaaccaagtttcctatt---------------------------------------------------------------------------------------------------atcataggggatgccggttggatctggccgtccgg-ttggcctttcagg-ttgccggtcag--ctgaaatacattcacgctct-ggg-a-gctgctttc------------ctttc--gaggggaggcgagttccgatttggtaggtgacctttgccggttacatgccttcgttgcccgctaagc-ttcccagtatgcgttgtgcaggacgcc-ttttggctttcgacctgaggtcagg??????????????????????????????????????????????????????????????????????????????????????????????????????????????????????????????????????????????????????????????????????????????????????????????????????????????????????????????????????????????????????????????????????????????????????????????????????????????????????????????????????????????????????????????????????????????????????????????????????????????????????????????????????????????????????????????????????????????????????????????????????????????????????????????????????????????????????????????????????????????????????????????????????????????????????????????????????????????????????????????????????????????????????????????????????????????????????????????????????????????????????????????????????????????????????????????????????????????????????????????????????????????????????????????????????????????????????????????????????????????????????????????????????????????????????????????????????????????????????????????????????????????????????????????????????????????????????????????????????????????????????????????????????????????????????????????????????????????????????????????????????????????????????????????????????????????????????????
	'A02_RH_chryA_usa_CO_saxi_8625'                ????????????????????????????????????????????????????????????????gcgcaggtcaggggctggctcc-ttttggtgtcagttgacttgactggg-cgggtccaatatcaatcggattc-accgcg----------------------------cctttcaggc-tc-ggggttctg-ccggttgtgaggggtggcggtt-aactca-cttt-aagcaa-tcaattctgaagacagttctattg-gctggc-tttgctggctataggctgaataactaaa-gacaactctcaacaacggatatcttggctcccgtaacgatgaagaacgcag----------------------------------------------------------------------------------------cgaaatgcgatacgtagtgtgaattgcagaattccgtgaaccatcgaatctttgaacgcaaattgcgctcgaggcctcggccaagagcatgtctgcctcagcgtcggc--tactaccctcaaccaagtttcctatt---------------------------------------------------------------------------------------------------atcataggggatgccggttggatctggccgtccgg-tttgcctttcagg-ttgccggtcag--ctgaaatacattcacgctct-ggg-a-gctgctttc------------ctttc--gaggggaggcgagttccgatttggtaggtgacctttgccggttacatgccttcgttgcccgccaagc-ttcccagtatgcgttgtgcaggacgcc-ttttggctttcgacctgaggtcagg??????????????????????????????????????????????????????????????????????????????????????????????????????????????????????????????????????????????????????????????????????????????????????????????????????????????????????????????????????????????????????????????????????????????????????????????????????????????????????????????????????????????????????????????????????????????????????????????????????????????????????????????????????????????????????????????????????????????????????????????????????????????????????????????????????????????????????????????????????????????????????????????????????????????????????????????????????????????????????????????????????????????????????????????????????????????????????????????????????????????????????????????????????????????????????????????????????????????????????????????????????????????????????????????????????????????????????????????????????????????????????????????????????????????????????????????????????????????????????????????????????????????????????????????????????????????????????????????????????????????????????????????????????????????????????????????????????????????????????????????????????????????????????????????????????????????????????????
	'A02_RH_chrysB_usa_CO_saxi_8624'               ????????????????????????????????????????????????????????????????gcgcaggtcaggggctggctcc-ttttggtgtcagttgacttgactggg-cgggtccaatatcaatcggattc-accgcg----------------------------cctttcaggc-tc-ggggttctg-ccggttgtgaggggtggcggtt-aactca-cttt-aagcaa-tcaattctgaaggcagttctattg-gctggc-tctgctggctataggctgaataacaaaa-gacaactctcaacaacggatatcttggctcccgtaacgatgaagaacgcag----------------------------------------------------------------------------------------cgaaatgcgatacgtagtgtgaattgcagaattccgtgaaccatcgaatctttgaacgcaaattgcgctcgaggcctcggccaagagcatgtctgcctcagcgtcggc--tactaccctcaaccaagtttcctatt---------------------------------------------------------------------------------------------------atcataggggatgccggttggatctggccgtccgg-tttgcctttcagg-ttgccggtcag--ctgaaatacattcacgctct-ggg-a-gctgctttc------------ctttc--gaggggaggcgagttccgatttggtaggtgacctttgccggttacatgccttcgttgcccgccaagc-ttcccagtatgcgttgtgcaggacgcc-ttttggctttcgacctgaggtcagg??????????????????????????????????????????????????????????????????????????????????????????????????????????????????????????????????????????????????????????????????????????????????????????????????????????????????????????????????????????????????????????????????????????????????????????????????????????????????????????????????????????????????????????????????????????????????????????????????????????????????????????????????????????????????????????????????????????????????????????????????????????????????????????????????????????????????????????????????????????????????????????????????????????????????????????????????????????????????????????????????????????????????????????????????????????????????????????????????????????????????????????????????????????????????????????????????????????????????????????????????????????????????????????????????????????????????????????????????????????????????????????????????????????????????????????????????????????????????????????????????????????????????????????????????????????????????????????????????????????????????????????????????????????????????????????????????????????????????????????????????????????????????????????????????????????????????????????
	'A02_RH_hayd_usa_ID_terr_8677'                 ????????????????????????????????????????????????????????????????gcgcaggtcaggggctggctcc-ttttggtgtcagttgacttgactggg-cgggtccaatatcaatcggattc-accgcg----------------------------cctttcaggc-tc-ggggttctg-ccggttgtgaggggtggcggtt-aactca-cttt-aagcaa-tcaattctgaagacagttctactg-gctggc-tttgctggctataggctgaataactaaa-gacaactctcaacaacggatatcttggctcccgtaacgatgaagaacgcag----------------------------------------------------------------------------------------cgaaatgcgatacgtagtgtgaattgcagaattccgtgaaccatcgaatctttgaacgcaaattgcgctcgaggcctcggccaagagcatgtctgcctcagcgtcggc--tactaccctcaaccaagtttcctatt---------------------------------------------------------------------------------------------------atcataggggatgccggttggatctggccgtccgg-tttgcctttcagg-ttgccggtcag--ctgaaatacattcacgctct-ggg-a-gctgctttc------------ctttc--gaggggaggcgagttccgatttggtaggtgacctttgccggttacatgccttcgttgcccgctaagc-ttcccagtatgcgttgtgcaggacgcc-ttttggctttcgacctgaggtcagg??????????????????????????????????????????????????????????????????????????ACTGTATGGACTGACGGTTTAACTAGTCTTGACCGTTACAAAGGCCGTTGTTATGATATTGAGCCAGTTGCTGGTGAAGAGAATCAATTTATTGCGTACGTAGCGTATCCTTTAGACCTTTTTGAAGAAGGTTCAGTAACAAACTTATTTACTTCTATTGTTGGTAACGTTTTTGGATTCAAAGCTCTTCGTGCATTACGTTTAGAAGATCTTCGTATCCCTCCTGCATATGTTAAAACCTTCCAAGGACCTCCTCACGGAATTCAGGTAGAGCGTGATAAATTAAACAAATATGGTCGTTCTCTTTTAGGTTGTACTATTAAACCGAAATTAGGTCTTTCTGCAAAAAACTACGGTCGTGCTGTTTATGAATGTTTACGTGGTGGTTTAGACTTTACTAAAGATGATGAAAACGTAAACTCTCAACCATTTATGCGTTGGAGAGACCGTTTCGCATTCGTTGCGGAAGCAATTTATAAATCTCAAGCTGAAACAGGTGAAATTAAAGGACATTATCTAAACGCTACTGCTGGTACTGTTGAAGAAATGTTAAAACGTGCTGAATGTGCAAGAGACTTCGGTATGCCTATTGTTATGCATGACTACTTAACTGGTGGTTTTACTGCAAATACAACTTTAGCACATTACTGTCGTGATAATGGTTTATTACTACACATTCACCGAGCAATGCACGCAGTTATTGACCGTCAACGTAACCACGGTATCCACTTCCGTGTATTAGCTAAAACTCTTCGTATGTCAGGTGGTGACCACCTTCACTCTGGTGCT???????????????????????????????????????????????????????????????????????????????????????????????????????????????????????????????????????????????????????????????????????????????????????????????????????????????????????????????????????????????????????????????????????????????????????????????????????????????????????????
	'A02_RH_pelt4_iran_AZARBAIJAN_saxi_5183'       ????????????????????????????????????????????????????????????????gcgcaggtcaggggctggctcc-ttttggtgtcagttgacttgactggg-cgggtccaatatcaatcggattc-accgcg----------------------------cctttcaggc-tc-ggggttctg-ccggttgtgaggggtggcggtt-aactca-cttt-aagcaa-tcaattctgaagacagttctattg-gctggc-tttgctggctataggctgaataactaaa-gacaactctcaacaacggatatcttggctcccgtaacgatgaagaacgcag----------------------------------------------------------------------------------------cgaaatgcgatacgtagtgtgaattgcagaattccgtgaaccatcgaatctttgaacgcaaattgcgctcgaggcctcggccaagagcatgtctgcctcagcgtcggc--tactaccctcaaccaagtttcctatt---------------------------------------------------------------------------------------------------atcatagaggatgccggttggatctggccgtccgg-tttgcctttcagg-ttgccggtcag--ctgaaatacattcacgctct-ggg-a-gctgctttc------------ctttc--gaggggaggcgagttccgatttggtaggtgacctttgccggttacatgccttcgttgcccgctaagc-ttcccagtatgcgttgtgcaggacgcc-ttttggctttcgacctgaggtcagg??????????????????????????????????????????????????????????????????????????ACTGTATGGACTGACGGTTTAACTAGTCTTGACCGTTACAAAGGCCGTTGTTATGATATTGAGCCAGTTGCTGGTGAAGAGAATCAATTTATTGCGTACGTAGCGTATCCTTTAGACCTTTTTGAAGAAGGTTCAGTAACAAACTTATTTACTTCTATTGTTGGTAACGTTTTTGGATTCAAAGCTCTTCGTGCATTACGTTTAGAAGATCTTCGTATCCCTCCTGCATATGTTAAAACCTTCCAAGGACCTCCTCACGGAATTCAGGTAGAGCGTGATAAATTAAACAAATATGGTCGTTCTCTTTTAGGTTGTACTATTAAACCGAAATTAGGTCTTTCTGCAAAAAACTACGGTCGTGCTGTTTATGAATGTTTACGTGGTGGTTTAGACTTTACTAAAGATGATGAAAACGTAAACTCTCAACCCTTTATGCGTTGGAGAGACCGTTTCGCATTCGTTGCGGAAGCAATTTATAAATCTCAAGCTGAAACAGGTGAAATTAAAGGACATTATCTAAACGCTACTGCTGGTACTGTTGAAGAAATGTTAAAACGTGCTGAATGTGCAAGAGACTTCGGTATGCCTATTGTTATGCATGACTACTTAACTGGTGGTTTTACTGCAAATACAACTTTAGCACATTACTGTCGTGATAATGGTTTATTACTACACATTCACCGAGCAATGCACGCAGTTATTGACCGTCAACGTAACCACGGTATCCACTTCCGTGTATTAGCTAAAACTCTTCGTATGTCAGGTGGTGACCACCTTCACTCTGGTACT???????????????????????????????????????????????????????????????????????????????????????????????????????????????????????????????????????????????????????????????????????????????????????????????????????????????????????????????????????????????????????????????????????????????????????????????????????????????????????????
	'A02_RH_peltQ_kyrgy_JAYYL_saxi_6018'           ????????????????????????????????????????????????????????????????gcgcaggtcaggggctggctcc-ttttggtgtcagttgacttgactggg-cgggtccaatatcaatcggattc-accgcg----------------------------cctttcaggc-tc-ggggttctg-ccggttgtgaggggtggcggtt-aactca-cttt-aagcaa-tcaattctgaagacagttctattg-gctggc-tttgctggctataggctgaataactaaa-gacaactctcaacaacggatatcttggctcccgtaacgatgaagaacgcag----------------------------------------------------------------------------------------cgaaatgcgatacgtagtgtgaattgcagaattccgtgaaccatcgaatctttgaacgcaaattgcgctcgaggcctcggccaagagcatgtctgcctcagcgtcggc--tactaccctcaaccaagtttcctatt---------------------------------------------------------------------------------------------------atcataggggatgccggttggatctggccgtccgg-tttgcctttcagg-ttgccggtcag--ctgaaatacattcacgctct-ggg-a-gctgctttc------------ctttc--gaggggaggcgagttccgatttggtaggtgacctttgccggttacatgccttcgttgcccgctaagc-ttcccagtatgcgttgtgcaggacgcc-ttttggctttcgacctgaggtcagg??????????????????????????????????????????????????????????????????????????ACTGTATGGACTGACGGTTTAACTAGTCTTGACCGTTACAAAGGCCGTTGTTATGATATTGAGCCAGTTGCTGGTGAAGAGAATCAATTTATTGCGTACGTAGCGTATCCTTTAGACCTTTTTGAAGAAGGTTCAGTAACAAACTTATTTACTTCTATTGTTGGTAACGTTTTTGGATTCAAAGCTCTTCGTGCATTACGTTTAGAAGATCTTCGTATCCCTCCTGCATATGTTAAAACCTTCCAAGGACCTCCTCACGGAATTCAGGTAGAGCGTGATAAATTAAACAAATATGGTCGTTCTCTTTTAGGTTGTACTATTAAACCGAAATTAGGTCTTTCTGCAAAAAACTACGGTCGTGCTGTTTATGAATGTTTACGTGGTGGTTTAGACTTTACTAAAGATGATGAAAACGTAAACTCTCAACCATTTATGCGTTGGAGAGACCGTTTCGCATTCGTTGCGGAAGCAATTTATAAATCTCAAGCTGAAACAGGTGAAATTAAAGGACATTATCTAAACGCTACTGCTGGTACTGTTGAAGAAATGTTAAAACGTGCTGAATGTGCAAGAGACTTCGGTATGCCTATTGTTATGCATGACTACTTAACTGGTGGTTTTACTGCAAATACAACTTTAGCACATTACTGTCGTGATAATGGTTTATTACTACACATTCACCGAGCAATGCACGCAGTTATTGACCGTCAACGTAACCACGGTATCCACTTCCGTGTATTAGCTAAAACTCTTCGTATGTCAGGTGGTGACCACCTTCACTCTGGTACA???????????????????????????????????????????????????????????????????????????????????????????????????????????????????????????????????????????????????????????????????????????????????????????????????????????????????????????????????????????????????????????????????????????????????????????????????????????????????????????
	'A02_RH_poly_usa_ID_saxi_8935W'                ????????????????????????????????????????????????????????????????gcgcaggtcaggggctggctcc-ttttggtgtcagttgacttgactggg-cgggtccaatatcaatcggattc-accgcg----------------------------cctttcaggc-tc-ggggttctg-ccggttgtgaggggtggcggtt-aactca-cttt-aagcaa-tcaattctgaagacagttctattg-gctggc-tttgctggctataggctgaataactaaa-gacaactctcaacaacggatatcttggctcccgtaacgatgaagaacgcag----------------------------------------------------------------------------------------cgaaatgcgatacgtagtgtgaattgcagaattccgtgaaccatcgaatctttgaacgcaaattgcgctcgaggcctcggccaagagcatgtctgcctcagcgtcggc--tactaccctcaaccaagtttcctatt---------------------------------------------------------------------------------------------------atcataggggatgccggttggatctggccgtccgg-tttgcctttcagg-ttgccggtcag--ctgaaatacattcacgctct-ggg-a-gctgctttc------------ctttc--gaggggaggcgagttccgatttggtaggtgacctttgccggttacatgccttcgttgcccgctaagc-ttcccagtatgcgttgtgcaggacgcc-ttttggctttcgacctgaggtcagg??????????????????????????????????????????????????????????????????????????ACTGTATGGACTGACGGTTTAACTAGTCTTGACCGTTACAAAGGCCGTTGTTATGATATTGAGCCAGTTGCTGGTGAAGAGAATCAATTTATTGCGTACGTAGCGTATCCTTTAGACCTTTTTGAAGAAGGTTCAGTAACAAACTTATTTACTTCTATTGTTGGTAACGTTTTTGGATTCAAAGCTCTTCGTGCATTACGTTTAGAAGATCTTCGTATCCCTCCTGCATATGTTAAAACCTTCCAAGGACCTCCTCACGGAATTCAGGTAGAGCGTGATAAATTAAACAAATATGGTCGTTCTCTTTTAGGTTGTACTATTAAACCGAAATTAGGTCTTTCTGCAAAAAACTACGGTCGTGCTGTTTATGAATGTTTACGTGGTGGTTTAGACTTTACTAAAGATGATGAAAACGTAAACTCTCAACCATTTATGCGTTGGAGAGACCGTTTCGCATTCGTTGCGGAAGCAATTTATAAATCTCAAGCTGAAACAGGTGAAATTAAAGGACATTATCTAAACGCTACTGCTGGTACTGTTGAAGAAATGTTAAAACGTGCTGAATGTGCAAGAGACTTCGGTATGCCTATTGTTATGCATGACTACTTAACTGGTGGTTTTACTGCAAATACAACTTTAGCACATTACTGTCGTGATAATGGTTTATTACTACACATTCACCGAGCAATGCACGCAGTTATTGACCGTCAACGTAACCACGGTATCCACTTCCGTGTATTAGCTAAAACTCTTCGTATGTCAGGTGGTGACCACCTTCACTCTGGTACT???????????????????????????????????????????????????????????????????????????????????????????????????????????????????????????????????????????????????????????????????????????????????????????????????????????????????????????????????????????????????????????????????????????????????????????????????????????????????????????
	'A03_52195L1104_Trebouxia_Tephro_EU_Spain_ITSp' ????????????????????????????????????????????????????????????????gcgtaagttaggggctggctcc-ttttggtgtcagttgacttgaccggg-cgggtccaataccatccggattc-atcttg----------------------------cctttatggc-tt-ggggttctg-ccggatgtgaggggtggcgg-ttaacaca-cgtc-aagcaa-tcaactctgaagacagatctacta-gctggc-tttgctggctgtaggctgaataactaca-gacaactctcaacaacggatatcttggctcccgtaacgatgaagaacgcag----------------------------------------------------------------------------------------cgaaatgcgatacgtagtgtgaattgcagaattccgtgaaccatcgaatctttgaacgcaaattgcgctcgaggcctcggccaagagcatgtctgcctcagcgtcggc--tactaccctcaaccaactttcctatcgc-------------------------------------------------------------------------------------------------aggatagggaatgccggttggatatggccgtccgg-tctgcccttcggg-ttgccggtcag--ctgaaatacattcacgctgt-ggg-a-gctgctttc------------ctttc--gagggaaggcgagtttcgatttggtaggtgacctttgccggttacatgccttcgttgcccgctaagc-ttcccattatgcgttgtgcaggacgcc-ttttggctttcgacctgaggtcagg??????????????????????????????????????????????????????????????????????????????????????????????????????????????????????????????????????????????????????????????????????????????????????????????????????????????????????????????????????????????????????????????????????????????????????????????????????????????????????????????????????????????????????????????????????????????????????????????????????????????????????????????????????????????????????????????????????????????????????????????????????????????????????????????????????????????????????????????????????????????????????????????????????????????????????????????????????????????????????????????????????????????????????????????????????????????????????????????????????????????????????????????????????????????????????????????????????????????????????????????????????????????????????????????????????????????????????????????????????????????????????????????????????????????????????????????????????????????????????????????????????????????????????????????????????????????????????????????????????????????????????????????????????????????????????????????????????????????????????????????????????????????????????????????????????????????????????????
	'A03_DQ166608_TrebouxiaSp2_LecRupicola'        ??????????????????????????????????????????????????????????????????????????????????????????????????????????????????ccggtgcaacaccagccggattc-atcttg----------------------------cctttatggc-tt-ggggttatg-ccggatgtgaggggtggcgg-ttaacaca-cgtc-aagcaa-tcaactctgaagacagatctacta-gctggc-tttgctggctgtaggctgaataactataggacaactctcaacaacggatatcttggctcccgtaacgatgaagaacgcag----------------------------------------------------------------------------------------cgaaatgcgatacgtagtgtgaattgcagaattccgtgaaccatcgaatctttgaacgcaaattgcgctcgaggcctcggccaagagcatgtctgcctcagcgtcggc--tactaccctcaaccaactttcctatcgc-------------------------------------------------------------------------------------------------aggatagggaatgccggttggatatggccgtccgg-tctgcccttcggg-ttgccggtcag--ctgaaatacattcacgctgt-ggg-a-gctgctttc------------ctttc--gagggaaggcgagtttcgatttggtaggtgacctttgccggttacatgccttcgttgcccgctaagc-ttcccattatgcgttgtgcaggacacc--tttggctttcgacctga?????????????????????????????????????????????????????????????????????????????????????????????????????????????????????????????????????????????????????????????????????????????????????????????????????????????????????????????????????????????????????????????????????????????????????????????????????????????????????????????????????????????????????????????????????????????????????????????????????????????????????????????????????????????????????????????????????????????????????????????????????????????????????????????????????????????????????????????????????????????????????????????????????????????????????????????????????????????????????????????????????????????????????????????????????????????????????????????????????????????????????????????????????????????????????????????????????????????????????????????????????????????????????????????????????????????????????????????????????????????????????????????????????????????????????????????????????????????????????????????????????????????????????????????????????????????????????????????????????????????????????????????????????????????????????????????????????????????????????????????????????????????????????????????????????????????????????????????????
	'A03_EU551525_TrebouxiaSp2_LecCenisia'         ????????????????????????????????????????????????????????????????acataagttaggggctggctcc-ttttggtgtcagttgacttgaccggg-cgggtccaataccatccggattc-atcttg----------------------------cctttatggc-tt-ggggttctg-ccggatgtgaggggtggcgg-tt-acaca-cgtc-aagcaa-tcaactctgaagacagatctacta-gctggc-tttgctggctgtaggctgaataactata-gacaactctcaacaacggatatcttggctcccgtaacgatgaagaacgcag----------------------------------------------------------------------------------------cgaaatgcgatacgtagtgtgaattgcagaattccgtgaaccatcgaatctttgaacgcaaattgcgctcgaggcctcggccaagagcatgtctgcctcagcgtcggc--tactaccctcaaccaactttcctattgc-------------------------------------------------------------------------------------------------aggatagggaatgccggttggatatggccgtccgg-tctgcccttcggg-ttgccggtcag--ctgaaatacattcacgctgt-ggg-a-gctgctttc------------ctttc--gagggaaggcgagtttcgatttggtaggtgacctttgccggttacatgccttcgttgcccgctaagc-ttcccattatgcgttgtgcaggacgcc-ttttggctttcgacctgaggtcagg??????????????????????????????????????????????????????????????????????????????????????????????????????????????????????????????????????????????????????????????????????????????????????????????????????????????????????????????????????????????????????????????????????????????????????????????????????????????????????????????????????????????????????????????????????????????????????????????????????????????????????????????????????????????????????????????????????????????????????????????????????????????????????????????????????????????????????????????????????????????????????????????????????????????????????????????????????????????????????????????????????????????????????????????????????????????????????????????????????????????????????????????????????????????????????????????????????????????????????????????????????????????????????????????????????????????????????????????????????????????????????????????????????????????????????????????????????????????????????????????????????????????????????????????????????????????????????????????????????????????????????????????????????????????????????????????????????????????????????????????????????????????????????????????????????????????????????????
	'A03_EU551527_TrebouxiaSp2_TephroAtra'         ????????????????????????????????????????????????????????????????gcgtaagttaggggctggctcc-ttttggtgtcagttgacttgaccggg-cgggtccaataccatccggattc-atcttg----------------------------cctttatggc-tt-ggggttctg-ccggatgtgaggggtggcgg-ttaacaca-cgtc-aagcaa-tcaactctgaagacagatctacta-gctggc-tttgctggctgtaggctgaataactata-gacaactctcaacaacggatatcttggctcccgtaacgatgaagaacgcag----------------------------------------------------------------------------------------cgaaatgcgatacgtagtgtgaattgcagaattccgtgaaccatcgaatctttgaacgcaaattgcgctcgaggcctcggccaagagcatgtctgcctcagcgtcggc--tactaccctcaaccaactttcctattgc-------------------------------------------------------------------------------------------------aggatagggaatgccggttggatatggccgtccgg-tctgcccttcggg-ttgccggtcag--ctgaaatacattcacgctgt-ggg-a-gctgctttc------------ctttc--gagggaaggcgagtttcgatttggtaggtgacctttgccggttacatgccttcgttgcccgctaagc-ttcccattatgcgttgtgcaggacgcc-ttttggctttcgacctgaggtcagg??????????????????????????????????????????????????????????????????????????????????????????????????????????????????????????????????????????????????????????????????????????????????????????????????????????????????????????????????????????????????????????????????????????????????????????????????????????????????????????????????????????????????????????????????????????????????????????????????????????????????????????????????????????????????????????????????????????????????????????????????????????????????????????????????????????????????????????????????????????????????????????????????????????????????????????????????????????????????????????????????????????????????????????????????????????????????????????????????????????????????????????????????????????????????????????????????????????????????????????????????????????????????????????????????????????????????????????????????????????????????????????????????????????????????????????????????????????????????????????????????????????????????????????????????????????????????????????????????????????????????????????????????????????????????????????????????????????????????????????????????????????????????????????????????????????????????????????
	'A03_EU551536_TrebouxiaSp2_TephroGrumosa'      ????????????????????????????????????????????????????????????????gcgtaagttaggggctggctcc-ttttggtgtcagttgacttgaccggg-cgggtccaataccatccggattc-atcttg----------------------------cctttatggc-tt-ggggttctg-ccggatgtgaggggtggcgg-ttaacaca-cgtc-aagcaa-tcaactctgaagacagatctacta-gctggc-tttgctggctgtaggctgaataactata-gacaactctcaacaacggatatcttggctcccgtaacgatgaagaacgcag----------------------------------------------------------------------------------------cgaaatgcgatacgtagtgtgaattgcagaattccgtgaaccatcgaatctttgaacgcaaattgcgctcgaggcctcggccaagagcatgtctgcctcagcgtcggc--tactaccctcaaccaactttcctatcgc-------------------------------------------------------------------------------------------------aggatagggaatgccggttggatatggccgtccgg-tctgcccttcggg-ttgccggtcag--ctgaaatacattcacgctgt-ggg-a-gctgctttc------------ctttc--gagggaaggcgagtttcgatttggtaggtgacctttgccggttacatgccttcgttgcccgctaagc-ttcccattatgcgttgtgcaggacgcc-ttttggctttcgacctgaggtca????????????????????????????????????????????????????????????????????????????????????????????????????????????????????????????????????????????????????????????????????????????????????????????????????????????????????????????????????????????????????????????????????????????????????????????????????????????????????????????????????????????????????????????????????????????????????????????????????????????????????????????????????????????????????????????????????????????????????????????????????????????????????????????????????????????????????????????????????????????????????????????????????????????????????????????????????????????????????????????????????????????????????????????????????????????????????????????????????????????????????????????????????????????????????????????????????????????????????????????????????????????????????????????????????????????????????????????????????????????????????????????????????????????????????????????????????????????????????????????????????????????????????????????????????????????????????????????????????????????????????????????????????????????????????????????????????????????????????????????????????????????????????????????????????????????????????????????
	'A03_EU551546_TrebouxiaSp2_TephroAtra'         ????????????????????????????????????????????????????????????????gcgtaagttaggggctggctcc-ttttggtgtcagttgacttgaccggg-cgggtccaataccatccggattc-atcttg----------------------------cctttatggc-tt-ggggttctg-ccggatgtgaggggtggcgg-ttaacaca-cgtc-aagcaa-tcaactctgaagacagatctacta-gctggc-tttgctggctgtaggctgaataactata-gacaactctcaacaacggatatcttggctcccgtaacgatgaagaacgcag----------------------------------------------------------------------------------------cgaaatgcgatacgtagtgtgaattgcagaattccgtgaaccatcgaatctttgaacgcaaattgcgctcgaggcctcggccaagagcatgtctgcctcagcgtcggc--tactaccctcaaccaactttcctattgc-------------------------------------------------------------------------------------------------aggatagggaatgccggttggatatggccgtccgg-tctgcccttcggg-ttgccggtcag--ctgaaatacattcacgctgt-ggg-a-gctgctttc------------ctttc--gagggaaggcgagtttcgatttggtaggtgacctttgccggttacatgccttcgttgcccgctaagc-ttcccattatgcgttgtgcaggacgcc-ttttggctttcgacctgaggtcagg??????????????????????????????????????????????????????????????????????????????????????????????????????????????????????????????????????????????????????????????????????????????????????????????????????????????????????????????????????????????????????????????????????????????????????????????????????????????????????????????????????????????????????????????????????????????????????????????????????????????????????????????????????????????????????????????????????????????????????????????????????????????????????????????????????????????????????????????????????????????????????????????????????????????????????????????????????????????????????????????????????????????????????????????????????????????????????????????????????????????????????????????????????????????????????????????????????????????????????????????????????????????????????????????????????????????????????????????????????????????????????????????????????????????????????????????????????????????????????????????????????????????????????????????????????????????????????????????????????????????????????????????????????????????????????????????????????????????????????????????????????????????????????????????????????????????????????????
	'A03_EU551547_TrebouxiaSp2_TephroAtra'         ????????????????????????????????????????????????????????????????gcgtaagttaggggctggctcc-ttttggtgtcagttgacttgaccggg-cgggtccaataccatccggattc-atcttg----------------------------cctttatggc-tt-ggggttctg-ccggatgtgaggggtggcgg-ttaacaca-cgtc-aagcaa-tcaactctgaagacagatctacta-gctggc-tttgctggctgtaggctgaataactata-gacaactctcaacaacggatatcttggctcccgtaacgatgaagaacgcag----------------------------------------------------------------------------------------cgaaatgcgatacgtagtgtgaattgcagaattccgtgaaccatcgaatctttgaacgcaaattgcgctcgaggcctcggccaagagcatgtctgcctcagcgtcggc--tactaccctcaaccaactttcctattgc-------------------------------------------------------------------------------------------------aggatagggaatgccggttggatatggccgtccgg-tctgcccttcggg-ttgccggtcag--ctgaaatacattcacgctgt-ggg-a-gctgctttc------------ctttc--gagggaaggcgagtttcgatttggtaggtgacctttgccggttacatgccttcgttgcccgctaagc-ttcccattatgcgttgtgcaggacgcc-ttttggctttcgacctgaggtcagg??????????????????????????????????????????????????????????????????????????????????????????????????????????????????????????????????????????????????????????????????????????????????????????????????????????????????????????????????????????????????????????????????????????????????????????????????????????????????????????????????????????????????????????????????????????????????????????????????????????????????????????????????????????????????????????????????????????????????????????????????????????????????????????????????????????????????????????????????????????????????????????????????????????????????????????????????????????????????????????????????????????????????????????????????????????????????????????????????????????????????????????????????????????????????????????????????????????????????????????????????????????????????????????????????????????????????????????????????????????????????????????????????????????????????????????????????????????????????????????????????????????????????????????????????????????????????????????????????????????????????????????????????????????????????????????????????????????????????????????????????????????????????????????????????????????????????????????
	'A03_FJ792799_Trebouxia_TRS1_RamalSiliquosa'   ?????????????????????????????????????????????????????????????????????????????gctggctcc-ttttggtgtcagttgacttgaccggg-cgggtccaataccatccggattc-atcttg----------------------------cctttatggc-tt-ggggttctg-ccggatgtgaggggtggcgg-ttaacaca-cgtc-aagcaa-tcaactctgaagacagatctacta-gctggc-tttgctggctgtaggctgaataactata-gacaactctcaacaacggatatcttggctcccgtaacgatgaagaacgcag----------------------------------------------------------------------------------------cgaaatgcgatacgtagtgtgaattgcagaattccgtgaaccatcgaatctttgaacgcaaattgcgctcgaggcctcggccaagagcatgtctgcctcagcgtcggc--tactaccctcaaccaactttcctattgc-------------------------------------------------------------------------------------------------aggatagggaatgccggttggatatggccgtccgg-tctgcccttcggg-ttgccggtcag--ctgaaatacattcacgctgt-ggg-a-gctgctttc------------ctttc--gagggaaggcgagtttcgatttggtaggtgacctttgccggttacatgccttcgttgcccgctaagc-ttcccattatgcgttgtgcaggacgcc-ttttggctttcgacctgaggtcagg??????????????????????????????????????????????????????????????????????????????????????????????????????????????????????????????????????????????????????????????????????????????????????????????????????????????????????????????????????????????????????????????????????????????????????????????????????????????????????????????????????????????????????????????????????????????????????????????????????????????????????????????????????????????????????????????????????????????????????????????????????????????????????????????????????????????????????????????????????????????????????????????????????????????????????????????????????????????????????????????????????????????????????????????????????????????????????????????????????????????????????????????????????????????????????????????????????????????????????????????????????????????????????????????????????????????????????????????????????????????????????????????????????????????????????????????????????????????????????????????????????????????????????????????????????????????????????????????????????????????????????????????????????????????????????????????????????????????????????????????????????????????????????????????????????????????????????????
	'A03_GU252173_TR1_Ramal_farin'                 ????????????????????????????????????????????????????????????????????????????????????????????gtgtcagttgacttgaccggg-cgggtccaaaaccatccggattc-atcttg----------------------------cctttatggc-tt-ggggttctg-ccggatgtgaggggtggcgg-ttaacaca-cgtc-aagcaa-tcaactctgaagacagatctacta-gctggc-tttgctggctgtaggctgaataactata-gacaactctcaacaacggatatcttggctcccgtaacgatgaagaacgcag----------------------------------------------------------------------------------------cgaaatgcgatacgtagtgtgaattgcagaattccgtgaaccatcgaatctttgaacgcaaattgcgctcgaggcctcggccaagagcatgtctgcctcagcgtcggc--tactaccctcaaccaactttcctattgc-------------------------------------------------------------------------------------------------aggataggggatgccggttggatatggccgtccgg-tttgcccttcggg-ttgccggtcag--ctgaaatacattcacgctgt-ggg-a-gctgctttc------------ctttc--gagggaaggcgagtttcgatttggtaggtgacctttgccggttacatgccttcgttgcccgctaagc-ttcccattatgcattgtgcaggacgcc-ttttggctt??????????????????????????????????????????????????????????????????????????????????????????????????????????????????????????????????????????????????????????????????????????????????????????????????????????????????????????????????????????????????????????????????????????????????????????????????????????????????????????????????????????????????????????????????????????????????????????????????????????????????????????????????????????????????????????????????????????????????????????????????????????????????????????????????????????????????????????????????????????????????????????????????????????????????????????????????????????????????????????????????????????????????????????????????????????????????????????????????????????????????????????????????????????????????????????????????????????????????????????????????????????????????????????????????????????????????????????????????????????????????????????????????????????????????????????????????????????????????????????????????????????????????????????????????????????????????????????????????????????????????????????????????????????????????????????????????????????????????????????????????????????????????????????????????????????????????????????????????????????
	'A03_GU252178_TR1_Ramal_farin'                 ????????????????????????????????????????????????????????????????????????????????????????????gtgtcagttgacttgaccggg-cgggtccaaaaccatccggattc-atcttg----------------------------cctttatggc-tt-ggggttctg-ccggatgtgaggggtggcgg-ttaacaca-cgtc-aagcaa-tcaactctgaagacagatctacta-gctggc-tttgctggctgtaggctgaataactata-gacaactctcaacaacggatatcttggctcccgtaacgatgaagaacgcag----------------------------------------------------------------------------------------cgaaatgcgatacgtagtgtgaattgcagaattccgtgaaccatcgaatctttgaacgcaaattgcgctcgaggcctcggccaagagcatgtctgcctcagcgtcggc--tactaccctcaaccaactttcctattgc-------------------------------------------------------------------------------------------------aggataggggatgccggttggatatggccgtccgg-tttgcccttcggg-ttgccggtcag--ctgaaatacattcacgctgt-ggg-a-gctgctttc------------ctttc--gagggaaggcgagtttcgatttggtaggtgacctttgccggttacatgccttcgttgcccgctaagc-ttcccattatgcattgtgcaggacgcc-ttttggctt??????????????????????????????????????????????????????????????????????????????????????????????????????????????????????????????????????????????????????????????????????????????????????????????????????????????????????????????????????????????????????????????????????????????????????????????????????????????????????????????????????????????????????????????????????????????????????????????????????????????????????????????????????????????????????????????????????????????????????????????????????????????????????????????????????????????????????????????????????????????????????????????????????????????????????????????????????????????????????????????????????????????????????????????????????????????????????????????????????????????????????????????????????????????????????????????????????????????????????????????????????????????????????????????????????????????????????????????????????????????????????????????????????????????????????????????????????????????????????????????????????????????????????????????????????????????????????????????????????????????????????????????????????????????????????????????????????????????????????????????????????????????????????????????????????????????????????????????????????????
	'A03_GU252195_TR1_Ramal_farin'                 ????????????????????????????????????????????????????????????????????????????????????????????gtgtcagttgacttgaccggg-cgggtccaaaaccatccggattc-atcttg----------------------------cctttatggc-tt-ggggttctg-ccggatgtgaggggtggcgg-ttaacaca-cgtc-aagcaa-tcaactctgaagacagatctacta-gctggc-tttgctggctgtaggctgaataactata-gacaactctcaacaacggatatcttggctcccgtaacgatgaagaacgcag----------------------------------------------------------------------------------------cgaaatgcgatacgtagtgtgaattgcagaattccgtgaaccatcgaatctttgaacgcaaattgcgctcgaggcctcggccaagagcatgtctgcctcagcgtcggc--tactaccctcaaccaactttcctattgc-------------------------------------------------------------------------------------------------aggataggggatgccggttggatatggccgtccgg-tttgcccttcggg-ttgccggtcag--ctgaaatacattcacgctgt-ggg-a-gctgctttc------------ctttc--gagggaaggcgagtttcgatttggtaggtgacctttgccggttacatgccttcgttgcccgctaagc-ttcccattatgcattgtgcaggacgcc-ttttggctt??????????????????????????????????????????????????????????????????????????????????????????????????????????????????????????????????????????????????????????????????????????????????????????????????????????????????????????????????????????????????????????????????????????????????????????????????????????????????????????????????????????????????????????????????????????????????????????????????????????????????????????????????????????????????????????????????????????????????????????????????????????????????????????????????????????????????????????????????????????????????????????????????????????????????????????????????????????????????????????????????????????????????????????????????????????????????????????????????????????????????????????????????????????????????????????????????????????????????????????????????????????????????????????????????????????????????????????????????????????????????????????????????????????????????????????????????????????????????????????????????????????????????????????????????????????????????????????????????????????????????????????????????????????????????????????????????????????????????????????????????????????????????????????????????????????????????????????????????????????
	'A03_GU252202_TR1_Ramal_farin'                 ????????????????????????????????????????????????????????????????????????????????????????????gtgtcagttgacttgaccggg-cgggtccaataccatccggattc-atcttg----------------------------cctttatggc-tt-ggggttctg-ccggatgtgaggggtggcgg-ttaacaca-cgtc-aagcaa-tcaactctgaagacagatctacta-gctggc-tttgctggctgtaggctgaataactata-gacaactctcaacaacggatatcttggctcccgtaacgatgaagaacgcag----------------------------------------------------------------------------------------cgaaatgcgatacgtagtgtgaattgcagaattccgtgaaccatcgaatctttgaacgcaaattgcgctcgaggcctcggccaagagcatgtctgcctcagcgtcggc--tactaccctcaaccaactttcctattgc-------------------------------------------------------------------------------------------------aggatagggaatgccggttggatatggccgtccgg-tctgcccttcggg-ttgccggtcag--ctgaaatacattcacgctgt-ggg-a-gctgctttc------------ctttc--gagggaaggcgagtttcgatttggtaggtgacctttgccggttacatgccttcgttgcccgctaagc-ttcccattatgcgttgtgcaggacgcc-ttttggctt??????????????????????????????????????????????????????????????????????????????????????????????????????????????????????????????????????????????????????????????????????????????????????????????????????????????????????????????????????????????????????????????????????????????????????????????????????????????????????????????????????????????????????????????????????????????????????????????????????????????????????????????????????????????????????????????????????????????????????????????????????????????????????????????????????????????????????????????????????????????????????????????????????????????????????????????????????????????????????????????????????????????????????????????????????????????????????????????????????????????????????????????????????????????????????????????????????????????????????????????????????????????????????????????????????????????????????????????????????????????????????????????????????????????????????????????????????????????????????????????????????????????????????????????????????????????????????????????????????????????????????????????????????????????????????????????????????????????????????????????????????????????????????????????????????????????????????????????????????????
	'A03_jamesii_UTEX2233'                         ???????????????????????????????????????????????????????????????????????????????????????????ggtgtcagttgacttgaccggg-cgggtccaataccatccggattc-atcttg----------------------------cctttatggc-tt-ggggttctg-ccggatgtgaggggtggcgg-ttaacaca-cgtc-aagcaa-tcaactctgaagacagatctacta-gctggc-tttgctggctgtaggctgaataactata-gacaactctcaacaacggatatcttggctcccgtaacgatgaagaacgcag----------------------------------------------------------------------------------------cgaaatgcgatacgtagtgtgaattgcagaattccgtgaaccatcgaatctttgaacgcaaattgcgctcgaggcctcggccaagagcatgtctgcctcagcgtcggc--tactaccctcaaccaactttcctattgc-------------------------------------------------------------------------------------------------aggatagggaatgccggttggatatggccgtccgg-tctgcccttcggg-ttgccggtcag--ctgaaatacattcacgctgt-ggg-a-gctgctttc------------ctttc--gagggaaggcgagtttcgatttggtaggtgacctttgccggttacatgccttcgttgcccgctaagc-ttcccattatgcgttgtgcaggacgcc-ttttggctttcgacctgaggtcaggcaagaacacc????????????????????????????????????????????????????????????????????????????????????????????????????????????????????????????????????????????????????????????????????????????????????????????????????????????????????????????????????????????????????????????????????????????????????????????????????????????????????????????????????????????????????????????????????????????????????????????????????????????????????????????????????????????????????????????????????????????????????????????????????????????????????????????????????????????????????????????????????????????????????????????????????????????????????????????????????????????????????????????????????????????????????????????????????????????????????????????????????????????????????????????????????????????????????????????????????????????????????????????????????????????????????????????????????????????????????????????????????????????????????????????????????????????????????????????????????????????????????????????????????????????????????????????????????????????????????????????????????????????????????????????????????????????????????????????????????????????????????????????????????????????????????????????????????????????????
	'A03_L1083_Trebouxia_Tephro_EU_Austria_ITSp'   ????????????????????????????????????????????????????????????????acgtaagttaggggctggctcc-ttttggtgtcagttgacttgaccggg-cgggtccaataccatccggattc-atcttg----------------------------cctttatggc-tt-ggggttctg-ccggatgtgaggggtggcgg-ttaacaca-cgtc-aagcaa-tcaactctgaagacagatctacta-gctggc-tttgctggctgtaggctgaataactata-gacaactctcaacaacggatatcttggctcccgtaacgatgaagaacgcag----------------------------------------------------------------------------------------cgaaatgcgatacgtagtgtgaattgcagaattccgtgaaccatcgaatctttgaacgcaaattgcgctcgaggcctcggccaagagcatgtctgcctcagcgtcggc--tactaccctcaaccaactttcctattgc-------------------------------------------------------------------------------------------------aggatagggaatgccggttggatatggccgtccgg-tctgcccttcggg-ttgccggtcag--ctgaaatacattcacgctgt-ggg-a-gctgctttc------------ctttc--gagggaaggcgagtttcgatttggtaggtgacctttgccggttacatgccttcgttgcccgctaagc-ttcccattatgcgttgtgcaggacgcc-ttttggctttcgacctgaggtcagg??????????????????????????????????????????????????????????????????????????????????????????????????????????????????????????????????????????????????????????????????????????????????????????????????????????????????????????????????????????????????????????????????????????????????????????????????????????????????????????????????????????????????????????????????????????????????????????????????????????????????????????????????????????????????????????????????????????????????????????????????????????????????????????????????????????????????????????????????????????????????????????????????????????????????????????????????????????????????????????????????????????????????????????????????????????????????????????????????????????????????????????????????????????????????????????????????????????????????????????????????????????????????????????????????????????????????????????????????????????????????????????????????????????????????????????????????????????????????????????????????????????????????????????????????????????????????????????????????????????????????????????????????????????????????????????????????????????????????????????????????????????????????????????????????????????????????????????
	'A03_L1091_Trebouxia_Tephro_EU_Spain_ITSp'     ????????????????????????????????????????????????????????????????gcgtaagttaggggctggctcc-ttttggtgtcagttgacttgaccggg-cgggtccaataccatccggattc-atcttg----------------------------cctttatggc-tt-ggggttctg-ccggatgtgaggggtggcgg-ttaacaca-cgtc-aagcaa-tcaactctgaagacagatctacta-gctggc-tttgctggctgtaggctgaataactaca-gacaactctcaacaacggatatcttggctcccgtaacgatgaagaacgcag----------------------------------------------------------------------------------------cgaaatgcgatacgtagtgtgaattgcagaattccgtgaaccatcgaatctttgaacgcaaattgcgctcgaggcctcggccaagagcatgtctgcctcagcgtcggc--tactaccctcaaccaactttcctatggc-------------------------------------------------------------------------------------------------aggatagggaatgccggttggatatggccgtccgg-tc-gcccttcggg-ttgccggtcag--atgaaatacattcacgctgt-ggg-a-gctgctttc------------ctttc--gagggaaggcgagtttcgatttggtaggtgaccttgtccggttacatgcctttgttgcccg??????????????????????????????????????????????????????????????????????????????????????????????????????????????????????????????????????????????????????????????????????????????????????????????????????????????????????????????????????????????????????????????????????????????????????????????????????????????????????????????????????????????????????????????????????????????????????????????????????????????????????????????????????????????????????????????????????????????????????????????????????????????????????????????????????????????????????????????????????????????????????????????????????????????????????????????????????????????????????????????????????????????????????????????????????????????????????????????????????????????????????????????????????????????????????????????????????????????????????????????????????????????????????????????????????????????????????????????????????????????????????????????????????????????????????????????????????????????????????????????????????????????????????????????????????????????????????????????????????????????????????????????????????????????????????????????????????????????????????????????????????????????????????????????????????????????????????????????????????????????????????????????????????????????????????
	'A03_L1101_Trebouxia_Tephro_EU_Spain_ITSp'     ????????????????????????????????????????????????????????????????gcgtaagttaggggctggctcc-ttttggtgtcagttgacttgaccggg-cgggtccaataccatccggattc-atcttg----------------------------cctttatggc-tt-ggggttctg-ccggatgtgaggggtggcgg-ttaacaca-cgtc-aagcaa-tcaactctgaagacagatctacta-gctggc-tttgctggctgtaggctgaataactata-gacaactctcaacaacggatatcttggctcccgtaacgatgaagaacgcag----------------------------------------------------------------------------------------cgaaatgcgatacgtagtgtgaattgcagaattccgtgaaccatcgaatctttgaacgcaaattgcgctcgaggcctcggccaagagcatgtctgcctcagcgtcggc--tactaccctcaaccaactttcctatcgc-------------------------------------------------------------------------------------------------aggatagggaatgccggttggatatggccgtccgg-tctgcccttcggg-ttgccggtcag--ctgaaatacattcacgctgt-ggg-a-gctgctttc------------ctttc--gagggaaggcgagtttcgatttggtaggtgacctttgccggttacatgccttcgttgcccgctaagc-ttcccattatgcgttgtgcaggacgcc-ttttggctttcgacctgaggtcagg??????????????????????????????????????????????????????????????????????????????????????????????????????????????????????????????????????????????????????????????????????????????????????????????????????????????????????????????????????????????????????????????????????????????????????????????????????????????????????????????????????????????????????????????????????????????????????????????????????????????????????????????????????????????????????????????????????????????????????????????????????????????????????????????????????????????????????????????????????????????????????????????????????????????????????????????????????????????????????????????????????????????????????????????????????????????????????????????????????????????????????????????????????????????????????????????????????????????????????????????????????????????????????????????????????????????????????????????????????????????????????????????????????????????????????????????????????????????????????????????????????????????????????????????????????????????????????????????????????????????????????????????????????????????????????????????????????????????????????????????????????????????????????????????????????????????????????????
	'A03_L1105_Trebouxia_Tephro_EU_Spain_ITSp'     ????????????????????????????????????????????????????????????????gcgtaagttaggggctggctcc-ttttggtgtcagttgacttgaccggg-cgggtccaataccatccggattc-atcttg----------------------------cctttatggc-tt-ggggttctg-ccggatgtgaggggtggcgg-ttaacaca-cgtc-aagcaa-tcaactctgaagacagatctacta-gctggc-tttgctggctgtaggctgaataactaca-gacaactctcaacaacggatatcttggctcccgtaacgatgaagaacgcag----------------------------------------------------------------------------------------cgaaatgcgatacgtagtgtgaattgcagaattccgtgaaccatcgaatctttgaacgcaaattgcgctcgaggcctcggccaagagcatgtctgcctcagcgtcggc--tactaccctcaaccaactttcctatcgc-------------------------------------------------------------------------------------------------aggatagggaatgccggttggatatggccgtccgg-tctgcccttcggg-ttgccggtcag--ctgaaatacattcacgctgt-ggg-a-gctgctttc------------ctttc--gagggaaggcgagtttcgatttggtaggtgacctttgccggttacatgccttcgttgcccgctaagc-ttcccattatgcgttgtgcaggacgcc-ttttggctttcgacctgaggtcagg??????????????????????????????????????????????????????????????????????????????????????????????????????????????????????????????????????????????????????????????????????????????????????????????????????????????????????????????????????????????????????????????????????????????????????????????????????????????????????????????????????????????????????????????????????????????????????????????????????????????????????????????????????????????????????????????????????????????????????????????????????????????????????????????????????????????????????????????????????????????????????????????????????????????????????????????????????????????????????????????????????????????????????????????????????????????????????????????????????????????????????????????????????????????????????????????????????????????????????????????????????????????????????????????????????????????????????????????????????????????????????????????????????????????????????????????????????????????????????????????????????????????????????????????????????????????????????????????????????????????????????????????????????????????????????????????????????????????????????????????????????????????????????????????????????????????????????????
	'A03_L1132_Trebouxia_Tephro_EU_GrBritain_ITSp' ????????????????????????????????????????????????????????????????gcgtaagttaggggctggctcc-ttttggtgtcagttgacttgaccggg-cgggtccaataccatccggattc-atcttg----------------------------cctttatggc-tt-ggggttctg-ccggatgtgaggggtggcgg-ttaacaca-cgtc-aagcaa-tcaactctgaagacagatctacta-gctggc-tttgctggctgtaggctgaataactata-gacaactctcaacaacggatatcttggctcccgtaacgatgaagaacgcag----------------------------------------------------------------------------------------cgaaatgcgatacgtagtgtgaattgcagaattccgtgaaccatcgaatctttgaacgcaaattgcgctcgaggcctcggccaagagcatgtctgcctcagcgtcggc--tactaccctcaaccaactttcctattgc-------------------------------------------------------------------------------------------------aggatagggaatgccggttggatatggccgtccgg-tctgcccttcggg-ttgccggtcag--ctgaaatacattcacgctgt-ggg-a-gctgctttc------------ctttc--gagggaaggcgagtttcgatttggtaggtgacctttgccggttacatgccttcgttgcccgctaagc-ttcccattatgcgttgtgcaggacgcc-ttttggctttcgacctgaggtcagg??????????????????????????????????????????????????????????????????????????????????????????????????????????????????????????????????????????????????????????????????????????????????????????????????????????????????????????????????????????????????????????????????????????????????????????????????????????????????????????????????????????????????????????????????????????????????????????????????????????????????????????????????????????????????????????????????????????????????????????????????????????????????????????????????????????????????????????????????????????????????????????????????????????????????????????????????????????????????????????????????????????????????????????????????????????????????????????????????????????????????????????????????????????????????????????????????????????????????????????????????????????????????????????????????????????????????????????????????????????????????????????????????????????????????????????????????????????????????????????????????????????????????????????????????????????????????????????????????????????????????????????????????????????????????????????????????????????????????????????????????????????????????????????????????????????????????????????
	'A03_L1186_Trebouxia_Tephro_EU_Spain_ITSp'     ????????????????????????????????????????????????????????????????gcgtaagttaggggctggctcc-ttttggtgtcagttgacttgaccggg-cgggtccaataccatccggattc-atcttg----------------------------cctttatggc-tt-ggggttctg-ccggatgtgaggggtggcgg-ttaacaca-cgtc-aagcaa-tcaactctgaagacagatctacta-gctggc-tttgctggctgtaggctgaataactaca-gacaactctcaacaacggatatcttggctcccgtaacgatgaagaacgcag----------------------------------------------------------------------------------------cgaaatgcgatacgtagtgtgaattgcagaattccgtgaaccatcgaatctttgaacgcaaattgcgctcgaggcctcggccaagagcatgtctgcctcagcgtcggc--tactaccctcaaccaactttcctatcgc-------------------------------------------------------------------------------------------------aggatagggaatgccggttggatatggccgtccgg-tctgcccttcggg-ttgccggtcag--ctgaaatacattcacgctgt-ggg-a-gctgctttc------------ctttc--gagggaaggcgagtttcgatttggtaggtgacctttgccggttacatgccttcgttgcccgctaagc-ttcccattatgcgttgtgcaggacgcc-ttttggctttcgacctgaggtcagg??????????????????????????????????????????????????????????????????????????????????????????????????????????????????????????????????????????????????????????????????????????????????????????????????????????????????????????????????????????????????????????????????????????????????????????????????????????????????????????????????????????????????????????????????????????????????????????????????????????????????????????????????????????????????????????????????????????????????????????????????????????????????????????????????????????????????????????????????????????????????????????????????????????????????????????????????????????????????????????????????????????????????????????????????????????????????????????????????????????????????????????????????????????????????????????????????????????????????????????????????????????????????????????????????????????????????????????????????????????????????????????????????????????????????????????????????????????????????????????????????????????????????????????????????????????????????????????????????????????????????????????????????????????????????????????????????????????????????????????????????????????????????????????????????????????????????????????
	'A03_L1189_Trebouxia_Tephro_EU_Spain_ITSp'     ????????????????????????????????????????????????????????????????gcgtaagttaggggctggctcc-ttttggtgtcagttgacttgaccggg-cgggtccaataccatccggattc-atcttg----------------------------cctttatggc-tt-ggggttctg-ccggatgtgaggggtggcgg-ttaacaca-cgtc-aagcaa-tcaactctgaagacagatctacta-gctggc-tttgctggctgtaggctgaataactaca-gacaactctcaacaacggatatcttggctcccgtaacgatgaagaacgcag----------------------------------------------------------------------------------------cgaaatgcgatacgtagtgtgaattgcagaattccgtgaaccatcgaatctttgaacgcaaattgcgctcgaggcctcggccaagagcatgtctgcctcagcgtcggc--tactaccctcaaccaactttcctatcgc-------------------------------------------------------------------------------------------------aggatagggaatgccggttggatatggccgtccgg-tctgcccttcggg-ttgccggtcag--ctgaaatacattcacgctgt-ggg-a-gctgctttc------------ctttc--gagggaaggcgagtttcgatttggtaggtgacctttgccggttacatgccttcgttgcccgctaagc-ttcccattatgcgttgtgcaggacgcc-ttttggctttcgacctgaggtcagg??????????????????????????????????????????????????????????????????????????????????????????????????????????????????????????????????????????????????????????????????????????????????????????????????????????????????????????????????????????????????????????????????????????????????????????????????????????????????????????????????????????????????????????????????????????????????????????????????????????????????????????????????????????????????????????????????????????????????????????????????????????????????????????????????????????????????????????????????????????????????????????????????????????????????????????????????????????????????????????????????????????????????????????????????????????????????????????????????????????????????????????????????????????????????????????????????????????????????????????????????????????????????????????????????????????????????????????????????????????????????????????????????????????????????????????????????????????????????????????????????????????????????????????????????????????????????????????????????????????????????????????????????????????????????????????????????????????????????????????????????????????????????????????????????????????????????????????
	'A03_L1192_Trebouxia_Tephro_EU_Spain_ITSp'     ????????????????????????????????????????????????????????????????gcgtaagttaggggctggctcc-ttttggtgtcagttgacttgaccggg-cgggtccaataccatccggattc-atcttg----------------------------cctttatggc-tt-ggggttctg-ccggatgtgaggggtggcgg-ttaacaca-cgtc-aagcaa-tcaactctgaagacagatctacta-gctggc-tttgctggctgtaggctgaataactaca-gacaactctcaacaacggatatcttggctcccgtaacgatgaagaacgcag----------------------------------------------------------------------------------------cgaaatgcgatacgtagtgtgaattgcagaattccgtgaaccatcgaatctttgaacgcaaattgcgctcgaggcctcggccaagagcatgtctgcctcagcgtcggc--tactaccctcaaccaactttcctatcgc-------------------------------------------------------------------------------------------------aggatagggaatgccggttggatatggccgtccgg-tctgcccttcggg-ttgccggtcag--ctgaaatacattcacgctgt-ggg-a-gctgctttc------------ctttc--gagggaaggcgagtttcgatttggtaggtgacctttgccggttacatgccttcgttgcccgctaagc-ttcccattatgcgttgtgcaggacgcc-ttttggctttcgacctgaggtcagg??????????????????????????????????????????????????????????????????????????????????????????????????????????????????????????????????????????????????????????????????????????????????????????????????????????????????????????????????????????????????????????????????????????????????????????????????????????????????????????????????????????????????????????????????????????????????????????????????????????????????????????????????????????????????????????????????????????????????????????????????????????????????????????????????????????????????????????????????????????????????????????????????????????????????????????????????????????????????????????????????????????????????????????????????????????????????????????????????????????????????????????????????????????????????????????????????????????????????????????????????????????????????????????????????????????????????????????????????????????????????????????????????????????????????????????????????????????????????????????????????????????????????????????????????????????????????????????????????????????????????????????????????????????????????????????????????????????????????????????????????????????????????????????????????????????????????????????
	'A03_L1195_Trebouxia_Tephro_EU_Spain_ITSp'     ????????????????????????????????????????????????????????????????acgtaagttaggggctggctcc-ttttggtgtcagttgacttgaccggg-cgggtccaataccatccggattc-atcttg----------------------------cctttatggc-tt-ggggttctg-ccggatgtgaggggtggcgg-ttaacaca-cgtc-aagcaa-tcaactctgaagacagatctacta-gctggc-tttgctggctgtaggctgaataactaca-gacaactctcaacaacggatatcttggctcccgtaacgatgaagaacgcag----------------------------------------------------------------------------------------cgaaatgcgatacgtagtgtgaattgcagaattccgtgaaccatcgaatctttgaacgcaaattgcgctcgaggcctcggccaagagcatgtctgcctcagcgtcggc--tactaccctcaaccaactttcctatcgc-------------------------------------------------------------------------------------------------aggatagggaatgccggttggatatggccgtccgg-tctgcccttcggg-ttgccggtcag--ctgaaatacattcacgctgt-ggg-a-gctgctttc------------ctttc--gagggaaggcgagtttcgatttggtaggtgacctttgccggttacatgccttcgttgcccgctaagc-ttcccattatgcgttgtgcaggacgcc-ttttggctttcgacctgaggtcagg??????????????????????????????????????????????????????????????????????????????????????????????????????????????????????????????????????????????????????????????????????????????????????????????????????????????????????????????????????????????????????????????????????????????????????????????????????????????????????????????????????????????????????????????????????????????????????????????????????????????????????????????????????????????????????????????????????????????????????????????????????????????????????????????????????????????????????????????????????????????????????????????????????????????????????????????????????????????????????????????????????????????????????????????????????????????????????????????????????????????????????????????????????????????????????????????????????????????????????????????????????????????????????????????????????????????????????????????????????????????????????????????????????????????????????????????????????????????????????????????????????????????????????????????????????????????????????????????????????????????????????????????????????????????????????????????????????????????????????????????????????????????????????????????????????????????????????????
	'A03_L1197_Trebouxia_Tephro_EU_Spain_ITSp'     ????????????????????????????????????????????????????????????????gcgtaagttaggggctggctcc-ttttggtgtcagttgacttgaccggg-cgggtccaataccatccggattc-atcttg----------------------------cctttatggc-tt-ggggttctg-ccggatgtgaggggtggcgg-ttaacaca-cgtc-aagcaa-tcaactctgaagacagatctacta-gctggc-tttgctggctgtaggctgaataactaca-gacaactctcaacaacggatatcttggctcccgtaacgatgaagaacgcag----------------------------------------------------------------------------------------cgaaatgcgatacgtagtgtgaattgcagaattccgtgaaccatcgaatctttgaacgcaaattgcgctcgaggcctcggccaagagcatgtctgcctcagcgtcggc--tactaccctcaaccaactttcctatcgc-------------------------------------------------------------------------------------------------aggatagggaatgccggttggatatggccgtccgg-tctgcccttcggg-ttgccggtcag--ctgaaatacattcacgctgt-ggg-a-gctgctttc------------ctttc--gagggaaggcgagtttcgatttggtaggtgacctttgccggttacatgccttcgttgcccgctaagc-ttcccattatgcgttgtgcaggacgcc-ttttggctttcgacctgaggtcagg??????????????????????????????????????????????????????????????????????????????????????????????????????????????????????????????????????????????????????????????????????????????????????????????????????????????????????????????????????????????????????????????????????????????????????????????????????????????????????????????????????????????????????????????????????????????????????????????????????????????????????????????????????????????????????????????????????????????????????????????????????????????????????????????????????????????????????????????????????????????????????????????????????????????????????????????????????????????????????????????????????????????????????????????????????????????????????????????????????????????????????????????????????????????????????????????????????????????????????????????????????????????????????????????????????????????????????????????????????????????????????????????????????????????????????????????????????????????????????????????????????????????????????????????????????????????????????????????????????????????????????????????????????????????????????????????????????????????????????????????????????????????????????????????????????????????????????????
	'A03_L1260_Trebouxia_Tatra_EU_Finland_ITSp'    ????????????????????????????????????????????????????????????????gcgtaagttaggggctggctcc-ttttggtgtcagttgacttgaccggg-cgggtccaataccatccggattc-atcttg----------------------------cctttatggc-tt-ggggttctg-ccggatgtgaggggtggcgg-ttaacaca-cgtc-aagcaa-tcaactctgaagacagatctacta-gctggc-tttgctggctgtaggctgaataactata-gacaactctcaacaacggatatcttggctcccgtaacgatgaagaacgcag----------------------------------------------------------------------------------------cgaaatgcgatacgtagtgtgaattgcagaattccgtgaaccatcgaatctttgaacgcaaattgcgctcgaggcctcggccaagagcatgtctgcctcagcgtcggc--tactaccctcaaccaactttcctattgc-------------------------------------------------------------------------------------------------aggatagggaatgccggttggatatggccgtccgg-tctgcccttcggg-ttgccggtcag--ctgaaatacattcacgctgt-ggg-a-gctgctttc------------ctttc--gagggaaggcgagtttcgatttggtaggtgacctttgccggttacatgccttcgttgcccgctaagc-ttcccattatgcgttgtgcaggacgcc-ttttggctttcgacctgaggtcagg??????????????????????????????????????????????????????????????????????????????????????????????????????????????????????????????????????????????????????????????????????????????????????????????????????????????????????????????????????????????????????????????????????????????????????????????????????????????????????????????????????????????????????????????????????????????????????????????????????????????????????????????????????????????????????????????????????????????????????????????????????????????????????????????????????????????????????????????????????????????????????????????????????????????????????????????????????????????????????????????????????????????????????????????????????????????????????????????????????????????????????????????????????????????????????????????????????????????????????????????????????????????????????????????????????????????????????????????????????????????????????????????????????????????????????????????????????????????????????????????????????????????????????????????????????????????????????????????????????????????????????????????????????????????????????????????????????????????????????????????????????????????????????????????????????????????????????????
	'A03_L1262_Trebouxia_Tatra_EU_Finland_ITSp'    ????????????????????????????????????????????????????????????????gcgtaagttaggggctggctcc-ttttggtgtcagttgacttgaccggg-cgggtccaataccatccggattc-atcttg----------------------------cctttatggc-tt-ggggttctg-ccggatgtgaggggtggcgg-ttaacaca-cgtc-aagcaa-tcaactctgaagacagatctacta-gctggc-tttgctggctgtaggctgaataactata-gacaactctcaacaacggatatcttggctcccgtaacgatgaagaacgcag----------------------------------------------------------------------------------------cgaaatgcgatacgtagtgtgaattgcagaattccgtgaaccatcgaatctttgaacgcaaattgcgctcgaggcctcggccaagagcatgtctgcctcagcgtcggc--tactaccctcaaccaactttcctatcgc-------------------------------------------------------------------------------------------------aggatagggaatgccggttggatatggccgtccgg-tctgcccttcggg-ttgccggtcag--ctgaaatacattcacgctgt-ggg-a-gctgctttc------------ctttc--gagggaaggcgagtttcgatttggtaggtgacctttgccggttacatgccttcgttgcccgctaagc-ttcccattatgcgttgtgcaggacgcc-ttttggctttcgacctgaggtcagg??????????????????????????????????????????????????????????????????????????????????????????????????????????????????????????????????????????????????????????????????????????????????????????????????????????????????????????????????????????????????????????????????????????????????????????????????????????????????????????????????????????????????????????????????????????????????????????????????????????????????????????????????????????????????????????????????????????????????????????????????????????????????????????????????????????????????????????????????????????????????????????????????????????????????????????????????????????????????????????????????????????????????????????????????????????????????????????????????????????????????????????????????????????????????????????????????????????????????????????????????????????????????????????????????????????????????????????????????????????????????????????????????????????????????????????????????????????????????????????????????????????????????????????????????????????????????????????????????????????????????????????????????????????????????????????????????????????????????????????????????????????????????????????????????????????????????????????
	'A03_L1263_Trebouxia_Tatra_EU_Finland_ITSp'    ????????????????????????????????????????????????????????????????gcgtaagttaggggctggctcc-ttttggtgtcagttgacttgaccggg-cgggtccaataccatccggattc-atcttg----------------------------cctttatggc-tt-ggggttctg-ccggatgtgaggggtggcgg-ttaacaca-cgtc-aagcaa-tcaactctgaagacagatctacta-gctggc-tttgctggctgtaggctgaataactata-gacaactctcaacaacggatatcttggctcccgtaacgatgaagaacgcag----------------------------------------------------------------------------------------cgaaatgcgatacgtagtgtgaattgcagaattccgtgaaccatcgaatctttgaacgcaaattgcgctcgaggcctcggccaagagcatgtctgcctcagcgtcggc--tactaccctcaaccaactttcctatcgc-------------------------------------------------------------------------------------------------aggatagggaatgccggttggatatggccgtccgg-tctgcccttcggg-ttgccggtcag--ctgaaatacattcacgctgt-ggg-a-gctgctttc------------ctttc--gagggaaggcgagtttcgatttggtaggtgacctttgccggttacatgccttcgttgcccgctaagc-ttcccattatgcgttgtgcaggacgcc-ttttggctttcgacctgaggtcagg??????????????????????????????????????????????????????????????????????????????????????????????????????????????????????????????????????????????????????????????????????????????????????????????????????????????????????????????????????????????????????????????????????????????????????????????????????????????????????????????????????????????????????????????????????????????????????????????????????????????????????????????????????????????????????????????????????????????????????????????????????????????????????????????????????????????????????????????????????????????????????????????????????????????????????????????????????????????????????????????????????????????????????????????????????????????????????????????????????????????????????????????????????????????????????????????????????????????????????????????????????????????????????????????????????????????????????????????????????????????????????????????????????????????????????????????????????????????????????????????????????????????????????????????????????????????????????????????????????????????????????????????????????????????????????????????????????????????????????????????????????????????????????????????????????????????????????????
	'A03_L1264_Trebouxia_Tatra_EU_Finland_ITSp'    ????????????????????????????????????????????????????????????????gcgtaagttaggggctggctcc-ttttggtgtcagttgacttgaccggg-cgggtccaataccatccggattc-atcttg----------------------------cctttatggc-tt-ggggttctg-ccggatgtgaggggtggcgg-ttaacaca-cgtc-aagcaa-tcaactctgaagacagatctacta-gctggc-tttgctggctgtaggctgaataactata-gacaactctcaacaacggatatcttggctcccgtaacgatgaagaacgcag----------------------------------------------------------------------------------------cgaaatgcgatacgtagtgtgaattgcagaattccgtgaaccatcgaatctttgaacgcaaattgcgctcgaggcctcggccaagagcatgtctgcctcagcgtcggc--tactaccctcaaccaactttcctattgc-------------------------------------------------------------------------------------------------aggatagggaatgccggttggatatggccgtccgg-tctgcccttcggg-ttgccggtcag--ctgaaatacattcacgctgt-ggg-a-gctgctttc------------ctttc--gagggaaggcgagtttcgatttggtaggtgacctttgccggttacatgccttcgttgcccgctaagc-ttcccattatgcgttgtgcaggacgcc-ttttggctttcgacctgaggtcagg??????????????????????????????????????????????????????????????????????????????????????????????????????????????????????????????????????????????????????????????????????????????????????????????????????????????????????????????????????????????????????????????????????????????????????????????????????????????????????????????????????????????????????????????????????????????????????????????????????????????????????????????????????????????????????????????????????????????????????????????????????????????????????????????????????????????????????????????????????????????????????????????????????????????????????????????????????????????????????????????????????????????????????????????????????????????????????????????????????????????????????????????????????????????????????????????????????????????????????????????????????????????????????????????????????????????????????????????????????????????????????????????????????????????????????????????????????????????????????????????????????????????????????????????????????????????????????????????????????????????????????????????????????????????????????????????????????????????????????????????????????????????????????????????????????????????????????????
	'A03_L1326_ITSp_Scotland'                      ????????????????????????????????????????????????????????????????gcgtaagttaggggctggctcc-ttttggtgtcagttgacttgaccggg-cgggtccaataccatccggattc-atcttg----------------------------cctttatggc-tt-ggggttctg-ccggatgtgaggggtggcgg-ttaacaca-cgtc-aagcaa-tcaactctgaagacagatctacta-gctggc-tttgctggctgtaggctgaataactata-gacaactctcaacaacggatatcttggctcccgtaacgatgaagaacgcag----------------------------------------------------------------------------------------cgaaatgcgatacgtagtgtgaattgcagaattccgtgaaccatcgaatctttgaacgcaaattgcgctcgaggcctcggccaagagcatgtctgcctcagcgtcggc--tactaccctcaaccaactttcctattgc-------------------------------------------------------------------------------------------------aggatagggaatgccggttggatatggccgtccgg-tctgcccttcggg-ttgccggtcag--ctgaaatacattcacgctgt-ggg-a-gctgctttc------------ctttc--gagggaaggcgagtttcgatttggtaggtgacctttgccggttacatgccttcgttgcccgctaagc-ttcccattatgcgttgtgcaggacgcc-ttttggctttcgacctgaggtcagg??????????????????????????????????????????????????????????????????????????????????????????????????????????????????????????????????????????????????????????????????????????????????????????????????????????????????????????????????????????????????????????????????????????????????????????????????????????????????????????????????????????????????????????????????????????????????????????????????????????????????????????????????????????????????????????????????????????????????????????????????????????????????????????????????????????????????????????????????????????????????????????????????????????????????????????????????????????????????????????????????????????????????????????????????????????????????????????????????????????????????????????????????????????????????????????????????????????????????????????????????????????????????????????????????????????????????????????????????????????????????????????????????????????????????????????????????????????????????????????????????????????????????????????????????????????????????????????????????????????????????????????????????????????????????????????????????????????????????????????????????????????????????????????????????????????????????????????
	'A03_L1327_ITSp_Scotland'                      ????????????????????????????????????????????????????????????????gcgtaagttaggggctggctcc-ttttggtgtcagttgacttgaccggg-cgggtccaataccatccggattc-atcttg----------------------------cctttatggc-tt-ggggttctg-ccggatgtgaggggtggcgg-ttaacaca-cgtc-aagcaa-tcaactctgaagacagatctacta-gctggc-tttgctggctgtaggctgaataactata-gacaactctcaacaacggatatcttggctcccgtaacgatgaagaacgcag----------------------------------------------------------------------------------------cgaaatgcgatacgtagtgtgaattgcagaattccgtgaaccatcgaatctttgaacgcaaattgcgctcgaggcctcggccaagagcatgtctgcctcagcgtcggc--tactaccctcaaccaactttcctattgc-------------------------------------------------------------------------------------------------aggatagggaatgccggttggatatggccgtccgg-tctgcccttcggg-ttgccggtcag--ctgaaatacattcacgctgt-ggg-a-gctgctttc------------ctttc--gagggaaggcgagtttcgatttggtaggtgacctttgccggttacatgccttcgttgcccgctaagc-ttcccattatgcgttgtgcaggacgcc-ttttggctttcgacctgaggtcagg??????????????????????????????????????????????????????????????????????????????????????????????????????????????????????????????????????????????????????????????????????????????????????????????????????????????????????????????????????????????????????????????????????????????????????????????????????????????????????????????????????????????????????????????????????????????????????????????????????????????????????????????????????????????????????????????????????????????????????????????????????????????????????????????????????????????????????????????????????????????????????????????????????????????????????????????????????????????????????????????????????????????????????????????????????????????????????????????????????????????????????????????????????????????????????????????????????????????????????????????????????????????????????????????????????????????????????????????????????????????????????????????????????????????????????????????????????????????????????????????????????????????????????????????????????????????????????????????????????????????????????????????????????????????????????????????????????????????????????????????????????????????????????????????????????????????????????????
	'A03_L1328_ITSp_Scotland'                      ????????????????????????????????????????????????????????????????gcgtaagttaggggctggctcc-ttttggtgtcagttgacttgaccggg-cgggtccaataccatccggattc-atcttg----------------------------cctttatggc-tt-ggggttctg-ccggatgtgaggggtggcgg-ttaacaca-cgtc-aagcaa-tcaactctgaagacagatctacta-gctggc-tttgctggctgtaggctgaataactata-gacaactctcaacaacggatatcttggctcccgtaacgatgaagaacgcag----------------------------------------------------------------------------------------cgaaatgcgatacgtagtgtgaattgcagaattccgtgaaccatcgaatctttgaacgcaaattgcgctcgaggcctcggccaagagcatgtctgcctcagcgtcggc--tactaccctcaaccaactttcctattgc-------------------------------------------------------------------------------------------------aggatagggaatgccggttggatatggccgtccgg-tctgcccttcggg-ttgccggtcag--ctgaaatacattcacgctgt-ggg-a-gctgctttc------------ctttc--gagggaaggcgagtttcgatttggtaggtgacctttgccggttacatgccttcgttgcccgctaagc-ttcccattatgcgttgtgcaggacgcc-ttttggctttcgacctgaggtcagg??????????????????????????????????????????????????????????????????????????????????????????????????????????????????????????????????????????????????????????????????????????????????????????????????????????????????????????????????????????????????????????????????????????????????????????????????????????????????????????????????????????????????????????????????????????????????????????????????????????????????????????????????????????????????????????????????????????????????????????????????????????????????????????????????????????????????????????????????????????????????????????????????????????????????????????????????????????????????????????????????????????????????????????????????????????????????????????????????????????????????????????????????????????????????????????????????????????????????????????????????????????????????????????????????????????????????????????????????????????????????????????????????????????????????????????????????????????????????????????????????????????????????????????????????????????????????????????????????????????????????????????????????????????????????????????????????????????????????????????????????????????????????????????????????????????????????????????
	'A03_L1329_ITSp_Scotland'                      ????????????????????????????????????????????????????????????????gcgtaagttaggggctggctcc-ttttggtgtcagttgacttgaccggg-cgggtccaataccatccggattc-atcttg----------------------------cctttatggc-tt-ggggttctg-ccggatgtgaggggtggcgg-ttaacaca-cgtc-aagcaa-tcaactctgaagacagatctacta-gctggc-tttgctggctgtaggctgaataactata-gacaactctcaacaacggatatcttggctcccgtaacgatgaagaacgcag----------------------------------------------------------------------------------------cgaaatgcgatacgtagtgtgaattgcagaattccgtgaaccatcgaatctttgaacgcaaattgcgctcgaggcctcggccaagagcatgtctgcctcagcgtcggc--tactaccctcaaccaactttcctatcgc-------------------------------------------------------------------------------------------------aggatagggaatgccggttggatatggccgtccgg-tctgcccttcggg-ttgccggtcag--ctgaaatacattcacgctgt-ggg-a-gctgctttc------------ctttc--gagggaaggcgagtttcgatttggtaggtgacctttgccggttacatgccttcgttgcccgctaagc-ttcccattatgcgttgtgcaggacgcc-ttttggctttcgacctgaggtcagg??????????????????????????????????????????????????????????????????????????????????????????????????????????????????????????????????????????????????????????????????????????????????????????????????????????????????????????????????????????????????????????????????????????????????????????????????????????????????????????????????????????????????????????????????????????????????????????????????????????????????????????????????????????????????????????????????????????????????????????????????????????????????????????????????????????????????????????????????????????????????????????????????????????????????????????????????????????????????????????????????????????????????????????????????????????????????????????????????????????????????????????????????????????????????????????????????????????????????????????????????????????????????????????????????????????????????????????????????????????????????????????????????????????????????????????????????????????????????????????????????????????????????????????????????????????????????????????????????????????????????????????????????????????????????????????????????????????????????????????????????????????????????????????????????????????????????????????
	'A03_L1332_ITSp_Spain'                         ????????????????????????????????????????????????????????????????gcgtaagttaggggctggctcc-ttttggtgtcagttgacttgaccggg-cgggtccaataccatccggattc-atcttg----------------------------cctttatggc-tt-ggggttctg-ccggatgtgaggggtggcgg-ttaacaca-cgtc-aagcaa-tcaactctgaagacagatctacta-gctggc-tttgctggctgtaggctgaataactata-gacaactctcaacaacggatatcttggctcccgtaacgatgaagaacgcag----------------------------------------------------------------------------------------cgaaatgcgatacgtagtgtgaattgcagaattccgtgaaccatcgaatctttgaacgcaaattgcgctcgaggcctcggccaagagcatgtctgcctcagcgtcggc--tactaccctcaaccaactttcctattgc-------------------------------------------------------------------------------------------------aggatagggaatgccggttggatatggccgtccgg-tctgcccttcggg-ttgccggtcag--ctgaaatacattcacgctgt-ggg-a-gctgctttc------------ctttc--gagggaaggcgagtttcgatttggtaggtgacctttgccggttacatgccttcgttgcccgctaagc-ttcccattatgcgttgtgcaggacgcc-ttttggctttcgacctgaggtcagg??????????????????????????????????????????????????????????????????????????????????????????????????????????????????????????????????????????????????????????????????????????????????????????????????????????????????????????????????????????????????????????????????????????????????????????????????????????????????????????????????????????????????????????????????????????????????????????????????????????????????????????????????????????????????????????????????????????????????????????????????????????????????????????????????????????????????????????????????????????????????????????????????????????????????????????????????????????????????????????????????????????????????????????????????????????????????????????????????????????????????????????????????????????????????????????????????????????????????????????????????????????????????????????????????????????????????????????????????????????????????????????????????????????????????????????????????????????????????????????????????????????????????????????????????????????????????????????????????????????????????????????????????????????????????????????????????????????????????????????????????????????????????????????????????????????????????????????
	'A03_L1333_ITSp_Spain'                         ????????????????????????????????????????????????????????????????gcgtaagttaggggctggctcc-ttttggtgtcagttgacttgaccggg-cgggtccaataccatccggattc-atcttg----------------------------cctttatggc-tt-ggggttctg-ccggatgtgaggggtggcgg-ttaacaca-cgtc-aagcaa-tcaactctgaagacagatctacta-gctggc-tttgctggctgtaggctgaataactata-gacaactctcaacaacggatatcttggctcccgtaacgatgaagaacgcag----------------------------------------------------------------------------------------cgaaatgcgatacgtagtgtgaattgcagaattccgtgaaccatcgaatctttgaacgcaaattgcgctcgaggcctcggccaagagcatgtctgcctcagcgtcggc--tactaccctcaaccaactttcctattgc-------------------------------------------------------------------------------------------------aggatagggaatgccggttggatatggccgtccgg-tctgcccttcggg-ttgccggtcag--ctgaaatacattcacgctgt-ggg-a-gctgctttc------------ctttc--gagggaaggcgagtttcgatttggtaggtgacctttgccggttacatgccttcgttgcccgctaagc-ttcccattatgcgttgtgcaggacgcc-ttttggctttcgacctgaggtcagg??????????????????????????????????????????????????????????????????????????????????????????????????????????????????????????????????????????????????????????????????????????????????????????????????????????????????????????????????????????????????????????????????????????????????????????????????????????????????????????????????????????????????????????????????????????????????????????????????????????????????????????????????????????????????????????????????????????????????????????????????????????????????????????????????????????????????????????????????????????????????????????????????????????????????????????????????????????????????????????????????????????????????????????????????????????????????????????????????????????????????????????????????????????????????????????????????????????????????????????????????????????????????????????????????????????????????????????????????????????????????????????????????????????????????????????????????????????????????????????????????????????????????????????????????????????????????????????????????????????????????????????????????????????????????????????????????????????????????????????????????????????????????????????????????????????????????????????
	'A03_L1335_ITSp_Spain'                         ????????????????????????????????????????????????????????????????gcgtaagttaggggctggctcc-ttttggtgtcagttgacttgaccggg-cgggtccaataccatccggattc-atcttg----------------------------cctttatggc-tt-ggggttctg-ccggatgtgaggggtggcgg-ttaacaca-cgtc-aagcaa-tcaactctgaagacagatctacta-gctggc-tttgctggctgtaggctgaataactata-gacaactctcaacaacggatatcttggctcccgtaacgatgaagaacgcag----------------------------------------------------------------------------------------cgaaatgcgatacgtagtgtgaattgcagaattccgtgaaccatcgaatctttgaacgcaaattgcgctcgaggcctcggccaagagcatgtctgcctcagcgtcggc--tactaccctcaaccaactttcctattgc-------------------------------------------------------------------------------------------------aggatagggaatgccggttggatatggccgtccgg-tctgcccttcggg-ttgccggtcag--ctgaaatacattcacgctgt-ggg-a-gctgctttc------------ctttc--gagggaaggcgagtttcgatttggtaggtgacctttgccggttacatgccttcgttgcccgctaagc-ttcccattatgcgttgtgcaggacgcc-ttttggctttcgacctgaggtcagg??????????????????????????????????????????????????????????????????????????????????????????????????????????????????????????????????????????????????????????????????????????????????????????????????????????????????????????????????????????????????????????????????????????????????????????????????????????????????????????????????????????????????????????????????????????????????????????????????????????????????????????????????????????????????????????????????????????????????????????????????????????????????????????????????????????????????????????????????????????????????????????????????????????????????????????????????????????????????????????????????????????????????????????????????????????????????????????????????????????????????????????????????????????????????????????????????????????????????????????????????????????????????????????????????????????????????????????????????????????????????????????????????????????????????????????????????????????????????????????????????????????????????????????????????????????????????????????????????????????????????????????????????????????????????????????????????????????????????????????????????????????????????????????????????????????????????????????
	'A03_L1336_ITSp_Spain'                         ????????????????????????????????????????????????????????????????gcgtaagttaggggctggctcc-ttttggtgtcagttgacttgaccggg-cgggtccaataccatccggattc-atcttg----------------------------cctttatggc-tt-ggggttctg-ccggatgtgaggggtggcgg-ttaacaca-cgtc-aagcaa-tcaactctgaagacagatctacta-gctggc-tttgctggctgtaggctgaataactata-gacaactctcaacaacggatatcttggctcccgtaacgatgaagaacgcag----------------------------------------------------------------------------------------cgaaatgcgatacgtagtgtgaattgcagaattccgtgaaccatcgaatctttgaacgcaaattgcgctcgaggcctcggccaagagcatgtctgcctcagcgtcggc--tactaccctcaaccaactttcctattgc-------------------------------------------------------------------------------------------------aggatagggaatgccggttggatatggccgtccgg-tctgcccttcggg-ttgccggtcag--ctgaaatacattcacgctgt-ggg-a-gctgctttc------------ctttc--gagggaaggcgagtttcgatttggtaggtgacctttgccggttacatgccttcgttgcccgctaagc-ttcccattatgcgttgtgcaggacgcc-ttttggctttcgacctgaggtcagg??????????????????????????????????????????????????????????????????????????????????????????????????????????????????????????????????????????????????????????????????????????????????????????????????????????????????????????????????????????????????????????????????????????????????????????????????????????????????????????????????????????????????????????????????????????????????????????????????????????????????????????????????????????????????????????????????????????????????????????????????????????????????????????????????????????????????????????????????????????????????????????????????????????????????????????????????????????????????????????????????????????????????????????????????????????????????????????????????????????????????????????????????????????????????????????????????????????????????????????????????????????????????????????????????????????????????????????????????????????????????????????????????????????????????????????????????????????????????????????????????????????????????????????????????????????????????????????????????????????????????????????????????????????????????????????????????????????????????????????????????????????????????????????????????????????????????????????
	'A03_L1340_ITSp'                               ????????????????????????????????????????????????????????????????gcgtaagttaggggctggctcc-ttttggtgtcagttgacttgaccggg-cgggtccaataccatccggattc-atcttg----------------------------cctttatggc-tt-ggggttctg-ccggatgtgaggggtggcgg-ttaacaca-cgtc-aagcaa-tcaactctgaagacagatctacta-gctggc-tttgctggctgtaggctgaataactata-gacaactctcaacaacggatatcttggctcccgtaacgatgaagaacgcag----------------------------------------------------------------------------------------cgaaatgcgatacgtagtgtgaattgcagaattccgtgaaccatcgaatctttgaacgcaaattgcgctcgaggcctcggccaagagcatgtctgcctcagcgtcggc--tactaccctcaaccaactttcctattgc-------------------------------------------------------------------------------------------------aggatagggaatgccggttggatatggccgtccgg-tctgcccttcggg-ttgccggtcag--ctgaaatacattcacgctgt-ggg-a-gctgctttc------------ctttc--gagggaaggcgagtttcgatttggtaggtgacctttgccggttacatgccttcgttgcccgctaagc-ttcccattatgcgttgtgcaggacgcc-ttttggctttcgacctgaggtcagg??????????????????????????????????????????????????????????????????????????????????????????????????????????????????????????????????????????????????????????????????????????????????????????????????????????????????????????????????????????????????????????????????????????????????????????????????????????????????????????????????????????????????????????????????????????????????????????????????????????????????????????????????????????????????????????????????????????????????????????????????????????????????????????????????????????????????????????????????????????????????????????????????????????????????????????????????????????????????????????????????????????????????????????????????????????????????????????????????????????????????????????????????????????????????????????????????????????????????????????????????????????????????????????????????????????????????????????????????????????????????????????????????????????????????????????????????????????????????????????????????????????????????????????????????????????????????????????????????????????????????????????????????????????????????????????????????????????????????????????????????????????????????????????????????????????????????????????
	'A03_L1341_ITSp_Spain'                         ????????????????????????????????????????????????????????????????gcgtaagttaggggctggctcc-ttttggtgtcagttgacttgaccggg-cgggtccaataccatccggattc-atcttg----------------------------cctttatggc-tt-ggggttctg-ccggatgtgaggggtggcgg-ttaacaca-cgtc-aagcaa-tcaactctgaagacagatctacta-gctggc-tttgctggctgtaggctgaataactata-gacaactctcaacaacggatatcttggctcccgtaacgatgaagaacgcag----------------------------------------------------------------------------------------cgaaatgcgatacgtagtgtgaattgcagaattccgtgaaccatcgaatctttgaacgcaaattgcgctcgaggcctcggccaagagcatgtctgcctcagcgtcggc--tactaccctcaaccaactttcctattgc-------------------------------------------------------------------------------------------------aggatagggaatgccggttggatatggccgtccgg-tctgcccttcggg-ttgccggtcag--ctgaaatacattcacgctgt-ggg-a-gctgctttc------------ctttc--gagggaaggcgagtttcgatttggtaggtgacctttgccggttacatgccttcgttgcccgctaagc-ttcccattatgcgttgtgcaggacgcc-ttttggctttcgacctgaggtcagg??????????????????????????????????????????????????????????????????????????????????????????????????????????????????????????????????????????????????????????????????????????????????????????????????????????????????????????????????????????????????????????????????????????????????????????????????????????????????????????????????????????????????????????????????????????????????????????????????????????????????????????????????????????????????????????????????????????????????????????????????????????????????????????????????????????????????????????????????????????????????????????????????????????????????????????????????????????????????????????????????????????????????????????????????????????????????????????????????????????????????????????????????????????????????????????????????????????????????????????????????????????????????????????????????????????????????????????????????????????????????????????????????????????????????????????????????????????????????????????????????????????????????????????????????????????????????????????????????????????????????????????????????????????????????????????????????????????????????????????????????????????????????????????????????????????????????????????
	'A03_L1346_ITSp_Spain'                         ????????????????????????????????????????????????????????????????gcgtaagttaggggctggctcc-ttttggtgtcagttgacttgaccggg-cgggtccaataccatccggattc-atcttg----------------------------cctttatggc-tt-ggggttctg-ccggatgtgaggggtggcgg-ttaacaca-cgtc-aagcaa-tcaactctgaagacagatctacta-gctggc-tttgctggctgtaggctgaataactata-gacaactctcaacaacggatatcttggctcccgtaacgatgaagaacgcag----------------------------------------------------------------------------------------cgaaatgcgatacgtagtgtgaattgcagaattccgtgaaccatcgaatctttgaacgcaaattgcgctcgaggcctcggccaagagcatgtctgcctcagcgtcggc--tactaccctcaaccaactttcctattgc-------------------------------------------------------------------------------------------------aggatagggaatgccggttggatatggccgtccgg-tctgcccttcggg-ttgccggtcag--ctgaaatacattcacgctgt-ggg-a-gctgctttc------------ctttc--gagggaaggcgagtttcgatttggtaggtgacctttgccggttacatgccttcgttgcccgctaagc-ttcccattatgcgttgtgcaggacgcc-ttttggctttcgacctgaggtcagg??????????????????????????????????????????????????????????????????????????????????????????????????????????????????????????????????????????????????????????????????????????????????????????????????????????????????????????????????????????????????????????????????????????????????????????????????????????????????????????????????????????????????????????????????????????????????????????????????????????????????????????????????????????????????????????????????????????????????????????????????????????????????????????????????????????????????????????????????????????????????????????????????????????????????????????????????????????????????????????????????????????????????????????????????????????????????????????????????????????????????????????????????????????????????????????????????????????????????????????????????????????????????????????????????????????????????????????????????????????????????????????????????????????????????????????????????????????????????????????????????????????????????????????????????????????????????????????????????????????????????????????????????????????????????????????????????????????????????????????????????????????????????????????????????????????????????????????
	'A03_L1348_ITSp_Spain'                         ????????????????????????????????????????????????????????????????gcgtaagttaggggctggctcc-ttttggtgtcagttgacttgaccggg-cgggtccaataccatccggattc-atcttg----------------------------cctttatggc-tt-ggggttctg-ccggatgtgaggggtggcgg-ttaacaca-cgtc-aagcaa-tcaactctgaagacagatctacta-gctggc-tttgctggctgtaggctgaataactata-gacaactctcaacaacggatatcttggctcccgtaacgatgaagaacgcag----------------------------------------------------------------------------------------cgaaatgcgatacgtagtgtgaattgcagaattccgtgaaccatcgaatctttgaacgcaaattgcgctcgaggcctcggccaagagcatgtctgcctcagcgtcggc--tactaccctcaaccaactttcctattgc-------------------------------------------------------------------------------------------------aggatagggaatgccggttggatatggccgtccgg-tctgcccttcggg-ttgccggtcag--ctgaaatacattcacgctgt-ggg-a-gctgctttc------------ctttc--gagggaaggcgagtttcgatttggtaggtgacctttgccggttacatgccttcgttgcccgctaagc-ttcccattatgcgttgtgcaggacgcc-ttttggctttcgacctgaggtcagg??????????????????????????????????????????????????????????????????????????????????????????????????????????????????????????????????????????????????????????????????????????????????????????????????????????????????????????????????????????????????????????????????????????????????????????????????????????????????????????????????????????????????????????????????????????????????????????????????????????????????????????????????????????????????????????????????????????????????????????????????????????????????????????????????????????????????????????????????????????????????????????????????????????????????????????????????????????????????????????????????????????????????????????????????????????????????????????????????????????????????????????????????????????????????????????????????????????????????????????????????????????????????????????????????????????????????????????????????????????????????????????????????????????????????????????????????????????????????????????????????????????????????????????????????????????????????????????????????????????????????????????????????????????????????????????????????????????????????????????????????????????????????????????????????????????????????????????
	'A03_L1350_ITSp_Spain'                         ????????????????????????????????????????????????????????????????gcgtaagttaggggctggctcc-ttttggtgtcagttgacttgaccggg-cgggtccaataccatccggattc-atcttg----------------------------cctttatggc-tt-ggggttctg-ccggatgtgaggggtggcgg-ttaacaca-cgtc-aagcaa-tcaactctgaagacagatctacta-gctggc-tttgctggctgtaggctgaataactata-gacaactctcaacaacggatatcttggctcccgtaacgatgaagaacgcag----------------------------------------------------------------------------------------cgaaatgcgatacgtagtgtgaattgcagaattccgtgaaccatcgaatctttgaacgcaaattgcgctcgaggcctcggccaagagcatgtctgcctcagcgtcggc--tactaccctcaaccaactttcctattgc-------------------------------------------------------------------------------------------------aggatagggaatgccggttggatatggccgtccgg-tctgcccttcggg-ttgccggtcag--ctgaaatacattcacgctgt-ggg-a-gctgctttc------------ctttc--gagggaaggcgagtttcgatttggtaggtgacctttgccggttacatgccttcgttgcccgctaagc-ttcccattatgcgttgtgcaggacgcc-ttttggctttcgacctgaggtcagg??????????????????????????????????????????????????????????????????????????????????????????????????????????????????????????????????????????????????????????????????????????????????????????????????????????????????????????????????????????????????????????????????????????????????????????????????????????????????????????????????????????????????????????????????????????????????????????????????????????????????????????????????????????????????????????????????????????????????????????????????????????????????????????????????????????????????????????????????????????????????????????????????????????????????????????????????????????????????????????????????????????????????????????????????????????????????????????????????????????????????????????????????????????????????????????????????????????????????????????????????????????????????????????????????????????????????????????????????????????????????????????????????????????????????????????????????????????????????????????????????????????????????????????????????????????????????????????????????????????????????????????????????????????????????????????????????????????????????????????????????????????????????????????????????????????????????????????
	'A03_L1363_ITSp_Spain'                         ????????????????????????????????????????????????????????????????gcgtaagttaggggctggctcc-ttttggtgtcagttgacttgaccggg-cgggtccaataccatccggattc-atcttg----------------------------cctttatggc-tt-ggggttctg-ccggatgtgaggggtggcgg-ttaacaca-cgtc-aagcaa-tcaactctgaagacagatctacta-gctggc-tttgctggctgtaggctgaataactata-gacaactctcaacaacggatatcttggctcccgtaacgatgaagaacgcag----------------------------------------------------------------------------------------cgaaatgcgatacgtagtgtgaattgcagaattccgtgaaccatcgaatctttgaacgcaaattgcgctcgaggcctcggccaagagcatgtctgcctcagcgtcggc--tactaccctcaaccaactttcctattgc-------------------------------------------------------------------------------------------------aggatagggaatgccggttggatatggccgtccgg-tctgcccttcggg-ttgccggtcag--ctgaaatacattcacgctgt-ggg-a-gctgctttc------------ctttc--gagggaaggcgagtttcgatttggtaggtgacctttgccggttacatgccttcgttgcccgctaagc-ttcccattatgcgttgtgcaggacgcc-ttttggctttcgacctgaggtcagg??????????????????????????????????????????????????????????????????????????????????????????????????????????????????????????????????????????????????????????????????????????????????????????????????????????????????????????????????????????????????????????????????????????????????????????????????????????????????????????????????????????????????????????????????????????????????????????????????????????????????????????????????????????????????????????????????????????????????????????????????????????????????????????????????????????????????????????????????????????????????????????????????????????????????????????????????????????????????????????????????????????????????????????????????????????????????????????????????????????????????????????????????????????????????????????????????????????????????????????????????????????????????????????????????????????????????????????????????????????????????????????????????????????????????????????????????????????????????????????????????????????????????????????????????????????????????????????????????????????????????????????????????????????????????????????????????????????????????????????????????????????????????????????????????????????????????????????
	'A03_L1364_ITSp_Wales'                         ????????????????????????????????????????????????????????????????gcgtaagttaggggctggctcc-ttttggtgtcagttgacttgaccggg-cgggtccaataccatccggattc-atcttg----------------------------cctttatggc-tt-ggggttctg-ccggatgtgaggggtggcgg-ttaacaca-cgtc-aagcaa-tcaactctgaagacagatctacta-gctggc-tttgctggctgtaggctgaataactata-gacaactctcaacaacggatatcttggctcccgtaacgatgaagaacgcag----------------------------------------------------------------------------------------cgaaatgcgatacgtagtgtgaattgcagaattccgtgaaccatcgaatctttgaacgcaaattgcgctcgaggcctcggccaagagcatgtctgcctcagcgtcggc--tactaccctcaaccaactttcctattgc-------------------------------------------------------------------------------------------------aggatagggaatgccggttggatatggccgtccgg-tctgcccttcggg-ttgccggtcag--ctgaaatacattcacgctgt-ggg-a-gctgctttc------------ctttc--gagggaaggcgagtttcgatttggtaggtgacctttgccggttacatgccttcgttgcccgctaagc-ttcccattatgcgttgtgcaggacgcc-ttttggctttcgacctgaggtcagg??????????????????????????????????????????????????????????????????????????????????????????????????????????????????????????????????????????????????????????????????????????????????????????????????????????????????????????????????????????????????????????????????????????????????????????????????????????????????????????????????????????????????????????????????????????????????????????????????????????????????????????????????????????????????????????????????????????????????????????????????????????????????????????????????????????????????????????????????????????????????????????????????????????????????????????????????????????????????????????????????????????????????????????????????????????????????????????????????????????????????????????????????????????????????????????????????????????????????????????????????????????????????????????????????????????????????????????????????????????????????????????????????????????????????????????????????????????????????????????????????????????????????????????????????????????????????????????????????????????????????????????????????????????????????????????????????????????????????????????????????????????????????????????????????????????????????????????
	'A03_L1366_ITSp_Wales'                         ????????????????????????????????????????????????????????????????gcgtaagttaggggctggctcc-ttttggtgtcagttgacttgaccggg-cgggtccaataccatccggattc-atcttg----------------------------cctttatggc-tt-ggggttctg-ccggatgtgaggggtggcgg-ttaacaca-cgtc-aagcaa-tcaactctgaagacagatctacta-gctggc-tttgctggctgtaggctgaataactata-gacaactctcaacaacggatatcttggctcccgtaacgatgaagaacgcag----------------------------------------------------------------------------------------cgaaatgcgatacgtagtgtgaattgcagaattccgtgaaccatcgaatctttgaacgcaaattgcgctcgaggcctcggccaagagcatgtctgcctcagcgtcggc--tactaccctcaaccaactttcctattgc-------------------------------------------------------------------------------------------------aggatagggaatgccggttggatatggccgtccgg-tctgcccttcggg-ttgccggtcag--ctgaaatacattcacgctgt-ggg-a-gctgctttc------------ctttc--gagggaaggcgagtttcgatttggtaggtgacctttgccggttacatgccttcgttgcccgctaagc-ttcccattatgcgttgtgcaggacgcc-ttttggctttcgacctgaggtcagg??????????????????????????????????????????????????????????????????????????????????????????????????????????????????????????????????????????????????????????????????????????????????????????????????????????????????????????????????????????????????????????????????????????????????????????????????????????????????????????????????????????????????????????????????????????????????????????????????????????????????????????????????????????????????????????????????????????????????????????????????????????????????????????????????????????????????????????????????????????????????????????????????????????????????????????????????????????????????????????????????????????????????????????????????????????????????????????????????????????????????????????????????????????????????????????????????????????????????????????????????????????????????????????????????????????????????????????????????????????????????????????????????????????????????????????????????????????????????????????????????????????????????????????????????????????????????????????????????????????????????????????????????????????????????????????????????????????????????????????????????????????????????????????????????????????????????????????
	'A03_L1368_ITSp_Wales'                         ????????????????????????????????????????????????????????????????gcgtaagttaggggctggctcc-ttttggtgtcagttgacttgaccggg-cgggtccaataccatccggattc-atcttg----------------------------cctttatggc-tt-ggggttctg-ccggatgtgaggggtggcgg-ttaacaca-cgtc-aagcaa-tcaactctgaagacagatctacta-gctggc-tttgctggctgtaggctgaataactata-gacaactctcaacaacggatatcttggctcccgtaacgatgaagaacgcag----------------------------------------------------------------------------------------cgaaatgcgatacgtagtgtgaattgcagaattccgtgaaccatcgaatctttgaacgcaaattgcgctcgaggcctcggccaagagcatgtctgcctcagcgtcggc--tactaccctcaaccaactttcctattgc-------------------------------------------------------------------------------------------------aggatagggaatgccggttggatatggccgtccgg-tctgcccttcggg-ttgccggtcag--ctgaaatacattcacgctgt-ggg-a-gctgctttc------------ctttc--gagggaaggcgagtttcgatttggtaggtgacctttgccggttacatgccttcgttgcccgctaagc-ttcccattatgcgttgtgcaggacgcc-ttttggctttcgacctgaggtcagg??????????????????????????????????????????????????????????????????????????????????????????????????????????????????????????????????????????????????????????????????????????????????????????????????????????????????????????????????????????????????????????????????????????????????????????????????????????????????????????????????????????????????????????????????????????????????????????????????????????????????????????????????????????????????????????????????????????????????????????????????????????????????????????????????????????????????????????????????????????????????????????????????????????????????????????????????????????????????????????????????????????????????????????????????????????????????????????????????????????????????????????????????????????????????????????????????????????????????????????????????????????????????????????????????????????????????????????????????????????????????????????????????????????????????????????????????????????????????????????????????????????????????????????????????????????????????????????????????????????????????????????????????????????????????????????????????????????????????????????????????????????????????????????????????????????????????????????
	'A03_L1369_ITSp_Wales'                         ????????????????????????????????????????????????????????????????gcgtaagttaggggctggctcc-ttttggtgtcagttgacttgaccggg-cgggtccaataccatccggattc-atcttg----------------------------cctttatggc-tt-ggggttctg-ccggatgtgaggggtggcgg-ttaacaca-cgtc-aagcaa-tcaactctgaagacagatctacta-gctggc-tttgctggctgtaggctgaataactata-gacaactctcaacaacggatatcttggctcccgtaacgatgaagaacgcag----------------------------------------------------------------------------------------cgaaatgcgatacgtagtgtgaattgcagaattccgtgaaccatcgaatctttgaacgcaaattgcgctcgaggcctcggccaagagcatgtctgcctcagcgtcggc--tactaccctcaaccaactttcctattgc-------------------------------------------------------------------------------------------------aggatagggaatgccggttggatatggccgtccgg-tctgcccttcggg-ttgccggtcag--ctgaaatacattcacgctgt-ggg-a-gctgctttc------------ctttc--gagggaaggcgagtttcgatttggtaggtgacctttgccggttacatgccttcgttgcccgctaagc-ttcccattatgcgttgtgcaggacgcc-ttttggctttcgacctgaggtcagg??????????????????????????????????????????????????????????????????????????????????????????????????????????????????????????????????????????????????????????????????????????????????????????????????????????????????????????????????????????????????????????????????????????????????????????????????????????????????????????????????????????????????????????????????????????????????????????????????????????????????????????????????????????????????????????????????????????????????????????????????????????????????????????????????????????????????????????????????????????????????????????????????????????????????????????????????????????????????????????????????????????????????????????????????????????????????????????????????????????????????????????????????????????????????????????????????????????????????????????????????????????????????????????????????????????????????????????????????????????????????????????????????????????????????????????????????????????????????????????????????????????????????????????????????????????????????????????????????????????????????????????????????????????????????????????????????????????????????????????????????????????????????????????????????????????????????????????
	'A03_L1371_ITSp_Wales'                         ????????????????????????????????????????????????????????????????gcgtaagttaggggctggctcc-ttttggtgtctgttgacttgaccggg-cgggtccaataccatccggattc-atcttg----------------------------cctttatggc-tt-ggggttctg-ccggatgtgaggggtggcgg-ttaacaca-cgtc-aagcaa-tcaactctgaagacagatctacta-gctggc-tttgctggctgtaggctgaataactata-gacaactctcaacaacggatatcttggctcccgtaacgatgaagaacgcag----------------------------------------------------------------------------------------cgaaatgcgatacgtagtgtgaattgcagaattccgtgaaccatcgaatctttgaacgcaaattgcgctcgaggcctcggccaagagcatgtctgcctcagcgtcggc--tactaccctcaaccaactttcctattgc-------------------------------------------------------------------------------------------------aggatagggaatgccggttggatatggccgtccgg-tctgcccttcggg-ttgccggtcag--ctgaaatacattcacgctgt-ggg-a-gctgctttc------------ctttc--gagggaaggcgagtttcgatttggtaggtgacctttgccggttacatgccttcgttgcccgctaagc-ttcccattatgcgttgtgcaggacgcc-ttttggctttcgacctgaggtcagg??????????????????????????????????????????????????????????????????????????????????????????????????????????????????????????????????????????????????????????????????????????????????????????????????????????????????????????????????????????????????????????????????????????????????????????????????????????????????????????????????????????????????????????????????????????????????????????????????????????????????????????????????????????????????????????????????????????????????????????????????????????????????????????????????????????????????????????????????????????????????????????????????????????????????????????????????????????????????????????????????????????????????????????????????????????????????????????????????????????????????????????????????????????????????????????????????????????????????????????????????????????????????????????????????????????????????????????????????????????????????????????????????????????????????????????????????????????????????????????????????????????????????????????????????????????????????????????????????????????????????????????????????????????????????????????????????????????????????????????????????????????????????????????????????????????????????????????
	'A03_L1378_ITSp_Wales'                         ????????????????????????????????????????????????????????????????gcgtaagttaggggctggctcc-ttttggtgtcagttgacttgaccggg-cgggtccaataccatccggattc-atcttg----------------------------cctttatggc-tt-ggggttctg-ccggatgtgaggggtggcgg-ttaacaca-cgtc-aagcaa-tcaactctgaagacagatctacta-gctggc-tttgctggctgtaggctgaataactata-gacaactctcaacaacggatatcttggctcccgtaacgatgaagaacgcag----------------------------------------------------------------------------------------cgaaatgcgatacgtagtgtgaattgcagaattccgtgaaccatcgaatctttgaacgcaaattgcgctcgaggcctcggccaagagcatgtctgcctcagcgtcggc--tactaccctcaaccaactttcctattgc-------------------------------------------------------------------------------------------------aggatagggaatgccggttggatatggccgtccgg-tctgcccttcggg-ttgccggtcag--ctgaaatacattcacgctgt-ggg-a-gctgctttc------------ctttc--gagggaaggcgagtttcgatttggtaggtgacctttgccggttacatgccttcgttgcccgctaagc-ttcccattatgcgttgtgcaggacgcc-ttttggctttcgacctgaggtcagg??????????????????????????????????????????????????????????????????????????????????????????????????????????????????????????????????????????????????????????????????????????????????????????????????????????????????????????????????????????????????????????????????????????????????????????????????????????????????????????????????????????????????????????????????????????????????????????????????????????????????????????????????????????????????????????????????????????????????????????????????????????????????????????????????????????????????????????????????????????????????????????????????????????????????????????????????????????????????????????????????????????????????????????????????????????????????????????????????????????????????????????????????????????????????????????????????????????????????????????????????????????????????????????????????????????????????????????????????????????????????????????????????????????????????????????????????????????????????????????????????????????????????????????????????????????????????????????????????????????????????????????????????????????????????????????????????????????????????????????????????????????????????????????????????????????????????????????
	'A03_L1384_ITSp_culture_of_L1129'              ????????????????????????????????????????????????????????????????gcgtaagttaggggctggctcc-ttttggtgtcagttgacttgaccggg-cgggtccaataccatccggattc-atcttg----------------------------cctttatggc-tt-ggggttctg-ccggatgtgaggggtggcgg-ttaacaca-cgtc-aagcaa-tcaactctgaagacagatctacta-gctggc-tttgctggctgtaggctgaataactata-gacaactctcaacaacggatatcttggctcccgtaacgatgaagaacgcag----------------------------------------------------------------------------------------cgaaatgcgatacgtagtgtgaattgcagaattccgtgaaccatcgaatctttgaacgcaaattgcgctcgaggcctcggccaagagcatgtctgcctcagcgtcggc--tactaccctcaaccaactttcctattgc-------------------------------------------------------------------------------------------------aggatagggaatgccggttggatatggccgtccgg-tctgcccttcggg-ttgccggtcag--ctgaaatacattcacgctgt-ggg-a-gctgctttc------------ctttc--gagggaaggcgagtttcgatttggtaggtgacctttgccggttacatgccttcgttgcccgctaagc-ttcccattatgcgttgtgcaggacgcc-ttttggctttcgacctgaggtcagg??????????????????????????????????????????????????????????????????????????????????????????????????????????????????????????????????????????????????????????????????????????????????????????????????????????????????????????????????????????????????????????????????????????????????????????????????????????????????????????????????????????????????????????????????????????????????????????????????????????????????????????????????????????????????????????????????????????????????????????????????????????????????????????????????????????????????????????????????????????????????????????????????????????????????????????????????????????????????????????????????????????????????????????????????????????????????????????????????????????????????????????????????????????????????????????????????????????????????????????????????????????????????????????????????????????????????????????????????????????????????????????????????????????????????????????????????????????????????????????????????????????????????????????????????????????????????????????????????????????????????????????????????????????????????????????????????????????????????????????????????????????????????????????????????????????????????????????
	'A03_L1396_Trebouxia_Tephro_EU_Scotland_ITSp'  ??????????????????????????????????????????????????????????????????????????????????ctcc-ttttggtgtcagttgacttgaccggg-cgggtccaataccatccggattc-atcttg----------------------------cctttatggc-tt-ggggttctg-ccggatgtgaggggtggcgg-ttaacaca-cgtc-aagcaa-tcaactctgaagacagatctacta-gctggc-tttgctggctgtaggctgaataactata-gacaactctcaacaacggatatcttggctcccgtaacgatgaagaacgcag----------------------------------------------------------------------------------------cgaaatgcgatacgtagtgtgaattgcagaattccgtgaaccatcgaatctttgaacgcaaattgcgctcgaggcctcggccaagagcatgtctgcctcagcgtcggc--tactaccctcaaccaactttcctattgc-------------------------------------------------------------------------------------------------aggatagggaatgccggttggatatggccgtccgg-tctgcccttcggg-ttgccggtcag--ctgaaatacattcacgctgt-ggg-a-gctgctttc------------ctttc--gagggaaggcgagtttcgatttggtaggtgacctttgccggttacatgccttcgttgcccgctaagc-ttcccattatgcgttgtgcaggacgcc-ttttggctttcgacctgaggtcagg??????????????????????????????????????????????????????????????????????????????????????????????????????????????????????????????????????????????????????????????????????????????????????????????????????????????????????????????????????????????????????????????????????????????????????????????????????????????????????????????????????????????????????????????????????????????????????????????????????????????????????????????????????????????????????????????????????????????????????????????????????????????????????????????????????????????????????????????????????????????????????????????????????????????????????????????????????????????????????????????????????????????????????????????????????????????????????????????????????????????????????????????????????????????????????????????????????????????????????????????????????????????????????????????????????????????????????????????????????????????????????????????????????????????????????????????????????????????????????????????????????????????????????????????????????????????????????????????????????????????????????????????????????????????????????????????????????????????????????????????????????????????????????????????????????????????????????????
	'A03_L1543_culture_L1369_Wales'                ???????????????????????????????????????????????????????????????????????????????????tcc-ttttggtgtcagttgacttgaccggg-cgggtccaataccatccggattc-atcttg----------------------------cctttatggc-tt-ggggttctg-ccggatgtgaggggtggcgg-ttaacaca-cgtc-aagcaa-tcaactctgaagacagatctacta-gctggc-tttgctggctgtaggctgaataactata-gacaactctcaacaacggatatcttggctcccgtaacgatgaagaacgcag----------------------------------------------------------------------------------------cgaaatgcgatacgtagtgtgaattgcagaattccgtgaaccatcgaatctttgaacgcaaattgcgctcgaggcctcggccaagagcatgtctgcctcagcgtcggc--tactaccctcaaccaactttcctattgc-------------------------------------------------------------------------------------------------aggatagggaatgccggttggatatggccgtccgg-tctgcccttcggg-ttgccggtcag--ctgaaatacattcacgctgt-ggg-a-gctggtttc------------ctttc--gagggaaggcgagtttcgatttggtaggtgacctttgccggttacatgccttcgttgcccgctaagc-ttcccattatgcgttgtgcaggacgcc-ttttggctttcgacctgaggtcagg??????????????????????????????????????????????????????????????????????????????????????????????????????????????????????????????????????????????????????????????????????????????????????????????????????????????????????????????????????????????????????????????????????????????????????????????????????????????????????????????????????????????????????????????????????????????????????????????????????????????????????????????????????????????????????????????????????????????????????????????????????????????????????????????????????????????????????????????????????????????????????????????????????????????????????????????????????????????????????????????????????????????????????????????????????????????????????????????????????????????????????????????????????????????????????????????????????????????????????????????????????????????????????????????????????????????????????????????????????????????????????????????????????????????????????????????????????????????????????????????????????????????????????????????????????????????????????????????????????????????????????????????????????????????????????????????????????????????????????????????????????????????????????????????????????????????????????????
	'A03_L1654_culture_L1263_Finland'              ???????????????????????????????????????????????????????????????????????????????????tcc-ttttggtgtcagttgacttgaccggg-cgggtccaataccatccggattc-atcttg----------------------------cctttatggc-tt-ggggttctg-ccggatgtgaggggtggcgg-ttaacaca-cgtc-aagcaa-tcaactctgaagacagatctacta-gctggc-tttgctggctgtaggctgaataactata-gacaactctcaacaacggatatcttggctcccgtaacgatgaagaacgcag----------------------------------------------------------------------------------------cgaaatgcgatacgtagtgtgaattgcagaattccgtgaaccatcgaatctttgaacgcaaattgcgctcgaggcctcggccaagagcatgtctgcctcagcgtcggc--tactaccctcaaccaactttcctatcgc-------------------------------------------------------------------------------------------------aggatagggaatgccggttggatatggccgtccgg-tctgcccttcggg-ttgccggtcag--ctgaaatacattcacgctgt-ggg-a-gctgctttc------------ctttc--gagggaaggcgagtttcgatttggtaggtgacctttgccggttacatgccttcgttgcccgctaagc-ttcccattatgcgttgtgcaggacgcc-ttttggctttcgacctgaggtcagg??????????????????????????????????????????????????????????????????????????????????????????????????????????????????????????????????????????????????????????????????????????????????????????????????????????????????????????????????????????????????????????????????????????????????????????????????????????????????????????????????????????????????????????????????????????????????????????????????????????????????????????????????????????????????????????????????????????????????????????????????????????????????????????????????????????????????????????????????????????????????????????????????????????????????????????????????????????????????????????????????????????????????????????????????????????????????????????????????????????????????????????????????????????????????????????????????????????????????????????????????????????????????????????????????????????????????????????????????????????????????????????????????????????????????????????????????????????????????????????????????????????????????????????????????????????????????????????????????????????????????????????????????????????????????????????????????????????????????????????????????????????????????????????????????????????????????????????
	'A03_L1660_culture_L1408_Alaska'               ???????????????????????????????????????????????????????????????????????????????????tcc-ttttggtgtcagttgacttgaccggg-cgggtccaataccatccggattc-atcttg----------------------------cctttatggc-tt-ggggttctg-ccggatgtgaggggtggcgg-ttaacaca-cgtc-aagcaa-tcaactctgaagacagatctacta-gctggc-tttgctggctgtaggctgaataactata-gacaactctcaacaacggatatcttggctcccgtaacgatgaagaacgcag----------------------------------------------------------------------------------------cgaaatgcgatacgtagtgtgaattgcagaattccgtgaaccatcgaatctttgaacgcaaattgcgctcgaggcctcggccaagagcatgtctgcctcagcgtcggc--tactaccctcaaccaactttcctattgc-------------------------------------------------------------------------------------------------aggatagggaatgccggttggatatggccgtccgg-tctgcccttcggg-ttgccggtcag--ctgaaatacattcacgctgt-ggg-a-gctgctttc------------ctttc--gagggaaggcgagtttcgatttggtaggtgacctttgccggttacatgccttcgttgcccgctaagc-ttcccattatgcgttgtgcaggacgcc-ttttggctttcgacctgaggtcagg??????????????????????????????????????????????????????????????????????????????????????????????????????????????????????????????????????????????????????????????????????????????????????????????????????????????????????????????????????????????????????????????????????????????????????????????????????????????????????????????????????????????????????????????????????????????????????????????????????????????????????????????????????????????????????????????????????????????????????????????????????????????????????????????????????????????????????????????????????????????????????????????????????????????????????????????????????????????????????????????????????????????????????????????????????????????????????????????????????????????????????????????????????????????????????????????????????????????????????????????????????????????????????????????????????????????????????????????????????????????????????????????????????????????????????????????????????????????????????????????????????????????????????????????????????????????????????????????????????????????????????????????????????????????????????????????????????????????????????????????????????????????????????????????????????????????????????????
	'A03_L1668_culture_L1509_France'               ???????????????????????????????????????????????????????????????????????????????????tcc-ttttggtgtcagttgacttgaccggg-cgggtccaataccatccggattc-atcttg----------------------------cctttatggc-tt-ggggttctg-ccggatgtgaggggtggcgg-ttaacaca-cgtc-aagcaa-tcaactctgaagacagatctacta-gctggc-tttgctggctgtaggctgaataactata-gacaactctcaacaacggatatcttggctcccgtaacgatgaagaacgcag----------------------------------------------------------------------------------------cgaaatgcgatacgtagtgtgaattgcagaattccgtgaaccatcgaatctttgaacgcaaattgcgctcgaggcctcggccaagagcatgtctgcctcagcgtcggc--tactaccctcaaccaactttcctattgc-------------------------------------------------------------------------------------------------aggatagggaatgccggttggatatggccgtccgg-tctgcccttcggg-ttgccggtcag--ctgaaatacattcacgctgt-ggg-a-gctgctttc------------ctttc--gagggaaggcgagtttcgatttggtaggtgacctttgccggttacatgccttcgttgcccgctaagc-ttcccattatgcgttgtgcaggacgcc-ttttggctttcgacctgaggtcagg??????????????????????????????????????????????????????????????????????????????????????????????????????????????????????????????????????????????????????????????????????????????????????????????????????????????????????????????????????????????????????????????????????????????????????????????????????????????????????????????????????????????????????????????????????????????????????????????????????????????????????????????????????????????????????????????????????????????????????????????????????????????????????????????????????????????????????????????????????????????????????????????????????????????????????????????????????????????????????????????????????????????????????????????????????????????????????????????????????????????????????????????????????????????????????????????????????????????????????????????????????????????????????????????????????????????????????????????????????????????????????????????????????????????????????????????????????????????????????????????????????????????????????????????????????????????????????????????????????????????????????????????????????????????????????????????????????????????????????????????????????????????????????????????????????????????????????????
	'A03_ME_fulig_sweden_gotland_cort_3931'        ????????????????????????????????????????????????????????????????gcgtaagttaggggctggctcc-ttttggtgtcagttgacttgaccggg-cgggtccaataccatccggattc-atcttg----------------------------cctttatggc-tt-ggggttctg-ccggatgtgaggggtggcgg-ttaacaca-cgtc-aagcaa-tcaactctgaagacagatctacta-gctggc-tttgctggctgtaggctgaataactata-gacaactctcaacaacggatatcttggctcccgtaacgatgaagaacgcag----------------------------------------------------------------------------------------cgaaatgcgatacgtagtgtgaattgcagaattccgtgaaccatcgaatctttgaacgcaaattgcgctcgaggcctcggccaagagcatgtctgcctcagcgtcggc--tactaccctcaaccaactttcctatcgc-------------------------------------------------------------------------------------------------aggatagggaatgccggttggatatggccgtccgg-tctgcccttcggg-ttgccggtcag--ctgaaatacattcacgctgt-ggg-a-gctgctttc------------ctttc--gagggaaggcgagtttcgatttggtaggtgacctttgccggttacatgccttcgttgcccgctaagc-ttcccattatgcgttgtgcaggacgcc-ttttggctttcgacctgaggtcagg??????????????????????????????????????????????????????????????????????????ACTGTATGGACTGACGGTTTAACTAGTCTTGACCGTTACAAAGGTCGTTGTTATGATATTGAGCCTGTTGCTGGTGAAGAGAATCAATTTATTGCGTACGTAGCGTATCCTTTAGATCTTTTTGAAGAAGGTTCAGTAACAAACTTATTTACTTCTATTGTTGGTAACGTTTTTGGATTCAAAGCTCTTCGTGCATTACGTTTAGAAGATCTTCGTATCCCTCCTGCATATGTTAAAACATTCCAAGGACCTCCTCACGGAATTCAGGTAGAGCGTGATAAATTAAACAAATATGGTCGTTCTCTTTTAGGTTGTACAATTAAGCCTAAATTAGGTCTTTCTGCAAAAAACTACGGTCGTGCTGTTTATGAATGTTTACGTGGTGGTTTAGACTTTACTAAAGATGATGAAAACGTAAACTCTCAACCATTTATGCGTTGGAGAGACCGTTTCGCATTCGTTGCTGAAGCAATTTATAAATCTCAAGCAGAAACAGGTGAAATTAAAGGACATTATCTAAACGCTACTGCTGGTACTGTTGACGAAATGTTAAAACGTGCTGAATGTGCAAGAGATTTTGGTATGCCTATTGTTATGCATGACTACTTAACTGGTGGTTTTACTGCAAATACAACTTTAGCACATTACTGTCGTGATAATGGTTTATTACTTCACATTCACCGAGCAATGCACGCAGTTATTGACCGTCAACGTAACCACGGTATTCACTTCCGTGTATTAGCTAAAACTCTTCGTATGTCAGGTGGTGACCACCTTCACTCTGGTACT???????????????????????????????????????????????????????????????????????????????????????????????????????????????????????????????????????????????????????????????????????????????????????????????????????????????????????????????????????????????????????????????????????????????????????????????????????????????????????????
	'A03_ME_glabtula_morocco_laracj_cort_4085'     ????????????????????????????????????????????????????????????????gcgtaagttaggggctggctcc-ttttggtgtcagttgacttgaccggg-cgggtccaaaaccatccggattc-atcttg----------------------------cctttatggc-tt-ggggttctg-ccggatgtgaggggtggcgg-ttaacaca-cgtc-aagcaa-tcaactctgaagacagatctacta-gctggc-tttgctggctgtaggctgaataactata-gacaactctcaacaacggatatcttggctcccgtaacgatgaagaacgcag----------------------------------------------------------------------------------------cgaaatgcgatacgtagtgtgaattgcagaattccgtgaaccatcgaatctttgaacgcaaattgcgctcgaggcctcggccaagagcatgtctgcctcagcgtcggc--tactaccctcaaccaactttcctattgc-------------------------------------------------------------------------------------------------aggataggggatgccggttggatatggccgtccgg-tttgcccttcggg-ttgccggtcag--ctgaaatacattcacgctgt-ggg-a-gctgctttc------------ctttc--gagggaaggcgagtttcgatttggtaggtgacctttgccggttacatgccttcgttgcccgctaagc-ttcccattatgcgttgtgcaggacgcc-ttttggctttcgacctgaggtcagg?????????????????????????????????????????????????????????????????????????????????????????????????????????????????????????????????????????????????????????????????????????????GTAGCGTATCCTTTAGATCTTTTTGAAGAAGGTTCAGTAACAAACTTATTTACTTCTATTGTTGGTAACGTTTTTGGATTCAAAGCTCTTCGTGCATTACGTTTAGAAGATCTTCGTATTCCTCCTGCATATGTTAAAACATTCCAAGGACCTCCTCACGGAATTCAGGTAGAGCGTGATAAATTAAACAAATATGGTCGTTCTCTTTTAGGTTGTACAATTAAACCTAAATTAGGTCTTTCTGCAAAAAACTACGGTCGTGCTGTTTATGAATGTTTACGTGGTGGTTTAGACTTTACTAAAGATGATGAAAACGTAAACTCTCAACCATTTATGCGTTGGAGAGACCGTTTCGCATTCGTTGCTGAAGCAATTTATAAATCTCAAGCAGAAACAGGTGAAATTAAAGGACATTATCTAAACGCTACTGCTGGTACTGTTGACGAAATGTTAAAACGTGCTGAATGTGCAAGAGATTTTGGTATGCCTATTGTTATGCATGACTACTTAACTGGTGGTTTTACTGCAAATACAACTTTAGCACATTACTGTCGTGATAATGGTTTATTACTTCACATTCACCGAGCAATGCACGCAGTTATTGACCGTCAACGTAACCACGGTATTCACTTCCGTGTATTAGCTAAAACTCTTCGTATGTCAGGTGGTGACCACCTTCACTCTGGTACT???????????????????????????????????????????????????????????????????????????????????????????????????????????????????????????????????????????????????????????????????????????????????????????????????????????????????????????????????????????????????????????????????????????????????????????????????????????????????????????
	'A03_ME_glatula_canada_BC_cort_4685'           ????????????????????????????????????????????????????????????????gcgtaagttaggggctggctcc-ttttggtgtcagttgacttgaccggg-cgggtccaataccatccggattc-atcttg----------------------------cctttatggc-tt-ggggttctg-ccggatgtgaggggtggcgg-ttaacaca-cgtc-aagcaa-tcaactctgaagacagatctacta-gctggc-tttgctggctgtaggctgaataactaca-gacaactctcaacaacggatatcttggctcccgtaacgatgaagaacgcag----------------------------------------------------------------------------------------cgaaatgcgatacgtagtgtgaattgcagaattccgtgaaccatcgaatctttgaacgcaaattgcgctcgaggcctcggccaagagcatgtctgcctcagcgtcggc--tactaccctcaaccaactttcctatcgc-------------------------------------------------------------------------------------------------aggatagggaatgccggttggatatggccgtccgg-tctgcccttcggg-ttgccggtcag--ctgaaatacattcacgctgt-ggg-a-gctgctttc------------ctttc--gagggaaggcgagtttcgatttggtaggtgacctttgccggttacatgccttcgttgcccgctaagc-ttcccattatgcgttgtgcaggacgcc-ttttggctttcgacctgaggtcagg??????????????????????????????????????????????????????????????????????????ACTGTATGGACTGACGGTTTAACTAGTCTTGACCGTTACAAAGGTCGTTGTTATGATATTGAGCCTGTTGCTGGTGAAGAGAATCAATTTATTGCGTACGTAGCGTATCCTTTAGATCTTTTTGAAGAAGGTTCAGTAACAAACTTATTTACTTCTATTGTTGGTAACGTTTTTGGATTCAAAGCTCTTCGTGCATTACGTTTAGAAGATCTTCGTATCCCTCCTGCATATGTTAAAACATTCCAAGGACCTCCTCACGGAATTCAGGTAGAGCGTGATAAATTAAACAAATATGGTCGTTCTCTTTTAGGTTGTACAATTAAGCCTAAATTAGGTCTTTCTGCAAAAAACTACGGTCGTGCTGTTTATGAATGTTTACGTGGTGGTTTAGACTTTACTAAAGATGATGAAAACGTAAACTCTCAACCATTTATGCGTTGGAGAGACCGTTTCGCATTCGTTGCTGAAGCAATTTATAAATCTCAAGCAGAAACAGGTGAAATTAAAGGACATTATCTAAACGCTACTGCTGGTACTGTTGACGAAATGTTAAAACGTGCTGAATGTGCAAGAGATTTTGGTATGCCTATTGTTATGCATGACTACTTAACTGGTGGTTTTACTGCAAATACAACTTTAGCACATTACTGTCGTGATAATGGTTTATTACTTCACATTCACCGAGCAATGCACGCAGTTATTGACCGTCAACGTAACCACGGTATTCACTTCCGTGTATTAGCTAAAACTCTTCGTATGTCAGGTGGTGACCACCTTCACTCTGGTACT???????????????????????????????????????????????????????????????????????????????????????????????????????????????????????????????????????????????????????????????????????????????????????????????????????????????????????????????????????????????????????????????????????????????????????????????????????????????????????????
	'A03_ME_glatula_usa_MI_cort_5053'              ????????????????????????????????????????????????????????????????gcgtaagttaggggctggctcc-ttttggtgtcagttgacttgaccggg-cgggtccaaaaccatccggattc-attttg----------------------------cctttatggc-tt-ggggttctg-ccggatgtgaggggtggcgg-ttaacaca-cgtc-aagcaa-tcaactctgaagacagatctacta-gctggc-tttgctggctgtaggctgaataactata-gacaactctcaacaacggatatcttggctcccgtaacgatgaagaacgcag----------------------------------------------------------------------------------------cgaaatgcgatacgtagtgtgaattgcagaattccgtgaaccatcgaatctttgaacgcaaattgcgctcgaggcctcggccaagagcatgtctgcctcagcgtcggc--tactaccctcaaccaactttcctattgc-------------------------------------------------------------------------------------------------aggataggggatgccggttggatatggccgtccgg-tttgcccttcggg-ttgccggtcag--ctgaaatacattcacgctgt-ggg-a-gctgctttc------------ctttc--gagggaaggcgagtttcgatttggtaggtgacctttgccggttacatgccttcgttgcccgctaagc-ttcccattatgcgttgtgcaggacgcc-ttttggctttcgacctgaggtcagg??????????????????????????????????????????????????????????????????????????ACTGTATGGACTGACGGTTTAACTAGTCTTGACCGTTACAAAGGTCGTTGTTATGATATTGAGCCTGTTGCTGGTGAAGAGAATCAATTTATTGCGTACGTAGCGTATCCTTTAGATCTTTTTGAAGAAGGTTCAGTAACAAACTTATTTACTTCTATTGTTGGTAACGTTTTTGGATTCAAAGCTCTTCGTGCATTACGTTTAGAAGATCTTCGTATCCCTCCTGCATATGTTAAAACATTCCAAGGACCTCCTCACGGAATTCAGGTAGAGCGTGATAAATTAAACAAATATGGTCGTTCTCTTTTAGGTTGTACAATTAAGCCTAAATTAGGTCTTTCTGCAAAAAACTACGGTCGTGCTGTTTATGAATGTTTACGTGGTGGTTTAGACTTTACTAAAGATGATGAAAACGTAAACTCTCAACCATTTATGCGTTGGAGAGACCGTTTCGCATTCGTTGCTGAAGCAATTTATAAATCTCAAGCAGAAACAGGTGAAATTAAAGGACATTATCTAAACGCTACTGCTGGTACTGTTGACGAAATGTTAAAACGTGCTGAATGTGCAAGAGATTTTGGTATGCCTATTGTTATGCATGACTACTTAACTGGTGGTTTTACTGCAAATACAACTTTAGCACATTACTGTCGTGATAATGGTTTATTACTTCACATTCACCGAGCAATGCACGCAGTTATTGACCGTCAACGTAACCACGGTATTCACTTCCGTGTATTAGCTAAAACTCTTCGTATGTCAGGTGGTGACCACCTTCACTCTGGTACT???????????????????????????????????????????????????????????????????????????????????????????????????????????????????????????????????????????????????????????????????????????????????????????????????????????????????????????????????????????????????????????????????????????????????????????????????????????????????????????
	'A03_RH_maheui_spain_EXTRE_saxi_6771'          ????????????????????????????????????????????????????????????????gcgtaagttaggggctggctcc-ttttggtgtcagttgacttgaccggg-cgggtccaataccatccggattc-atcttg----------------------------cctttatggc-tt-ggggttctg-ccggatgtgaggggtggcgg-ttaacaca-cgtc-aagcaa-tcaactctgaagacagatctacta-gctggc-tttgctggctgtaggctgaataactata-gacaactctcaacaacggatatcttggctcccgtaacgatgaagaacgcag----------------------------------------------------------------------------------------cgaaatgcgatacgtagtgtgaattgcagaattccgtgaaccatcgaatctttgaacgcaaattgcgctcgaggcctcggccaagagcatgtctgcctcagcgtcggc--tactaccctcaaccaactttcctattgc-------------------------------------------------------------------------------------------------aggatagggaatgccggttggatatggccgtccgg-tctgcccttcggg-ttgccggtcag--ctgaaatacattcacgctgt-ggg-a-gctgctttc------------ctttc--gagggaaggcgagtttcgatttggtaggtgacctttgccggttacatgccttcgttgcccgctaagc-ttcccattatgcgttgtgcaggacgcc-ttttggctttcgacctgaggtcagg??????????????????????????????????????????????????????????????????????????ACTGTATGGACTGACGGTTTAACTAGTCTTGACCGTTACAAAGGTCGTTGTTATGATATTGAGCCTGTTGCTGGTGAAGAGAATCAATTTATTGCGTACGTAGCGTATCCTTTAGATCTTTTTGAAGAAGGTTCAGTAACAAACTTATTTACTTCTATTGTTGGTAACGTTTTTGGATTCAAAGCTCTTCGTGCATTACGTTTAGAAGATCTTCGTATCCCTCCTGCATATGTTAAAACATTCCAAGGACCTCCTCACGGAATTCAGGTAGAGCGTGATAAATTAAACAAATATGGTCGTTCTCTTTTAGGTTGTACAATTAAGCCTAAATTAGGTCTTTCTGCAAAAAACTACGGTCGTGCTGTTTATGAATGTTTACGTGGTGGTTTAGACTTTACTAAAGATGATGAAAACGTAAACTCTCAACCATTTATGCGTTGGAGAGACCGTTTCGCATTCGTTGCTGAAGCAATTTATAAATCTCAAGCAGAAACAGGTGAAATTAAAGGACATTATCTAAACGCTACTGCTGGTACTGTTGACGAAATGTTAAAACGTGCTGAATGTGCAAGAGATTTTGGTATGCCTATTGTTATGCATGACTACTTAACTGGTGGTTTTACTGCAAATACAACTTTAGCACATTACTGTCGTGATAATGGTTTATTACTTCACATTCACCGAGCAATGCACGCAGTTATTGACCGTCAACGTAACCACGGTATTCACTTCCGTGTATTAGCTAAAACTCTTCGTATGTCAGGTGGTGACCACCTTCACTCTGGTACT???????????????????????????????????????????????????????????????????????????????????????????????????????????????????????????????????????????????????????????????????????????????????????????????????????????????????????????????????????????????????????????????????????????????????????????????????????????????????????????
	'A04_9641'                                     ????????????????????????????????????????????????????????????????gcgcaggtcaggagttggctcc-ttttggggtcagttgacttgactggg-cgggtccaacaccagtcggattc-accttg----------------------------ctttttaagc-tt-ggggttctg-ccggctgtgaggggtggctgtt-aactca-cgtt-aagcaa-tcaattctgaaggcagatctattg-gctggc-tttgctggctatagactgattaaataca-gacaactctcaacaacggatatcttggctcccgtaacgatgaagaacgcag----------------------------------------------------------------------------------------cgaaatgcgatacgtagtgtgaattgcagaattccgtgaaccatcgaatctttgaacgcaaattgcgctcgaggcctcggccaagagcatgtctgcctcagcgtcggc--tactaccctcaactaagttccctatt---------------------------------------------------------------------------------------------------gtcataggggatgccggttggatctggctgtccgg-ttttcctttcagg-ttgccggtcag--ctgaaatacattcacgctct-ggg-g-gctgctttc------------ctttc--gaggaaaggcgggttccgatttggtaggtgacctttgccggttacatgccttcgtcgcccgctagga-ttcccagtatgcgttgtgcaggacgcc-ttttggctttcgacctgaggtcagg??????????????????????????????????????????????????????????????????????????????????????????????????????????????????????????????????????????????????????????????????????????????????????????????????????????????????????????????????????????????????????????????????????????????????????????????????????????????????????????????????????????????????????????????????????????????????????????????????????????????????????????????????????????????????????????????????????????????????????????????????????????????????????????????????????????????????????????????????????????????????????????????????????????????????????????????????????????????????????????????????????????????????????????????????????????????????????????????????????????????????????????????????????????????????????????????????????????????????????????????????????????????????????????????????????????????????????????????????????????????????????????????????????????????????????????????????????????????????????????????????????????????????????????????????????????????????????????????????????????????????????????????????????????????????????????????????????????????????????????????????????????????????????????????????????????????????????????
	'A04_9650'                                     ????????????????????????????????????????????????????????????????gcgtaagtcaggggctggctcc-ttttggtgtcagtcgacttgactggg-cgggtccaataccagccggattc-accttg----------------------------ccttctaggc-tt-ggggttctg-ccggctgtgaggggtggctgttcaactca-catt-aagcaa-tcaattctgaaggcagatctattg-gctggc-tctgctggctatagactgattaaataca-gacaactctcaacaacggatatcttggctcccgtaacgatgaagaacgcag----------------------------------------------------------------------------------------cgaaatgcgatacgtagtgtgaattgcagaattccgtgaaccatcgaatctttgaacgcaaattgcgctcgaggcctcggccaagagcatgtctgcctcagcgtcggc--tactaccctcaactaagtttcctatt---------------------------------------------------------------------------------------------------atcataggggatgccggttggatctggctgtccgg-ttttcctttcagg-ttgccggtcag--ctgaaatacattcacgctct-ggg-g-gctgctttc------------ctttc--gaggaaaggctggttccgatttggtaggtgacctttgccggttacatgccttcgttgcccgctaaga-ctcccagtacgcgtagtgcaggacgcc-ttttggctttcgacctgaggtcagg??????????????????????????????????????????????????????????????????????????????????????????????????????????????????????????????????????????????????????????????????????????????????????????????????????????????????????????????????????????????????????????????????????????????????????????????????????????????????????????????????????????????????????????????????????????????????????????????????????????????????????????????????????????????????????????????????????????????????????????????????????????????????????????????????????????????????????????????????????????????????????????????????????????????????????????????????????????????????????????????????????????????????????????????????????????????????????????????????????????????????????????????????????????????????????????????????????????????????????????????????????????????????????????????????????????????????????????????????????????????????????????????????????????????????????????????????????????????????????????????????????????????????????????????????????????????????????????????????????????????????????????????????????????????????????????????????????????????????????????????????????????????????????????????????????????????????????????
	'A04_A10_9649'                                 ????????????????????????????????????????????????????????????????gcgtaggtcaggggttggctcc-ttttggtgtcagttcacttgactggg-cgggtccaacaccagccggattc-accttg----------------------------ccttctaggc-tt-ggggttctg-ccggctgtgaggggtggctgtttaactca-catt-aagcaa-tcaattctgaaggcagatctactg-gctggc-tttgttggctatagactgattaaataca-gacaactctcaacaacggatatcttggctcccgtaacgatgaagaacgcag----------------------------------------------------------------------------------------cgaaatgcgatacgtagtgtgaattgcagaattccgtgaaccatcgaatctttgaacgcaaattgcgctcgaggcctcggccaagagcatgtctgcctcagcgtcggc--tactaccctcaactaagtttcctatt---------------------------------------------------------------------------------------------------actata-gggatgccggttggatctggctgtccgg-ctttcctttcagg-ttgccggtcag--ctgaaatacattcatgctct-ggg-g-gctgctttc------------ctttc--gaggaaaggcgggttccgatttggtaggtgacctttgccggttacatgccttcgttgcccgctaaga-ctcccagtaagcgttgtgcaggacgcc-ttttggctttcgacctgaggtcagg??????????????????????????????????????????????????????????????????????????????????????????????????????????????????????????????????????????????????????????????????????????????????????????????????????????????????????????????????????????????????????????????????????????????????????????????????????????????????????????????????????????????????????????????????????????????????????????????????????????????????????????????????????????????????????????????????????????????????????????????????????????????????????????????????????????????????????????????????????????????????????????????????????????????????????????????????????????????????????????????????????????????????????????????????????????????????????????????????????????????????????????????????????????????????????????????????????????????????????????????????????????????????????????????????????????????????????????????????????????????????????????????????????????????????????????????????????????????????????????????????????????????????????????????????????????????????????????????????????????????????????????????????????????????????????????????????????????????????????????????????????????????????????????????????????????????????????????
	'A04_A10_9669'                                 ????????????????????????????????????????????????????????????????gcgtaggtcaggggttggctcc-ttttggtgtcagttcacttgactggg-cgggtccaacaccagccggattc-accttg----------------------------ccttctaggc-tt-ggggttctg-ctggctgtgaggggtggctgtttaactca-catt-aagcaa-tcaattctgaaggcagatctactg-gctggc-tttgttggctatagactgattaaataca-gacaactctcaacaacggatatcttggctcccgtaacgatgaagaacgcag----------------------------------------------------------------------------------------cgaaatgcgatacgtagtgtgaattgcagaattccgtgaaccatcgaatctttgaacgcaaattgcgctcgaggcctcggccaagagcatgtctgcctcagcgtcggc--tactaccctcaactaagtttcctatt---------------------------------------------------------------------------------------------------actata-gggatgccggttggatctggctgtccgg-ctttcctttcagg-ttgccggtcag--ctgaaatacattcatgctct-ggg-g-gctgctttc------------ctttc--gaggaaaggcgggttccgatttggtaggtgacctttgccggttacatgccttcgttgcccgctaaga-ctcccagtaagcgttgtgcaggacgcc-ttttggctttcgacctgaggtcagg??????????????????????????????????????????????????????????????????????????????????????????????????????????????????????????????????????????????????????????????????????????????????????????????????????????????????????????????????????????????????????????????????????????????????????????????????????????????????????????????????????????????????????????????????????????????????????????????????????????????????????????????????????????????????????????????????????????????????????????????????????????????????????????????????????????????????????????????????????????????????????????????????????????????????????????????????????????????????????????????????????????????????????????????????????????????????????????????????????????????????????????????????????????????????????????????????????????????????????????????????????????????????????????????????????????????????????????????????????????????????????????????????????????????????????????????????????????????????????????????????????????????????????????????????????????????????????????????????????????????????????????????????????????????????????????????????????????????????????????????????????????????????????????????????????????????????????????
	'A04_A10_DQ166603_TrebouxiaSp3_LecRupicola'    ????????????????????????????????????????????????????????????????gcgtaggtcaggggttggctcc-ttttggtgtcagttcacttgactggg-cgggtccaacaccagccggattc-accttg----------------------------ccttctaggc-tt-ggggttctg-ccggctgtgaggggtggctgtttaactca-catt-aagcaa-tcaattctgaaggcagatctactg-gctggc-tttgttggctatagactgattaaataca-gacaactctcaacaacggatatcttggctcccgtaacgatgaagaacgcag----------------------------------------------------------------------------------------cgaaatgcgatacgtagtgtgaattgcagaattccgtgaaccatcgaatctttgaacgcaaattgcgctcgaggcctcggccaagagcatgtctgcctcagcgtcggc--tactaccctcaactaagtttcctatg---------------------------------------------------------------------------------------------------actata-gggatgccggttggatctggctgtccgg-ctttcctttcagg-ttgccggtcag--ctgaaatacattcacgctct-ggg-g-gctgctttc------------ctttc--gaggaaaggcgggttccgatttggtaggtgacctttgccggttacatgccttcgttgcccgctaaga-ctcccagtaagcgttgtgcaggacgcc-ttttggctttcgacctgaggtcagg??????????????????????????????????????????????????????????????????????????????????????????????????????????????????????????????????????????????????????????????????????????????????????????????????????????????????????????????????????????????????????????????????????????????????????????????????????????????????????????????????????????????????????????????????????????????????????????????????????????????????????????????????????????????????????????????????????????????????????????????????????????????????????????????????????????????????????????????????????????????????????????????????????????????????????????????????????????????????????????????????????????????????????????????????????????????????????????????????????????????????????????????????????????????????????????????????????????????????????????????????????????????????????????????????????????????????????????????????????????????????????????????????????????????????????????????????????????????????????????????????????????????????????????????????????????????????????????????????????????????????????????????????????????????????????????????????????????????????????????????????????????????????????????????????????????????????????????
	'A04_A10_L1386_culture_of_L1154'               ????????????????????????????????????????????????????????????????gcgtaggtcaggggttggctcc-ttttggtgtcagttcacttgactggg-cgggtccaacaccagccggattc-accttg----------------------------ccttctaggc-tt-ggggttctg-ccggctgtgaggggtggctgtttaactca-catt-aagcaa-tcaattctgaaggcagatctactg-gctggc-tttgttggctatagactgattaaataca-gacaactctcaacaacggatatcttggctcccgtaacgatgaagaacgcag----------------------------------------------------------------------------------------cgaaatgcgatacgtagtgtgaattgcagaattccgtgaaccatcgaatctttgaacgcaaattgcgctcgaggcctcggccaagagcatgtctgcctcagcgtcggc--tactaccctcaactaagtttcctatt---------------------------------------------------------------------------------------------------actata-gggatgccggttggatctggctgtccgg-ctttcctttcagg-ttgccggtcag--ctgaaatacattcacgctct-ggg-g-gctgctttc------------ctttc--gaggaaaggcgggttccgatttggtaggtgacctttgccggttacatgccttcgttgcccgctaaga-ctcccagtaagcgttgtgcaggacgcc-ttttggctttcgacctgaggtcagg??????????????????????????????????????????????????????????????????????????????????????????????????????????????????????????????????????????????????????????????????????????????????????????????????????????????????????????????????????????????????????????????????????????????????????????????????????????????????????????????????????????????????????????????????????????????????????????????????????????????????????????????????????????????????????????????????????????????????????????????????????????????????????????????????????????????????????????????????????????????????????????????????????????????????????????????????????????????????????????????????????????????????????????????????????????????????????????????????????????????????????????????????????????????????????????????????????????????????????????????????????????????????????????????????????????????????????????????????????????????????????????????????????????????????????????????????????????????????????????????????????????????????????????????????????????????????????????????????????????????????????????????????????????????????????????????????????????????????????????????????????????????????????????????????????????????????????????
	'A04_A10_L1535_culture_L1184_Spain'            ????????????????????????????????????????????????????????????????gcgtaggtcaggggttgactcc-ttttggtgtcagttcacttgactggg-cgggtccaacaccagccggattc-accttg----------------------------ccttctaggc-tt-ggggttctg-ccggctgtgaggggtggctgtttaactca-catt-aagcaa-tcaattctgaaggcagatctactg-gctggc-tttgttggctatagactgattaaataca-gacaactctcaacaacggatatcttggctcccgtaacgatgaagaacgcag----------------------------------------------------------------------------------------cgaaatgcgatacgtagtgtgaattgcagaattccgtgaaccatcgaatctttgaacgcaaattgcgctcgaggcctcggccaagagcatgtctgcctcagcgtcggc--tactaccctcaactaagtttcctatt---------------------------------------------------------------------------------------------------actata-gggatgccggttggatctggctgtccgg-ctttcctttcagg-ttgccggtcag--ctgaaatacattcacgctct-ggg-g-gctgctttc------------ctttc--gaggaaaggcgggttccgatttggtaggtgacctttgccggttacatgccttcgttgcccgctaaga-ctcccagtaagcgttgtgcaggacgcc-ttttggctttcgacctgaggtcagg?????????????????????????????????????????????????????????????????????????????????????????????????????????????????????????????????????????????????????????????????????????????????????????????????????????????????????????????????????????????GT-ACGTTTTTGGATTCAAAGCTCTTCGTGCATTACGTTTAGAAGATCTTCGTATCCCTCCTGCATATGTTAAAACATTCCAAGGACCTCCTCACGGAATTCAGGTAGAGCGTGATAAATTAAACAAATACGGTCGTTCTCTTTTAGGTTGTACTATTAAACCTAAATTAGGTCTTTCTGCAAAAAACTACGGTCGTGCTGTTTATGAATGTTTACGTGGTGGTTTAGATTTTACTAAAGATGATGAAAACGTAAACTCTCAACCATTTATGCGTTGGAGAGACCGTTTCGCATTCTTTGCGGAAGCAATTTATAAATCTCAAGCAAAAACAGGTGAAATTAAAGGACATTATCTAAACCCTACTGCTGGTACTGTTGAAGAAATGTTAAAACGTGCTGAATGTGCAAGAGACTTTGGTATGCCTATTGTTAT????????????????????????????????????????????????????????????????????????????????????????????????????????????????????????????????????????????????????????????????????????????????????????????????????????????????????????????????????????????????????????????????????????????????????????????????????????????????????????????????????????????????????????????????????????????????????????????????????????????????????????????????????????????????????????????????????????????????????????????????????????????????????????????
	'A04_A10_L1541_culture_L1389_Alaska'           ???????????????????????????????????????????????????????????????????????????????????tcc-ttttggtgtcagttcacttgactggg-cgggtccaacaccagccggattc-accttg----------------------------ccttctaggc-tt-ggggttctg-ccggctgtgaggggtggctgtttaactca-catt-aagcaa-tcaattctgaaggcagatctactg-gctggc-tttgttggctatagactgattaaataca-gacaactctcaacaacggatatcttggctcccgtaacgatgaagaacgcag----------------------------------------------------------------------------------------cgaaatgcgatacgtagtgtgaattgcagaattccgtgaaccatcgaatctttgaacgcaaattgcgctcgaggcctcggccaagagcatgtctgcctcagcgtcggc--tactaccctcaactaagtttcctatt---------------------------------------------------------------------------------------------------actata-gggatgccggttggatctggctgtccgg-ctttcctttcagg-ttgccggtcag--ctgaaatacattcacgctct-ggg-g-gctgctttc------------ctttc--gaggaaaggcgggttccgatttggtaggtgacctttgccggttacatgccttcgttgcccgctaaga-ctcccagtaagcgttgtgcaggacgcc-ttttggctttcgacctgaggtcagg??????????????????????????????????????????????????????????????????????????????????????????????????????????????????????????????????????????????????????????????????????????????????????????????????????????????????????????????????????????????????????????????????????????????????????????????????????????????????????????????????????????????????????????????????????????????????????????????????????????????????????????????????????????????????????????????????????????????????????????????????????????????????????????????????????????????????????????????????????????????????????????????????????????????????????????????????????????????????????????????????????????????????????????????????????????????????????????????????????????????????????????????????????????????????????????????????????????????????????????????????????????????????????????????????????????????????????????????????????????????????????????????????????????????????????????????????????????????????????????????????????????????????????????????????????????????????????????????????????????????????????????????????????????????????????????????????????????????????????????????????????????????????????????????????????????????????????????
	'A04_A10_L1669_culture_L1154dark'              ????????????????????????????????????????????????????????????????????????????????gactcc-ttttggtgtcagttcacttgactggg-cgggtccaacaccagccggattc-accttg----------------------------ccttctaggc-tt-ggggttctg-ccggctgtgaggggtggctgtttaactca-catt-aagcaa-tcaattctgaaggcagatctactg-gctggc-tttgttggctatagactgattaaataca-gacaactctcaacaacggatatcttggctcccgtaacgatgaagaacgcag----------------------------------------------------------------------------------------cgaaatgcgatacgtagtgtgaattgcagaattccgtgaaccatcgaatctttgaacgcaaattgcgctcgaggcctcggccaagagcatgtctgcctcagcgtcggc--tactaccctcaactaagtttcctatt---------------------------------------------------------------------------------------------------actata-gggatgccggttggatctggctgtccgg-ctttcctttcagg-ttgccggtcag--ctgaaatacattcacgctct-ggg-g-gctgctttc------------ctttc--gaggaaaggcgggttccgatttggtaggtgacctttgccggttacatgccttcgttgcccgctaaga-ctcccagtaagcgttgtgcaggacgcc-ttttggctttcgacctgaggtcagg??????????????????????????????????????????????????????????????????????????????????????????????????????????????????????????????????????????????????????????????????????????????????????????????????????????????????????????????????????????????????????????????????????????????????????????????????????????????????????????????????????????????????????????????????????????????????????????????????????????????????????????????????????????????????????????????????????????????????????????????????????????????????????????????????????????????????????????????????????????????????????????????????????????????????????????????????????????????????????????????????????????????????????????????????????????????????????????????????????????????????????????????????????????????????????????????????????????????????????????????????????????????????????????????????????????????????????????????????????????????????????????????????????????????????????????????????????????????????????????????????????????????????????????????????????????????????????????????????????????????????????????????????????????????????????????????????????????????????????????????????????????????????????????????????????????????????????????
	'A04_A10_MO_disjuncta_canada_BC_saxi_4669'     ????????????????????????????????????????????????????????????????gcgtaggtcaggggttggctcc-ttttggtgtcagttcacttgactggg-cgggtccaacaccagccggattc-accttg----------------------------ccttctaggc-tt-ggggttctg-ccggctgtgaggggtggctgtttatctca-catt-aagcaa-tcaattctgaaggcagatctactg-gctggc-tttgttggctatagactgattaaataca-gacaactctcaacaacggatatcttggctcccgtaacgatgaagaacgcag----------------------------------------------------------------------------------------cgaaatgcgatacgtagtgtgaattgcagaattccgtgaaccatcgaatctttgaacgcaaattgcgctcgaggcctcggccaagagcatgtctgcctcagcgtcggc--tactaccctcaactaagtttcctatt---------------------------------------------------------------------------------------------------actata-gggatgccggttggatctggctgtccgg-ctttcctttcagg-ttgccggtcag--ctgaaatacattcacgctct-ggg-g-gctgctttc------------ctttc--gaggaaaggcgggttccgatttggtaggtgacctttgccggttacatgccttcgttgcccgctaaga-ctcccagtaagcgttgtgcaggacgcc-ttttggctttcgacctgaggtcagg??????????????????????????????????????????????????????????????????????????ACTGTATGGACTGACGGTCTAACTAGTCTTGACCGTTACAAAGGGCGTTGTTATGATATTGAGCCAGTTGCTGGTGAAGAGAATCAATTTATTGCGTACGTAGCGTATCCTTTAGATCTTTTTGAAGAAGGTTCAGTAACAAACTTATTTACTTCTATTGTTGGTAACGTTTTTGGATTCAAAGCTCTTCGTGCATTACGTTTAGAAGATCTTCGTATCCCTCCTGCATATGTTAAAACATTCCAAGGACCTCCTCACGGAATTCAGGTAGAGCGTGATAAATTAAACAAATACGGTCGTTCTCTTTTAGGTTGTACTATTAAACCTAAATTAGGTCTTTCTGCAAAAAACTACGGTCGTGCTGTTTATGAATGTTTACGTGGTGGTTTAGATTTTACTAAAGATGATGAAAACGTAAACTCTCAACCATTTATGCGTTGGAGAGACCGTTTCGCATTCGTTGCGGAAGCAATTTATAAATCTCAAGCAGAAACAGGTGAAATTAAAGGACATTATCTAAACGCTACTGCTGGTACTGTTGAAGAAATGTTAAAACGTGCTGAATGTGCAAGAGACTTTGGTATGCCTATTGTTATGCATGACTACTTAACTGGTGGTTTTACTGCAAATACAACTTTAGCACATTACTGTCGTGATAATGGTTTATTACTACACATTCACCGAGCAATGCACGCAGTTATTGACCGTCAACGTAACCACGGTATCCACTTCCGTGTATTAGCTAAAACTCTTCGTATGTCAGGTGGTGACCACCTTCACTCTGGTACA???????????????????????????????????????????????????????????????????????????????????????????????????????????????????????????????????????????????????????????????????????????????????????????????????????????????????????????????????????????????????????????????????????????????????????????????????????????????????????????
	'A04_A10_XA_cuF1_usa_CA_saxi_575'              ????????????????????????????????????????????????????????????????gcgtaggtcaggggttggctcc-ttttggtgtcagttcacttgactggg-cgggtccaacaccagccggattc-accttg----------------------------ccttctaggc-tt-ggggttctg-ccggctgtgaggggtggctgtttaactca-catt-aagcaa-tcaattctgaaggcagatctactg-gctggc-tttgttggctatagactgattaaataca-gacaactctcaacaacggatatcttggctcccgtaacgatgaagaacgcag----------------------------------------------------------------------------------------cgaaatgcgatacgtagtgtgaattgcagaattccgtgaaccatcgaatctttgaacgcaaattgcgctcgaggcctcggccaagagcatgtctgcctcagcgtcggc--tactaccctcaactaagtttcctatg---------------------------------------------------------------------------------------------------actata-gggatgccggttggatctggctgtccgg-ctttcctttcagg-ttgccggtcag--ctgaaatacattcacgctct-ggg-g-gctgctttc------------ctttc--gaggaaaggcgggttccgatttggtaggtgacctttgccggttacatgccttcgttgcccgctaaga-ctcccagtaagcgttgtgcaggacgcc-ttttggctttcgacctgaggtcagg??????????????????????????????????????????????????????????????????????????ACTGTATGGACTGACGGTCTAACTAGTCTTGACCGTTACAAAGGGCGTTGTTATGATATTGAGCCAGTTGCTGGTGAAGAGAATCAATTTATTGCGTACGTAGCGTATCCTTTAGATCTTTTTGAAGAAGGTTCAGTAACAAACTTATTTACTTCTATTGTTGGTAACGTTTTTGGATTCAAAGCTCTTCGTGCATTACGTTTAGAAGATCTTCGTATCCCTCCTGCATATGTTAAAACATTCCAAGGACCTCCTCACGGAATTCAGGTAGAGCGTGATAAATTAAACAAATACGGTCGTTCTCTTTTAGGTTGTACTATTAAACCTAAATTAGGTCTTTCTGCAAAAAACTACGGTCGTGCTGTTTATGAATGTTTACGTGGTGGTTTAGATTTTACTAAAGATGATGAAAACGTAAACTCTCAACCATTTATGCGTTGGAGAGACCGTTTCGCATTCGTTGCGGAAGCAATTTATAAATCTCAAGCAGAAACAGGTGAAATTAAAGGACATTATCTAAACGCTACTGCTGGTACTGTTGAAGAAATGTTAAAACGTGCTGAATGTGCAAGAGACTTTGGTATGCCTATTGTTATGCATGACTACTTAACTGGTGGTTTTACTGCAAATACAACTTTAGCACATTACTGTCGTGATAATGGTTTATTACTACACATTCACCGAGCAATGCACGCAGTTATTGACCGTCAACGTAACCACGGTATCCACTTCCGTGTATTAGCTAAAACTCTTCGTATGTCAGGTGGTGACCACCTTCACTCTGGTACT???????????????????????????????????????????????????????????????????????????????????????????????????????????????????????????????????????????????????????????????????????????????????????????????????????????????????????????????????????????????????????????????????????????????????????????????????????????????????????????
	'A04_A10_XA_meA2_usa_CA_saxi_1028'             ????????????????????????????????????????????????????????????????gcgtaggtcaggggttggctcc-ttttggtgtcagttcacttgactggg-cgggtccaacaccagccggattc-accttg----------------------------ccttctaggc-tt-ggggttctg-ccggctgtgaggggtggctgtttaactca-catt-aagcaa-tcaattctgaaggcagatctactg-gctggc-tttgttggctatagactgattaaataca-gacaactctcaacaacggatatcttggctcccgtaacgatgaagaacgcag----------------------------------------------------------------------------------------cgaaatgcgatacgtagtgtgaattgcagaattccgtgaaccatcgaatctttgaacgcaaattgcgctcgaggcctcggccaagagcatgtctgcctcagcgtcggc--tactaccctcaactaagtttcctatt---------------------------------------------------------------------------------------------------actata-gggatgccggttggatctggctgtccgg-ctttcctttcagg-ttgccggtcag--ctgaaatacattcacgctct-ggg-g-gctgctttc------------ctttc--gaggaaaggcgggttccgatttggtaggtgacctttgccggttacatgccttcgttgcccgctaaga-ctcccagtaagcgttgtgcaggacgcc-ttttggctttcgacctgaggtcagg??????????????????????????????????????????????????????????????????????????ACTGTATGGACTGACGGTCTAACTAGTCTTGACCGTTACAAAGGGCGTTGTTATGATATTGAGCCAGTTGCTGGTGAAGAGAATCAATTTATTGCGTACGTAGCGTATCCTTTAGATCTTTTTGAAGAAGGTTCAGTAACAAACTTATTTACTTCTATTGTTGGTAACGTTTTTGGATTCAAAGCTCTTCGTGCATTACGTTTAGAAGATCTTCGTATCCCTCCTGCATATGTTAAAACATTCCAAGGACCTCCTCACGGAATTCAGGTAGAGCGTGATAAATTAAACAAATACGGTCGTTCTCTTTTAGGTTGTACTATTAAACCTAAATTAGGTCTTTCTGCAAAAAACTACGGTCGTGCTGTTTATGAATGTTTACGTGGTGGTTTAGATTTTACTAAAGATGATGAAAACGTAAACTCTCAACCATTTATGCGTTGGAGAGACCGTTTCGCATTCGTTGCGGAAGCAATTTATAAATCTCAAGCAGAAACAGGTGAAATTAAAGGACATTATCTAAACGCTACTGCTGGTACTGTTGAAGAAATGTTAAAACGTGCTGAATGTGCAAGAGACTTTGGTATGCCTATTGTTATGCATGACTACTTAACTGGTGGTTTTACTGCAAATACAACTTTAGCACATTACTGTCGTGATAATGGTTTATTACTACACATTCACCGAGCAATGCACGCAGTTATTGACCGTCAACGTAACCACGGTATCCACTTCCGTGTATTAGCTAAAACTCTTCGTATGTCAGGTGGTGACCACCTTCACTCTGGTACA???????????????????????????????????????????????????????????????????????????????????????????????????????????????????????????????????????????????????????????????????????????????????????????????????????????????????????????????????????????????????????????????????????????????????????????????????????????????????????????
	'A04_A10_XA_plF2_usa_CA_saxi_576'              ????????????????????????????????????????????????????????????????gcgtaggtcaggggttggctcc-ttttggtgtcagttcacttgactggg-cgggtccaacaccagccggattc-accttg----------------------------ccttctaggc-tt-ggggttctg-ccggctgtgaggggtggctgtttaactca-catt-aagcaa-tcaattctgaaggcagatctactg-gctggc-tttgttggctatagactgattaaataca-gacaactctcaacaacggatatcttggctcccgtaacgatgaagaacgcag----------------------------------------------------------------------------------------cgaaatgcgatacgtagtgtgaattgcagaattccgtgaaccatcgaatctttgaacgcaaattgcgctcgaggcctcggccaagagcatgtctgcctcagcgtcggc--tactaccctcaactaagtttcctatg---------------------------------------------------------------------------------------------------actata-gggatgccggttggatctggctgtccgg-ctttcctttcagg-ttgccggtcag--ctgaaatacattcacgctct-ggg-g-gctgctttc------------ctttc--gaggaaaggcgggttccgatttggtaggtgacctttgccggttacatgccttcgttgcccgctaaga-ctcccagtaagcgttgtgcaggacgcc-ttttggctttcgacctgaggtcagg??????????????????????????????????????????????????????????????????????????ACTGTATGGACTGACGGTCTAACTAGTCTTGACCGTTACAAAGGGCGTTGTTATGATATTGAGCCAGTTGCTGGTGAAGAGAATCAATTTATTGCGTACGTAGCGTATCCTTTAGATCTTTTTGAAGAAGGTTCAGTAACAAACTTATTTACTTCTATTGTTGGTAACGTTTTTGGATTCAAAGCTCTTCGTGCATTACGTTTAGAAGATCTTCGTATCCCTCCTGCATATGTTAAAACATTCCAAGGACCTCCTCACGGAATTCAGGTAGAGCGTGATAAATTAAACAAATACGGTCGTTCTCTTTTAGGTTGTACTATTAAACCTAAATTAGGTCTTTCTGCAAAAAACTACGGTCGTGCTGTTTATGAATGTTTACGTGGTGGTTTAGATTTTACTAAAGATGATGAAAACGTAAACTCTCAACCATTTATGCGTTGGAGAGACCGTTTCGCATTCGTTGCGGAAGCAATTTATAAATCTCAAGCAGAAACAGGTGAAATTAAAGGACATTATCTAAACGCTACTGCTGGTACTGTTGAAGAAATGTTAAAACGTGCTGAATGTGCAAGAGACTTTGGTATGCCTATTGTTATGCATGACTACTTAACTGGTGGTTTTACTGCAAATACAACTTTAGCACATTACTGTCGTGATAATGGTTTATTACTACACATTCACCGAGCAATGCACGCAGTTATTGACCGTCAACGTAACCACGGTATCCACTTCCGTGTATTAGCTAAAACTCTTCGTATGTCAGGTGGTGACCACCTTCACTCTGGTGCT???????????????????????????????????????????????????????????????????????????????????????????????????????????????????????????????????????????????????????????????????????????????????????????????????????????????????????????????????????????????????????????????????????????????????????????????????????????????????????????
	'A04_A10_XA_stenoBM_canada_BC_saxi_940'        ????????????????????????????????????????????????????????????????gcgtaggtcaggggttggctcc-ttttggtgtcagttcacttgactggg-cgggtccaacaccagccggattc-accttg----------------------------ccttctaggc-tt-ggggttctg-ccggctgtgaggggtggctgtttaactca-catt-aagcaa-tcaattctgaaggcagatctactg-gctggc-tttgttggctatagactgattaaataca-gacaactctcaacaacggatatcttggctcccgtaacgatgaagaacgcag----------------------------------------------------------------------------------------cgaaatgcgatacgtagtgtgaattgcagaattccgtgaaccatcgaatctttgaacgcaaattgcgctcgaggcctcggccaagagcatgtctgcctcagcgtcggc--tactaccctcaactaagtttcctatt---------------------------------------------------------------------------------------------------actata-gggatgccggttggatctggctgtccgg-ctttcctttcagg-ttgccggtcag--ctgaaatacattcacgctct-ggg-g-gctgctttc------------ctttc--gaggaaaggcgggttccgatttggtaggtgacctttgccggttacatgccttcgttgcccgctaaga-ctcccagtaagcgttgtgcaggacgcc-ttttggctttcgacctgaggtcagg??????????????????????????????????????????????????????????????????????????????????????????????????????????????????????????????????????????????????????????????????????????????????????????????????????????????????????????????????????????????????????????????????????????????????????????????????????????????????????????????????????????????????????????????????????????????????????????????????????????????????????????????????????????????????????????????????????????????????????????????????????????????????????????????????????????????????????????????????????????????????????????????????????????????????????????????????????????????????????????????????????????????????????????????????????????????????????????????????????????????????????????????????????????????????????????????????????????????????????????????????????????????????????????????????????????????????????????????????????????????????????????????????????????????????????????????????????????????????????????????????????????????????????????????????????????????????????????????????????????????????????????????????????????????????????????????????????????????????????????????????????????????????????????????????????????????????????????
	'A04_DQ166595_TrebouxiaSp3_LecRupicola'        ????????????????????????????????????????????????????????????????gcgtaagtcaggggctggctcc-ttttggtgtcagtcgacttgactggg-cgggtccaataccagccggattc-agcttg----------------------------ccttgtaggc-tt-ggggttctg-ccggctgtgaggggtggctgttcaactca-catt-aagcaa-tcaattctgaaggcagatctattg-gctggc-tctgctggctatagtctgattaaataca-gacaactctcaacaacggatatcttggctcccgtaacgatgaagaacgcag----------------------------------------------------------------------------------------cgaaatgcgatacgtagtgtgaattgca-aattccgtgaaccatcgaatctttgaacgcaaattgcgctcgaggcctcggccaagagcatgtctgcctcagcgtcggc--tactaccctcaactaactttcctatt---------------------------------------------------------------------------------------------------ttcataggggatgccggttggatctggctgtccgg-ttttcctttcagg-ttgccggtcag--ctgaaatacattcacgctct-ggg-a-gctgctttc------------ctttc--gaggaaaggctggttccgatttggtaggtgacctttgccggttacatgccttcgttgcccgctaag--tccccagtacgcgtagtgcaggacgcc-ttttggc-ttcgacctgaggtcagg??????????????????????????????????????????????????????????????????????????????????????????????????????????????????????????????????????????????????????????????????????????????????????????????????????????????????????????????????????????????????????????????????????????????????????????????????????????????????????????????????????????????????????????????????????????????????????????????????????????????????????????????????????????????????????????????????????????????????????????????????????????????????????????????????????????????????????????????????????????????????????????????????????????????????????????????????????????????????????????????????????????????????????????????????????????????????????????????????????????????????????????????????????????????????????????????????????????????????????????????????????????????????????????????????????????????????????????????????????????????????????????????????????????????????????????????????????????????????????????????????????????????????????????????????????????????????????????????????????????????????????????????????????????????????????????????????????????????????????????????????????????????????????????????????????????????????????????
	'A04_DQ166611_TrebouxiaSp3_LecRupicola'        ????????????????????????????????????????????????????????????????gcgtaagtcaggggctggctcc-ttttggtgtcagtcgacttgactggg-cgggtccaacaccagccggattc-accttg----------------------------ccttgtaggc-tt-ggggttctg-ccggctgtgaggggtggctgttcaactca-catt-aagcaa-tcaattctgaaggcagatctattg-gctggc-tctgctggctatagtctgattaaataca-gacaactctcaacaacggatatcttggctcccgtaacgatgaagaacgcag----------------------------------------------------------------------------------------cgaaatgcgatacgtagtgtgaattgcagaattccgtgaaccatcgaatctttgaacgcaaattgcgctcgaggcctcggccaagagcatgtctgcctcagcgtcggc--tactaccctcaactaagtttcctatt---------------------------------------------------------------------------------------------------atcataggggatgccggttggatctggctgtccgg-ttttcctttcagg-ttgccggtcag--ctgaaatacattcacgctct-ggg-a-gctgctttc------------ctttc--gaggaaaggctggttccgatttggtaggtgacctttgccggttacatgccttcgttgcccgctaag--tccccagtacgcgtagtgcaggacgcc-ttttggctttcgacctgaggtcagg??????????????????????????????????????????????????????????????????????????????????????????????????????????????????????????????????????????????????????????????????????????????????????????????????????????????????????????????????????????????????????????????????????????????????????????????????????????????????????????????????????????????????????????????????????????????????????????????????????????????????????????????????????????????????????????????????????????????????????????????????????????????????????????????????????????????????????????????????????????????????????????????????????????????????????????????????????????????????????????????????????????????????????????????????????????????????????????????????????????????????????????????????????????????????????????????????????????????????????????????????????????????????????????????????????????????????????????????????????????????????????????????????????????????????????????????????????????????????????????????????????????????????????????????????????????????????????????????????????????????????????????????????????????????????????????????????????????????????????????????????????????????????????????????????????????????????????????
	'A04_JN204747_URa3_Tuerk35502'                 ????????????????????????????????????????????????????????????????gcgtaagtcaggggctggctcc-ttttggtgtcagtcgacttgactggg-cgggtccaataccagccggattc-agcttg----------------------------ccttgtaggc-tt-ggggttctg-ccggctgtgaggggtggctgttcaactca-catt-aagcaa-tcaattctgaaggcagatctattg-gctggc-tttgctggctatagtctgattaaataca-gacaactctcaacaacggatatcttggctcccgtaacgatgaagaacgcag----------------------------------------------------------------------------------------cgaaatgcgatacgtagtgtgaattgcagaattccgtgaaccatcgaatctttgaacgcaaattgcgctcgaggcctcggccaagagcatgtctgcctcagcgtcggc--tactaccctcaactaactttcctatt---------------------------------------------------------------------------------------------------atcataggggatgccggttggatctggctgtccgg-ttttcctttcagg-ttgccggtcag--ctgaattacattcacgctct-gtg-a-gctgctttc------------ctttg--gaggaaaggctggttccgatttggtaggtgaccttggccggttacatgccttcgttgcccgctaag--tccccagtacgcgtagtgcaggacgcc-tt?????????????????????????????????????????????????????????????????????????????????????????????????????????????????????????????????????????????????????????????????????????????????????????????????????????????????????????????????????????????????????????????????????????????????????????????????????????????????????????????????????????????????????????????????????????????????????????????????????????????????????????????????????????????????????????????????????????????????????????????????????????????????????????????????????????????????????????????????????????????????????????????????????????????????????????????????????????????????????????????????????????????????????????????????????????????????????????????????????????????????????????????????????????????????????????????????????????????????????????????????????????????????????????????????????????????????????????????????????????????????????????????????????????????????????????????????????????????????????????????????????????????????????????????????????????????????????????????????????????????????????????????????????????????????????????????????????????????????????????????????????????????????????????????????????????????????????????????????????????????????
	'A04_JN204765_URa3_Tuerk40136'                 ????????????????????????????????????????????????????????????????gcgtaagtcaggggctggctcc-ttttggtgtcagtcgacttgactggg-cgggtccaataccagccggattc-agcttg----------------------------ccttgtaggc-tt-ggggttctg-ccggctgtgaggggtggctgttcaactca-catt-aagcaa-tcaattctgaaggcagatctattg-gctggc-tctgctggctatagtctgattaaataca-gacaactctcaacaacggatatcttggctcccgtaacgatgaagaacgcag----------------------------------------------------------------------------------------cgaaatgcgatacgtagtgtgaattgcagaattccgtgaaccatcgaatctttgaacgcaaattgcgctcgaggcctcggccaagagcatgtctgcctcagcgtcggc--tactaccctcaactaactttcctatt---------------------------------------------------------------------------------------------------atcataggggatgccggttggatctggctgtccgg-ttttcctttcagg-ttgccggtcag--ctgaaatacattcacgctct-ggg-a-gctgctttc------------ctttc--gaggaaaggctggttccgatttggtaggtgacctttgccggttacatgccttcgttgcccgctaag--tccccagtacgcgtagtgcaggacgcc-tt?????????????????????????????????????????????????????????????????????????????????????????????????????????????????????????????????????????????????????????????????????????????????????????????????????????????????????????????????????????????????????????????????????????????????????????????????????????????????????????????????????????????????????????????????????????????????????????????????????????????????????????????????????????????????????????????????????????????????????????????????????????????????????????????????????????????????????????????????????????????????????????????????????????????????????????????????????????????????????????????????????????????????????????????????????????????????????????????????????????????????????????????????????????????????????????????????????????????????????????????????????????????????????????????????????????????????????????????????????????????????????????????????????????????????????????????????????????????????????????????????????????????????????????????????????????????????????????????????????????????????????????????????????????????????????????????????????????????????????????????????????????????????????????????????????????????????????????????????????????????????
	'A04_JN204826_URa3_ADT18027'                   ????????????????????????????????????????????????????????????????gcgtaagtcaggggctggctcc-ttttggtgtcagtcgacttgactggg-cgggtccaataccagccggattc-agcttg----------------------------ccttgtaggc-tt-ggggttctg-ccggctgtgaggggtggctgttcaactca-catt-aagcaa-tcaattctgaaggcagatctattg-gctggc-tctgctggctatagtctgattaaataca-gacaactctcaacaacggatatcttggctcccgtaacgatgaagaacgcag----------------------------------------------------------------------------------------cgaaatgcgatacgtagtgtgaattgcagaattccgtgaaccatcgaatctttgaacgcaaattgcgctcgaggcctcggccaagagcatgtctgcctcagcgtcggc--tactaccctcaactaactttcctatt---------------------------------------------------------------------------------------------------atcataggggatgccggttggatctggctgtccgg-ttttcctttcagg-ttgccggtcag--ctgaaatacattcacgctct-ggg-a-gctgctttc------------ctttc--gaggaaaggctggttccgatttggtaggtgacctttgccggttacatgccttcgttgcccgctaag--tccccagtacgcgtagtgcaggacgcc-tt?????????????????????????????????????????????????????????????????????????????????????????????????????????????????????????????????????????????????????????????????????????????????????????????????????????????????????????????????????????????????????????????????????????????????????????????????????????????????????????????????????????????????????????????????????????????????????????????????????????????????????????????????????????????????????????????????????????????????????????????????????????????????????????????????????????????????????????????????????????????????????????????????????????????????????????????????????????????????????????????????????????????????????????????????????????????????????????????????????????????????????????????????????????????????????????????????????????????????????????????????????????????????????????????????????????????????????????????????????????????????????????????????????????????????????????????????????????????????????????????????????????????????????????????????????????????????????????????????????????????????????????????????????????????????????????????????????????????????????????????????????????????????????????????????????????????????????????????????????????????????
	'A04_JN204841_URa3_RS19162'                    ????????????????????????????????????????????????????????????????gcgtaagtcaggggctggctcc-ttttggtgtcagtcgacttgactggg-cgggtccaataccagccggattc-agcttg----------------------------ccttgtaggc-tt-ggggttctg-ccggctgtgaggggtggctgttcaactca-catt-aagcaa-tcaattctgaaggcagatctattg-gctggc-tctgctggctatagtctgattaaataca-gacaactctcaacaacggatatcttggctcccgtaacgatgaagaacgcag----------------------------------------------------------------------------------------cgaaatgcgatacgtagtgtgaattgcagaattccgtgaaccatcgaatctttgaacgcaaattgcgctcgaggcctcggccaagagcatgtctgcctcagcgtcggc--tactaccctcaactaactttcctatt---------------------------------------------------------------------------------------------------atcataggggatgccggttggatctggctgtccgg-ttttcctttcagg-ttgccggtcag--ctgaaatacattcacgctct-ggg-a-gctgctttc------------ctttc--gaggaaaggctggttccgatttggtaggtgacctttgccggttacatgccttcgttgcccgctaag--tccccagtacgcgtagtgcaggacgcc-tt?????????????????????????????????????????????????????????????????????????????????????????????????????????????????????????????????????????????????????????????????????????????????????????????????????????????????????????????????????????????????????????????????????????????????????????????????????????????????????????????????????????????????????????????????????????????????????????????????????????????????????????????????????????????????????????????????????????????????????????????????????????????????????????????????????????????????????????????????????????????????????????????????????????????????????????????????????????????????????????????????????????????????????????????????????????????????????????????????????????????????????????????????????????????????????????????????????????????????????????????????????????????????????????????????????????????????????????????????????????????????????????????????????????????????????????????????????????????????????????????????????????????????????????????????????????????????????????????????????????????????????????????????????????????????????????????????????????????????????????????????????????????????????????????????????????????????????????????????????????????????
	'A04_L1912_Trebouxia_ITSp'                     ????????????????????????????????????????????????????????????????gcgtaagtcaggggctggctcc-ttttggtgtcagtcgacttgactggg-cgggtccaataccagccggattc-accttg----------------------------ccttgtaggc-tt-ggggttctg-ccggctgtgaggggtggctgttcaactca-catt-aagcaa-tcaattctgaaggcagatctattg-gctggc-tctgctggctatagtctgattaaataca-gacaactctcaacaacggatatcttggctcccgtaacgatgaagaacgcag----------------------------------------------------------------------------------------cgaaatgcgatacgtagtgtgaattgcagaattccgtgaaccatcgaatctttgaacgcaaattgcgctcgaggcctcggccaagagcatgtctgcctcagcgtcggc--tactaccctcaactaagtttcctatt---------------------------------------------------------------------------------------------------atcataggggatgccggttggatctggctgtccgg--tttcccttcaag-ttgccggtcag--ctgaaatacattcacgctct-ggg-a-gctgctttc------------ctttc--gaggaaaggctggttccgatttggtaggtgacctttgccggttacatgccttcgttgcccgctaag--tccccagtacgcgtagtgcaggacgcc-ttttggctttcgacctgaggtcagg??????????????????????????????????????????????????????????????????????????????????????????????????????????????????????????????????????????????????????????????????????????????????????????????????????????????????????????????????????????????????????????????????????????????????????????????????????????????????????????????????????????????????????????????????????????????????????????????????????????????????????????????????????????????????????????????????????????????????????????????????????????????????????????????????????????????????????????????????????????????????????????????????????????????????????????????????????????????????????????????????????????????????????????????????????????????????????????????????????????????????????????????????????????????????????????????????????????????????????????????????????????????????????????????????????????????????????????????????????????????????????????????????????????????????????????????????????????????????????????????????????????????????????????????????????????????????????????????????????????????????????????????????????????????????????????????????????????????????????????????????????????????????????????????????????????????????????????
	'A04_VAG_KT819934_voucherAV007'                ????????????????????????????????????????????????????????????????gcgtaggtcaggggttggctcc-ttttggtgtcagttcacttgactggg-cgggtccaacaccagccggattc-accttg----------------------------ccttctaggc-tt-ggggttctg-ccggctgtgaggggtggctgtttaactca-catt-aagcaa-tcaattctgaaggcagatctactg-gctggc-tttgttggctatagactgattaaataca-gacaactctcaacaacggatatcttggctcccgtaacgatgaagaacgcag----------------------------------------------------------------------------------------cgaaatgcgatacgtagtgtgaattgcagaattccgtgaaccatcgaatctttgaacgcaaattgcgctcgaggcctcggccaagagcatgtctgcctcagcgtcggc--tactaccctcaactaagtttcctatt---------------------------------------------------------------------------------------------------actataggggatgccggttggatctggctgtccgg-ctttcctttcagg-ttgccggtcag--ctgaaatacattcacgctct-ggg-g-gctgctttc------------ctttc--gaggaaaggcgggttccgatttggtaggtgacctttgctggttacatgccttcgttgcccgctaaga-ctcccagtaagcgctgtgcaggacgcc-ttttggctttcgacc????????????????????????????????????????????????????????????????????????????????????????????????????????????????????????????????????????????????????????????????????????????????????????????????????????????????????????????????????????????????????????????????????????????????????????????????????????????????????????????????????????????????????????????????????????????????????????????????????????????????????????????????????????????????????????????????????????????????????????????????????????????????????????????????????????????????????????????????????????????????????????????????????????????????????????????????????????????????????????????????????????????????????????????????????????????????????????????????????????????????????????????????????????????????????????????????????????????????????????????????????????????????????????????????????????????????????????????????????????????????????????????????????????????????????????????????????????????????????????????????????????????????????????????????????????????????????????????????????????????????????????????????????????????????????????????????????????????????????????????????????????????????????????????????????????????????????????????????????
	'A04_VAG_KT819943_voucherAV092'                ????????????????????????????????????????????????????????????????gcgtaagtcaggggctggctcc-ttttggtgtcagtcgacttgactggg-cgggtccaataccagccggattc-accttg----------------------------ccttctaggc-tt-ggggttctg-ccggctgtgaggggtggctgttcaactca-catt-aagcaa-tcaattctgaaggcagatctattg-gctggc-tctgctggctatagactgattaaataca-gacaactctcaacaacggatatcttggctcccgtaacgatgaagaacgcag----------------------------------------------------------------------------------------cgaaatgcgatacgtagtgtgaattgcagaattccgtgaaccatcgaatctttgaacgcaaattgcgctcgaggcctcggccaagagcatgtctgcctcagcgtcggc--tactaccctcaactaagtttcctatt---------------------------------------------------------------------------------------------------atcataggggatgccggttggatctggctgtccgg-ttttcctttcagg-ttgccggtcag--ctgaaatacattcacgcttt-ggg-g-gctgctttc------------ctttc--gaggaaaggctggttccgatttggtaggtgacctttgccggttacatgccttcgttgcccgctaaga-ctcccagtatgcgtagtgcaggacgcc-ttttggctttcgacc????????????????????????????????????????????????????????????????????????????????????????????????????????????????????????????????????????????????????????????????????????????????????????????????????????????????????????????????????????????????????????????????????????????????????????????????????????????????????????????????????????????????????????????????????????????????????????????????????????????????????????????????????????????????????????????????????????????????????????????????????????????????????????????????????????????????????????????????????????????????????????????????????????????????????????????????????????????????????????????????????????????????????????????????????????????????????????????????????????????????????????????????????????????????????????????????????????????????????????????????????????????????????????????????????????????????????????????????????????????????????????????????????????????????????????????????????????????????????????????????????????????????????????????????????????????????????????????????????????????????????????????????????????????????????????????????????????????????????????????????????????????????????????????????????????????????????????????????????
	'A04_VAG_KT819944_voucherAV064'                ????????????????????????????????????????????????????????????????gcgtaggtcaggggttggctcc-ttttggtgtcagttcacttgactggg-cgggtccaacaccagccggattc-accttg----------------------------ccttctaggc-tt-ggggttctg-ccggctgtgaggggtggctgtttaactca-catt-aagcaa-tcaattctgaaggcagatctagtg-gctggc-tttgttggctatagactgattaaataca-gacaactctcaacaacggatatcttggctcccgtaacgatgaagaacgcag----------------------------------------------------------------------------------------cgaaatgcgatacgtagtgtgaattgcagaattccgtgaaccatcgaatctttgaacgcaaattgcgctcgaggcctcggccaagagcatgtctgcctcagcgtcggc--tactaccctcaactaagtttcctatt---------------------------------------------------------------------------------------------------actata-gggatgccggttggatctggctgtccgg-ctttcctttcagg-ttgccggtcag--ctgaaatacattcacgctct-ggg-g-gctgctttc------------ctttc--gaggaaaggcgggttccgatttggtaggtgacctttgccggttacatgccttcgttgcccgctaaga-ctcccagtaagcgttgtgcaggacgcc-ttttggctttcgacc????????????????????????????????????????????????????????????????????????????????????????????????????????????????????????????????????????????????????????????????????????????????????????????????????????????????????????????????????????????????????????????????????????????????????????????????????????????????????????????????????????????????????????????????????????????????????????????????????????????????????????????????????????????????????????????????????????????????????????????????????????????????????????????????????????????????????????????????????????????????????????????????????????????????????????????????????????????????????????????????????????????????????????????????????????????????????????????????????????????????????????????????????????????????????????????????????????????????????????????????????????????????????????????????????????????????????????????????????????????????????????????????????????????????????????????????????????????????????????????????????????????????????????????????????????????????????????????????????????????????????????????????????????????????????????????????????????????????????????????????????????????????????????????????????????????????????????????????????
	'A04_VAG_KT819945_voucherAV091'                ????????????????????????????????????????????????????????????????gcgtaggtcaggggttggctcc-ttttggtgtcagttcacttgactggg-cgggtccaacaccagccggattc-accttg----------------------------ccttctaggc-tt-ggggttctg-ccggctgtgaggggtggctgtttaactca-catt-aagcaa-tcaattctgaaggcagatctactg-gctggc-tttgttggctatagactgattaaataca-gacaactctcaacaacggatatcttggctcccgtaacgatgaagaacgcag----------------------------------------------------------------------------------------cgaaatgcgatacgtagtgtgaattgcagaattccgtgaaccatcgaatctttgaacgcaaattgcgctcgaggcctcggccaagagcatgtctgcctcagcgtcggc--tactaccctcaactaagtttcctatt---------------------------------------------------------------------------------------------------actata-gggatgccggttggatctggctgtccgg-ctttcctttcagg-ttgccggtcag--ctgaaatacattcacgctct-ggg-g-gctgctttc------------ctttc--gaggaaaggcgggttccgatttggtaggtgacctttgccggttacatgccttcgttgcccgctaaga-ctcccagtaagcgttgtgcaggacgcc-ttttggctttcgacc????????????????????????????????????????????????????????????????????????????????????????????????????????????????????????????????????????????????????????????????????????????????????????????????????????????????????????????????????????????????????????????????????????????????????????????????????????????????????????????????????????????????????????????????????????????????????????????????????????????????????????????????????????????????????????????????????????????????????????????????????????????????????????????????????????????????????????????????????????????????????????????????????????????????????????????????????????????????????????????????????????????????????????????????????????????????????????????????????????????????????????????????????????????????????????????????????????????????????????????????????????????????????????????????????????????????????????????????????????????????????????????????????????????????????????????????????????????????????????????????????????????????????????????????????????????????????????????????????????????????????????????????????????????????????????????????????????????????????????????????????????????????????????????????????????????????????????????????????
	'A04_VAG_KT819961_voucherAV048'                ?????????????????????????????????????????????????????????????????????????cgagggtggctcc-ttttggtgtcagttgacttgactggg-cgggtccaattccagccggat-c---tctg----------------------------ccttctaggc-tt-gggg-tctg-ccggctgtgagaggtggctgttcaactca--cat-aagcaa-tcaattctgaaggcagatctattg-gctggc-tctgctggctatagactgattaaataca-gacaactctcaacaacggatatcttggctcccgtaacgatgaagaacgcag----------------------------------------------------------------------------------------cgaaatgcgatacgtagtgtgaattgcagaattccgtgaaccatcgaatctttgaacgcaaattgcgctcgaggcctcggccaagagcatgtctgcctcagcgtcggc--tactaccctcaactaagtttcctatt---------------------------------------------------------------------------------------------------atcataggggatgccggttggatctggctgtccgg-ttttcctttcagg-ttgccggtcag--ctgaaatacattcacgcttt-ggg-g-gctgctttc------------ctttc--gaggaaaggctggttccgatttggtaggtgacctttgccggttacatgccttcgttgcccgctaaga-ctcccagtatgcgtagtgcaggacgcc-ttttggctttcgacc????????????????????????????????????????????????????????????????????????????????????????????????????????????????????????????????????????????????????????????????????????????????????????????????????????????????????????????????????????????????????????????????????????????????????????????????????????????????????????????????????????????????????????????????????????????????????????????????????????????????????????????????????????????????????????????????????????????????????????????????????????????????????????????????????????????????????????????????????????????????????????????????????????????????????????????????????????????????????????????????????????????????????????????????????????????????????????????????????????????????????????????????????????????????????????????????????????????????????????????????????????????????????????????????????????????????????????????????????????????????????????????????????????????????????????????????????????????????????????????????????????????????????????????????????????????????????????????????????????????????????????????????????????????????????????????????????????????????????????????????????????????????????????????????????????????????????????????????????
	'A04_XA_chE2_usa_UT_terr_027'                  ????????????????????????????????????????????????????????????????gcgtaagtcaggggctggctcc-ttttggtgtcagtcgacttgactggg-cgggtccaataccagccggattc-accttg----------------------------ccttctaggc-tt-ggggttctg-ccggctgtgaggggtggctgttcaactca-catt-aagcaa-tcaattctgaaggcagatctattg-gctggc-tctgctggctatagactgattaaataca-gacaactctcaacaacggatatcttggctcccgtaacgatgaagaacgcag----------------------------------------------------------------------------------------cgaaatgcgatacgtagtgtgaattgcagaattccgtgaaccatcgaatctttgaacgcaaattgcgctcgaggcctcggccaagagcatgtctgcctcagcgtcggc--tactaccctcaactaagtttcctatt---------------------------------------------------------------------------------------------------atcataggggatgccggttggatctggctgtccgg-ttttcctttcagg-ttgccggtcag--ctgaaatacattcacgcttt--gg-g-gctgctttc------------ctttc--gaggaaaggctggttccgatttggtaggtgacctttgccggttacatgccttcgttgcccgctaaga-ctcccagtatgcgtagtgcaggacgcc-ttttggctttcgacctgaggtcagg??????????????????????????????????????????????????????????????????????????ACTGTATGGACTGACGGTCTAACTAGTCTTGACCGTTACAAAGGGCGTTGTTATGATATTGAGCCAGTTGCTGGTGAAGAGAATCAATTTATTGCGTACGTAGCGTATCCTTTAGATCTTTTTGAAGAAGGTTCAGTAACAAACTTATTTACTTCTATTGTTGGTAACGTTTTTGGATTCAAAGCTCTTCGTGCATTACGTTTAGAAGATCTTCGTATCCCTCCTGCATATGTTAAAACATTCCAAGGACCTCCTCACGGAATTCAGGTAGAGCGTGATAAATTAAACAAATACGGTCGTTCTCTTTTAGGTTGTACTATTAAACCTAAATTAGGTCTTTCTGCAAAAAACTACGGTCGTGCTGTTTATGAATGTTTACGTGGTGGTTTAGACTTTACTAAAGATGATGAAAACGTAAACTCTCAACCATTTATGCGTTGGAGAGACCGTTTCGCATTCGTTGCGGAAGCAATTTATAAATCTCAAGCAGAAACAGGTGAAATTAAAGGACATTATCTAAACGCTACTGCTGGTACTGTTGAAGAAATGTTAAAACGTGCTGAATGTGCAAGAGACTTTGGTATGCCTATTGTTATGCATGACTACTTAACTGGTGGTTTTACTGCAAATACAACTTTAGCACATTACTGTCGTGATAATGGTTTATTACTACACATTCACCGAGCAATGCACGCAGTTATTGACCGTCAACGTAACCACGGTATCCACTTCCGTGTATTAGCTAAAACTCTTCGTATGTCAGGTGGTGACCACCTTCACTCTGGTACT???????????????????????????????????????????????????????????????????????????????????????????????????????????????????????????????????????????????????????????????????????????????????????????????????????????????????????????????????????????????????????????????????????????????????????????????????????????????????????????
	'A04_XA_coE1_usa_UT_saxi_033'                  ????????????????????????????????????????????????????????????????gcgtaagtcaggggctggctcc-ttgtggtgtcagtcgacttgactggg-cgggtccaataccagccggattc-accttg----------------------------ccttgtaggc-tt-ggggttctg-ccggctgtgaggggtggctgttcaactca-catt-aagcaa-tcagttctgaaggcagatctattg-gctggc-tctgctggctatagtctgattaaataca-gacaactctcaacaacggatatcttggctcccgtaacgatgaagaacgcag----------------------------------------------------------------------------------------cgaaatgcgatacgtagtgtgaattgcagaattccgtgaaccatcgaatctttgaacgcaaattgcgctcgaggcctcggccaagagcatgtctgcctcagcgtcggc--tactaccctcaactaagtttcctact---------------------------------------------------------------------------------------------------atcataggggatgccggttggatctggctgtccgg-ttttcctttcagg-ttgccggtcag--ctgaaatacattcacgctct-ggg-a-gctgctttc------------ctttc--gaggaaaggctggttccgatttggtaggtgacctttgccggttacatgccttcgttgcccgctaag--tccccagtacgcgtagtgcaggacgcc-ttttggctttcgacctgaggtcagg??????????????????????????????????????????????????????????????????????????ACTGTATGGACTGACGGTCTAACTAGTCTTGACCGTTACAAAGGGCGTTGTTATGATATTGAGCCAGTTGCTGGTGAAGAGAATCAATTTATTGCGTACGTAGCGTATCCTTTAGATCTTTTTGAAGAAGGTTCAGTAACAAACTTATTTACTTCTATTGTTGGTAACGTTTTTGGATTCAAAGCTCTTCGTGCATTACGTTTAGAAGATCTTCGTATCCCTCCTGCATATGTTAAAACATTCCAAGGACCTCCTCACGGAATTCAGGTAGAGCGTGATAAATTAAACAAATACGGTCGTTCTCTTTTAGGTTGTACTATTAAACCTAAATTAGGTCTTTCTGCAAAAAACTACGGTCGTGCTGTTTATGAATGTTTACGTGGTGGTTTAGACTTTACTAAAGATGATGAAAACGTAAACTCTCAACCATTTATGCGTTGGAGAGACCGTTTCGCATTCGTTGCGGAAGCAATTTATAAATCTCAAGCAGAAACAGGTGAAATTAAAGGACATTATCTAAACGCTACTGCTGGTACTGTTGAAGAAATGTTAAAACGTGCTGAATGTGCAAGAGACTTTGGTATGCCTATTGTTATGCATGACTACTTAACTGGTGGTTTTACTGCAAATACAACTTTAGCACATTACTGTCGTGATAATGGTTTATTACTACACATTCACCGAGCAATGCACGCAGTTATTGACCGTCAACGTAACCACGGTATCCACTTCCGTGTATTAGCTAAAACTCTTCGTATGTCAGGTGGTGACCACCTTCACTCTGGTACA???????????????????????????????????????????????????????????????????????????????????????????????????????????????????????????????????????????????????????????????????????????????????????????????????????????????????????????????????????????????????????????????????????????????????????????????????????????????????????????
	'A04_XA_cu_usa_ME_saxi_6945'                   ????????????????????????????????????????????????????????????????gcgtaagtcaggggctggctcc-ttttggtgtcagtcgacttgactggg-cgggtccaataccagccggattc-accttg----------------------------ccttctaggc-ttgggggttctg-ccggctgtgaggggtggctgttcaactca-catt-aagcaa-tcaattctgaaggcagatctattg-gctggc-tctgctggctatagactgattaaataca-gacaactctcaacaacggatatcttggctcccgtaacgatgaagaacgcag----------------------------------------------------------------------------------------cgaaatgcgatacgtagtgtgaattgcagaattccgtgaaccatcgaatctttgaacgcaaattgcgctcgaggcctcggccaagagcatgtctgcctcagcgtcggc--tactaccctcaactaagtttcctatt---------------------------------------------------------------------------------------------------atcataggggatgccggttggatctggctgtccgg-ttttcctttcagg-ttgccggtcag--ctgaaatacattcacgcttt-ggg-g-gctgctttc------------ctttc--gaggaaaggctggttccgatttggtaggtgacctttgccggttacatgccttcgttgcccgctaaga-ctcccagtatgcgtagtgcaggacgcc-ttttggctttcgacctgaggtcagg??????????????????????????????????????????????????????????????????????????????????????????????????????????????????????????????????????????????????????????????????????????????????????????????????????????????????????????????????????????????????????????????????????????????????????????????????????????????????????????????????????????????????????????????????????????????????????????????????????????????????????????????????????????????????????????????????????????????????????????????????????????????????????????????????????????????????????????????????????????????????????????????????????????????????????????????????????????????????????????????????????????????????????????????????????????????????????????????????????????????????????????????????????????????????????????????????????????????????????????????????????????????????????????????????????????????????????????????????????????????????????????????????????????????????????????????????????????????????????????????????????????????????????????????????????????????????????????????????????????????????????????????????????????????????????????????????????????????????????????????????????????????????????????????????????????????????????????
	'A04_XA_cuE1_usa_UT_saxi_024'                  ????????????????????????????????????????????????????????????????gcgtaagtcaggggctggctcc-ttttggtgtcagtcgacttgactggg-cgggtccaataccagccggattc-accttg----------------------------ccttctaggc-ttgggggttctg-ccggctgtgaggggtggctgttcaactca-catt-aagcaa-tcaattctgaaggcagatctattg-gctggc-tctgctggctatagactgattaaataca-gacaactctcaacaacggatatcttggctcccgtaacgatgaagaacgcag----------------------------------------------------------------------------------------cgaaatgcgatacgtagtgtgaattgcagaattccgtgaaccatcgaatctttgaacgcaaattgcgctcgaggcctcggccaagagcatgtctgcctcagcgtcggc--tactaccctcaactaagtttcctatt---------------------------------------------------------------------------------------------------atcataggggatgccggttggatctggctgtccgg-ttttcctttcagg-ttgccggtcag--ctgaaatacattcacgcttt-ggg-g-gctgctttc------------ctttc--gaggaaaggctggttccgatttggtaggtgacctttgccggttacatgccttcgttgcccgctaaga-ctcccagtatgcgtagtgcaggacgcc-ttttggctttcgacctgaggtcagg??????????????????????????????????????????????????????????????????????????????????????????????????????????????????????????????????????????????????????????????????????????????????????????????????????????????????????????????????????????????????????????????????????????????????????????????????????????????????????????????????????????????????????????????????????????????????????????????????????????????????????????????????????????????????????????????????????????????????????????????????????????????????????????????????????????????????????????????????????????????????????????????????????????????????????????????????????????????????????????????????????????????????????????????????????????????????????????????????????????????????????????????????????????????????????????????????????????????????????????????????????????????????????????????????????????????????????????????????????????????????????????????????????????????????????????????????????????????????????????????????????????????????????????????????????????????????????????????????????????????????????????????????????????????????????????????????????????????????????????????????????????????????????????????????????????????????????????
	'A04_XA_plA3_usa_NC_saxi_499'                  ????????????????????????????????????????????????????????????????gcgtaagtcaggggctggctcc-ttttggtgtcagtcgacttgactggg-cgggtccaacaccagccggattc-accttg----------------------------ccttgtaggc-tt-ggggttctg-ccggctgtgaggggtggctgttcaactca-catt-aagcaa-tcaattctgaaggcagatctattg-gctggc-tctgctggctatagtctgattaaataca-gacaactctcaacaacggatatcttggctcccgtaacgatgaagaacgcag----------------------------------------------------------------------------------------cgaaatgcgatacgtagtgtgaattgcagaattccgtgaaccatcgaatctttgaacgcaaattgcgctcgaggcctcggccaagagcatgtctgcctcagcgtcggc--tactaccctcaactaagtttcctatt---------------------------------------------------------------------------------------------------atcataggggatgccggttggatctggctgtccgg-ttttcctttcagg-ttgccggtcag--ctgaaatacattcacgctct-ggg-a-gctgctttc------------ctttc--gaggaaaggctggttccgatttggtaggtgacctttgccggttacatgccttcgttgcccgctaag--tccccagtacgcgtagtgcaggacgcc-ttttggctttcgacctgaggtcagg??????????????????????????????????????????????????????????????????????????ACTGTATGGACTGACGGTCTAACTAGTCTTGACCGTTACAAAGGTCGTTGTTATGATATTGAGCCTGTTGCTGGTGAAGAGAATCAATTTATTGCGTACGTAGCGTATCCTTTAGATCTTTTTGAAGAAGGTTCAGTAACAAACTTATTTACTTCTATTGTTGGTAACGTTTTTGGATTCAAAGCTCTTCGTGCATTACGTTTAGAAGATCTTCGTATCCCTCCTGCATATGTTAAAACATTCCAAGGACCTCCTCACGGAATTCAGGTAGAGCGTGATAAATTAAACAAATACGGTCGTTCTCTTTTAGGTTGTACTATTAAACCTAAATTAGGTCTTTCTGCAAAAAACTACGGTCGTGCTGTTTATGAATGTTTACGTGGTGGTTTAGACTTTACTAAAGATGATGAAAACGTAAACTCTCAACCATTTATGCGTTGGAGAGACCGTTTCGCATTCGTTGCGGAAGCAATTTATAAATCTCAAGCAGAAACAGGTGAAATTAAAGGACATTATCTAAACGCTACTGCTGGTACTGTTGAAGAAATGTTAAAACGTGCTGAATGTGCAAGAGACTTTGGTATGCCTATTGTTATGCATGACTACTTAACTGGTGGTTTTACTGCAAATACAACTTTAGCACATTACTGTCGTGATAATGGTTTATTACTACACATTCACCGAGCAATGCACGCAGTTATTGACCGTCAACGTAACCACGGTATCCACTTCCGTGTATTAGCTAAAACTCTTCGTATGTCAGGTGGTGACCACCTTCACTCTGGTACA???????????????????????????????????????????????????????????????????????????????????????????????????????????????????????????????????????????????????????????????????????????????????????????????????????????????????????????????????????????????????????????????????????????????????????????????????????????????????????????
	'A04_XA_stenoB3_canada_BC_saxi_915'            ????????????????????????????????????????????????????????????????gcgtaagtcaggggctggctcc-ttttggtgtcagtcgacttgactggg-cgggtccaataccagccggattc-accttg----------------------------ccttctaggc-tt-ggggttctg-ccggctgtgaggggtggctgttcaactca-cgtt-aagcaa-tcaattctgaaggcagatctattg-gctggc-tctgctggctatagactgattaaataca-gacaactctcaacaacggatatcttggctcccgtaacgatgaagaacgcag----------------------------------------------------------------------------------------cgaaatgcgatacgtagtgtgaattgcagaattccgtgaaccatcgaatctttgaacgcaaattgcgctcgaggcctcggccaagagcatgtctgcctcagcgtcggc--tactaccctcaactaagtttcctatt---------------------------------------------------------------------------------------------------atcataggggatgccggttggatctggctgtccgg-ttttcctttcagg-ttgccggtcag--ctgaaatacattcacgcttt-ggg-g-gctgctttc------------ctttc--gaggaaaggctggttccgatttggtaggtgacctttgccggttacatgccttcgttgcccgctaaga-ctcccagtatgcgtagtgcaggacgcc-ttttggctttcgacctgaggtcagg??????????????????????????????????????????????????????????????????????????????????????????????????????????????????????????????????????????????????????????????????????????????????????????????????????????????????????????????????????????????????????????????????????????????????????????????????????????????????????????????????????????????????????????????????????????????????????????????????????????????????????????????????????????????????????????????????????????????????????????????????????????????????????????????????????????????????????????????????????????????????????????????????????????????????????????????????????????????????????????????????????????????????????????????????????????????????????????????????????????????????????????????????????????????????????????????????????????????????????????????????????????????????????????????????????????????????????????????????????????????????????????????????????????????????????????????????????????????????????????????????????????????????????????????????????????????????????????????????????????????????????????????????????????????????????????????????????????????????????????????????????????????????????????????????????????????????????????
	'A04_XA_stenoBM_kazak_Kark_saxi_5041'          ????????????????????????????????????????????????????????????????gcgtaagtcaggggctggctcc-ttttggtgtcagtcgacttgactggg-cgggtccaataccagccggattc-accttg----------------------------ccttctaggc-tt-ggggttctg-ccggctgtgaggggtggctgttcaactca-catt-aagcaa-tcaattctgaaggcagatctattg-gctggc-tctgctggctatagactgattaaataca-gacaactctcaacaacggatatcttggctcccgtaacgatgaagaacgcag----------------------------------------------------------------------------------------cgaaatgcgatacgtagtgtgaattgcagaattccgtgaaccatcgaatctttgaacgcaaattgcgctcgaggcctcggccaagagcatgtctgcctcagcgtcggc--tactaccctcaactaagtttcctatt---------------------------------------------------------------------------------------------------atcataggggatgccggttggatctggctgtccgg-ttttcctttcagg-ttgccggtcag--ctgaaatacattcacgcttt-ggg-g-gctgctttc------------ctttc--gaggaaaggctggttccgatttggtaggtgacctttgccggttacatgccttcgttgcccgctaaga-ctcccagtatgcgtagtgcaggacgcc-ttttggctttcgacctgaggtcagg??????????????????????????????????????????????????????????????????????????ACTGTATGGACTGACGGTCTAACTAGTCTTGACCGTTACAAAGGGCGTTGTTATGATATTGAGCCAGTTGCTGGTGAAGAGAATCAATTTATTGCGTACGTAGCGTATCCTTTAGATCTTTTTGAAGAAGGTTCAGTAACAAACTTATTTACTTCTATTGTTGGTAACGTTTTTGGATTTAAAGCTCTTCGTGCATTACGTTTAGAAGATCTTCGTATCCCTCCTGCATATGTTAAAACATTCCAAGGACCTCCTCACGGAATTCAGGTAGAGCGTGATAAATTAAACAAATACGGTCGTTCTCTTTTAGGTTGTACTATTAAACCTAAATTAGGTCTTTCTGCAAAAAACTACGGTCGTGCTGTTTATGAATGTTTACGTGGTGGTTTAGACTTTACTAAAGATGATGAAAACGTAAACTCTCAACCATTTATGCGTTGGAGAGACCGTTTCGCATTCGTTGCGGAAGCAATTTATAAATCTCAAGCAGAAACAGGTGAAATTAAAGGACATTATCTAAACGCTACTGCTGGTACTGTTGAAGAAATGTTAAAACGTGCTGAATGTGCAAGAGACTTTGGTATGCCTATTGTTATGCATGACTACTTAACTGGTGGTTTTACTGCAAATACAACTTTAGCACATTACTGTCGTGATAATGGTTTATTACTACACATTCACCGAGCAATGCACGCAGTTATTGACCGTCAACGTAACCACGGTATCCACTTCCGTGTATTAGCTAAAACTCTTCGTATGTCAGGTGGTGACCACCTTCACTCTGGTACT???????????????????????????????????????????????????????????????????????????????????????????????????????????????????????????????????????????????????????????????????????????????????????????????????????????????????????????????????????????????????????????????????????????????????????????????????????????????????????????
	'A05_9581'                                     ????????????????????????????????????????????????????????????????gcgcaggtcaggggctggctcc-tattggggtcagttgacttgattggg-cgggtccaatatcatccggattc-accttg----------------------------ccttc-tggc-aa-ggggttctg-ccgggtgtgaggggtggctg-ctaacaca-cttt-aagcaa-ttacatctgaagacaga-ctataa-gctggc--ttgctagctgtag-ctgactaaccaaa-gacaactctcaacaacggatatcttggctcccgtaacgatgaagaacgcag----------------------------------------------------------------------------------------cgaaatgcgatacgtagtgtgaattgcagaattccgtgaaccatcgaatctttgaacgcaaattgcgctcgaggcctcggccaagagcatgtctgcctcagcgtcggc--tattaccctcaatcaagtttcctatgtgga-----------------------------------------------------------------------------------------------agcataggggatgccgattggatgtggccgtccgg-ctttcctaaaagt-ttgccggtcag--ctgaaatacattcacgcttt-ggg-gagctgctttc------------cttca--cagggaaggcgagttccgatttggtaggtgacctttgccggttgcatgccttcgttgcccgcaaggc-ttcccattatgcgttgcgcaggacgcc????????????????????????????????????????????????????????????????????????????????????????????????????????????????????????????????????????????????????????????????????????????????????????????????????????????????????????????????????????????????????????????????????????????????????????????????????????????????????????????????????????????????????????????????????????????????????????????????????????????????????????????????????????????????????????????????????????????????????????????????????????????????????????????????????????????????????????????????????????????????????????????????????????????????????????????????????????????????????????????????????????????????????????????????????????????????????????????????????????????????????????????????????????????????????????????????????????????????????????????????????????????????????????????????????????????????????????????????????????????????????????????????????????????????????????????????????????????????????????????????????????????????????????????????????????????????????????????????????????????????????????????????????????????????????????????????????????????????????????????????????????????????????????????????????????????????????????????????????????????????????
	'A05_9602'                                     ????????????????????????????????????????????????????????????????gcgcaggtcaggggctggctcc-tattggggtcagttgacttgattggg-cgggtccaacatcatccggattc-accttg----------------------------ccttc-tggc-aa-ggggttctg-ccgggtgtgaggggtggctg-ctaacaca-cttt-aagcaa-ttacatctgaagacaga-ctataa-gctggc--ttgctagctgtag-ctgactaaccaaa-gacaactctcaacaacggatatcttggctcccgtaacgatgaagaacgcag----------------------------------------------------------------------------------------cgaaatgcgatacgtagtgtgaattgcagaattccgtgaaccatcgaatctttgaacgcaaattgcgctcgaggcctcggccaagagcatgtctgcctcagcgtcggc--tattaccctcaatcaagtttcctatgtgga-----------------------------------------------------------------------------------------------agcataggggatgccgattggatgtggccgtccgg-ctttcctaaaagt-ttgccggtcag--ctgaaatacattcacgcttt-ggg-gagctgctttc------------cttca--cagggaaggcgagttccgatttggtaggtgacctttgccggttgcatgccttcgttgcccgcaaggc-ttcccattatgcgttgcgcaggacgcc-ttttggctttcgacctgaggtcagg??????????????????????????????????????????????????????????????????????????????????????????????????????????????????????????????????????????????????????????????????????????????????????????????????????????????????????????????????????????????????????????????????????????????????????????????????????????????????????????????????????????????????????????????????????????????????????????????????????????????????????????????????????????????????????????????????????????????????????????????????????????????????????????????????????????????????????????????????????????????????????????????????????????????????????????????????????????????????????????????????????????????????????????????????????????????????????????????????????????????????????????????????????????????????????????????????????????????????????????????????????????????????????????????????????????????????????????????????????????????????????????????????????????????????????????????????????????????????????????????????????????????????????????????????????????????????????????????????????????????????????????????????????????????????????????????????????????????????????????????????????????????????????????????????????????????????????????
	'A05_9634'                                     ????????????????????????????????????????????????????????????????gcgcaggtcaggggctggctcc-tattggggtcagttgacttgattggg-cgggtccaatatcatccggattc-accttg----------------------------ccttc-tggc-aa-ggggttctg-ccgggtgtgaggggtggctg-ctaacaca-cttt-aagcaa-ttacatctgaagacaga-ctataa-gctggc--ttgctagctgtag-ctgactaaccaaa-gacaactctcaacaacggatatcttggctcccgtaacgatgaagaacgcag----------------------------------------------------------------------------------------cgaaatgcgatacgtagtgtgaattgcagaattccgtgaaccatcgaatctttgaacgcaaattgcgctcgaggcctcggccaagagcatgtctgcctcagcgtcggc--tattaccctcaatcaagtttcctatgtgga-----------------------------------------------------------------------------------------------agcataggggatgccgattggatgtggccgtccgg-ctttcctaaaagt-ttgccggtcag--ctgaaatacattcacgcttt-ggg-gagctgctttc------------cttca--cagggaaggcgagttccgatttggtaggtgacctttgccggttgcatgccttcgttgcccgcaaggc-ttcccattatgcgttgcgcaggacgcc-ttttggctttcgacctgaggtcagg??????????????????????????????????????????????????????????????????????????????????????????????????????????????????????????????????????????????????????????????????????????????????????????????????????????????????????????????????????????????????????????????????????????????????????????????????????????????????????????????????????????????????????????????????????????????????????????????????????????????????????????????????????????????????????????????????????????????????????????????????????????????????????????????????????????????????????????????????????????????????????????????????????????????????????????????????????????????????????????????????????????????????????????????????????????????????????????????????????????????????????????????????????????????????????????????????????????????????????????????????????????????????????????????????????????????????????????????????????????????????????????????????????????????????????????????????????????????????????????????????????????????????????????????????????????????????????????????????????????????????????????????????????????????????????????????????????????????????????????????????????????????????????????????????????????????????????????
	'A05_9715'                                     ????????????????????????????????????????????????????????????????gcgcaggtcaggggctggctcc-tattggggtcagttgacttgattggg-cgggtccaacatcatccggattc-accttg----------------------------ccttc-tggc-aa-ggggttctg-ccgggtgtgaggggtggctg-ctaacaca-cttt-aagcaa-ttacatctgaagacaga-ctacaa-gctggc--ttgctagctgtag-ctgagtaaccaaa-gacaactctcaacaacggatatcttggctcccgtaacgatgaagaacgcag----------------------------------------------------------------------------------------cgaaatgcgatacgtagtgtgaattgcagaattccgtgaaccatcgaatctttgaacgcaaattgcgctcgaggcctcggccaagagcatgtctgcctcagcgtctgc--tattaccctcaatcaagtttcctatgtgga-----------------------------------------------------------------------------------------------agcataggggatgccgattggatgtggccgtccgg-ctttcctaaaagt-ttgccggtcag--ctgaaatacattcacgcttt-gga-gagctgctttc------------cttca--cagggaaggcgagttccgatttggtaggtgacctttgccggttgcatgccttcgttgcccgcaaggc-ttcccattatgcgttgcgcaggacgcc-ttttggctttcgacctgaggtcagg??????????????????????????????????????????????????????????????????????????????????????????????????????????????????????????????????????????????????????????????????????????????????????????????????????????????????????????????????????????????????????????????????????????????????????????????????????????????????????????????????????????????????????????????????????????????????????????????????????????????????????????????????????????????????????????????????????????????????????????????????????????????????????????????????????????????????????????????????????????????????????????????????????????????????????????????????????????????????????????????????????????????????????????????????????????????????????????????????????????????????????????????????????????????????????????????????????????????????????????????????????????????????????????????????????????????????????????????????????????????????????????????????????????????????????????????????????????????????????????????????????????????????????????????????????????????????????????????????????????????????????????????????????????????????????????????????????????????????????????????????????????????????????????????????????????????????????????
	'A05_9717'                                     ????????????????????????????????????????????????????????????????gcgcaggtcaggggctggctcc-tattggggtcagttgacttgattggg-cgggtccaatatcatccggattc-accttg----------------------------ccttc-tggc-aa-ggggttctg-ccgggtgtgaggggtggctg-ctaacaca-cttt-aagcaa-ttacatctgaagacaga-ctataa-gctggc--ttgctagctgtag-ctgactaaccaaa-gacaactctcaacaacggatatcttggctcccgtaacgatgaagaacgcag----------------------------------------------------------------------------------------cgaaatgcgatacgtagtgtgaattgcagaattccgtgaaccatcgaatctttgaacgcaaattgcgctcgaggcctcggccaagagcatgtctgcctcagcgtcggc--tattaccctcaatcaagtttcctatgtgga-----------------------------------------------------------------------------------------------agcataggggatgccgattggatgtggccgtccgg-ctttcctaaaagt-ttgccggtcag--ctgaaatacattcacgcttt-ggg-gagctgctttc------------cttca--cagggaaggcgagttccgatttggtaggtgacctttgccggttgcatgccttcgttgcccgcaaggc-ttcccattatgcgttgcgcaggacgcc-ttttggctttcgacctgaggtcagg??????????????????????????????????????????????????????????????????????????????????????????????????????????????????????????????????????????????????????????????????????????????????????????????????????????????????????????????????????????????????????????????????????????????????????????????????????????????????????????????????????????????????????????????????????????????????????????????????????????????????????????????????????????????????????????????????????????????????????????????????????????????????????????????????????????????????????????????????????????????????????????????????????????????????????????????????????????????????????????????????????????????????????????????????????????????????????????????????????????????????????????????????????????????????????????????????????????????????????????????????????????????????????????????????????????????????????????????????????????????????????????????????????????????????????????????????????????????????????????????????????????????????????????????????????????????????????????????????????????????????????????????????????????????????????????????????????????????????????????????????????????????????????????????????????????????????????????
	'A05_ORO_atran_mexico_OAX_cort_4036'           ????????????????????????????????????????????????????????????????gcgcaggtcaggggctggctcc-tattggggtcagttgacttgattggg-cgggtccaacatcatccggattc-accttg----------------------------ccttc-tggc-aa-ggggttctg-ccgggtgtgaggggtggctg-ctaacaca-cttt-aagcaa-ttacatctgaagacaga-ctataa-gctggc--ttgctagctgtag-ctgactaaccaaa-gacaactctcaacaacggatatcttggctcccgtaacgatgaagaacgcag----------------------------------------------------------------------------------------cgaaatgcgatacgtagtgtgaattgcagaattccgtgaaccatcgaatctttgaacgcaaattgcgctcgaggcctcggccaagagcatgtctgcctcagcgtcggc--tattaccctcaatcaagtttcctatgtgga-----------------------------------------------------------------------------------------------agcataggggatgccgattggatgtggccgtccgg-ctttcctaaaagt-ttgccggtcag--ctgaaatacattcacgcttt-ggg-gagctgctttc------------cttca--cagggaaggcgagttccgatttggtaggtgacctttgccggttgcatgccttcgttgcccgcaaggc-ttcccattatgcgttgcgcaggacgcc-ttttggctttcgacctgaggtcagg??????????????????????????????????????????????????????????????????????????ACTGTATGGACTGACGGTTTAACTAGTCTTGACCGTTACAAAGGCCGTTGTTATGATATTGAGCCAGTTGCTGGTGAAGAAAATCAATTTATTGCGTACGTAGCGTATCCTTTAGATCTTTTCGAAGAAGGTTCAGTAACAAACTTATTTACTTCTATTGTTGGTAACGTTTTTGGATTCAAAGCTCTTCGTGCATTACGTTTAGAAGATCTTCGTATTCCTCCTGCATATGTTAAAACATTCCAAGGACCTCCTCACGGAATTCAGGTAGAACGTGATAAATTAAACAAATATGGTCGTTCTCTTTTAGGTTGTACTATTAAACCTAAGTTAGGTCTTTCTGCAAAAAACTACGGTCGTGCTGTTTATGAATGTTTGCGTGGTGGTTTAGACTTTACTAAAGATGATGAAAACGTAAACTCTCAACCTTTTATGCGTTGGAGAGACCGTTTCGCTTTTGTTGCGGAAGCAATTTATAAATCTCAAGCAGAAACAGGTGAAATTAAAGGGCACTATCTAAACGCTACTGCTGGTACTGTTGACGAAATGTTAAAACGTGCAGAATGTGCAAGAGACTTTGGTATGCCTATTGTTATGCATGACTACTTAACTGGTGGTTTTACTGCAAATACAACTTTAGCACATTACTGTCGTGATAATGGTTTATTACTACACATTCACCGAGCAATGCACGCAGTTATTGACCGTCAGCGTAACCACGGTATCCACTTCCGTGTATTAGCTAAAACTCTTCGTATGTCAGGTGGTGATCACCTTCACTCGGGTACT???????????????????????????????????????????????????????????????????????????????????????????????????????????????????????????????????????????????????????????????????????????????????????????????????????????????????????????????????????????????????????????????????????????????????????????????????????????????????????????
	'A05_ORO_bicolor_mexico_OAX_cort_4042'         ????????????????????????????????????????????????????????????????gcgcaggtcaggggctggctcc-tattggggtcagttgacttgattggg-cgggtccaacatcatccggattc-accttg----------------------------ccttc-tggc-aa-ggggttctg-ccgggtgtgaggggtggctg-ctaacaca-cttt-aagcaa-ttacatctgaagacaga-ctataa-gctggc--ttgctagctgtag-ctgactaaccaaa-gacaactctcaacaacggatatcttggctcccgtaacgatgaagaacgcag----------------------------------------------------------------------------------------cgaaatgcgatacgtagtgtgaattgcagaattccgtgaaccatcgaatctttgaacgcaaattgcgctcgaggcctcggccaagagcatgtctgcctcagcgtcggc--tattaccctcaatcaagtttcctatgtgga-----------------------------------------------------------------------------------------------agcataggggatgccgattggatgtggccgtccgg-ctttcctaaaagt-ttgccggtcag--ctgaaatacattcacgcttt-ggg-gagctgctttc------------cttca--cagggaaggcgagttccgatttggtaggtgacctttgccggttgcatgccttcgttgcccgcaaggc-ttcccattatgcgttgcgcaggacgcc-ttttggctttcgacctgaggtcagg??????????????????????????????????????????????????????????????????????????ACTGTATGGACTGACGGTTTAACTAGTCTTGACCGTTACAAAGGCCGTTGTTATGATATTGAGCCAGTTGCTGGTGAAGAAAATCAATTTATTGCGTACGTAGCGTATCCTTTAGATCTTTTCGAAGAAGGTTCAGTAACAAACTTATTTACTTCTATTGTTGGTAACGTTTTTGGATTCAAAGCTCTTCGTGCATTACGTTTAGAAGATCTTCGTATTCCTCCTGCATATGTTAAAACATTCCAAGGACCTCCTCACGGAATTCAGGTAGAACGTGATAAATTAAACAAATATGGTCGTTCTCTTTTAGGTTGTACTATTAAACCTAAGTTAGGTCTTTCTGCAAAAAACTACGGTCGTGCTGTTTATGAATGTTTGCGTGGTGGTTTAGACTTTACTAAAGATGATGAAAACGTAAACTCTCAACCTTTTATGCGTTGGAGAGACCGTTTCGCTTTTGTTGCGGAAGCAATTTATAAATCTCAAGCAGAAACAGGTGAAATTAAAGGGCACTATCTAAACGCTACTGCTGGTACTGTTGACGAAATGTTAAAACGTGCAGAATGTGCAAGAGACTTTGGTATGCCTATTGTTATGCATGACTACTTAACTGGTGGTTTTACTGCAAATACAACTTTAGCACATTACTGTCGTGATAATGGTTTATTACTACACATTCACCGAGCAATGCACGCAGTTATTGACCGTCAGCGTAACCACGGTATCCACTTCCGTGTATTAGCTAAAACTCTTCGTATGTCAGGTGGTGATCACCTTCACTCGGGTACT???????????????????????????????????????????????????????????????????????????????????????????????????????????????????????????????????????????????????????????????????????????????????????????????????????????????????????????????????????????????????????????????????????????????????????????????????????????????????????????
	'A05_ORO_caespit_mexico_OAX_cort_4047'         ????????????????????????????????????????????????????????????????gcgcaggtcaggggctggctcc-tattggggtcagttgacttgattggg-cgggtccaatatcatccggattc-accttg----------------------------ccttc-tggc-aa-ggggttctg-ccgggtgtgaggggtggctg-ctaacaca-cttt-aagcaa-ttacatctgaagacaga-ctataa-gctggc--ttgctagctgtag-ctgactaaccaaa-gacaactctcaacaacggatatcttggctcccgtaacgatgaagaacgcag----------------------------------------------------------------------------------------cgaaatgcgatacgtagtgtgaattgcagaattccgtgaaccatcgaatctttgaacgcaaattgcgctcgaggcctcggccaagagcatgtctgcctcagcgtcggc--tattaccctcaatcaagtttcctatgtgga-----------------------------------------------------------------------------------------------agcataggggatgccgattggatgtggccgtccgg-ctttcctaaaagt-ttgccggtcag--ctgaaatacattcacgcttt-ggg-gagctgctttc------------cttca--cagggaaggcgagttccgatttggtaggtgacctttgccggttgcatgccttcgttgcccgcaaggc-ttcccattatgcgttgcgcaggacgcc-ttttggctttcgacctgaggtcagg??????????????????????????????????????????????????????????????????????????????????????????????????????????????????????????????????????????????????????????????????????????????????????????????????????????????????????????????????????????????????????????????????????????????????????????????????????????????????????????????????????????????????????????????????????????????????????????????????????????????????????????????????????????????????????????????????????????????????????????????????????????????????????????????????????????????????????????????????????????????????????????????????????????????????????????????????????????????????????????????????????????????????????????????????????????????????????????????????????????????????????????????????????????????????????????????????????????????????????????????????????????????????????????????????????????????????????????????????????????????????????????????????????????????????????????????????????????????????????????????????????????????????????????????????????????????????????????????????????????????????????????????????????????????????????????????????????????????????????????????????????????????????????????????????????????????????????????
	'A05_ORO_colibor_colombia_narin_cort_8723'     ????????????????????????????????????????????????????????????????gcgcaggtcaggggctggctcc-tattggggtcagttgacttgattggg-cgggtccaatatcatccggattc-accttg----------------------------ccttc-tggc-aa-ggggttctg-ccgggtgtgaggggtggctg-ctaacaca-cttt-aagcaa-ttacatctgaagacaga-ctataa-gctggc--ttgctagctgtag-ctgactaaccaaa-gacaactctcaacaacggatatcttggctcccgtaacgatgaagaacgcag----------------------------------------------------------------------------------------cgaaatgcgatacgtagtgtgaattgcagaattccgtgaaccatcgaatctttgaacgcaaattgcgctcgaggcctcggccaagagcatgtctgcctcagcgtcggc--tattaccctcaatcaagtttcctatgtgga-----------------------------------------------------------------------------------------------agcataggggatgccgattggatgtggccgtccgg-ctttcctaaaagt-ttgccggtcag--ctgaaatacattcacgcttt-ggg-gagctgctttc------------cttca--cagggaaggcgagttccgatttggtaggtgacctttgccggttgcatgccttcgttgcccgcaaggc-ttcccattatgcgttgcgcaggacgcc-ttttggctttcgacctgaggtcagg??????????????????????????????????????????????????????????????????????????ACTGTATGGACTGACGGTTTAACTAGTCTTGACCGTTACAAAGGCCGTTGTTATGATATTGAGCCAGTTGCTGGTGAAGAAAATCAATTTATTGCGTACGTAGCGTATCCTTTAGATCTTTTCGAAGAAGGTTCAGTAACAAACTTATTTACTTCTATTGTTGGTAACGTTTTTGGATTCAAAGCTCTTCGTGCATTACGTTTAGAAGATCTTCGTATTCCTCCTGCATATGTTAAAACATTCCAAGGACCTCCTCACGGAATTCAGGTAGAACGTGATAAATTAAACAAATATGGTCGTTCTCTTTTAGGTTGTACTATTAAACCTAAGTTAGGTCTTTCTGCAAAAAACTACGGTCGTGCTGTTTATGAATGTTTGCGTGGTGGTTTAGACTTTACTAAAGATGATGAAAACGTAAACTCTCAACCTTTTATGCGTTGGAGAGACCGTTTCGCTTTTGTTGCGGAAGCAATTTATAAATCTCAAGCAGAAACAGGTGAAATTAAAGGGCACTATCTAAACGCTACTGCTGGTACTGTTGACGAAATGTTAAAACGTGCAGAATGTGCAAGAGACTTTGGTATGCCTATTGTTATGCATGACTACTTAACTGGTGGTTTTACTGCAAATACAACTTTAGCACATTACTGTCGTGATAATGGTTTATTACTACACATTCACCGAGCAATGCACGCAGTTATTGACCGTCAGCGTAACCACGGTATCCACTTCCGTGTATTAGCTAAAACTCTTCGTATGTCAGGTGGTGATCACCTTCACTCGGGTACT???????????????????????????????????????????????????????????????????????????????????????????????????????????????????????????????????????????????????????????????????????????????????????????????????????????????????????????????????????????????????????????????????????????????????????????????????????????????????????????
	'A05_ORO_colibor_costarica_unk_cort_6715'      ????????????????????????????????????????????????????????????????gcgcaggtcaggggctggctcc-tattggggtcagttgacttgattggg-cgggtccaacatcatccggattc-accttg----------------------------ccttc-tggc-aa-ggggttctg-ccgggtgtgaggggtggctg-ctaacaca-catt-aagcaa-ttacatctgaagacaga-ctatat-gctggc--ttgctagctgtag-ctgactaaccaaa-gacaactctcaacaacggatatcttggctcccgtaacgatgaagaacgcag----------------------------------------------------------------------------------------cgaaatgcgatacgtagtgtgaattgcagaattccgtgaaccatcgaatctttgaacgcaaattgcgctcgaggcctcggccaagagcatgtctgcctcagcgtcggc--tattaccctcagtcaagtttcctatgtgga-----------------------------------------------------------------------------------------------agcataggggatgccgattggatgtggccgtccgg-ctttcctaaaagt-ttgccggtcag--ctgaaatacattcacgcttt-ggg-gagctgctttc------------cttca--cagggaaggcgagttccgatttggtaggtgacctttgccggttgcatgccttcgttgcccgcaaggc-ttcccattatgcgttgtgcaggacgcc-ttttggctttcgacctgaggtcagg??????????????????????????????????????????????????????????????????????????????????????????????????????????????????????????????????????????????????????????????????????????????????????????????????????????????????????????????????????????????????????????????????????????????????????????????????????????????????????????????????????????????????????????????????????????????????????????????????????????????????????????????????????????????????????????????????????????????????????????????????????????????????????????????????????????????????????????????????????????????????????????????????????????????????????????????????????????????????????????????????????????????????????????????????????????????????????????????????????????????????????????????????????????????????????????????????????????????????????????????????????????????????????????????????????????????????????????????????????????????????????????????????????????????????????????????????????????????????????????????????????????????????????????????????????????????????????????????????????????????????????????????????????????????????????????????????????????????????????????????????????????????????????????????????????????????????????????
	'A06_AJ293791_Trebouxia_Mayrhofer13740_RinAtro' ????????????????????????????????????????????????????????????????gcgcaggtcgggggctggctcc-ttttggtgtcagttgactcgactggg-cgggtccaataccagccggattc-ctcacg----------------------------cctctaggct--t-ggggttctg-ccggctgtgaggggtggctgttcaactca-ctcc-aagcaa-tcaactctgaaggcagatctatag-gctggc-tttgctggctatagactgatcaatatca-gacaactctcaacaacggatatcttggctcccgtaacgatgaagaacgcag----------------------------------------------------------------------------------------cgaaatgcgatacgtagtgtgaattgcagaattccgtgaaccatcgaatctttgaacgcaaattgcgctcgaggcctcggccaagagcatgtctgcctcagcgtcggc--tactaccctcaaccaactttcctattttgat-ggggatgtttcttgtccttaaaggggaagttt-cctatt---------tt-ataggagatttttctcgttttgacaggaaatatttcctgttctttatgggggaggccggttggatctggccgtccgg-attgcctttcagg-ctgccggttgg--ctgaaatacattcacgctct-ggg-g-gttgctttc------------ctttc--aaggagagacgagttccgatttggtaggtgacctttgccggttgcatgccttcgttgctcgttaggc-ttcccagtatgcgttgtgcaggacgcc-ttttggctttcgacctgaggtcagg??????????????????????????????????????????????????????????????????????????????????????????????????????????????????????????????????????????????????????????????????????????????????????????????????????????????????????????????????????????????????????????????????????????????????????????????????????????????????????????????????????????????????????????????????????????????????????????????????????????????????????????????????????????????????????????????????????????????????????????????????????????????????????????????????????????????????????????????????????????????????????????????????????????????????????????????????????????????????????????????????????????????????????????????????????????????????????????????????????????????????????????????????????????????????????????????????????????????????????????????????????????????????????????????????????????????????????????????????????????????????????????????????????????????????????????????????????????????????????????????????????????????????????????????????????????????????????????????????????????????????????????????????????????????????????????????????????????????????????????????????????????????????????????????????????????????????????????
	'A06_AJ293795_Tincrustata'                     ????????????????????????????????????????????????????????????????gcgcaggtcgggggctggctcc-ttttggtgtcagttgactcgactggg-cgggtccaataccagccggattc-ctcacg----------------------------cctctaggct--t-ggggttctg-ccggctgtgaggggtggctgttcaactca-ctcc-aagcaa-tcaactctgaaggcagatctatag-gctggc-tttgctggctatagactgatcaatatca-gacaactctcaacaacggatatcttggctcccgtaacgatgaagaacgcag----------------------------------------------------------------------------------------cgaaatgcgatacgtagtgtgaattgcagaattccgtgaaccatcgaatctttgaacgcaaattgcgctcgaggcctcggccaagagcatgtctgcctcagcgtcggc--tactaccctcaaccaactttcctattttgat-ggggatgtttcttgtccttaaaggggaagttt-cctatt---------tt-ataggagatttttctcgttttgacaggaaatatttcctgttctttatgggggaggccggttggatctggccgtccgg-attgcctttcagg-ctgccggttgg--ctgaaatacattcacgctct-ggg-g-gttgctttc------------ctttc--aaggagagacgagttccgatttggtaggtgacctttgccggttgcatgccttcgttgctcgtta-gc-ttcccagtatgcgttgtgcaggacgcc-ttttggctttcgacctgaggtc?????????????????????????????????????????????????????????????????????????????????????????????????????????????????????????????????????????????????????????????????????????????????????????????????????????????????????????????????????????????????????????????????????????????????????????????????????????????????????????????????????????????????????????????????????????????????????????????????????????????????????????????????????????????????????????????????????????????????????????????????????????????????????????????????????????????????????????????????????????????????????????????????????????????????????????????????????????????????????????????????????????????????????????????????????????????????????????????????????????????????????????????????????????????????????????????????????????????????????????????????????????????????????????????????????????????????????????????????????????????????????????????????????????????????????????????????????????????????????????????????????????????????????????????????????????????????????????????????????????????????????????????????????????????????????????????????????????????????????????????????????????????????????????????????????????????????????????????
	'A06_AM920666_Tincrustata'                     ????????????????????????????????????????????????????????????????gcgcaggtcgggggctggctcc-ttttggtgtcagttgactcgactggg-cgggtccaataccagccggattc-ctcacg----------------------------cctctaggct-gt-ggggttctg-ccggctgtgaggggtggctgttcaactca-ctcc-aagcaa-tcaactctgaaggcagatctatag-gctggc-tttgctggctatagactgatcaatatca-gacaactctcaacaacggatatcttggctcccgtaacgatgaagaacgcag----------------------------------------------------------------------------------------cgaaatgcgatacgtagtgtgaattgcagaattccgtgaaccatcgaatctttgaacgcaaattgcgctcgaggcctcggccaagagcatgtctgcctcagcgtcggc--tactaccctcaacctactttcctattttgat-ggggatgtttcttgtccttaaaggggaagttt-cctatt---------tt-ataggagatttttctcgttttgacaggaaatatttcctgttctttatgggggaggccggttggatctggccgtccgg-attgcctttcagg-ctgccggttgg--ctgaaatacattcacgctct-ggg-g-gttgctttc------------ctttc--aaggagagacgagttccgatttggtaggtgacctttgccggttgcatgccttcgttgctcgttaggc-ttcccagtatgcgttgtgcaggacgcc-ttttggctt??????????????????????????????????????????????????????????????????????????????????????????????????????????????????????????????????????????????????????????????????????????????????????????????????????????????????????????????????????????????????????????????????????????????????????????????????????????????????????????????????????????????????????????????????????????????????????????????????????????????????????????????????????????????????????????????????????????????????????????????????????????????????????????????????????????????????????????????????????????????????????????????????????????????????????????????????????????????????????????????????????????????????????????????????????????????????????????????????????????????????????????????????????????????????????????????????????????????????????????????????????????????????????????????????????????????????????????????????????????????????????????????????????????????????????????????????????????????????????????????????????????????????????????????????????????????????????????????????????????????????????????????????????????????????????????????????????????????????????????????????????????????????????????????????????????????????????????????????????????
	'A06_AM920667_Tincrustata'                     ????????????????????????????????????????????????????????????????gcgcaggtcgggggctggctcc-ttttggtgtcagttgactcgactggg-cgggtccaataccagccggattc-ctcacg----------------------------cctctaggct-gt-ggggttctg-ccggctgtgaggggtggctgttcaactca-ctta-aagcaa-tcaactctgaaggcagatctatag-gctggc-tttgctggctatagactgatcaatatca-gacaactctcaacaacggatatcttggctcccgtaacgatgaagaacgcag----------------------------------------------------------------------------------------cgaaatgcgatacgtagtgtgaattgcagaattccgtgaaccatcgaatctttgaacgcaaattgcgctcgaggcctcggccaagagcatgtctgcctcagcgtcggc--tactaccctcaacctactttcctattttgat-ggggatgtttcttgtccttaaaggggaagttt-cctatt---------tt-ataggagatttttctcgttttgacaggaaatatttcctgttctttatgggggaggccggttggatctggccgtccgg-attgcctttcagg-ctgccggttgg--ctgaaatacattcacgctct-ggg-g-gttgctttc------------ctttc--aaggagagacgagttccgatttggtaggtgacctttgccggttgcatgccttcgttgcttgttaggc-ttcccagtatgcgttgtgcaggacgcc-ttttggctt??????????????????????????????????????????????????????????????????????????????????????????????????????????????????????????????????????????????????????????????????????????????????????????????????????????????????????????????????????????????????????????????????????????????????????????????????????????????????????????????????????????????????????????????????????????????????????????????????????????????????????????????????????????????????????????????????????????????????????????????????????????????????????????????????????????????????????????????????????????????????????????????????????????????????????????????????????????????????????????????????????????????????????????????????????????????????????????????????????????????????????????????????????????????????????????????????????????????????????????????????????????????????????????????????????????????????????????????????????????????????????????????????????????????????????????????????????????????????????????????????????????????????????????????????????????????????????????????????????????????????????????????????????????????????????????????????????????????????????????????????????????????????????????????????????????????????????????????????????????
	'A06_FJ792801_Tincrustata'                     ????????????????????????????????????????????????????????????????gcgcaggtcgggggctggctcc-ttttggtgtcagttgactcgactggg-cgggtccaataccagccggattc-ctcacg----------------------------cctctaggct-gt-ggggttctg-ccggctgtgaggggtggctgttcaactca-ctcc-aagcaa-tcaactctgaaggcagatctatag-gctggc-tttgctggctatagactgatcaatatca-gacaactctcaacaacggatatcttggctcccgtaacgatgaagaacgcag----------------------------------------------------------------------------------------cgaaatgcgatacgtagtgtgaattgcagaattccgtgaaccatcgaatctttgaacgcaaattgcgctcgaggcctcggccaagagcatgtctgcctcagcgtcggc--tactaccctcaacctactttcctattttgat-ggggatgtttcttgtccttaaaggggaagttt-cctatt---------tt-ataggagatttttctcgttttgacaggaaatatttcctgttctttatgggggaggccggttggatctggccgtccgg-attgcctttcagg-ctgccggttgg--ctgaaatacattcacgctct-ggg-g-gttgctttc------------ctttc--aaggagagacgagttccgatttggtaggtgacctttgccggttgcatgccttcgttgctcgttaggc-ttcccagtatgcgttgtgcaggacgcc-ttttggctttcgacctgaggtcagg??????????????????????????????????????????????????????????????????????????????????????????????????????????????????????????????????????????????????????????????????????????????????????????????????????????????????????????????????????????????????????????????????????????????????????????????????????????????????????????????????????????????????????????????????????????????????????????????????????????????????????????????????????????????????????????????????????????????????????????????????????????????????????????????????????????????????????????????????????????????????????????????????????????????????????????????????????????????????????????????????????????????????????????????????????????????????????????????????????????????????????????????????????????????????????????????????????????????????????????????????????????????????????????????????????????????????????????????????????????????????????????????????????????????????????????????????????????????????????????????????????????????????????????????????????????????????????????????????????????????????????????????????????????????????????????????????????????????????????????????????????????????????????????????????????????????????????????
	'A06_L1828_culture_L1428'                      ????????????????????????????????????????????????????????????????gcgcaggtcgggggctggctcc-ctttggtgtcagttgactcgactggg-cgggtccaataccagccggattc-ctcacg----------------------------cctctaggct-gt-gaggttctg-ccggctgtgaggggtggctgttcaactca-ctcc-aagcaa-tcaactctgaaggcagatctatag-gctggc-tttgctggctatagactgatcaatatca-gacaactctcaacaacggatatcttggctcccgtaacgatgaagaacgcag----------------------------------------------------------------------------------------cgaaatgcgatacgtagtgtgaattgcagaattccgtgaaccatcgaatctttgaacgcaaattgcgctcgaggcctcggccaagagcatgtctgcctcagcgtcggc--tactaccctcaacctactttcctattttgat-ggggatgtttcttgtccttaaaggggaagttt-cctatt---------tt-ataggagatttttctcgttttgacaggaaatatttcctgttctttatgggggaggccggttggatctggccgtccgg-attgcctttcagg-ctgccggttgg--ctgaaatacattcacgctct-ggg-g-gttgctttc------------ctttc--aaggagagacgagttccgatttggtaggtgacctttgccggttgcatgccttcgttgctcgttaggc-ttcccagtatgcgttgtgcaggacgcc-ttttggctttcgacctgaggtcagg??????????????????????????????????????????????????????????????????????????????????????????????????????????????????????????????????????????????????????????????????????????????????????????????????????????????????????????????????????????????????????????????????????????????????????????????????????????????????????????????????????????????????????????????????????????????????????????????????????????????????????????????????????????????????????????????????????????????????????????????????????????????????????????????????????????????????????????????????????????????????????????????????????????????????????????????????????????????????????????????????????????????????????????????????????????????????????????????????????????????????????????????????????????????????????????????????????????????????????????????????????????????????????????????????????????????????????????????????????????????????????????????????????????????????????????????????????????????????????????????????????????????????????????????????????????????????????????????????????????????????????????????????????????????????????????????????????????????????????????????????????????????????????????????????????????????????????????
	'A06_XA_coC6_usa_CO_saxi_6621'                 ????????????????????????????????????????????????????????????????gcgcaggtcgggggctggctcc-ttttggtgtcagttgactcgactggg-cgggtccaataccagccggattc-ctcacg----------------------------cctctaggct-gt-gaggttctg-ccggctgtgaggggtggctgttcaactca-ctcc-aagcaa-tcaactctgaaggcagatctatag-gctggc-tttgctggctatagactgatcaatatca-gacaactctcaacaacggatatcttggctcccgtaacgatgaagaacgcag----------------------------------------------------------------------------------------cgaaatgcgatacgtagtgtgaattgcagaattccgtgaaccatcgaatctttgaacgcaaattgcgctcgaggcctcggccaagagcatgtctgcctcagcgtcggc--tactaccctcaacctactttcctattttgat-ggggatgtttcttgtccttaaaggggaagttt-cctatt---------tt-ataggagatttttctcgttttgacaggaaatatttcctgttctttatgggggaggccggttggatctggccgtccgg-attgcctttcagg-ctgccggttgg--ctgaaatacattcacgctct-ggg-g-gttgctttc------------ctttc--aaggagagacgagttccgatttggtaggtgacctttgccggttgcatgccttcgttgctcgttaggc-ttcccagtatgcgttgtgcaggacgcc-ttttggctttcgacctgaggtcagg??????????????????????????????????????????????????????????????????????????ACTGTATGGACTGACGGTCTAACTAGTCTTGACCGTTATAAAGGGCGTTGTTATGATATTGAGCCAGTTGCTGGTGAAGAGAATCAATTTATTGCGTACGTAGCGTATCCTTTAGATCTTTTTGAAGAAGGTTCAGTAACAAACTTATTTACTTCTATTGTTGGTAACGTTTTTGGATTCAAAGCTCTTCGTGCATTACGTTTAGAAGATCTTCGTATCCCTCCTGCATATGTTAAAACATTCCAAGGACCTCCTCACGGAATTCAGGTAGAGCGTGATAAATTAAACAAATATGGTCGTTCTCTTTTAGGTTGTACTATTAAACCTAAATTAGGTCTTTCTGCAAAAAACTACGGTCGTGCTGTTTATGAATGTTTACGTGGTGGTTTAGACTTTACTAAAGATGATGAAAACGTAAACTCTCAACCATTTATGCGTTGGAGAGACCGTTTCGCATTCGTTGCGGAAGCAATTTATAAATCTCAAGCAGAAACAGGTGAAATTAAAGGACATTATCTAAACGCTACTGCTGGTACTGTTGAAGAAATGTTAAAACGTGCTGAATGTGCGAGAGACTTCGGTATGCCTATTGTTATGCATGACTACTTAACTGGTGGTTTTACTGCAAATACAACTTTAGCACATTACTGTCGTGATAATGGTTTATTACTACACATTCACCGAGCAATGCACGCAGTTATTGACCGTCAACGTAACCACGGTATCCACTTCCGTGTATTAGCTAAAACTCTTCGTATGTCAGGTGGTGACCACCTTCACTCTGGTACA???????????????????????????????????????????????????????????????????????????????????????????????????????????????????????????????????????????????????????????????????????????????????????????????????????????????????????????????????????????????????????????????????????????????????????????????????????????????????????????
	'A06_XA_cuE1_usa_UT_saxi_138'                  ????????????????????????????????????????????????????????????????gcgcaggtcgggggctggctcc-ttttggtgtcagttgactcgactggg-cgggtccaataccagccggattc-ctcacg----------------------------cctctaggct-gt-ggggttctg-ccggctgtgaggggtggctgttcaactca-ctta-aagcaa-tcaactctgaaggcagatctatag-gctggc-tttgctggctatagactgatcaatatca-gacaactctcaacaacggatatcttggctcccgtaacgatgaagaacgcag----------------------------------------------------------------------------------------cgaaatgcgatacgtagtgtgaattgcagaattccgtgaaccatcgaatctttgaacgcaaattgcgctcgaggcctcggccaagagcatgtctgcctcagcgtcggc--tactaccctcaacctactttcctattttgat-ggggatgtttcttgtccttaaaggggaagttt-cctatt---------tt-ataggagatttttctcgtgttgacaggaaatatttcctgttcgttatgggggaggccggttggatctggccgtccgg-attgcctttcagg-ctgccggttgg--ctgaaatacattcacgctct-ggg-g-gttgctttc------------ctttc--aaggagagacgagttccgatttggtaggtgacctttgccggttgcatgccttcgttgctcgttaggc--tcccagtatgcattgtgcaggacgcc-ttttggctttcgacctgaggtcagg??????????????????????????????????????????????????????????????????????????????????????????????????????????????????????????????????????????????????????????????????????????????????????????????????????????????????????????????????????????????????????????????????????????????????????????????????????????????????????????????????????????????????????????????????????????????????????????????????????????????????????????????????????????????????????????????????????????????????????????????????????????????????????????????????????????????????????????????????????????????????????????????????????????????????????????????????????????????????????????????????????????????????????????????????????????????????????????????????????????????????????????????????????????????????????????????????????????????????????????????????????????????????????????????????????????????????????????????????????????????????????????????????????????????????????????????????????????????????????????????????????????????????????????????????????????????????????????????????????????????????????????????????????????????????????????????????????????????????????????????????????????????????????????????????????????????????????????
	'A06_XA_cuF1_canada_BC_saxi_928'               ????????????????????????????????????????????????????????????????gcgcaggtcgggggctggctcc-ttttggtgtcagttgactcgactggg-cgggtccaataccagccggattc-ctcacg----------------------------cctctaggct-gt-ggggttctg-ccggctgtgaggggtggctgttcaactca-ctta-aagcaa-tcaactctgaaggcagatctatag-gctggc-tttgctggctatagactgatcaatatca-gacaactctcaacaacggatatcttggctcccgtaacgatgaagaacgcag----------------------------------------------------------------------------------------cgaaatgcgatacgtagtgtgaattgcagaattccgtgaaccatcgaatctttgaacgcaaattgcgctcgaggcctcggccaagagcatgtctgcctcagcgtcggc--tactaccctcaacctactttcctattttgat-ggggatgtttcttgtccttaaaggggaagttt-cctatt---------tt-ataggagatttttctcgttttgacaggaaatatttcctgttcgttatgggggaggccggttggatctggccgtccgg-attgcctttcagg-ctgccggttgg--ctgaaatacattcacgctct-ggg-g-gttgctttc------------ctttc--aaggagagacgagttccgatttggtaggtgacctttgccggttgcatgccttcgttgctcgttaggc-ttcccagtatgcattgtgcaggacgcc-ttttggctttcgacctgaggtcagg??????????????????????????????????????????????????????????????????????????ACTGTATGGACTGACGGTCTAACTAGTCTTGACCGTTACAAAGGGCGTTGTTATGATATTGAGCCAGTTGCTGGTGAAGAGAATCAATTTATTGCGTACGTAGCGTATCCTTTAGATCTTTTTGAAGAAGGTTCAGTAACAAACTTATTTACTTCTATTGTTGGTAACGTTTTTGGATTCAAAGCTCTTCGTGCATTACGTTTAGAAGATCTTCGTATCCCTCCTGCATATGTTAAAACATTCCAAGGACCTCCTCACGGAATTCAGGTAGAGCGTGATAAATTAAACAAATATGGTCGTTCTCTTTTAGGTTGTACTATTAAACCTAAATTAGGTCTTTCTGCAAAAAACTACGGTCGTGCTGTTTATGAATGTTTACGTGGTGGTTTAGACTTTACTAAAGATGATGAAAACGTAAACTCTCAACCATTTATGCGTTGGAGAGACCGTTTCGCATTCGTTGCGGAAGCAATTTATAAATCTCAAGCAGAAACAGGTGAAATTAAAGGACATTATCTAAACGCTACTGCTGGTACTGTTGAAGAAATGTTAAAACGTGCTGAATGTGCGAGAGACTTCGGTATGCCTATTGTTATGCATGACTACTTAACTGGTGGTTTTACTGCAAATACAACTTTAGCACATTACTGTCGTGATAATGGTTTATTACTACACATTCACCGAGCAATGCACGCAGTTATTGACCGTCAACGTAACCACGGTATCCACTTCCGTGTATTAGCTAAAACTCTTCGTATGTCAGGTGGTGACCACCTTCACTCTGGTGCA???????????????????????????????????????????????????????????????????????????????????????????????????????????????????????????????????????????????????????????????????????????????????????????????????????????????????????????????????????????????????????????????????????????????????????????????????????????????????????????
	'A06_XA_cuG2_usa_ID_saxi_450'                  ????????????????????????????????????????????????????????????????gcgcaggtcgggggctggctcc-ttttggtgtcagttgactcgactggg-cgggtccaataccagccggattc-ctcacg----------------------------cctctaggct-gt-ggggttctg-ccggctgtgaggggtggctgttcaactca-ctta-aagcaa-tcaactctgaaggcagatctatag-gctggc-tttgctggctatagactgatcaatatca-gacaactctcaacaacggatatcttggctcccgtaacgatgaagaacgcag----------------------------------------------------------------------------------------cgaaatgcgatacgtagtgtgaattgcagaattccgtgaaccatcgaatctttgaacgcaaattgcgctcgaggcctcggccaagagcatgtctgcctcagcgtcggc--tactaccctcaacctactttcctattttgat--gggatgtttcttgtccttaaaggggaagttt-cctatt---------tt-acaggagatttttctcgttttgacaggaaatatttcctgttctttatgggggaggccggttggatctgaccgtccgg-attgcctttcagg-ctgccggttgg--ctgaaatacattcacgctct-ggg-g-gttgctttc------------ctttc--aaggagagacgagttccgatttggtaggtgacctttgccggttgcatgccttcgttgctcgttaggc-ttcccagtatgcgttgtgcaggacgcc-ttttggctttcgacctgaggtcagg??????????????????????????????????????????????????????????????????????????ACTGTATGGACTGACGGTCTAACTAGTCTTGACCGTTATAAAGGGCGTTGTTATGATATTGAGCCAGTTGCTGGTGAAGAGAATCAATTTATTGCGTACGTAGCGTATCCTTTAGATCTTTTTGAAGAAGGTTCAGTAACAAACTTATTTACTTCTATTGTTGGTAACGTTTTTGGATTCAAAGCTCTTCGTGCATTACGTTTAGAAGATCTTCGTATCCCTCCTGCATATGTTAAAACATTCCAAGGACCTCCTCACGGAATTCAGGTAGAGCGTGATAAATTAAACAAATATGGTCGTTCTCTTTTAGGTTGTACTATTAAACCTAAATTAGGTCTTTCTGCAAAAAACTACGGTCGTGCTGTTTATGAATGTTTACGTGGTGGTTTAGACTTTACTAAAGATGATGAAAACGTAAACTCTCAACCATTTATGCGTTGGAGAGACCGTTTCGCATTCGTTGCGGAAGCAATTTATAAATCTCAAGCAGAAACAGGTGAAATTAAAGGACATTATCTAAACGCTACTGCTGGTACTGTTGAAGAAATGTTAAAACGTGCTGAATGTGCGAGAGACTTCGGTATGCCTATTGTTATGCATGACTACTTAACTGGTGGTTTTACTGCAAATACAACTTTAGCACATTACTGTCGTGATAATGGTTTATTACTACACATTCACCGAGCAATGCACGCAGTTATTGACCGTCAACGTAACCACGGTATCCACTTCCGTGTATTAGCTAAAACTCTTCGTATGTCAGGTGGTGACCACCTTCACTCTGGTACA???????????????????????????????????????????????????????????????????????????????????????????????????????????????????????????????????????????????????????????????????????????????????????????????????????????????????????????????????????????????????????????????????????????????????????????????????????????????????????????
	'A06_XA_cuGM_usa_ID_saxi_434'                  ????????????????????????????????????????????????????????????????gcgcaggtcgggggctggctcc-ttttggtgtcagttgactcgactggg-cgggtccaataccagccggattc-ctcacg----------------------------cctctaggct-gt-gaggttctg-ccggctgtgaggggtggctgttcaactca-ctcc-aagcaa-tcaactctgaaggcagatctatag-gctggc-tttgctggctatagactgatcaatatca-gacaactctcaacaacggatatcttggctcccgtaacgatgaagaacgcag----------------------------------------------------------------------------------------cgaaatgcgatacgtagtgtgaattgcagaattccgtgaaccatcgaatctttgaacgcaaattgcgctcgaggcctcggccaagagcatgtctgcctcagcgtcggc--tactaccctcaacctactttcctattttgat-ggggatgtttcttgtccttaaaggggaagttt-cctatt---------tt-ataggagatttttctcgttttgacaggaaatatttcctgttctttatgggggaggccggttggatctggccgtccgg-attgcctttcagg-ctgccggttgg--ctgaaatacattcacgctct-ggg-g-gttgctttc------------ctttc--aaggagagacgagttccgatttggtaggtgacctttgccggttgcatgccttcgttgctcgttaggc-ttcccagtatgcgttgtgcaggacgcc-ttttggctttcgacctgaggtcagg??????????????????????????????????????????????????????????????????????????????????????????????????????????????????????????????????????????????????????????????????????????????????????????????????????????????????????????????????????????????????????????????????????????????????????????????????????????????????????????????????????????????????????????????????????????????????????????????????????????????????????????????????????????????????????????????????????????????????????????????????????????????????????????????????????????????????????????????????????????????????????????????????????????????????????????????????????????????????????????????????????????????????????????????????????????????????????????????????????????????????????????????????????????????????????????????????????????????????????????????????????????????????????????????????????????????????????????????????????????????????????????????????????????????????????????????????????????????????????????????????????????????????????????????????????????????????????????????????????????????????????????????????????????????????????????????????????????????????????????????????????????????????????????????????????????????????????????
	'A06_XA_di_usa_WI_saxi_6514'                   ????????????????????????????????????????????????????????????????gcgcaggtcgggggctggctcc-ttttggtgtcagttgactcgactggg-cgggtccaataccagccggattc-ctcacg----------------------------cctctaggct-gt-ggggttctg-ccggctgtgaggggtggctgttcaactca-ctta-aagcaa-tcaactctgaaggcagatctatag-gctggc-tttgctggctatagactgatcaatatca-gacaactctcaacaacggatatcttggctcccgtaacgatgaagaacgcag----------------------------------------------------------------------------------------cgaaatgcgatacgtagtgtgaattgcagaattccgtgaaccatcgaatctttgaacgcaaattgcgctcgaggcctcggccaagagcatgtctgcctcagcgtcggc--tactaccctcaacctactttcctattttgat-ggggatgtttcttgtccttaaaggggaagttt-cctatt---------tt-ataggagatttttctcgttttgacaggaaatatttcctgttcgttatgggggaggccggttggatctggccgtccgg-attgcctttcagg-ctgccggttgg--ctgaaatacattcacgctct-ggg-g-gttgctttc------------ctttc--aaggagagacgagttccgatttggtaggtgacctttgccggttgcatgccttcgttgctcgttaggc-ttcccagtatgcattgtgcaggacgcc-ttttggctttcgacctgaggtcagg??????????????????????????????????????????????????????????????????????????ACTGTATGGACTGACGGTCTAACTAGTCTTGACCGTTATAAAGGGCGTTGTTATGATATTGAGCCAGTTGCTGGTGAAGAGAATCAATTTATTGCGTACGTAGCGTATCCTTTAGATCTTTTTGAAGAAGGTTCAGTAACAAACTTATTTACTTCTATTGTTGGTAACGTTTTTGGATTCAAAGCTCTTCGTGCATTACGTTTAGAAGATCTTCGTATCCCTCCTGCATATGTTAAAACATTCCAAGGACCTCCTCACGGAATTCAGGTAGAGCGTGATAAATTAAACAAATATGGTCGTTCTCTTTTAGGTTGTACTATTAAACCTAAATTAGGTCTTTCTGCAAAAAACTACGGTCGTGCTGTTTATGAATGTTTACGTGGTGGTTTAGACTTTACTAAAGATGATGAAAACGTAAACTCTCAACCATTTATGCGTTGGAGAGACCGTTTCGCATTCGTTGCGGAAGCAATTTATAAATCTCAAGCAGAAACAGGTGAAATTAAAGGACATTATCTAAACGCTACTGCTGGTACTGTTGAAGAAATGTTAAAACGTGCTGAATGTGCGAGAGACTTCGGTATGCCTATTGTTATGCATGACTACTTAACTGGTGGTTTTACTGCAAATACAACTTTAGCACATTACTGTCGTGATAATGGTTTATTACTACACATTCACCGAGCAATGCACGCAGTTATTGACCGTCAACGTAACCACGGTATCCACTTCCGTGTATTAGCTAAAACTCTTCGTATGTCACGTGCTGACCACCTTCACTCTGGTACT???????????????????????????????????????????????????????????????????????????????????????????????????????????????????????????????????????????????????????????????????????????????????????????????????????????????????????????????????????????????????????????????????????????????????????????????????????????????????????????
	'A06_XA_liD1_usa_CA_saxi_285'                  ????????????????????????????????????????????????????????????????gcgcaggtcgggggctggctcc-ttttggtgtcagttgactcgactggg-cgggtccaataccagccggattc-ctcacg----------------------------cctctaggct-gt-ggggttctg-ccggctgtgaggggtggctgttcaactca-ctta-aagcaa-tcaactctgaaggcagatctatag-gctggc-tttgctggctatagactgatcaatatca-gacaactctcaacaacggatatcttggctcccgtaacgatgaagaacgcag----------------------------------------------------------------------------------------cgaaatgcgatacgtagtgtgaattgcagaattccgtgaaccatcgaatctttgaacgcaaattgcgctcgaggcctcggccaagagcatgtctgcctcagcgtcggc--tactaccctcaacctactttcctattttgat-ggggatgtttcttgtccttaaaggggaagttt-cctatt---------tt-ataggagatttttctcgttttgacaggaaatatttcctgttcgttatgggggaggccggttggatctggccgtccgg-attgcctttcagg-ctgccggttgg--ctgaaatacattcacgctct-ggg-g-gttgctttc------------ctttc--aaggagagacgagttccgatttggtaggtgacctttgccggttgcatgccttcgttgctcgttaggc-ttcccagtatgcattgtgcaggacgcc-ttttggctttcgacctgaggtcagg??????????????????????????????????????????????????????????????????????????????????????????????????????????????????????????????????????????????????????????????????????????????????????????????????????????????????????????????????????????????????????????????????????????????????????????????????????????????????????????????????????????????????????????????????????????????????????????????????????????????????????????????????????????????????????????????????????????????????????????????????????????????????????????????????????????????????????????????????????????????????????????????????????????????????????????????????????????????????????????????????????????????????????????????????????????????????????????????????????????????????????????????????????????????????????????????????????????????????????????????????????????????????????????????????????????????????????????????????????????????????????????????????????????????????????????????????????????????????????????????????????????????????????????????????????????????????????????????????????????????????????????????????????????????????????????????????????????????????????????????????????????????????????????????????????????????????????????
	'A06_XA_meD1_usa_CA_saxi_578'                  ????????????????????????????????????????????????????????????????gcgcaggtcgggggctggctcc-ttttggtgtcagttgactcgactggg-cgggtccaataccagccggattc-ctcacg----------------------------cctctaggct-gt-ggggttctg-ccggctgtgaggggtggctgttcaactca-ctta-aagcaa-tcaactctgaaggcagatctatag-gctggc-tttgctggctatagactgatcaatatca-gacaactctcaacaacggatatcttggctcccgtaacgatgaagaacgcag----------------------------------------------------------------------------------------cgaaatgcgatacgtagtgtgaattgcagaattccgtgaaccatcgaatctttgaacgcaaattgcgctcgaggcctcggccaagagcatgtctgcctcagcgtcggc--tactaccctcaacctactttcctattttgat-ggggatgtttcttgtccttaaaggggaagttt-cctatt---------tt-ataggagatttttctcgttttgacaggaaatatttcctgttcgttatgggggaggccggttggatctggccgtccgg-attgcctttcagg-ctgccggttgg--ctgaaatacattcacgctct-ggg-g-gttgctttc------------ctttc--aaggagagacgagttccgatttggtaggtgacctttgccggttgcatgccttcgttgctcgttaggc-ttcccagtatgcattgtgcaggacgcc-ttttggctttcgacctgaggtcagg??????????????????????????????????????????????????????????????????????????????????????????????????????????????????????????????????????????????????????????????????????????????????????????????????????????????????????????????????????????????????????????????????????????????????????????????????????????????????????????????????????????????????????????????????????????????????????????????????????????????????????????????????????????????????????????????????????????????????????????????????????????????????????????????????????????????????????????????????????????????????????????????????????????????????????????????????????????????????????????????????????????????????????????????????????????????????????????????????????????????????????????????????????????????????????????????????????????????????????????????????????????????????????????????????????????????????????????????????????????????????????????????????????????????????????????????????????????????????????????????????????????????????????????????????????????????????????????????????????????????????????????????????????????????????????????????????????????????????????????????????????????????????????????????????????????????????????????
	'A06_XA_plA3_usa_NC_saxi_497'                  ????????????????????????????????????????????????????????????????gcgcaggtcgggggctggctcc-ttttggtgtcagttgactcgactggg-cgggtccaataccagccggattc-ctcacg----------------------------cctctaggct-gt-ggggttctg-ccggctgtgaggggtggctgttcaactca-ctta-aagcaa-tcaactctgaaggcagatctatag-gctggc-tttgctggctatagactgatcaatatca-gacaactctcaacaacggatatcttggctcccgtaacgatgaagaacgcag----------------------------------------------------------------------------------------cgaaatgcgatacgtagtgtgaattgcagaattccgtgaaccatcgaatctttgaacgcaaattgcgctcgaggcctcggccaagagcatgtctgcctcagcgtcggc--tactaccctcaacctactttcctattttgat-ggggatgtttcttgtccttaaaggggaagttt-cctatt---------tt-ataggagatttttctcgttttgacaggaaatatttcctgttcgttatgggggaggccggttggatctggccgtccgg-attgcctttcagg-ctgccggttgg--ctgaaatacattcacgctct-ggg-g-gttgctttc------------ctttc--aaggagagacgagttccgatttggtaggtgacctttgccggttgcacgccttcgttgctcgttaggc-ttccccgtatgcattgtgcaggacgcc-ttttggctttcgacctgaggtcagg??????????????????????????????????????????????????????????????????????????????????????????????????????????????????????????????????????????????????????????????????????????????????????????????????????????????????????????????????????????????????????????????????????????????????????????????????????????????????????????????????????????????????????????????????????????????????????????????????????????????????????????????????????????????????????????????????????????????????????????????????????????????????????????????????????????????????????????????????????????????????????????????????????????????????????????????????????????????????????????????????????????????????????????????????????????????????????????????????????????????????????????????????????????????????????????????????????????????????????????????????????????????????????????????????????????????????????????????????????????????????????????????????????????????????????????????????????????????????????????????????????????????????????????????????????????????????????????????????????????????????????????????????????????????????????????????????????????????????????????????????????????????????????????????????????????????????????????
[truncated: 540,005 more chars]
