# Supplementary material for: Turnover of Lecanoroid Mycobionts and Their Trebouxia Photobionts Along an Elevation Gradient in Bolivia Highlights the Role of Environment in Structuring the Lichen Symbiosis
Source: Front Microbiol. 2021 Dec 20;12:774839. doi: 10.3389/fmicb.2021.774839 (PMC8721194; doi:10.3389/fmicb.2021.774839)
Supplement: Supplementary file 6 [file Data_Sheet_6.zip › Trebouxia_C_2_loci_supplement.nex]

#NEXUS
[written Tue Nov 30 19:25:41 EST 2021 by Mesquite  version 3.51 (build 898) at bio-FLLab-MBP.local/192.168.0.120]

BEGIN TAXA;
	TITLE Taxa;
	DIMENSIONS NTAX=155;
	TAXLABELS
		'10_1_Lec_AF_29890_Trebouxia' '10_2_Lec_AF_29888_Trebouxia' '10_3_Lec_AF_29874_Trebouxia' '10_4_Lec_AF_29892_Trebouxia' '10_5_Lec_AF_29902_Trebouxia' '10_6_Lec_AF_29891_Trebouxia' '10_7_Lec_AF_28985_Trebouxia' '11_2_Lec_AF_29878_Trebouxia' '12_4b_Lec_AF_27602_Trebouxia' '12_6_Lec_AF_27593_Trebouxia' '12_7_Lec_AF_27515_Trebouxia' '13_12_Lec_AF_28262_Trebouxia' '13_3_Lec_AF_28312_Trebouxia' '13_4_Lec_AF_27926_Trebouxia' '13_5_Lec_AF_28846_Trebouxia' '13_9_Lec_AF_28854_Trebouxia' '14_10b_Lec_AF_26702_Trebouxia' '14_5_Lec_AF_27292_Trebouxia' '14_9_Lec_AF_26717_Trebouxia' '15_4a_Lec_AF_29260_Trebouxia' '15_5_Lec_AF_29239_Trebouxia' '15_6_Lec_AF_29875_Trebouxia' '21_1_Lec_PRF_3995_Trebouxia' '21_3_Lec_PRF_3997_Trebouxia' '21_7_Lec_PRF_4001_Trebouxia' '5_1_Lec_AF_18868_Trebouxia' '6_41_Lec_AF_29143_Trebouxia' '6_5_Lec_AF_29196_Trebouxia' '7_1_Lec_AF_29124_Trebouxia' '7_4_Lec_AF_29217_Trebouxia' '7_5_Lec_AF_29191_Trebouxia' '7_6_Lec_AF_29155_Trebouxia' '8_1_Lec_AF_28992_Trebouxia' '8_2_Lec_PRF_3893_Trebouxia' '8_3_Lec_AF_29872_Trebouxia' '8_4_Lec_AF_28983_Trebouxia' '8_5_Lec_AF_29000_Trebouxia' '8_7_Lec_AF_29877_Trebouxia' '8_8_Lec_AF_29901_Trebouxia' '9_42_Lec_AF_29223_Trebouxia' '9_5_Lec_AF_29216_Trebouxia' 'A01_LEC_garov_usa_ID_saxi_100' 'C01_PMT_pse_CANAR_gome_cort_3730' 'C02_PMT_per_CANAR_gome_cort_3751' 'C03_9400' 'C03_9540' 'C03_AJ249573_Trebouxia_usneae_UTEX2235' 'C04_PMT_per_CANAR_gome_cort_3746' 'C05_AJ249567_Trebouxia_galapagensis_UTEX2230' 'C06_XA_sa_uruguay_unk_saxi_540' 'C07_AJ249574_Trebouxia_higginsiae_UTEX2232' 'C08_9537' 'C09_9383' 'C09_9384' 'C09_9386' 'C09_9388' 'C09_9471' 'C09_9472' 'C09_9476' 'C09_9477' 'C09_9479' 'C09_9481' 'C09_9483' 'C09_9495' 'C09_9500' 'C09_9510' 'C09_9512' 'C09_9526' 'C09_9527' 'C09_9528' 'C09_9531' 'C09_9578' 'C09_9587' 'C09_9600' 'C09_9612' 'C09_9626' 'C09_9630' 'C09_9718' 'C09_9723' 'C09_L1204' 'C09_L1205' 'C09_L1740' 'C09_L1764' 'C09_L1831_culture_L1767' 'C09_Z68702_Trebouxia_usneae' 'C10_9478' 'C10_9484' 'C10_9485' 'C10_9490' 'C10_9521' 'C10_9577' 'C10_9590' 'C10_9616' 'C10_AB177819_Tcorticola' 'C10_AB177825_Tcorticola' 'C10_AB177828_Tcorticola' 'C10_AB177833_Tcorticola' 'C10_AB177835_Tcorticola' 'C11_9515' 'C12_9553' 'C13_9391' 'C13_9651' 'C13_9721' 'C14_9497' 'C14_9571' 'C14_9576' 'C15_9604' 'C15_9607' 'C16_9561' 'C17_9398' 'C17_9487' 'C17_9504' 'C17_9522' 'C17_9536' 'C17_9550' 'C17_9592' 'C17_9610' 'C18_9474' 'C19_9652' 'C20_9390' 'C20_9470' 'C20_9513' 'C20_9573' 'C20_9601' 'C20_9618' 'C21_9503' 'C22_9508' 'C22_9682' 'C23_9687' 'C24_9534' 'C24_9535' 'C24_9575' 'C24_9621' 'C25_9554' 'C25_9661' 'C25_OUTGRP_AJ249574_Thigginsiae' 'C26_9469' 'C26_9482' 'C26_9507' 'C26_9563' 'C26_9611' 'C26_9662' 'C27_9502' 'C27_9628' 'C28_9473' 'C29_9556' 'C30_9505' 'C30_9568' 'C30_9574' 'C31_9397' 'C31_9399' 'C31_9468' 'D04_MG515207_MK314945' 'I01_ME_subaur_usa_ID_cort_3758' 'S02_MH_exula_morocco_unk_cort_4103' 
	;

END;


BEGIN CHARACTERS;
	TITLE  Character_Matrix;
	DIMENSIONS  NCHAR=1877;
	FORMAT DATATYPE = DNA GAP = - MISSING = ?;
	MATRIX
	'10_1_Lec_AF_29890_Trebouxia'                 ACACCGCGAACTTACTGATGCCCTCCTGTCATCGGCAGTGCTGTGAAAGGCTTGCCTTGATGGGTGCGTAGGTCAGGGGCTG-GCATCTTATGGTGT-CGGTTAGCCTGACTGGGCGGGT-CCAAAATCAATCTGGGGCCCTCTGCCGCATAGG--CAGAGGGACT-GCCCGGGTTGTGAGGGGTGGCTGTTTAACCCACTTCCAATCAA-TTTTTCTGAAGCCAGTA-CTA-CTGGCTGG-C--ATGCCGGC-TGTAGTCTGTCTAAC-TAA--AGACAACTCTCAACAACGGATATCTTGGCTCCCGTAACGATGAAGAACGCAGCGAAATGCGATACGTAGTGTGAATTGCAGAATTCCGTGAACCATCGAATCTTTGAACGCAAATTGCGCTCGAGGCCTCGGCCAAGAGCATGTCTGCCTCAGCGTCGGCTACTACCCTCAACTAACCTTCCA------TTGTATTGCAATGGGAATGCAGTTGGAATTGGCCGTCCGGTTGACCCTTGAGG-TTGCCGGTCAGCTGAAATATATGCACGCTTTGT-----GGGCTCCTTTCCTTG---TGGAGAGGCGAGCTCCGATTTGGTAGGTGACCTTTGCCGGTTGCATGCCTTCGATGCTCGCTATGCCTTTCATTGGCAG--TGTGCAGGACGCATTTTGGCTTTCGACCTGAGGTCAGGCAAG-AACACCCGCTGAACTTAAGCATATCAATAAGC-GGAGGAAAA-GAAACTAA-CTAGGATTCCCT???????????????????????????????????????????????????????????????????????????????????????????????????????????????????????????????????????????????????????????????????????????????????????????????????????????????????????????????????????????????????????????????????????????????????????????????????????????????????????????????????????????????????????????????????????????????????????????????????????????????????????????????????????????????????????????????????????????????????????????????????????????????????????????????????????????????????????????????????????????????????????????????????????????????????????????????????????????????????????????????????????????????????????????????????????????????????????????????????????????????????????????????????????????????????????????????????????????????????????????????????????????????????????????????????????????????????????????????????????????????????????????????????????????????????????????????????????????????????????????????????????????????????????????????????????????????????????????????????????????????????????????????????????????????????????????????????????????????????????????
	'10_2_Lec_AF_29888_Trebouxia'                 ACACCGCGAACTTACTGATGCCCTCCTGTCATCGGCAGTGCTGTGAAAGGCTTGCCTTGATGGGTGCGTAGGTCAGGGGCTG-GCATCTTATGGTGT-CGGTTAGCCTGACTGGGCGGGT-CCAAAATCAATCTGGGGCCCTCTGCCGCATAGG--CAGAGGGACT-GCCCGGGTTGTGAGGGGTGGCTGTTTAACCCACTTCCAATCAA-TTTTTCTGAAGCCAGTA-CTA-CTGGCTGG-C--ATGCCGGC-TGTAGTCTGTCTAAC-TAA--AGACAACTCTCAACAACGGATATCTTGGCTCCCGTAACGATGAAGAACGCAGCGAAATGCGATACGTAGTGTGAATTGCAGAATTCCGTGAACCATCGAATCTTTGAACGCAAATTGCGCTCGAGGCCTCGGCCAAGAGCATGTCTGCCTCAGCGTCGGCTACTACCCTCAACTAACCTTCCA------TTGTATTGCAATGGGAATGCAGTTGGAATTGGCCGTCCGGTTGACCCTTGAGG-TTGCCGGTCAGCTGAAATATATGCACGCTTTGT-----GGGCTCCTTTCCTTG---TGGAGAGGCGAGCTCCGATTTGGTAGGTGACCTTTGCCGGTTGCATGCCTTCGATGCTCGCTATGCCTTTCATTGGCAG--TGTGCAGGACGCATTTTGGCTTTCGACCTGAGGTCAGGCAAG-AACACCCGCTGAACTTAAGCATATCAATAAGC-GGAGGAAAA-GAAACTAA-CTAGGATTCCCT???????????????????????????????????????????????????????????????????????????????????????????????????????????????????????????????????????????????????????????????????????????????????????????????????????????????????????????????????????????????????????????????????????????????????????????????????????????????????????????????????????????????????????????????????????????????????????????????????????????????????????????????????????????????????????????????????????????????????????????????????????????????????????????????????????????????????????????????????????????????????????????????????????????????????????????????????????????????????????????????????????????????????????????????????????????????????????????????????????????????????????????????????????????????????????????????????????????????????????????????????????????????????????????????????????????????????????????????????????????????????????????????????????????????????????????????????????????????????????????????????????????????????????????????????????????????????????????????????????????????????????????????????????????????????????????????????????????????????????????
	'10_3_Lec_AF_29874_Trebouxia'                 ACACCGCGAACTTACTGATGCCCTCCTGTCATCGGCAGTGCTGTGAAAGGCTTGCCTTGATGGGTGCGTAGGTCAGGGGCTG-GCATCTTATGGTGT-CGGTTAGCCTGACTGGGCGGGT-CCAAAATCAATCTGGGGCCCTCTGCCGCATAGG--CAGAGGGACT-GCCCGGGTTGTGAGGGGTGGCTGTTTAACCCACTTCCAATCAA-TTTTTCTGAAGCCAGTA-CTA-CTGGCTGG-C--ATGCCGGC-TGTAGTCTGTCTAAC-TAA--AGACAACTCTCAACAACGGATATCTTGGCTCCCGTAACGATGAAGAACGCAGCGAAATGCGATACGTAGTGTGAATTGCAGAATTCCGTGAACCATCGAATCTTTGAACGCAAATTGCGCTCGAGGCCTCGGCCAAGAGCATGTCTGCCTCAGCGTCGGCTACTACCCTCAACTAACCTTCCA------TTGTATTGCAATGGGAATGCAGTTGGAATTGGCCGTCCGGTTGACCCTTGAGG-TTGCCGGTCAGCTGAAATATATGCACGCTTTGT-----GGGCTCCTTTCCTTG---TGGAGAGGCGAGCTCCGATTTGGTAGGTGACCTTTGCCGGTTGCATGCCTTCGATGCTCGCTATGCCTTTCATTGGCAG--TGTGCAGGACGCATTTTGGCTTTCGACCTGAGGTCAGGCAAG-AACACCCGCTGAACTTAAGCATATCAATAAGC-GGAGGAAAA-GAAACTAA-CTAGGATTCCCT???????????????????????????????????????????????????????????????????????????????????????????????????????????????????????????????????????????????????????????????????????????????????????????????????????????????????????????????????????????????????????????????????????????????????????????????????????????????????????????????????????????????????????????????????????????????????????????????????????????????????????????????????????????????????????????????????????????????????????????????????????????????????????????????????????????????????????????????????????????????????????????????????????????????????????????????????????????????????????????????????????????????????????????????????????????????????????????????????????????????????????????????????????????????????????????????????????????????????????????????????????????????????????????????????????????????????????????????????????????????????????????????????????????????????????????????????????????????????????????????????????????????????????????????????????????????????????????????????????????????????????????????????????????????????????????????????????????????????????????
	'10_4_Lec_AF_29892_Trebouxia'                 AACACCGCGACTTACTGATGCCCTCCTGTCATCGGCAGTGCTGTGAAAGGCTTGCCTTGATGGGTGCGTAGGTCAGGGGCTG-GCATCTTATGGTGT-CGGTTAGCCTGACTGGGCGGGT-CCAAAATCAATCTGGGGCCCTCTGCCGCATAGG--CAGAGGGACT-GCCCGGGTTGTGAGGGGTGGCTGTTTAACCCACTTCCAATCAA-TTTTTCTGAAGCCAGTA-CTA-CTGGCTGG-C--ATGCCGGC-TGTAGTCTGTCTAAC-TAA--AGACAACTCTCAACAACGGATATCTTGGCTCCCGTAACGATGAAGAACGCAGCGAAATGCGATACGTAGTGTGAATTGCAGAATTCCGTGAACCATCGAATCTTTGAACGCAAATTGCGCTCGAGGCCTCGGCCAAGAGCATGTCTGCCTCAGCGTCGGCTACTACCCTCAACTAACCTTCCA------TTGTATTGCARTGGGAATGCAGTTGGAATTGGCCGTCCGGTTGACCCTTGAGG-TTGCCGGTCAGCTGAAATATATGCACGCTTTGT-----GGGCTCCTTTCCTTG---TGGAGAGGCGAGCTCCGATTTGGTAGGTGACCTTTGCCGGTGGCATGCCTTCGATGCTCGCTATGCCTTTCATTGGCAG--TGTGCAGGACGCATTTTGGCTTTCGACCTGAGGTCAGGCAAG-AACACCCGCTGAACTTAAGCATATCAATAAGC-GGAGGAA???????????????????????????????????????????????????????????????????????????????????????????????????????????????????????????????????????????????????????????????????????????????????????????????????????????????????????????????????????????????????????????????????????????????????????????????????????????????????????????????????????????????????????????????????????????????????????????????????????????????????????????????????????????????????????????????????????????????????????????????????????????????????????????????????????????????????????????????????????????????????????????????????????????????????????????????????????????????????????????????????????????????????????????????????????????????????????????????????????????????????????????????????????????????????????????????????????????????????????????????????????????????????????????????????????????????????????????????????????????????????????????????????????????????????????????????????????????????????????????????????????????????????????????????????????????????????????????????????????????????????????????????????????????????????????????????????????????????????????????????????????????????????
	'10_5_Lec_AF_29902_Trebouxia'                 ?????????????????????????????????????????????????????????????????????????????????????????????????????????????????????????????????????????????????????ATAGG--CAGAGGGACT-GCCCGGGTTGTGAGGGGTGGCTGTTTAACCCACTTCCAATCAA-TTTTTCTGAAGCCAGTA-CTA-CTGGCTGG-C--ATGCCGGC-TGTAGTCTGTCTAAC-TAA--AGACAACTCTCAACAACGGATATCTTGGCTCCCGTAACGATGAAGAACGCAGCGAAATGCGATACGTAGTGTGAATTGCAGAATTCCGTGAACCATCGAATCTTTGAACGCAAATTGCGCTCGAGGCCTCGGCCAAGAGCATGTCTGCCTCAGCGTCGGCTACTACCCTCAACTAACCTTCCA------TTGTATTGCAATGGGAATGCAGTTGGAATTGGCCGTCCGGTTGACCCTTGAGG-TTGCCGGTCAGCTGAAATATATGCACGCTTTGT-----GGGCTCCTTTCCTTG---TGGAGAGGCGAGCTCCGATTTGGTAGGTGACCTTTGCCGGTTGCATGCCTTCGATGCTCGCTATGCCTTTCATTGGCAG--TGTGCAGGACGCATTTTGGCTTTCGACCTGAGGTCAGGCAAG-AACACCCGCTGAACTTAAGCATATCAATAAGC-GGAGGAAAA-GAAACTAA-CTAGGATTCCCT???????????????????????????????????????????????????????????????????????????????????????????????????????????????????????????????????????????????????????????????????????????????????????????????????????????????????????????????????????????????????????????????????????????????????????????????????????????????????????????????????????????????????????????????????????????????????????????????????????????????????????????????????????????????????????????????????????????????????????????????????????????????????????????????????????????????????????????????????????????????????????????????????????????????????????????????????????????????????????????????????????????????????????????????????????????????????????????????????????????????????????????????????????????????????????????????????????????????????????????????????????????????????????????????????????????????????????????????????????????????????????????????????????????????????????????????????????????????????????????????????????????????????????????????????????????????????????????????????????????????????????????????????????????????????????????????????????????????????????????
	'10_6_Lec_AF_29891_Trebouxia'                 AACACCGCGACTTACTGATGCCCTCCTATCATCGGCAGTGCTGTGAAAGGCTTGCCTTGATGGGTGCGTAGGTCAGGGGCTG-GCATCTTATGGTGT-CGGTTAGCCTGACTGGGCGGGT-CCAAAATCAATCTGGGGCCCTCTGCCGCATAGG--CAGAGGGACT-GCCCGGGTTGTGAGGGGTGGCTGTTTAACCCACTTCCAATCAA-TTTTTCTGAAGCCAGTA-CTA-CTGGCTGG-C--ATGCCGGC-TGTAGTCTGTCTAAC-TAA--AGACAACTCTCAACAACGGATATCTTGGCTCCCGTAACGATGAAGAACGCAGCGAAATGCGATACGTAGTGTGAATTGCAGAATTCCGTGAACCATCGAATCTTTGAACGCAAATTGCGCTCGAGGCCTCGGCCAAGAGCATGTCTGCCTCAGCGTCGGCTACTACCCTCAACTAACCTTCCA------TTGTATTGCAATGGGAATGCAGTTGGAATTGGCCGTCCGGTTGACCCTTGAGG-TTGCCGGTCAGCTGAAATATATGCACGCTTTGT-----GGGCTCCTTTCCTTG---TGGAGAGGCGAGCTCCGATTTGGTAGGTGACCTTTGCCGGTTGCATGCCTTCGATGCTCGCTATGCCTTTCATTGGCAG--TGTGCAGGACGCATTTTGGCTTTCGACCTGAGGTCAGGCAAG-AACACCCGCTGAACTTAAGCATATCAATAAGC-GGAGGAAAA-GAAACTAA-CTAGGATTCCCT???????????????????????????????????????????????????????????????????????????????????????????????????????????????????????????????????????????????????????????????????????????????????????????????????????????????????????????????????????????????????????????????????????????????????????????????????????????????????????????????????????????????????????????????????????????????????????????????????????????????????????????????????????????????????????????????????????????????????????????????????????????????????????????????????????????????????????????????????????????????????????????????????????????????????????????????????????????????????????????????????????????????????????????????????????????????????????????????????????????????????????????????????????????????????????????????????????????????????????????????????????????????????????????????????????????????????????????????????????????????????????????????????????????????????????????????????????????????????????????????????????????????????????????????????????????????????????????????????????????????????????????????????????????????????????????????????????????????????????????
	'10_7_Lec_AF_28985_Trebouxia'                 AACACCGCGACTTACTGATGCCCTCCTGTCATCGGCAGTGCTGTGAAAGGCTTGCCTTGATGGGTGCGTAGGTCAGGGGCTG-GCATCTTATGGTGT-CGGTTAGCCTGACTGGGCGGGT-CCAAAATCAATCTGGGGCCCTCTGCCGCACAGG--CAGAGGGACT-GCCCGGGTTGTGAGGGGTGGCTGTTTAACCCACTTCCAATCAA-TTTTTCTGAAGTCAGTA-CTA-CTGGCTGG-C--ATGCCGGC-TGTAGTCTGTCTAAC-TAA--AGACAACTCTCAACAACGGATATCTTGGCTCCCGTAACGATGAAGAACGCAGCGAAATGCGATACGTAGTGTGAATTGCAGAATTCCGTGAACCATCGAATCTTTGAACGCAAATTGCGCTCGAGGCCTCGGCCAAGAGCATGTCTGCCTCAGCGTCGGCTACTACCCTCAACTAAC-TTCCA------TTGTATTGCAATGGGAATGCAGTTGGAATTGGCCGTCCGGTTGACCCTTGAGG-TTGCCGGTCAGCTGAAATATATGCACGCTTTGT-----GGGCTCCTTTCCTTG---TGGAGAGGCGAGCTCCGATTTGGTAGGTGACCTTTGCCGGTTGCATGCCTTCGATGCTCGCTATGCCTTTCATTGGCAG--TGTGCAGGACGCATTTTGGCTTTCGACCTGAGGTCAGGCAAG-AACACCCGCTGAACTTAAGCATATCAATAAGC-GGAGGAAAA-GAAACTAA-CTAGGATTCCCT???????????????????????????????????????????????????????????????????????????????????????????????????????????????????????????????????????????????????????????????????????????????????????????????????????????????????????????????????????????????????????????????????????????????????????????????????????????????????????????????????????????????????????????????????????????????????????????????????????????????????????????????????????????????????????????????????????????????????????????????????????????????????????????????????????????????????????????????????????????????????????????????????????????????????????????????????????????????????????????????????????????????????????????????????????????????????????????????????????????????????????????????????????????????????????????????????????????????????????????????????????????????????????????????????????????????????????????????????????????????????????????????????????????????????????????????????????????????????????????????????????????????????????????????????????????????????????????????????????????????????????????????????????????????????????????????????????????????????????????
	'11_2_Lec_AF_29878_Trebouxia'                 ????????????????????????????????????????????????????????????????????????AAAGGGGCTG-GCACCTTTTGGTGTGCAGTTGACCTGGCTGGGCGGGTTCCAATACCAACACGGGGCTCTCTGGCT----------GAGGG-CT-GGCT-GGTTGTGAGGGCTGGTCTTTCAACCCAC-AGCAAACTG-TTCTTCTGAAGGCAGAT-CTGGCTG-CTGGCGATATGCTGGC-TGCAGTCTGGCTAAA-TAAAAAGACAACTCTCAACAACGGATATCTTGGCTCCCGCAACGATGAAGAACGCAGCGAAATGCGATACGTAGTGTGAATTGCAGAATTCCGTGAACCATCGAATCTTTGAACGCAAATTGCGCTCGAGGCCTCGGCCAAGAGCATGTCTGCCTCAGCGTCGGCTATTACCCTCAACTGGA------------------ATCCGTGAGGAGGAAGTTGGACTTGGCGGTCCGGTCGCCTTTCAC---TTACCGGTCAGCTGAAATGTACCCACGC--TGTGAGGAGGTCCCCTTTCCTTCAT-GAAGGGGGCGAGTTCCGAGTTGGTAGGTGGCCTTTGCCGGTTGCATGCCTTCGTTGCTCGCTGCGCCTCCCCGGGTGAGCGTGTGCAGGACGTCTTTTGGCTTTCGACCTGAGGTCAGGCAAGGAACACCCGCTGAACTTAAGC????????????????????????????????????????????GTACTTGGACTACTGTATGGACTGACGGTTTAACTAGTCTTGACCGTTATAAAGGCCGTTGTTATGATATTGAGCCAGTTGCTGGTGAAGAGGGTCAATTTATTGCATATGTAGCGTACCCTTTAGATCTTTTTGAAGAAGGTTCAGTAACAAACTTGTTTACTTCTATTGTTGGTAACGTTTTTGGATTCAAAGCTCTTCGTGCATTACGATTAGAAGATCTTCGTATTCCTCCAGCATATGTTAAAACATTCCAAGGACCTCCTCACGGAATCCAAGTAGAACGTGATAAATTAAACAAATATGGTCGTTCTCTTTTAGGTTGTACTATTAAACCTAAATTAGGTCTTTCTGCAAAGAATTACGGTCGTGCTGTTTATGAGTGTTTACGTGGTGGTTTAGATTTTACTAAAGATGATGAAAACGTAAACTCTCAACCTTTTATGCGTTGGAGAGACCGTTTCGCATTTGTTGCAGAAGCAATTTACAAATCTCAAGCAGAAACAGGTGAGATTAAAGGACATTATCTAAACGCAACTGCTGGTAATGTTGACGAAATGTTAAAACGTGCTGAATGTGCAAGAGACTTTGGTATGCCTATTGTTATGCATGACTATTTAACTGGTGGTTTTACTGCAAATACAACTTTAGCGCATTACTGTCGTTATAATGGTTTATTATTACACATTCACCGAGCTATGCACGCTGTTATTGACCGTCAACGTAATCATGGTATTCATTTCCGTGTATTAGCTAAAACTCTTCGTATGTCAGGTGGTGACCACCTTCACTCTGGTACTGTTGTAGGTAAACTAGAA?????????????????????????????????????????????????????????????????????????????????????????????????????????????????????????????????????????????????????????????????????????????????????????????????????????????????????????????????????????????????????????????????????????????????????????????????????????
	'12_4b_Lec_AF_27602_Trebouxia'                CCAACACCGCGACTTACTTATGCCCTCCTATTGTAGGCATGCTCAAAAGGCGTGTCTTGATGGGTGCGTAGGCCAGGGGCAG-GCATCTTATGATGT-CAGTTAGCCTGGCTGGGCGGGT-CCAACACCAATC-GGGGCCTTTTGCCTTTCAGG--CAAAGGGACT-GCTC-GGTTGTGAGGGGTGGCTG-TTAACCTACTTCCAATCAA-TTTTTCTGAAGACAGYT-CTA-TTGGCTGGCT--CTGCCGGC-TATAGTCTGACTAAC-TAA--GGACAACTCTCAACAACGGATATCTTGGCTCCCGTAACGATGAAGAACGCAGCGAAATGCGATACGTAGTGTGAATTGCAGAATTCCGTGAACCATCGAATCTTTGAACGCAAATTGCGCTCGAGGCTTCGGCCAAGAGCATGTCTGCCTCAGCGTCGGCTACTACCCTCAACTAAA-TTTCA-----TTGGTTTTCCAATGCAAAGGCAGTTGGAACTGGCCGTCCGGTTTGCCCATTGGG-TAGCCGGTCAGCTGAAAYACAATCACGCTTTGT-----GGGCTCCTTTCCATT---TGGAAAGGCGAGTTCCGATTTGGTAGGTGACCTTTGCCGGTTGCATGCCTTCGTTGCTCGCTATGCCTATCATTGGCCG--TGTGCAGGACGCCTTTTGGCTTTCGACCTGAGGTCAGGCAAG-AACACCCGCTGAACTTAAGCATATCAATAAGC-GGAGGAAAA-GAAACTAA-CTAGGATTCCCT???????????????????????????????????????????????????????????????????????????????????????????????????????????????????????????????????????????????????????????????????????????????????????????????????????????????????????????????????????????????????????????????????????????????????????????????????????????????????????????????????????????????????????????????????????????????????????????????????????????????????????????????????????????????????????????????????????????????????????????????????????????????????????????????????????????????????????????????????????????????????????????????????????????????????????????????????????????????????????????????????????????????????????????????????????????????????????????????????????????????????????????????????????????????????????????????????????????????????????????????????????????????????????????????????????????????????????????????????????????????????????????????????????????????????????????????????????????????????????????????????????????????????????????????????????????????????????????????????????????????????????????????????????????????????????????????????????????????????????????
	'12_6_Lec_AF_27593_Trebouxia'                 CCAACACCGCGACTTACTTATGCCCTCCTGTTGTAGGCATGCTCAAAAGGCGTGTCTAGATGGGTGCGTAGGCCAGGGGCAG-GCATCTTATGATGT-CAGTTAGCCTGGCTGGGCGGGT-CCAACACCAATC-GGGGCCTTTTGCCTTTCAGG--CAGAGGGACT-GCTC-GGTTGTGAGGGGTGGCTGTTTAACCTACTTCCAATCAA-TTTTTCTGAAGACAGCT-CTA-CTGGCTGGCT--TTGCCGGC-TGTAGTCTGACTAAC-TAA--GGACAACTCTCAACAACGGATATCTTGGCTCCCGTAACGATGAAGAACGCAGCGAAATGCGATACGTAGTGTGAATTGCAGAATTCCGTGAACCATCGAATCTTTGAACGCAAATTGCGCTCGAGGCTTCGGCCAAGAGCATGTCTGCCTCAGCGTCGGCTACTACCCTCAACTAAA-TTTCA-----TTGGTTTTCCAATGCAAAGGCAGTTGGAGCTGGCCGTCCGGTTTGCCCATTGGG-TAGCCGGTCAGCTGAAATACAATCACGCTTTGT-----GGGCTCCTTTCCATT---TGGAAAGGCGAGTTCCGATTTGGTAGGTGACCTTTGCCGGTTGCATGCCTTCGTTGCTCGCTGTGCCTATCATTGGCCG--TGTGCAGGACGCCTTTTGGCTTTCGACCTGAGGTCAGGCAAG-AACACCCGCTGAACTTAAGCATATCAATAAGCCGGAGGAAAAAGAAACTAA-CTAGGATTCCCT???????????????????????????????????????????????????????????????????????????????????????????????????????????????????????????????????????????????????????????????????????????????????????????????????????????????????????????????????????????????????????????????????????????????????????????????????????????????????????????????????????????????????????????????????????????????????????????????????????????????????????????????????????????????????????????????????????????????????????????????????????????????????????????????????????????????????????????????????????????????????????????????????????????????????????????????????????????????????????????????????????????????????????????????????????????????????????????????????????????????????????????????????????????????????????????????????????????????????????????????????????????????????????????????????????????????????????????????????????????????????????????????????????????????????????????????????????????????????????????????????????????????????????????????????????????????????????????????????????????????????????????????????????????????????????????????????????????????????????????
	'12_7_Lec_AF_27515_Trebouxia'                 CCAACACCGCGACTTACTTATGCCCTCCTGTTGTAGGCATGCTCAAAAGGCGTGTTTAGATGGGTGCGTAGGCCAGGGGCAG-GCATCTTATGATGT-CAGTTAGCCTGGCTGGGCGGGT-CCAACACCAATC-GGGGCCTTTTGCCTTTCAGG--CAGAGGGACT-GCTC-GGTTGTGAGGGGTGGCTGTTTAACCTACTTCCAATCAA-TTTTTCTGAAGACAGCT-CTA-CTGGCTGGCT--TTGCCGGC-TGTAGTCTGACTAAC-TAA--GGACAACTCTCAACAACGGATATCTTGGCTCCCGTAACGATGAAGAACGCAGCGAAATGCGATACGTAGTGTGAATTGCAGAATTCCGTGAACCATCGAATCTTTGAACGCAAATTGCGCTCGAGGCTTCGGCCAAGAGCATGTCTGCCTCAGCGTCGGCTACTACCCTCAACTAAA-TTTCA-----TTGGTTTTCCGATGCAAAGGCAGTTGGAGCTGGCCGTCCGGTTTGCCCATTGGG-TAGCCGGTCAGCTGAAATACAATCACGCTTTGT-----GGGCTCCTTTCCATT---TGGAAAGGCGAGTTCCGATTTGGTAGGTGACCTTTGCCGGTTGCATGCCTTCGTTGCTCGTTGTGCCTATCATTGGCCG--TGTGCAGGACGCCTTTTGACTTTCGACCTGAGGTCAGGCAAG-AACACCCGCTGAACTTAAGCATATCAATAAGC-GGAGGAAAA-GAAACTAA-CTAGGATTCCCT???????????????????????????????????????????????????????????????????????????????????????????????????????????????????????????????????????????????????????????????????????????????????????????????????????????????????????????????????????????????????????????????????????????????????????????????????????????????????????????????????????????????????????????????????????????????????????????????????????????????????????????????????????????????????????????????????????????????????????????????????????????????????????????????????????????????????????????????????????????????????????????????????????????????????????????????????????????????????????????????????????????????????????????????????????????????????????????????????????????????????????????????????????????????????????????????????????????????????????????????????????????????????????????????????????????????????????????????????????????????????????????????????????????????????????????????????????????????????????????????????????????????????????????????????????????????????????????????????????????????????????????????????????????????????????????????????????????????????????????
	'13_12_Lec_AF_28262_Trebouxia'                ??????????????????????????????????????????????????????????????????????????????????????????????????????????????????????????????????????????????????????????????????????????????????????????????????????????CCAATCAA--TTTTCTGAAGACAGYT-CTA-CTGGCTGGCT--YTGCCGGC-TGTAGTCTGACTAAC-TAA--GGACAACTCTCAACAACGGATATCTTGGCTCCCGTAACGATGAAGAACGCAGCGAAATGCGATACGTAGTGTGAATTGCAGAATTCCGTGAACCATCGAATCTTTGAACGCAAATTGCGCTCGAGGCTTCGGCCAAGAGCATGTCTGCCTCAGCGTCGGCTACTACCCTCAACTAAA-TTTCA-----TTGGTTTTCCAATGCAAAGGCAGTTGGARCTGGCCGTCCGGTTTGCCCATTGGG-TAGCCGGTCAGCTGAAATACAATCACGCTTTGT-----GGGCTCCTTTCCATT---TGGAAAGGCGAGTTCCGATTTGGTAGGTGACCTTTGCCGGTTGCATGCCTTCGTTGCTCGCTATGCCTATCATTGGCCG--TGTGCAGGACGCCTTTTGGCTTTCGACCTGAGGTCAGGCAAG-AACACCCGCTGAACTTAAGCATATCAATAAGC-GGAGGAAAA-GAAACTAA-CTAGGATTCCCT???????????????????????????????????????????????????????????????????????????????????????????????????????????????????????????????????????????????????????????????????????????????????????????????????????????????????????????????????????????????????????????????????????????????????????????????????????????????????????????????????????????????????????????????????????????????????????????????????????????????????????????????????????????????????????????????????????????????????????????????????????????????????????????????????????????????????????????????????????????????????????????????????????????????????????????????????????????????????????????????????????????????????????????????????????????????????????????????????????????????????????????????????????????????????????????????????????????????????????????????????????????????????????????????????????????????????????????????????????????????????????????????????????????????????????????????????????????????????????????????????????????????????????????????????????????????????????????????????????????????????????????????????????????????????????????????????????????????????????????
	'13_3_Lec_AF_28312_Trebouxia'                 CAAACACCGCGACTTACTTATGCCCTCCTGTCTTAGGCATGCTCAAAAGGCGTGCCTAGATGGGTGCGTAGGCCAGGGGCAG-GCATCTTATGATGT-CAGTTAGCCTGGCTGGGCGGGT-CCAATACCAATC-GGGGCCTTTTGCCTTTCAGG--CAAAGGGACT-GCTC-GGTTGTGAGGGGTGGCTGTTTAACCTACTTCCAATGAA-TTTTTCTGAAGACAGTT-CTA-CTGGCTGGCT--TTGCCGGC-TGTAGTCTGACTAAC-TAA--GGACAACTCTCAACAACGGATATCTTGGCTCCCGTAACGATGAAGAACGCAGCGAAATGCGATACGTAGTGTGAATTGCAGAATTCCGTGAACCATCGAATCTTTGAACGCAAATTGCGCTCGAGGCCTCGGCCAAGAGCATGTCTGCCTCAGCGTCGGCTACTACCCTCAACTAAA--TTCA-----TTGGTTCTCCAATGCAAAGGCAGTTGGAACTGGTCGTCCGGTTTGCCCATTGGG-CAGCCGGTCAGCTGAAATACAATCACGCTTTGT-----GGGCTCCTTTCCATT---CGGAAAGGCGAGTTCCGATTTGGTAGGTGACCTTTGCCGGTTACATGCCTTCGTTGCTCGCTATGCCTATCATCGGCCG--TGTGCAGGACGCCTTTTGGCTTTCGACCTGAGGTCAGGCAAG-AACACCCGCTGAACTTAAGCATATCAATAAGC-GGAGGAAAA-GAAACTAA-CTAGGATTCCCT???????????????????????????????????????????????????????????????????????????????????????????????????????????????????????????????????????????????????????????????????????????????????????????????????????????????????????????????????????????????????????????????????????????????????????????????????????????????????????????????????????????????????????????????????????????????????????????????????????????????????????????????????????????????????????????????????????????????????????????????????????????????????????????????????????????????????????????????????????????????????????????????????????????????????????????????????????????????????????????????????????????????????????????????????????????????????????????????????????????????????????????????????????????????????????????????????????????????????????????????????????????????????????????????????????????????????????????????????????????????????????????????????????????????????????????????????????????????????????????????????????????????????????????????????????????????????????????????????????????????????????????????????????????????????????????????????????????????????????????
	'13_4_Lec_AF_27926_Trebouxia'                 CCAACACCGCGACTCACTTATGCCCTCCTATTGTAGGCATGCTCAAAAGGCGTGTCTTGATGGGTGCGTAGGCCAGGGGCAG-GCATCTTATGACGT-CAGTTAGCCTGGCTGGGCGGGT-CCAACACCAATC-GGGGCCTTTTGCCTTTCAGG--CAAAGGGACT-GCTC-GGTTGTGAGGGGTGGCTG-TTAACCTACTTCCAATCAA-TTTTTCTGAAGACAGTT-CTA-TTGGCTGGCT--CTGCCGGC-TATAGTCTGACTAAC-TAA--GGACAACTCTCAACAACGGATATCTTGGCTCCCGTAACGATGAAGAACGCAGCGAAATGCGATACGTAGTGTGAATTGCAGAATTCCGTGAACCATCGAATCTTTGAACGCAAATTGCGCTCGAGGCTTCGGCCAAGAGCATGTCTGCCTCAGCGTCGGCTACTACCCTCAACTAAA-TTTCA-----TTGGTTTTCCAATGCAAAGGCAGTTGGAACTGGCCGTCCGGTTTGCCCATTGGG-TAGCCGGTCAGCTGAAATACAATCACGCTCTGT-----GGGCTCCTTTCCATT---TGGAAAGGCGAGTTCCGATTTGGTAGGTGACCTTTGCCGGTTGCATGCCTTCGTTGCTCGCTATGCCTATCATTGGCCG--TGTGCAGGACGCCTTTTGGCTTTCGACCTGAGGTCAGGCAAG-AACACCCGCTGAACTTAAGCATATCAATAAGC-GGAGGAAAA-GAAACTAA-CTAGGATTCCCT???????????????????????????????????????????????????????????????????????????????????????????????????????????????????????????????????????????????????????????????????????????????????????????????????????????????????????????????????????????????????????????????????????????????????????????????????????????????????????????????????????????????????????????????????????????????????????????????????????????????????????????????????????????????????????????????????????????????????????????????????????????????????????????????????????????????????????????????????????????????????????????????????????????????????????????????????????????????????????????????????????????????????????????????????????????????????????????????????????????????????????????????????????????????????????????????????????????????????????????????????????????????????????????????????????????????????????????????????????????????????????????????????????????????????????????????????????????????????????????????????????????????????????????????????????????????????????????????????????????????????????????????????????????????????????????????????????????????????????????
	'13_5_Lec_AF_28846_Trebouxia'                 CAACACCGCGAACTTACTTATGCCCTCCTGTTGTAGGCATGCTCAAAAGGCGTGTCTAGATGGGTGCGTAGGCCAGGGGCAG-GCATCTTATGATGT-CAGTTAGCCTGGCTGGGCGGGT-CCAACACCAATC-GGGGCCTTTTGCCTTTCAGG--CAGAGGGACT-GCTC-GGTTGTGAGGGGTGGCTGTTT-ACC??????C?A???A-?TTTTCTGAAGACAGYT-CTA-YTGGCTGGCT--YTGCCGGC-TRTAGTCTGACTAAC-TAA--GGACAACTCTCAACAACGGATATCTTGGCTCCCGTAACGATGAAGAACGCAGCGAAATGCGATACGTAGTGTGAATTGCAGAATTCCGTGAACCATCGAATCTTTGAACGCAAATTGCGCTCGAGGYTTCGGCCAAGAGCATGTCTGCCTCAGCGTCGGCTACTACCCTCAACTAAA-TTTCA-----TTGGTTTTCCAATGCAAAGGCAGTTGGAGCTGGCCGTCCGGTTTGCCCATTGGG-TAGCCGGTCAGCTGAAAYACAATCACGCTTTGT-----GGGCTCCTTTCCATT---TGGAAAGGCGAGTTCCGATTTGGTAGGTGACCTTTGCCGGTTGCATGCCTTCGTTGCTCGCTATGCCTATCATTGGCCG--TGTGCAGGACGCCTTTTGGCTTTCGACCTGAGGTCAGGCAAG-AACACCCGCTGAACTTAAGCATATCAATAAGC-GGAGA?????????????????????????????????????????????????????????????????????????????????????????????????????????????????????????????????????????????????????????????????????????????????????????????????????????????????????????????????????????????????????????????????????????????????????????????????????????????????????????????????????????????????????????????????????????????????????????????????????????????????????????????????????????????????????????????????????????????????????????????????????????????????????????????????????????????????????????????????????????????????????????????????????????????????????????????????????????????????????????????????????????????????????????????????????????????????????????????????????????????????????????????????????????????????????????????????????????????????????????????????????????????????????????????????????????????????????????????????????????????????????????????????????????????????????????????????????????????????????????????????????????????????????????????????????????????????????????????????????????????????????????????????????????????????????????????????????????????????????????????????????????????????????
	'13_9_Lec_AF_28854_Trebouxia'                 CAAACACCGCGACTTACTTATGCCCTCCTGTCTTAGGCATGCTCAAAAGGCGTGCCTAGATGGGTGCGTAGGCCAGGGGCAG-GCATCTTATGATGT-CAGTTAGCCTGGCTGGGCGGGT-CCAATACCAATC-GGGGCCTTTTGCCTTTCAGG--CAAAGGGACT-GCTC-GGTTGTGAGGGGTGGCTGTTTAACCTACTTCCAATGAA-TTTTTCTGAAGACAGTT-CTA-CTGGCTGGCT--TTGCCGGC-TGTAGTCTGACTAAC-TAA--GGACAACTCTCAACAACGGATATCTTGGCTCCCGTAACGATGAAGAACGCAGCGAAATGCGATACGTAGTGTGAATTGCAGAATTCCGTGAACCATCGAATCTTTGAACGCAAATTGCGCTCGAGGCCTCGGCCAAGAGCATGTCTGCCTCAGCGTCGGCTACTACCCTCAACTAAA--TTCA-----TTGGTTCTCCAATGCAAAGGCAGTTGGAACTGGTCGTCCGGTTTGCCCATTGGG-TAGCCGGTCAGCTGAAATACAATCACGCTTTGT-----GGGCTCCTTTCCATT---CGGAAAGGCGAGTTCCGATTTGGTAGGTGACCTTTGCCGGTTACATGCCTTCGTTGCTCGCTATGCCTATCATCGGCCG--TGTGCAGGACGCCT????????????????????????????????????????????????????????????????????????????????????????????????????????????????????????????????????????????????????????????????????????????????????????????????????????????????????????????????????????????????????????????????????????????????????????????????????????????????????????????????????????????????????????????????????????????????????????????????????????????????????????????????????????????????????????????????????????????????????????????????????????????????????????????????????????????????????????????????????????????????????????????????????????????????????????????????????????????????????????????????????????????????????????????????????????????????????????????????????????????????????????????????????????????????????????????????????????????????????????????????????????????????????????????????????????????????????????????????????????????????????????????????????????????????????????????????????????????????????????????????????????????????????????????????????????????????????????????????????????????????????????????????????????????????????????????????????????????????????????????????????????????????????????????????????????????????????????????????????????????????????????
	'14_10b_Lec_AF_26702_Trebouxia'               CGCGACTTACTGATGCCCTCCAGTCATAGGCATGCTTTTTCTTTAAGAGGCTTGCCTTGATTGGTGCGTAGGCCAGGGGTTG-GCATCTTATGGTGT-CAGTTAGCCTGGCTGGGCGGGT-CCAATACCAATT-GGGGCCTTTTGCCTTTCAGG--CAGAGGGATT-GCCC-GGTTGTGAGGGGTGGCGGTTTAACCCACATTCAATCAT-TTTTTCTGAAGACAGTT-CTA-CTGGCTGGTC--ATGCCGGC-TGTAGTCTGACTAAC-TAA--AGACAACTCTCAACAACGGATATCTTGGCTCCCGTAACGATGAAGAACGCAGCGAAATGCGATACGTAGTGTGAATTGCAGAATTCCGTGAACCATCGAATCTTTGAACGCAAATTGCGCTCGAGGCCTCGGCCAAGAGCATGTCTGCCTCAGCGTCGGCTACTACCCTCAACTAAACTTTCA-----TTGGAAATCCAATGGGAACGCAGTTGGAGCTGGCCGTCCGGTTGGCCTTGAGG--TCGCCGGTCAGCTGAAATACAATCACGCTTTGT-----GGGCTCCTTTCCGTT---CGGGAAGGCGAGTTCCGATTTGGTAGGTGACCTTTGCCGGTTACGTGCCTTCGTTGCTCGCTATGCCTTTCATCGGCCG--TGTGCAGGACGCCTTTTGGCTTTCGACCTGAGGTCAGGCAAG-AACACCCGCTGAACTTAAGCATATCAATAAGC-GGAGGAAAAAGAAACTAA-CTAGGATTCCCT???????????????????????????????????????????????????????????????????????????????????????????????????????????????????????????????????????????????????????????????????????????????????????????????????????????????????????????????????????????????????????????????????????????????????????????????????????????????????????????????????????????????????????????????????????????????????????????????????????????????????????????????????????????????????????????????????????????????????????????????????????????????????????????????????????????????????????????????????????????????????????????????????????????????????????????????????????????????????????????????????????????????????????????????????????????????????????????????????????????????????????????????????????????????????????????????????????????????????????????????????????????????????????????????????????????????????????????????????????????????????????????????????????????????????????????????????????????????????????????????????????????????????????????????????????????????????????????????????????????????????????????????????????????????????????????????????????????????????????????
	'14_5_Lec_AF_27292_Trebouxia'                 ????????????????CCTCCTGTCATAGGCATGCTTTTTCTTTAAGAGGCTTGTCTTGATGGGTGCGTAGGCCAGGGGTTG-GCATCTTATGGTGT-CAGTTAGCCTGGCTGGGCGGGT-CCAATACCAATC-GGGGCCTTTTGCCTTTCAGG--CAGAGGGACT-KCCC-GGTTGTGAGGGGTGGCGGTTTAACCCACWTYCAATCAW-TTTTTCTGAAGACAGTT-CTA-CTGGCTGGTC--ATGCCGGC-TGTAGTCTGACTAAC-TAA--AGACAACTCTCAACAACGGATATCTTGGCTCCCGTAACGATGAAGAACGCAGCGAAATGCGATACGTAGTGTGAATTGCAGAATTCCGTGAACCATCGAATCTTTGAACGCAAATTGCGCTCGAGGCCTCGGCCAAGAGCATGTCTGCCTCAGCGTCGGCTACTACCCTCAACTAAACTTTCA-----TTGGAWWTCCAATGGGAACGCAGTTGGAGCTGGCCGTCCGGTTGGCCTTGAGG--TCGCCGGTCAGCTGAAATACAATCACGCTTTGT-----GGGCTCCTTTCCRTT---CGGGAAGGCGAGTTCCGATTTGGTAGGTGACCTTTGCCGGTTACATGCCTTCGTTGCTCGCTATGCCTTTCATCGGCCG--TGTGCAGGACGCCTTTTGGCTTTCGACCTGAGGTCAGGCAAG-AACACCCGCTGAACTTAAGCATATCAATAAGC-GGAGGAAAA-GAAACTAA-CTAGGA?????????????????????????????????????????????????????????????????????????????????????????????????????????????????????????????????????????????????????????????????????????????????????????????????????????????????????????????????????????????????????????????????????????????????????????????????????????????????????????????????????????????????????????????????????????????????????????????????????????????????????????????????????????????????????????????????????????????????????????????????????????????????????????????????????????????????????????????????????????????????????????????????????????????????????????????????????????????????????????????????????????????????????????????????????????????????????????????????????????????????????????????????????????????????????????????????????????????????????????????????????????????????????????????????????????????????????????????????????????????????????????????????????????????????????????????????????????????????????????????????????????????????????????????????????????????????????????????????????????????????????????????????????????????????????????????????????????????????????????????????
	'14_9_Lec_AF_26717_Trebouxia'                 ????????ACTGATGCCCTCCTGTTATAGGCATGCTTTTTCTTTAAGAGGCTTGTCTTGATGGGTGCGTAGGCCAGGGGTTG-GCATCTCATGGTGT-CAGTTAGCCTGGCTGGGCGGGT-CCAATACCAATC-GGGGCCTTTTGCCTTTCAGG--CAGAGGGACT-GCCC-GGTTGTGAGGGGTGGCGGTTTAACCCACTTTCAATCAT-TTTTTCTGAAGACAGTT-CTA-CTGGCTGGTC--ATGCCGGC-TGTAGTCTGACTAAC-TAA--AGACAACTCTCAACAACGGATATCTTGGCTCCCGTAACGATGAAGAACGCAGCGAAATGCGATACGTAGTGTGAATTGCAGAATTCCGTGAACCATCGAATCTTTGAACGCAAATTGCGCTCGAGGCCTCGGCCAAGAGCATGTCTGCCGCAGCGTCGGCTACTACCCTCAACTAAACTTTCA------TTGGAAATCAATGGGAACGCAGTTGGAGCTGGCCGTCCGGTTGGCCTTGAGG--TCGCCGGTCAGCTGAAATACAACCACGCTTTGT-----GGGCTCCTTTCCATT---CGGGAAGGCGAGTTCCGATTTGGTAGGTGACCTTTGCCGGTTACATGCCTTCGTTGCTCGCTACGCCTTTCATCGGCCG--TGTGCAGGACGCCTTTTGGCTTTCGACCTGAGGTCAGGCAAG-AACACCCGCTGAACTTAAGCATATCAATAAGC-GGAGGAAAA-GAAACTAA-CTAGGATTCCCTGTACTTGGACTACTGTATGGACTGACGGTTTAACTAGTCTTGACCGTTACAAGGGGCGTTGTTATGATATTGAGCCAGTTGCTGGTGAACAGGGTCAATTCATTGCATATGTAGCTTACCCTTTAGATCTTTTTGAAGAAGGTTCAGTAACAAACTTGTTTACTTCTATTGTTGGTAATGTTTTTGGATTTAAAGCTCTTCGTGCATTACGATTAGAAGATCTTCGTATTCCTCCAGCATATGTAAAAACCTTCCAAGGGCCTCCTCACGGAATCCAAGTTGAACGTGATAAATTAAACAAATATGGTCGTTCTCTTTTAGGTTGTACTATTAAACCAAAATTAGGTCTTTCTGCAAAGAATTACGGTCGTGCTGTTTATGAGTGTTTACGTGGTGGTTTAGATTTTACTAAAGATGATGAAAACGTAAATTCTCAACCTTTTATGCGTTGGAGAGACCGGTTTGCTTTTGTTGCAGAAGCAATTTACAAATCTCAAGCAGAAACAGGGGAAATTAAAGGACACTATCTAAACGCAACTGCTGGTAATGTTGACGAAATGATAAAACGTGCTGAATGTGCAAGAGATTTTGGTATGCCTATTGTTATGCATGACTACTTAACTGGTGGTTTCACTGCAAATACAACTTTAGCACATTACTGTCGTTATAATGGTTTATTACTACACATTCACCGAGCTATGCACGCTGTTATCGACCGTCAACGTAATCATGGTATCCATTTCCGTGTATTAGCTAAAACCCTTCGTATGTCAGGTGGTGATCACCTTCACTCTGG???????????????????????????????????????????????????????????????????????????????????????????????????????????????????????????????????????????????????????????????????????????????????????????????????????????????????????????????????????????????????????????????????????????????????????????????????????????????????????????????
	'15_4a_Lec_AF_29260_Trebouxia'                CCGCGACTTACTTATGCCCTCCCGTCAAACTAGCCTTTTACGTCAAGAGGTCTTTTTTGATGGGTGCGTAGGTCAGGGGCTG-GCATCTGCTGGTGT-CAGTTGGCCTGACTGGGCGGGT-CCAATACCAATC-GGGGCCTTTTGCCTTTCAGG--CAGGGGGACT-TCCC-GGTTGTGAGGGGTGGCTCGTTAACCCACTTCCAATTAA-TTTTACTGAAGACAGTT-CTA-CTG-CTGGTT--ATGCCGGC-TGTAGTCTGACTAAC-TAA--AGACAACTCTCAACAACGGATATCTTGGCTCCCGTAACGATGAAGAACGCAGCGAAATGCGATACGTAGTGTGAATTGCAGAATTCCGTGAACCATCGAATCTTTGAACGCAAATTGCGCTCGAGGCCTCGGCCAAGAGCATGTCTGCCTCAGCGTCGGCTACTACCCTCAACTAAAATTCCA---------------AACGGGATTGCAGTTGGAACTGGCCGTCCGGTGTGCCTTGG----TTGCCGGTCAGCTGAAATACAATCACGCTTTGT-----GGGCTCCTTCCCTTTCAATGGGAAGGCAAGTTCCGATTTGGTAGGTGACCTTTGCCGGTTGCATGCCTTCGTTGCTTGCTATGCCTTGCATTGGCAG--TGTGCAGGACGCCTTTTGGCTTTCGACCTGAGGTCAGGCAAG-AACACCCGCTGAACTTAAGCATATCAATAAGC-GGAGGAAAA-GAAACTAA-CTAGGATTCCCT???????????????????????????????????????????????????????????????????????????????????????????????????????????????????????????????????????????????????????????????????????????????????????????????????????????????????????????????????????????????????????????????????????????????????????????????????????????????????????????????????????????????????????????????????????????????????????????????????????????????????????????????????????????????????????????????????????????????????????????????????????????????????????????????????????????????????????????????????????????????????????????????????????????????????????????????????????????????????????????????????????????????????????????????????????????????????????????????????????????????????????????????????????????????????????????????????????????????????????????????????????????????????????????????????????????????????????????????????????????????????????????????????????????????????????????????????????????????????????????????????????????????????????????????????????????????????????????????????????????????????????????????????????????????????????????????????????????????????????????
	'15_5_Lec_AF_29239_Trebouxia'                 CCGCGACTTACTTATGCCCTCCTGTCAAACTAGCCTTTTACGTCAAGAGGTCTTTTTCGATAGGTGCGTAGGTCAGGGGCTG-GCATCTTATGGTGT-CAGTTGGCCTGACTGGGCGGGT-CCAATACCAATC-GGGGCCTTTTGCCTTTCAGG--CAGGGGGACT-TCCC-GGTTGTGAGGGGTGGCTCGTTAACCCACTTCCAATTAA-TTTTACTGAAGACAGTT-CTA-CTG-CTGGTT--ATGCCGGC-TGTAGTCTGACTAAC-TAA--AGACAACTCTCAACAACGGATATCTTGGCTCCCGTAACGATGAAGAACGCAGCGAAATGCGATACGTAGTGTGAATTGCAGAATTCCGTGAACCATCGAATCTTTGAACGCAAATTGCGCTCGAGGCCTCGGCCAAGAGCATGTCTGCCTCAGCGTCGGCTACTACCCTCAACTAAAATTCC---------------TAACGGGATTGCAGTTGGAACTGGCCGTCCGGTGTGCCTTGG----TTGCCGGTCAGCTGAAATACAATCACGCTTTGT-----GGGCTCCTTCCCTTTCAATGGGAAGGCAAGTTCCGATTTGGTAGGTGACCTTTGCCGGTTGCATGCCTTCGTTGCTTGCTATGCCTTGCATTGGMAG--TGTGCAGGACGCCTTTTGGCTTTCGACCTGAGGTCAGGCAAG-AACACCCGCTGAACTTAAGCATATCAATAAGC-GGAGGAAAA-GAAACTAA-CTAGGATTCCCTGTACTTGGACTACTGTATGGACTGACGGTTTAACTAGTCTTGACCGTTACAAAGGGCGTTGTTATGATATTGAGCCAGTTGCTGGTGAACAGGGTCAATTCATTGCATATGTAGCTTACCCTCTAGATCTTTTTGAAGAAGGTTCGGTAACAAACTTGTTTACTTCTATTGTTGGTAATGTTTTTGGATTTAAAGCTCTTCGTGCATTACGACTAGAAGATCTTCGTATTCCTCCAGCATATGTAAAAACATTCCAAGGACCTCCTCACGGGATTCAAGTTGAACGTGACAAATTAAACAAATATGGTCGTTCTCTTTTAGGTTGTACTATTAAACCAAAGCTAGGTCTTTCTGCAAAGAATTACGGTCGTGCTGTTTATGAGTGTTTACGTGGTGGTTTAGACTTTACTAAAGATGATGAGAACGTAAACTCTCAACCTTTTATGCGTTGGAGAGACCGCTTTGCTTTTGTTGCAGAAGCAATTTACAAATCTCAAGCAGAAACAGGGGAGATTAAAGGGCAYTATCTAAACGCAACTGCTGGTAATGTTGACGAGATGATAAAACGTGCTGAATGTGCAAGAGACTTTGGTATGCCTATTGTTATGCATGACTACTTAACTGGTGGTTTCACTGCAAACACAACTCTAGCACATTACTGCCGTTACAATGGTTTGTTACTACACATTCACCGAGCTATGCACGCTGTTATTGACCGTCAACGTAACCATGGTATCCATTTCCGTGTATTAGCTAAGACCCTTCGTATGTCAGGTGGTGATCACCTTCACTCTGGTACTGTTGTAGGTA?????????????????????????????????????????????????????????????????????????????????????????????????????????????????????????????????????????????????????????????????????????????????????????????????????????????????????????????????????????????????????????????????????????????????????????????????????????????????
	'15_6_Lec_AF_29875_Trebouxia'                 AACACCGCGACTTACTGATGCCCTCCTGTCATCGGCAGTGCTGTGAAAGGCTTGCCTTGATGGGTGCGTAGGTCAGGGGCTG-GCATCTTATGGTGT-CGGTTAGCCTGACTGGGCGGGT-CCAAAATCAATCTGGGGCCCTCTGCCGCATAGG--CAGAGGGACT-GCCCGGGTTGTGAGGGGTGGCTGTTTAACCCACTTCCAATCAA-TTTTTCTGAAGCCAGTA-CTA-CTGGCTGG-C--ATGCCGGC-TGTAGTCTGTCTAAC-TAA--AGACAACTCTCAACAACGGATATCTTGGCTCCCGTAACGATGAAGAACGCAGCGAAATGCGATACGTAGTGTGAATTGCAGAATTCCGTGAACCATCGAATCTTTGAACGCAAATTGCGCTCGAGGCCTCGGCCAAGAGCATGTCTGCCTCAGCGTCGGCTACTACCCTCAACTAACCTTCCA------TTGTATTGCARTGGGAATGCAGTTGGAATTGGCCGTCCGGTTGACCCTTGAGG-TTGCCGGTCAGCTGAAATATATGCACGCTTTGT-----GGGCTCCTTTCCTTG---TGGAGAGGCGAGCTCCGATTTGGTAGGTGACCTTTGCCGGTKGCATGCCTTCGATGCTCGCTATGCCTTTCATTGGCAG--TGTGCAGGACGCATTTTGGCTTTCGACCTGAGGTCAGGCAAG-AACACCCGCTGAACTTAAGCATATCAATAAGC-GGAGGAAAA-GAAACTAA-CTAGGATTCCCT???????????????????????????????????????????????????????????????????????????????????????????????????????????????????????????????????????????????????????????????????????????????????????????????????????????????????????????????????????????????????????????????????????????????????????????????????????????????????????????????????????????????????????????????????????????????????????????????????????????????????????????????????????????????????????????????????????????????????????????????????????????????????????????????????????????????????????????????????????????????????????????????????????????????????????????????????????????????????????????????????????????????????????????????????????????????????????????????????????????????????????????????????????????????????????????????????????????????????????????????????????????????????????????????????????????????????????????????????????????????????????????????????????????????????????????????????????????????????????????????????????????????????????????????????????????????????????????????????????????????????????????????????????????????????????????????????????????????????????????
	'21_1_Lec_PRF_3995_Trebouxia'                 ?????????????????????????TCCTGTCTTAGGCATGCTCAAAAGGCGTGCCTAGATGGGTGCGTAGGCCAGGGGCAG-GCATCTTATGATGT-CAGTTAGCCTGGCTGGGCGGGT-CCAATACCAATC-GGGGCCTTTTGCCTGTCAGG--CAAAGGGACT-GCTC-GGTTGTGAGGGGTGGCTGTTTAACCTACTTCCAATGAA-TTTTTCTGAAGACAGTT-CTA-CTGGCTGGCT--TTGCCGGC-TGTAGTCTGACTAAC-TAA--GGACAACTCTCAACAACGGATATCTTGGCTCCCGTAACGATGAAGAACGCAGCGAAATGCGATACGTAGTGTGAATTGCAGAATTCCGTGAACCATCGAATCTTTGAACGCAAATTGCGCTCGAGGCCTCGGCCAAGAGCATGTCTGCCTCAGCGTCGGCTACTACCCTCAACTAAA--TTCA-----TTGGTTCTCCAATGCAAAGGCAGTTGGAACTGGTCGTCCGGTTTGCCCATTGGG-CAGCCGGTCAGCTGAAATACAATCACGCTTTGT-----GGGCTCCTTTCCATT---CGGAAAGGCGAGTTCCGATTTGGTAGGTGACCTTTGCCGGTTACATGCCTTCGTTGCTCGCTATGCCTATCATCGGCCG--TGTGCAGGACGCCTTTTGGCTTTCGACCTGAGGTCAGGCAAG-AACACCCGCTGAACTTAAGCATATCAATAAGC-GGAGGAAAA-GAAACTAA-CTAGGATTCCCT???????????????????????????????????????????????????????????????????????????????????????????????????????????????????????????????????????????????????????????????????????????????????????????????????????????????????????????????????????????????????????????????????????????????????????????????????????????????????????????????????????????????????????????????????????????????????????????????????????????????????????????????????????????????????????????????????????????????????????????????????????????????????????????????????????????????????????????????????????????????????????????????????????????????????????????????????????????????????????????????????????????????????????????????????????????????????????????????????????????????????????????????????????????????????????????????????????????????????????????????????????????????????????????????????????????????????????????????????????????????????????????????????????????????????????????????????????????????????????????????????????????????????????????????????????????????????????????????????????????????????????????????????????????????????????????????????????????????????????????
	'21_3_Lec_PRF_3997_Trebouxia'                 CAACACCGCGAACTTACTTATGCCCTCCTGTTGTAGGCATGCTCAAAAGGCGTGTCTAGATGGGTGCGTAGGCCAGGGGCAG-GCATCTTATGATGT-CAGTTAGCCTGGCTGGGCGGGT-CCAACACCAATC-GGGGCCTTTTGCCTTTCAGG--CAGAGGGACT-GCTC-GGTTGTGAGGGGTGGCTGTTTAACCTACCTCCAATCAA--TTTTCTGAAGACAGCT-CTA-CTGGCTGGCT--TTGCCGGC-TGTAGTCTGACTAAC-TAA--GGACAACTCTCAACAACGGATATCTTGGCTCCCGTAACGATGAAGAACGCAGCGAAATGCGATACGTAGTGTGAATTGCAGAATTCCGTGAACCATCGAATCTTTGAACGCAAATTGCGCTCGAGGCTTCGGCCAAGAGCATGTCTGCCTCAGCGTCGGCTACTACCCTCAACTAAA-TTTCA-----TTGGTTTTCCAATGCAAAGGCAGTTGGAGCTGGCCGTCCGGTTTGCCCATTGGG-TAGCCGGTCAGCTGAAATACAATCACGCTTTGT-----GGGCTCCTTTCCATT---TGGAAAGGCGAGTTCCGATTTGGTAGGTGACCTTTGCCGGTTGCATGCCTTCGTTGCTCGCTATGCCTATCATTGGCCG--TGTGCAGGACGCCTTTTGGCTTTCGACCTGAGGTCAGGCAAG-AACACCCGCTGAACTTAAGCATATCAATAAGC-GGAG-AAA??????????????????????????????????????????????????????????????????????????????????????????????????????????????????????????????????????????????????????????????????????????????????????????????????????????????????????????????????????????????????????????????????????????????????????????????????????????????????????????????????????????????????????????????????????????????????????????????????????????????????????????????????????????????????????????????????????????????????????????????????????????????????????????????????????????????????????????????????????????????????????????????????????????????????????????????????????????????????????????????????????????????????????????????????????????????????????????????????????????????????????????????????????????????????????????????????????????????????????????????????????????????????????????????????????????????????????????????????????????????????????????????????????????????????????????????????????????????????????????????????????????????????????????????????????????????????????????????????????????????????????????????????????????????????????????????????????????????????????????????????????????????????
	'21_7_Lec_PRF_4001_Trebouxia'                 CAACACCGCGAACTTACTTATGCCCTCCTGTTGTAGGCATGCTCAAAAGGCGTGTCTAGATGGGTGCGTAGGCCAGGGGCAG-GCATCTTATGATGT-CAGTTAGCCTGGCTGGGCGGGT-CCAACACCAATC-GGGGCCTTTTGCCTTTCAGG--CAGAGGGACT-GCTC-GGTTGTGAGGGGTGGCTGTTTAACCTACCTCCAATCAA--TTTTCTGAAGACAGCT-CTA-CTGGCTGGCT--TTGCCGGC-TGTAGTCTGACTAAC-TAA--GGACAACTCTCAACAACGGATATCTTGGCTCCCGTAACGATGAAGAACGCAGCGAAATGCGATACGTAGTGTGAATTGCAGAATTCCGTGAACCATCGAATCTTTGAACGCAAATTGCGCTCGAGGCTTCGGCCAAGAGCATGTCTGCCTCAGCGTCGGCTACTACCCTCAACTAAA-TTTCA-----TTGGTTTTCCAATGCAAAGGCAGTTGGAGCTGGCCGTCCGGTTTGCCCATTGGG-TAGCCGGTCAGCTGAAATACAATCACGCTTTGT-----GGGCTCCTTTCCATT---TGGAAAGGCGAGTTCCGATTTGGTAGGTGACCTTTGCCGGTTGCATGCCTTCGTTGCTCGCTATGCCTATCATTGGCCG--TGTGCAGGACGCCTTTTGGCTTTCGACCTGAGGTCAGGCAAG-AACACCCGCTGAACTTAAGCATATCAATAAGC-GGAGGAAAA-GAAACTAA-CTAGGATTCCCT???????????????????????????????????????????????????????????????????????????????????????????????????????????????????????????????????????????????????????????????????????????????????????????????????????????????????????????????????????????????????????????????????????????????????????????????????????????????????????????????????????????????????????????????????????????????????????????????????????????????????????????????????????????????????????????????????????????????????????????????????????????????????????????????????????????????????????????????????????????????????????????????????????????????????????????????????????????????????????????????????????????????????????????????????????????????????????????????????????????????????????????????????????????????????????????????????????????????????????????????????????????????????????????????????????????????????????????????????????????????????????????????????????????????????????????????????????????????????????????????????????????????????????????????????????????????????????????????????????????????????????????????????????????????????????????????????????????????????????????
	'5_1_Lec_AF_18868_Trebouxia'                  ???????????????????????TCCTATCATCGGCAGTGCTGTGAAAGGCTTGCCTTGATGGGTGCGTAGGTCAGGGGCTG-GCATCTTATGGTGT-CGGTTAGCCTGACTGGGCGGGT-CCAAAATCAATCTGGGGCCCTCTGCCGCATAGG--CAGAGGGACT-GCCCGGGTTGTGAGGGGTGGCTGTTTAACCCACTTCCAATCAA-TTTTTCTGAAGCCAGTA-CTA-CTGGCTGGC---ATGCCGGC-TGTAGTCTGTCTAAC-TAA--AGACAACTCTCAACAACGGATATCTTGGCTCCCGTAACGATGAAGAACGCAGCGAAATGCGATACGTAGTGTGAATTGCAGAATTCCGTGAACCATCGAATCTTTGAACGCAAATTGCGCTCGAGGCCTCGGCCAAGAGCATGTCTGCCTCAGCGTCGGCTACTACCCTCAACTAACCTTCCA------TTGTATTGCAATGGGAATGCAGTTGGAATTGGCCGTCCGGTTGACCCTTGAGG-TTGCCGGTCAGCTGAAATATATGCACGCTTTGT-----GGGCTCCTTTCCTTG---TGGAGAGGCGAGCTCCGATTTGGTAGGTGACCTTTGCCGGTTGCATGCCTTCGATGCTCGCTATGCCTTTCATTGGCAG--TGTGCAGGACGCATTTTGGCTTTCGACCTGAGGTCAGGCAAG-AACACCCGCTGAACTTAAGCATATCAATAAGC-GGAGGAAAA-GAAACTAA-CT?????????????????????????????????????????????????????????????????????????????????????????????????????????????????????????????????????????????????????????????????????????????????????????????????????????????????????????????????????????????????????????????????????????????????????????????????????????????????????????????????????????????????????????????????????????????????????????????????????????????????????????????????????????????????????????????????????????????????????????????????????????????????????????????????????????????????????????????????????????????????????????????????????????????????????????????????????????????????????????????????????????????????????????????????????????????????????????????????????????????????????????????????????????????????????????????????????????????????????????????????????????????????????????????????????????????????????????????????????????????????????????????????????????????????????????????????????????????????????????????????????????????????????????????????????????????????????????????????????????????????????????????????????????????????????????????????????????????????????????????????????
	'6_41_Lec_AF_29143_Trebouxia'                 CCAACACCGCGACTTACTTATGCCCTCCTGTCGTAGGCATGCTCAAAAGGCGTGTCTAGATGGGTGCGTAGGCCAGGGGCAG-GCATCTTATGATGT-CAGTTAGCCTGGCTGGGCGGGT-CCAACACCAATC-GGGGCCTTTTGCCTTTCAGG--CAGAGGGACT-GCTC-GGTTGTGAGGGGTGGCTGTTTAACCTACTTCCAATCAA-TTTTTCTGAAGACAGCT-CTA-CTGGCTGGCT--TTGCCGGC-TGTAGTCTGACTAAC-TAA--GGACAACTCTCAACAACGGATATCTTGGCTCCCGTAACGATGAAGAACGCAGCGAAATGCGATACGTAGTGTGAATTGCAGAATTCCGTGAACCATCGAATCTTTGAACGCAAATTGCGCTCGAGGCTTCGGCCAAGAGCATGTCTGCCTCAGCGTCGGCTACTACCCTCAACTAAA-TTTCA-----TTGGTTTTCCAATGCAAAGGCAGTTGGAGCTGGCCGTCCGGTTTGCCCATTGGG-TAGCCGGTCAGCTGAAATACAATCACGCTTTGT-----GGGCTCCTTTCCATT---TGGAAAGGCGAGTTCCGATTTGGTAGGTGACCTTTGCCGGTTGCATGCCTTCGTTGCTCGCTATGCCTATCATTGGCCG--TGTGCAGGACGCCTTTTGGCTTTCGACCTGAGGTCAGGCAAG-AACACCCGCTGAACTTAAGCATATCAATAAGC-GGAGGAAAA-GAAACTAA-CTAGGATTCCCT???????????????????????????????????????????????????????????????????????????????????????????????????????????????????????????????????????????????????????????????????????????????????????????????????????????????????????????????????????????????????????????????????????????????????????????????????????????????????????????????????????????????????????????????????????????????????????????????????????????????????????????????????????????????????????????????????????????????????????????????????????????????????????????????????????????????????????????????????????????????????????????????????????????????????????????????????????????????????????????????????????????????????????????????????????????????????????????????????????????????????????????????????????????????????????????????????????????????????????????????????????????????????????????????????????????????????????????????????????????????????????????????????????????????????????????????????????????????????????????????????????????????????????????????????????????????????????????????????????????????????????????????????????????????????????????????????????????????????????????
	'6_5_Lec_AF_29196_Trebouxia'                  CCAACACCGCGACTTACTTATGCCCTCCTGTCGTAGGCATGCTCAAAAGGCGTGTCTAGATGGGTGCGTAGGCCAGGGGCAG-GCATCTTATGATGT-CAGTTAGCCTGGCTGGGCGGGT-CCAACACCAATC-GGGGCCTTTTGCCTTTCAGG--CAGAGGGACT-GCTC-GGTTGTGAGGGGTGGCTGTTTAACCTACTTCCAATCAA-TTTTTCTGAAGACAGCT-CTA-CTGGCTGGCT--TTGCCGGC-TGTAGTCTGACTAAC-TAA--GGACAACTCTCAACAACGGATATCTTGGCTCCCGTAACGATGAAGAACGCAGCGAAATGCGATACGTAGTGTGAATTGCAGAATTCCGTGAACCATCGAATCTTTGAACGCAAATTGCGCTCGAGGCTTCGGCCAAGAGCATGTCTGCCTCAGCGTCGGCTACTACCCTCAACTAAA-TTTCA-----TTGGTTTTCCAATGCAAAGGCAGTTGGAGCTGGCCGTCCGGTTTGCCCATTGGG-TAGCCGGTCAGCTGAAATACAATCACGCTTTGT-----GGGCTCCTTTCCATT---TGGAAAGGCGAGTTCCGATTTGGTAGGTGACCTTTGCCGGTTGCATGCCTTCGTTGCTCGCTATGCCTATCATTGGCCG--TGTGCAGGACGCCTTTTGGCTTTCGACCTGAGGTCAGGCAAG-AACACCCGCTGAACTTAAGCATATCAATAAGC-GAAGGAAAA-GAAACTAA-CTAGGATTCCCT???????????????????????????????????????????????????????????????????????????????????????????????????????????????????????????????????????????????????????????????????????????????????????????????????????????????????????????????????????????????????????????????????????????????????????????????????????????????????????????????????????????????????????????????????????????????????????????????????????????????????????????????????????????????????????????????????????????????????????????????????????????????????????????????????????????????????????????????????????????????????????????????????????????????????????????????????????????????????????????????????????????????????????????????????????????????????????????????????????????????????????????????????????????????????????????????????????????????????????????????????????????????????????????????????????????????????????????????????????????????????????????????????????????????????????????????????????????????????????????????????????????????????????????????????????????????????????????????????????????????????????????????????????????????????????????????????????????????????????????
	'7_1_Lec_AF_29124_Trebouxia'                  CAACACCGCGAACTTACTTATGCCCTCCTGTCGTAGGCATGCTCAAAAGGCGTGTCTAGATGGGTGCGTAGGCCAGGGGCAG-GCATCTTATGATGT-CAGTTAGCCTGGCTGGGCGGGT-CCAACACCAATC-GGGGCCTTTTGCCTTTCAGG--CAGAGGGACT-GCTC-GGTTGTGAGGGGTGGCTGTTTAACCTACTTCCAATCAA-TTTTTCTGAAGACAGCT-CTA-CTGGCTGGCT--TTGCCGGC-TGTAGTCTGACTAAC-TAA--GGACAACTCTCAACAACGGATATCTTGGCTCCCGTAACGATGAAGAACGCAGCGAAATGCGATACGTAGTGTGAATTGCAGAATTCCGTGAACCATCGAATCTTTGAACGCAAATTGCGCTCGASGCTTCGGCCAAGAGCATGTCTGCCTCAGCGTCGGCTACTACCCTCAACTAAA-TTTCA-----TTGGTTTTCCAATGCAAAGGCAGTTGGAGCTGGCCGTCCGGTTTGCCCATTGGG-TAGCCGGTCAGCTGAAATACAATCACGCTTTGT-----GGGCTCCTTTCCATT---TGGAAAGGCGAGTTCCGATTTGGTAGGTGACCTTTGCCGGTTGCATGCCTTCGTTGCTCGCTATGCCTATCATTGGCCG--TGTGCAGGACGCCTTTTGGCTTTCGACCTGAGGTCAGGCAAG-AACACCCGCTGAACTTAAGCATATCAATAAGC-GGAGGAAAA-GAAACTAA-CTAGGATTCCCT???????????????????????????????????????????????????????????????????????????????????????????????????????????????????????????????????????????????????????????????????????????????????????????????????????????????????????????????????????????????????????????????????????????????????????????????????????????????????????????????????????????????????????????????????????????????????????????????????????????????????????????????????????????????????????????????????????????????????????????????????????????????????????????????????????????????????????????????????????????????????????????????????????????????????????????????????????????????????????????????????????????????????????????????????????????????????????????????????????????????????????????????????????????????????????????????????????????????????????????????????????????????????????????????????????????????????????????????????????????????????????????????????????????????????????????????????????????????????????????????????????????????????????????????????????????????????????????????????????????????????????????????????????????????????????????????????????????????????????????
	'7_4_Lec_AF_29217_Trebouxia'                  CCGCGACTTACTTATGCCCTCCTGTCAAGGCAGCCTTTTACGTCAAAAGGTCTGCTCTGATAGGTGCGTAGGTCAGGGGCTG-GCATCTTATGGTGT-CAGTTGGCCTGACTGGGCGGGT-CCAACACCAATC-GGGGCCTTCTGCCTTTTAGG--GAGAGGGACT-GCCC-GGTTGTGAGGGGTGGCTTGTTAACCCACTTCCAATCAA-TTTTACTGAAGACAGTT-CTA-CTG-CTGGCC--ATGCCGGC-TGTAGTCTGACTAAC-TAA--AGACAACTCTCAACAACGGATATCTTGGCTCCCGTAACGATGAAGAACGCAGCGAAATGCGATACGTAGTGTGAATTGCAGAATTCCGTGAACCATCGAATCTTTGAACGCAAATTGCGCTCGAGGCCTCGGCCAAGAGCATGTCTGCCTCAGCGTCGGCTACTACCCTCAACTAAA---------------TTTCCTGATGGGAATGCAGTTGGAGCTGGCCGTCCGGTGTGCCTTTG----TTGCCGGTCAGCTGAAATACAATCACGCTTTGT-----GGGCTCCTTCCCATTAATTGGGAAGGCAAGTTCCGATTTGGTAGGTGACCTTTGCCGGTTGCATGCCTTCGTTGCTTGCTATGCTTTGCAATGGCAG--TGTGCAGGACGCCTTTTGGCTTTCGACCTGAGGTCAGGCAAG-AACACCCGCTGAACTTAAGCATATCAATAAGC-GGAGGAAAA-GAAACTAA-CTAGGATTCCCTGTACTTGGACTACTGTATGGACTGACGGTTTAACTAGTCTTGACCGTTACAAAGGGCGTTGTTATGACATTGAGCCAGTTGCTGGTGAACAGGGTCAATTCATTGCATATGTAGCTTACCCTTTAGATCTTTTTGAAGAAGGTTCAGTAACAAACTTGTTTACTTCTATTGTTGGTAATGTTTTTGGATTTAAAGCTCTTCGTGCATTACGACTAGAAGATCTTCGTATTCCTCCAGCATATGTAAAAACATTCCAAGGACCTCCTCACGGAATTCAAGTTGAACGTGATAAATTAAACAAATATGGTCGTTCTCTTTTAGGTTGTACTATTAAACCAAAATTAGGTCTTTCTGCAAAGAATTACGGCCGTGCTGTTTATGAGTGTTTACGTGGTGGTTTAGACTTTACTAAAGATGATGAGAACGTAAACTCTCAACCTTTTATGCGTTGGAGAGACCGCTTTGCTTTTGTTGCAGAAGCAATTTACAAATCTCAAGCAGAAACAGGGGAGATTAAAGGGCACTATCTAAACGCAACTGCTGGTAATGTTGACGAGATGATAAAACGTGCTGAATGTGCAAGAGATTTTGGTATGCCTATTGTTATGCATGACTACTTAACTGGTGGTTTCACTGCAAATACAACTTTAGCACATTACTGCCGTTACAATGGTTTATTACTACACATTCACCGAGCTATGCACGCTGTT?????????????????????????????????????????????????????????????????????????????????????????????????????????????????????????????????????????????????????????????????????????????????????????????????????????????????????????????????????????????????????????????????????????????????????????????????????????????????????????????????????????????????????????????????????????????????????????????????????????????????????
	'7_5_Lec_AF_29191_Trebouxia'                  CCGCGACTTACTTATGCCCTCCTGTCAAACTAGCCTTTTACGTCAAGAGGTCTTTTTTGATAGGTGCGTAGGTCAGGGGCTG-GCATCTTATGGTGT-CAGTTGGCCTGACTGGGCGGGT-CCAATACCAATC-GGGGCCTTTTGCCTTTCAGG--CAGGGGGACT-TCCC-GGTTGTGAGGGGTGGCTCGTTAACCCACTTCCAATTAA-TTTTACTGAAGACAGTT-CTA-CTG-CTGGTT--ATGCCGGC-TGTAGTCTGACTAAC-TAA--AGACAACTCTCAACAACGGATATCTTGGCTCCCGTAACGATGAAGAACGCAGCGAAATGCGATACGTAGTGTGAATTGCAGAATTCCGTGAACCATCGAATCTTTGAACGCAAATTGCGCTCGAGGCCTCGGCCAAGAGCATGTCTGCCTCAGCGTCGGCTACTACCCTCAACTAAA---------------ATTCCTAACGGGATTGCAGTTGGAACTGGCCGTCCGGTGTGCCTTGG----TTGCCGGTCAGCTGAAATACAATCACGCTTTGT-----GGGCTCCTTCCCTTYCAATGGGAAGGCAAGTTCCGATTTGGTAGGTGACCTTTGCCGGTTGCATGCCTTCGTTGCTTGCTATGCCTTGCATWGGCAG--TGTGCAGGACGCCTTTTGGCTTTCGACCTGAGGTCAGGCAAG-AACACCCGCTGAACTTAAGCATATCAATAAGC-GGAGGAAA--GAAACTAA-CTAGGATTCCCTGTACTTGGACTACTGTATGGACTGACGGTTTAACTAGTCTTGACCGTTACAAAGGGCGTTGTTATGATATTGAGCCAGTTGCTGGTGAACAGGGTCAATTCATTGCATATGTAGCTTACCCTCTAGATCTTTTTGAAGAAGGTTCGGTAACAAACTTGTTTACTTCTATTGTTGGTAATGTTTTTGGATTTAAAGCTCTTCGTGCATTACGACTAGAAGATCTTCGTATTCCTCCAGCATATGTAAAAACATTCCAAGGACCTCCTCACGGGATTCAAGTTGAACGTGACAAATTAAACAAATATGGTCGTTCTCTTTTAGGTTGTACTATTAAACCAAAGCTAGGTCTTTCTGCAAAGAATTACGGTCGTGCTGTTTATGAGTGTTTACGTGGTGGTTTAGACTTTACTAAAGATGATGAGAACGTAAACTCTCAACCTTTTATGCGTTGGAGAGACCGCTTTGCTTTTGTTGCAGAAGCAATTTACAAATCTCAAGCAGAAACAGGGGAGATTAAAGGGCACTATCTAAACGCAACTGCTGGTAATGTTGACGAGATGATAAAACGTGCTGAATGTGCAAGAGACTTTGGTATGCCTATTGTTATGCATGACTACTTAACTGGTGGTTTCACTGCAAACACAACTCTAGCACATTACTGCCGTTACAATGGTTTGTTACTACACATTCACCGAGCTATGCACGCTGTTATTGACCGTCAACGTAACCATGGTATCCATTTCCGTGTATTAGCTAAGACCCTTCGTATGTCAGGTGGTGATCACCTTCACTCTGGTACTGTTGTAGGTAAACTAGAA?????????????????????????????????????????????????????????????????????????????????????????????????????????????????????????????????????????????????????????????????????????????????????????????????????????????????????????????????????????????????????????????????????????????????????????????????????????
	'7_6_Lec_AF_29155_Trebouxia'                  CCGCGACTTACTTATGCCCTCCCGTCAAACTAGCCTTTTACGTCAAGAGGTCTTTTTTGATGGGTGCGTAGGTCAGGGGCTG-GCATCTGCTGGTGT-CAGTTGGCCTGACTGGGCGGGT-CCAATACCAATC-GGGGCCTTTTGCCTTTCAGG--CAGGGGGACT-TCCC-GGTTGTGAGGGGTGGCTCGTTAACCCACTTCCAATTAA-TTTTACTGAAGACAGTT-CTA-CTG-CTGGTT--ATGCCGGC-TGTAGTCTGACTAAC-TAA--AGACAACTCTCAACAACGGATATCTTGGCTCCCGTAACGATGAAGAACGCAGCGAAATGCGATACGTAGTGTGAATTGCAGAATTCCGTGAACCATCGAATCTTTGAACGCAAATTGCGCTCGAGGCCTCGGCCAAGAGCATGTCTGCCTCAGCGTCGGCTACTACCCTCAACTAAA---------------ATTCCAAACGGGATTGCAGTTGGAACTGGCCGTCCGGTGTGCCTTGG----TTGCCGGTCAGCTGAAATACAATCACGCTTTGT-----GGGCTCCTTCCCTTTCAATGGGAAGGCAAGTTCCGATTTGGTAGGTGACCTTTGCCGGTTGCATGCCTTCGTTGCTTGCTATGCCTTGCATTGGCAG--TGTGCAGGACGCCTTTTGGCTTTCGACCTGAGGTCAGGCAAG-AACACCCGCTGAACTTAAGCATATCAATAAGC-GGAGGAAAA-GAAACTAA-CTAGGATTCCCTGTACTTGGACTACTGTATGGACTGACGGTTTAACTAGTCTTGACCGTTACAAAGGGCGTTGTTATGATATTGAGCCAGTTGCTGGTGAACAGGGTCAATTCATTGCATATGTAGCTTACCCTCTAGATCTTTTTGAAGAAGGTTCGGTAACAAACTTGTTTACTTCTATTGTTGGTAATGTTTTTGGATTTAAAGCTCTTCGTGCATTACGACTAGAAGATCTTCGTATTCCTCCAGCATATGTAAAAACATTCCAAGGACCTCCTCACGGGATTCAAGTTGAACGTGACAAATTAAACAAATATGGTCGTTCTCTTTTAGGTTGTACTATTAAACCAAAGCTAGGTCTTTCTGCAAAGAATTACGGTCGTGCTGTTTATGAGTGTTTACGTGGTGGTTTAGACTTTACTAAAGATGATGAGAACGTAAACTCTCAACCTTTTATGCGTTGGAGAGACCGCTTTGCTTTTGTTGCAGAAGCAATTTACAAATCTCAAGCAGAAACAGGGGAGATTAAAGGGCACTATCTAAACGCAACTGCTGGTAATGTTGACGAGATGATAAAACGTGCTGAATGTGCAAGAGACTTTGGTATGCCTATTGTTATGCATGACTACTTAACTGGTGGTTTCACTGCAAACACAACTCTAGCACATTACTGCCGTTACAATGGTTTGTTACTACACATTCACCGAGCTATGCACGCTGTTATTGACCGTCAACGTAACCATGGTATCCATTTCCGTGTATTAGCTAAGACCCTTCGTATGTCAGGTGGTGATCACCTTCACTCTGGTACTGTTGTAGGTAAACTAGAA?????????????????????????????????????????????????????????????????????????????????????????????????????????????????????????????????????????????????????????????????????????????????????????????????????????????????????????????????????????????????????????????????????????????????????????????????????????
	'8_1_Lec_AF_28992_Trebouxia'                  AACACCGCGACTTACTGATGCCCTCCTGTCATCGGCAGTGCTGTGAAAGGCTTGCCTTGATGGGTGCGTAGGTCAGGGGCTG-GCATCTTATGGTGT-CGGTTAGCCTGACTGGGCGGGT-CCAAAATCAATCTGGGGCCCTCTGCCGCATAGG--CAGAGGGACT-GCCCGGGTTGTGAGGGGTGGCTGTTTAACCCACTTCCAATCAA-TTTTTCTGAAGCCAGTA-CTA-CTGGCTGGC---ATGCCGGC-TGTAGTCTGTCTAAC-TAA--AGACAACTCTCAACAACGGATATCTTGGCTCCCGTAACGATGAAGAACGCAGCGAAATGCGATACGTAGTGTGAATTGCAGAATTCCGTGAACCATCGAATCTTTGAACGCAAATTGCGCTCGAGGCCTCGGCCAAGAGCATGTCTGCCTCAGCGTCGGCTACTACCCTCAACTAACCTTCCA------TTGTATTGCAATGGGAATGCAGTTGGAATTGGCCGTCCGGTTGACCCTTGAGG-TTGCCGGTCAGCTGAAATATATGCACGCTTTGT-----GGGCTCCTTTCCTTG---TGGAGAGGCGAGCTCCGATTTGGTAGGTGACCTTTGCCGGTTGCATGCCTTCGATGCTCGCTATGCCTTTCATTGGCAG--TGTGCAGGACGCATTTTGGCTTTCGACCTGAGGTCAGGCAAG-AACACCCGCTGAACTTAAGCATATCAATAAGC-GGAGGAAAA-GAAACTAA-CTAGGATTCCCT???????????????????????????????????????????????????????????????????????????????????????????????????????????????????????????????????????????????????????????????????????????????????????????????????????????????????????????????????????????????????????????????????????????????????????????????????????????????????????????????????????????????????????????????????????????????????????????????????????????????????????????????????????????????????????????????????????????????????????????????????????????????????????????????????????????????????????????????????????????????????????????????????????????????????????????????????????????????????????????????????????????????????????????????????????????????????????????????????????????????????????????????????????????????????????????????????????????????????????????????????????????????????????????????????????????????????????????????????????????????????????????????????????????????????????????????????????????????????????????????????????????????????????????????????????????????????????????????????????????????????????????????????????????????????????????????????????????????????????????
	'8_2_Lec_PRF_3893_Trebouxia'                  ACCGCGACTTACTTATGCCCTCCCGTCAAACTAGCCTTTTACGTCAAGAGGTCTTTTTGATGGGTGCGTAGGTCAGGGGCTG-GCATCTGCTGGTGT-CAGTTGGCCTGACTGGGCGGGT-CCAATACCAATC-GGGGCCTTTTGCCTTTCAGG--CAGGGGGACT-TCCC-GGTTGTGAGGGGTGGCTCGTTAACCCACTTCCAATTAA-TTTTACTGAAGACAGTT-CTA-CTG-CTGGTT--ATGCCGGC-TGTAGTCTGACTAAC-TAA--AGACAACTCTCAACAACGGATATCTTGGCTCCCGTAACGATGAAGAACGCAGCGAAATGCGATACGTAGTGTGAATTGCAGAATTCCGTGAACCATCGAATCTTTGAACGCAAATTGCGCTCGAGGCCTCGGCCAAGAGCATGTCTGCCTCAGCGTCGGCTACTACCCTCAACTAAA---------------ATTCCWAACGGGATTGCAGTTGGAACTGGCCGTCCGGTGTGCCTTGG----TTGCCGGTCAGCTGAAATACAATCACGCTTTGT-----GGGCTCCTTCCCTTTCAATGGGAAGGCAAGTTCCGATTTGGTAGGTGACCTTTGCCGGTTGCATGCCTTCGTTGCTTGCTATGCCTTGCATTGGCAG--TGTGCAGGACGCCTTTTGGCTTTCGACCTGAGGTCAGGCAAG-AACACCCGCTGAACTTAAGCATATCAATAAGC-GGAGGAAAA-GAAACTAA-CTAGGATTCCCT???????????????????????????????????????????????????????????????????????????????????????????????????????????????????????????????????????????????????????????????????????????????????????????????????????????????????????????????????????????????????????????????????????????????????????????????????????????????????????????????????????????????????????????????????????????????????????????????????????????????????????????????????????????????????????????????????????????????????????????????????????????????????????????????????????????????????????????????????????????????????????????????????????????????????????????????????????????????????????????????????????????????????????????????????????????????????????????????????????????????????????????????????????????????????????????????????????????????????????????????????????????????????????????????????????????????????????????????????????????????????????????????????????????????????????????????????????????????????????????????????????????????????????????????????????????????????????????????????????????????????????????????????????????????????????????????????????????????????????????
	'8_3_Lec_AF_29872_Trebouxia'                  ?????????????????????????????????????????????????????????????????????????????GGCTG-GCATCTTATGGTGT-CGGTTAGCCTGACTGGGCGGGT-CCAAAATCAATCTGGGGCCCTCTGCCGCATAGG--CAGAGGGACT-GCCCGGGTTGTGAGGGGTGGCTGTTTAACCCACTTCCAATCAA-TTTTTCTGAAGCCAGTA-CTA-CTGGCTGGC---ATGCCGGC-TGTAGTCTGTCTAAC-TAA--AGACAACTCTCAACAACGGATATCTTGGCTCCCGTAACGATGAAGAACGCAGCGAAATGCGATACGTAGTGTGAATTGCAGAATTCCGTGAACCATCGAATCTTTGAACGCAAATTGCGCTCGAGGCCTCGGCCAAGAGCATGTCTGCCTCAGCGTCGGCTACTACCCTCAACTAACCTTCCA------TTGTATTGCAATGGGAATGCAGTTGGAATTGGCCGTCCGGTTGACCCTTGAGG-TTGCCGGTCAGCTGAAATATATGCACGCTTTGT-----GGGCTCCTTTCCTTG---TGGAGAGGCGAGCTCCGATTTGGTAGGTGACCTTTGCCGGTTGCATGCCTTCGATGCTCGCTATGCCTTTCATTGGCAG--TGTGCAGGACGCATTTTGGCTTTCGACCTGAGGTCAGGCAAG-AACACCCGCTGAAC??????????????????????????????????????????????????GTACTTGGACTACCGTATGGACTGACGGTTTAACTAGTCTTGACCGTTATAAAGGGCGTTGTTATGATATTGAACCAGTTGCTGGCGAACAGGGTCAATTCATTGCATATGTAGCTTACCCTTTAGATCTTTTTGAAGAAGGTTCAGTAACAAACTTGTTTACTTCTATTGTTGGTAATGTTTTTGGGTTTAAAGCTCTTCGTGCATTACGATTAGAAGATCTTCGTATTCCTCCAGCATATGTTAAAACATTCCAAGGGCCTCCTCACGGAATCCAAGTTGAACGTGATAAACTAAACAAATATGGTCGTTCTCTTTTAGGTTGTACTATTAAACCAAAATTAGGTCTTTCTGCAAAAAATTACGGTCGTGCTGTTTATGAGTGTTTACGTGGTGGTTTAGACTTTACTAAAGATGATGAAAACGTAAACTCTCAACCTTTTATGCGTTGGAGAGACCGCTTTGCATTTGTTGCAGAAGCAATTTACAAATCTCAAGCAGAAACAGGGGAAATTAAAGGACACTATCTAAACGCAACTGCTGGTAATGTTGACGAAATGATAAAACGTGCTGAATGTGCAAGAGATTTTGGTATGCCTATTGTTATGCATGACTACTTAACTGGTGGTTTCACTGCAAATACAACTTTAGCACATTATTGTCGTTATAATGGTTTATTATTACACATTCACCGAGCTATGCACGCTGTTATTGACCGTCAACGTAATCATGGTATCCATTTCCGTGTATTAGCTAAAACCCTTCGTATGTCAGGTGGTGATCACCTTCACTCTGGAACTGTTGTAGGTAAACTAGAA?????????????????????????????????????????????????????????????????????????????????????????????????????????????????????????????????????????????????????????????????????????????????????????????????????????????????????????????????????????????????????????????????????????????????????????????????????????
	'8_4_Lec_AF_28983_Trebouxia'                  CTTACTTAAAAACCCTCTCATTGATGGCTGGGCCCCTCAACAGGATCGCCTGCCATCTAATGACTGCGTTCGAAAGGGGCTG-GCACCTTATGGTGTGCAGTTGACCTGGCTGGGCGGGTTCCAATACCAATTAGGGGCTCTTTGCCTTTTAGG--CAGAGGG-CT-GGCC-GGTTGTGAGGGCTGGTTGTT-AACCCACTACGAAAAAT-TTTTGCTGAAAGCAGATT-----TG-TTGCCC--ATGTTGGC-TAACATCTGACTAACATAA--AGACAACTCTCAACAACGGATATCTTGGCTCCCGTAACGATGAAGAACGCAGCGAAATGCGATACGTAGTGTGAATTGCAGAATTCCGTGAACCATCGAATCTTTGAACGCAAATTGCGCTCGAGGCCTCGGCCAAGAGCATGTCTGCCTCAGCGTCGGCTACTACCCTCAACTAAA-----------------TCCCAAAGGGAAGACAGTTGGACTTGGCCGTCCGGTTGCCGTTTAGGC-TTGCCGGTCAGCTGAAATACAATCACGCGATG------GGGCTTCTTCCCACT---GGGAAGGGCAAGTTCCGATTTGGTAGGTGACCTTTGCCGGTTGCATGCCTTCGTTGCTCGCTGTGCCTCCCATTGGCAG--TGTGCAGGACGCCATTTGGCTTTCGACCTGAGGTCAGGCAAG-AACACCCGCTGAACTTAAGCATATCAATAAGC-GGAGGAAAA-GAAACTAA--CTAGGATTCCCGTACTTGGACTACCGTATGGACTGACGGTTTAACTAGTCTTGACCGTTATAAAGGCCGTTGTTATGATATTGAGCCAGTTGCTGGTGAAGAGGGTCAATTTATTGCATATGTAGCGTACCCTTTAGATCTTTTTGAAGAAGGTTCAGTAACAAACTTGTTCACTTCTATTGTTGGTAACGTTTTTGGATTTAAAGCTCTTCGTGCATTACGATTAGAAGATCTTCGTATTCCTCCAGCATATGTTAAAACATTCCAAGGGCCTCCTCACGGAATCCAAGTAGAACGTGATAAATTAAACAAATATGGTCGTTCTCTTTTAGGTTGTACTATTAAACCTAAATTAGGTCTTTCTGCAAAAAATTACGGTCGTGCTGTTTATGAGTGTTTACGTGGTGGTTTAGATTTTACTAAAGATGATGAAAACGTAAACTCTCAACCTTTTATGCGTTGGAGAGACCGTTTCGCATTTGTTGCAGAAGCAATTTACAAATCTCAAGCAGAAACAGGTGAAATTAAAGGACATTATCTAAACGCAACTGCTGGTAATGTTGACGAAATGTTAAAACGTGCTGAATGTGCAAGAGACTTTGGTATGCCTATTGTTATGCATGACTACTTAACTGGTGGTTTCACTGCAAATACAACTTTAGCGCTTTACTGTCGTTATAATGGTTTATTATTACACATTCACCGAGCTATGCACGCTGTTATTGACCGTCAACGTAATCATGGTATCCATTTCCGTGTATTAGCTAAAACTCTTCGTATGTCAGGTGGTGACCACCTTCACTCTGGTACTGTTGTAGGTAAACTAGAAGG???????????????????????????????????????????????????????????????????????????????????????????????????????????????????????????????????????????????????????????????????????????????????????????????????????????????????????????????????????????????????????????????????????????????????????????????????????
	'8_5_Lec_AF_29000_Trebouxia'                  ACACCGCGAACTTACTGATGCCCTCCTGTCATCGGCAGTGCTGTGAAAGGCYTGCCTTGATGGGTGCGTAGGTCAGGGGCTG-GCATCTTATGGTGT-CGGTTAGCCTGACTGGGCGGGT-CCAAAATCAATCTGGGGCCCTCTGCCGCATAGG--CAGAGGGACT-GCCCGGGTTGTGAGGGGTGGCTGTTTAACCCACTTCCAATCAA-TTTTTCTGAAGCCAGTA-CTA-CTGGCTGGC---ATGCCGGC-TGTAGTCTGTCTAAC-TAA--AGACAACTCTCAACAACGGATATCTTGGCTCCCGTAACGATGAAGAACGCAGCGAAATGCGATACGTAGTGTGAATTGCAGAATTCCGTGAACCATCGAATCTTTGAACGCAAATTGCGCTCGAGGCCTCGGCCAAGAGCATGTCTGCCTCAGCGTCGGCTACTACCCTCAACTAACCTTCCA------TTGTATTGCAATGGGAATGCAGTTGGAATTGGCCGTCCGRTTGACCCTTGAGG-TTGCCGGTCAGCTGAAATATATGCACGCTTTGT-----GGGCTCCTTTCCTTR---TGGAGAGGCGAGCTCCGATTTGGTAGGTGACCTTTGCCGGTTGCATGCCTTCGATGCTCGCTATGCCTTTCATTGGCAG--TGTGCAGGACGCATTTTGGCTTTCGACCTGAGGTCAGGCAAG-AACACCCGCTGAACTTAAGCATATCAATAAGC-GGAGGAAAA-GAAACTAA-CTAGGATTC??????????????????????????????????????????????????????????????????????????????????????????????????????????????????????????????????????????????????????????????????????????????????????????????????????????????????????????????????????????????????????????????????????????????????????????????????????????????????????????????????????????????????????????????????????????????????????????????????????????????????????????????????????????????????????????????????????????????????????????????????????????????????????????????????????????????????????????????????????????????????????????????????????????????????????????????????????????????????????????????????????????????????????????????????????????????????????????????????????????????????????????????????????????????????????????????????????????????????????????????????????????????????????????????????????????????????????????????????????????????????????????????????????????????????????????????????????????????????????????????????????????????????????????????????????????????????????????????????????????????????????????????????????????????????????????????????????????????????????????????
	'8_7_Lec_AF_29877_Trebouxia'                  ???????GAACTTACTGATGCCCTCCTGTCATCGGCAGTGCTGTGAAAGGCTTGCCTTGATGGGTGCGTAGGTCAGGGGCTG-GCATCTTATGGTGT-CGGTTAGCCTGACTGGGCGGGT-CCAAAATCAATCTGGGGCCCTCTGCCGCATAGG--CAGAGGGACT-GCCCGGGTTGTGAGGGGTGGCTGTTTAACCCACTTCCAATCAA-TTTTTCTGAAGCCAGTA-CTA-CTGGCTGGC---ATGCCGGC-TGTAGTCTGTCTAAC-TAA--AGACAACTCTCAACAACGGATATCTTGGCTCCCGTAACGATGAAGAACGCAGCGAAATGCGATACGTAGTGTGAATTGCAGAATTCCGTGAACCATCGAATCTTTGAACGCAAATTGCGCTCGAGGCCTCGGCCAAGAGCATGTCTGCCTCAGCGTCGGCTACTACCCTCAACTAACCTTCCA------TTGTATTGCAATGGGAATGCAGTTGGAATTGGCCGTCCGGTTGACCCTTGAGG-TTGCCGGTCAGCTGAAATATATGCACGCTTTGT-----GGGCTCCTTTCCTTG---TGGAGAGGCGAGCTCCGATTTGGTAGGTGACCTTTGCCGGTTGCATGCCTTCGATGCTCGCTATGCCTTTCATTGGCAG--TGTGCAGGACGCATTTTGGCTTTCGACCTGAGGTCAGGCAAG-AACACCCGCTGAACTTAAGCATATCAATAAGC-GGA????????????????????????????GTACTTGGACTACCGTATGGACTGACGGTTTAACTAGTCTTGACCGTTATAAAGGGCGTTGTTATGATATTGAACCAGTTGCTGGCGAACAGGGTCAATTCATTGCATATGTAGCTTACCCTTTAGATCTTTTTGAAGAAGGTTCAGTAACAAACTTGTTTACTTCTATTGTTGGTAATGTTTTTGGGTTTAAAGCTCTTCGTGCATTACGATTAGAAGATCTTCGTATTCCTCCAGCATATGTTAAAACATTCCAAGGGCCTCCTCACGGAATCCAAGTTGAACGTGATAAACTAAACAAATATGGTCGTTCTCTTTTAGGTTGTACTATTAAACCAAAATTAGGTCTTTCTGCAAAAAATTACGGTCGTGCTGTTTATGAGTGTTTACGTGGTGGTTTAGACTTTACTAAAGATGATGAAAACGTAAACTCTCAACCTTTTATGCGTTGGAGAGACCGCTTTGCATTTGTTGCAGAAGCAATTTACAAATCTCAAGCAGAAACAGGGGAAATTAAAGGACACTATCTAAACGCAACTGCTGGTAATGTTGACGAAATGATAAAACGTGCTGAATGTGCAAGAGATTTTGGTATGCCTATTGTTATGCATGACTACTTAACTGGTGGTTTCACTGCAAATACAACTTTAGCACATTATTGTCGTTATAATGGTTTATTATTACACATTCACCGAGCTATGCACGCTGTTATTGACCGTCAACGTAATCATGGTATCCATTTCCGTGTATTAGCTAAAACCCTTCGTATGTCAGGTGGTGATCACCTTCACTCTGGAACTGTTGTAGG???????????????????????????????????????????????????????????????????????????????????????????????????????????????????????????????????????????????????????????????????????????????????????????????????????????????????????????????????????????????????????????????????????????????????????????????????????????????????
	'8_8_Lec_AF_29901_Trebouxia'                  ACACCGCGAACTTACTGATGCCCTCCTGTCATCGGCAGTGCCGTGAAAGGCTTGCCTTGATAGGTGCGTAGGTCAGGGGCTG-GCATCTTATGGTGT-CGGTTAGCCTGACTGGGCGGGT-CCAAAATCAATCTGGGGCCCTCTGCCGCATAGG--CAGAGGGACT-GCCCGGGTTGTGAGGGGTGGCTGTTTAACCCACTTCCAATCAA-TTTTTCTGAAGCCAGTA-CTA-CTGGCTGGC---ATGCCGGC-TGTAGTCTGTCTAAC-TAA--AGACAACTCTCAACAACGGATATCTTGGCTCCCGTAACGATGAAGAACGCAGCGAAATGCGATACGTAGTGTGAATTGCAGAATTCCGTGAACCATCGAATCTTTGAACGCAAATTGCGCTCGAGGCCTCGGCCAAGAGCATGTCTGCCTCAGCGTCGGCTACTACCCTCAACTAACCTTCCA------TTGTGTTGCAATGGGAATGCAGTTGGAATTGGCCGTCCGGTTGACCCTTGAGG-TTGCCGGTCAGCTGAAATATATGCACGCTTTGT-----GGGCTCCTTTCCTTG---TGGAGAGGCGAGCTCCGATTTGGTAGGTGACCTTTGCCGGTTGCATGCCTTCGATGCTCGCTATGCCTTTCATTGGCAG--TGTGCAGGACGCATTTTGGCTTTCGACCTGAGGTCAGGCAAG-AACACCCGCTGAACTTAAGCATATCAATAAGC-GGAGGAAAA-GAAACTAA-CTAGGATTCCCT???????????????????????????????????????????????????????????????????????????????????????????????????????????????????????????????????????????????????????????????????????????????????????????????????????????????????????????????????????????????????????????????????????????????????????????????????????????????????????????????????????????????????????????????????????????????????????????????????????????????????????????????????????????????????????????????????????????????????????????????????????????????????????????????????????????????????????????????????????????????????????????????????????????????????????????????????????????????????????????????????????????????????????????????????????????????????????????????????????????????????????????????????????????????????????????????????????????????????????????????????????????????????????????????????????????????????????????????????????????????????????????????????????????????????????????????????????????????????????????????????????????????????????????????????????????????????????????????????????????????????????????????????????????????????????????????????????????????????????????
	'9_42_Lec_AF_29223_Trebouxia'                 GCGAACTTACTTATGCCCTCCCCGTCAAACTAGCCTTTTACGTCAAGAGGTCTTTTTTGATGGGTGCGTAGGTCAGGGGCTG-GCATCTGCTGGTGT-CAGTTGGCCTGACTGGGCGGGT-CCAATACCAATC-GGGGCCTTTTGCCTTTCAGG--CAGGGGGACT-TCCC-GGTTGTGAGGGGTGGCTCGTTAACCCACTTCCAATTAA-TTTTACTGAAGACAGTT-CTA-CTG-CTGGTT--ATGCCGGC-TGTAGTCTGACTAAC-TAA--AGACAACTCTCAACAACGGATATCTTGGCTCCCGTAACGATGAAGAACGCAGCGAAATGCGATACGTAGTGTGAATTGCAGAATTCCGTGAACCATCGAATCTTTGAACGCAAATTGCGCTCGAGGCCTCGGCCAAGAGCATGTCTGCCTCAGCGTCGGCTACTACCCTCAACTAAA---------------ATTCCAAACGGGATTGCAGTTGGAACTGGCCGTCCGGTGTGCCTTGG----TTGCCGGTCAGCTGAAATACAATCACGCTTTGT-----GGGCTCCTTCCCTTTCAATGGGAAGGCAAGTTCCGATTTGGTAGGTGACCTTTGCCGGTTGCATGCCTTCGTTGCTTGCTATGCCTTGCATTGGCAG--TGTGCAGGACGCCTTTTGGCTTTCGACCTGAGGTCAGGCAAG-AACACCCGCTGAACTTAAGCATATCAATAAGC-GGAGGAAAA-GAAACTAA-CTAGGATTCCCT???????????????????????????????????????????????????????????????????????????????????????????????????????????????????????????????????????????????????????????????????????????????????????????????????????????????????????????????????????????????????????????????????????????????????????????????????????????????????????????????????????????????????????????????????????????????????????????????????????????????????????????????????????????????????????????????????????????????????????????????????????????????????????????????????????????????????????????????????????????????????????????????????????????????????????????????????????????????????????????????????????????????????????????????????????????????????????????????????????????????????????????????????????????????????????????????????????????????????????????????????????????????????????????????????????????????????????????????????????????????????????????????????????????????????????????????????????????????????????????????????????????????????????????????????????????????????????????????????????????????????????????????????????????????????????????????????????????????????????????
	'9_5_Lec_AF_29216_Trebouxia'                  CGCGACTTACTGATGCCCTCCTGTCATAGGCATGCTTTTTCTTTAAGAGGCTTGTCTTGATGGGTGCGTAGGCCAGGGGTTG-GCATCTTATGGTGT-CAGTTAGCCTGGCTGGGCGGGT-CCAATACCAATC-GGGGCCTTTTGCCTTTCAGG--CAGAGGGACT-TCCC-GGTTGTGAGGGGTGGCGGTTTAACCCACTTCCAATCAA-TTTTTCTGAAGACAGTT-CTA-CTGGCTGGTC--ATGCCGGC-TGTAGTCTGACTAAC-TAA--AGACAACTCTCAACAACGGATATCTTGGCTCCCGTAACGATGAAGAACGCAGCGAAATGCGATACGTAGTGTGAATTGCAGAATTCCGTGAACCATCGAATCTTTGAACGCAAATTGCGCTCGAGGCCTCGGCCAAGAGCATGTCTGCCTCAGCGTCGGCTACTACCCTCAACTAAACTTTCA-----TTGGATTTCCAATGGGAACGCAGTTGGAGCTGGCCGTCCGGTTGGCCTTGAGG--TCGCCGGTCAGCTGAAATACAATCACGCTTTGT-----GGGCTCCTTTCCATT---CGGGAAGGCGAGTTCCGATTTGGTAGGTGACCTTTGCCGGTTACATGCCTTCGTTGCTCGCTATGCCTTTCATCGGCCG--TGTGCAGGACGCCTTTTGGCTTTCGACCTGAGGTCAGGCAAG-AACACCCGCTGAACTTAAGCATATCAATAAGC-GGAGGAAAA-GAAACTAA-CTAGGATTCCCTGTACTTGGACTACTGTATGGACTGACGGTTTAACTAGTCTTGACCGTTACAAGGGGCGTTGTTATGATATTGAGCCAGTTGCTGGTGAACAGGGTCAATTCATTGCATATGTAGCTTACCCTTTAGATCTTTTTGAAGAAGGTTCAGTAACAAACTTGTTTACTTCTATTGTTGGTAATGTTTTTGGATTTAAAGCTCTTCGTGCATTACGATTAGAAGATCTTCGTATTCCTCCAGCATATGTAAAAACCTTCCAAGGGCCTCCTCACGGAATCCAAGTTGAACGTGATAAATTAAACAAATATGGTCGTTCTCTTTTAGGTTGTACTATTAAACCAAAATTAGGTCTTTCTGCAAAGAATTACGGTCGTGCTGTTTATGAGTGTTTACGTGGTGGTTTAGATTTTACTAAAGATGATGAAAACGTAAATTCTCAACCTTTTATGCGTTGGAGAGACCGGTTTGCTTTTGTTGCAGAAGCAATTTACAAATCTCAAGCAGAAACAGGGGAAATTAAAGGACACTATCTAAACGCAACTGCTGGTAATGTTGACGAAATGATAAAACGTGCTGAATGTGCAAGAGATTTTGGTATGCCTATTGTTATGCATGACTACTTAACTGGTGGTTTCACTGCAAATACAACTTTAGCACATTACTGTCGTTATAATGGTTTATTACTACACATTCACCGAGCTATGCACGCTGTTATCGACCGTCAACGTAATCATGGTATCCATTTCCGTGTATTAGCTAAAACCCTTCGTATGTCAGGTGGTGATCACCTTCACTCTGGTACTGTTGTAGGTA?????????????????????????????????????????????????????????????????????????????????????????????????????????????????????????????????????????????????????????????????????????????????????????????????????????????????????????????????????????????????????????????????????????????????????????????????????????????????
	'A01_LEC_garov_usa_ID_saxi_100'               ?????????????????????????????????????????????????????????????????????????????????????????????????????????????????????????????????????????????????????????????????????????????????????????????????????????????????????????????????????????????????????????????????????????????????????????????????????????????????????????????????????????????????????????????????????????????????????????????????????????????????????????????????????????????????????????????????????????????????????????????????????????????????????????????????????????????????????????????????????????????????????????????????????????????????????????????????????????????????????????????????????????????????????????????????????????????????????????????????????????????????????????????????????????????????????????????????????ACTGTATGGACTGACGGTCTAACTAGTCTTGACCGTTACAAAGGGCGTTGTTATGATATTGAGCCAGTTGCTGGTGAAGAGAATCAATTTATTGCGTACGTAGCGTATCCTTTAGATCTTTTTGAAGAAGGTTCAGTAACAAACTTATTTACTTCTATTGTTGGTAACGTTTTTGGATTCAAAGCTCTTCGTGCATTACGTTTAGAAGATCTTCGTATCCCTCCTGCATATGTTAAAACATTCCAAGGACCTCCTCACGGAATTCAGGTAGAGCGTGATAAATTAAACAAATACGGTCGTTCTCTTTTAGGTTGTACTATTAAACCTAAATTAGGTCTTTCTGCAAAAAACTACGGTCGTGCTGTTTATGAATGTTTACGTGGTGGTTTAGACTTTACTAAAGATGATGAAAACGTAAACTCTCAACCATTTATGCGTTGGAGAGACCGTTTCGCATTCGTTGCGGAAGCAATTTATAAATCTCAAGCAGAAACAGGTGAAATTAAAGGACATTATCTAAACGCTACTGCTGGTACTGTTGAAGAAATGTTAAAACGTGCTGAATGTGCAAGAGACTTCGGTATGCCTATTGTTATGCATGACTACTTAACTGGTGGTTTTACTGCAAATACAACTTTAGCACATTACTGTCGTGATAATGGTTTATTACTACACATTCACCGAGCAATGCACGCAGTTATTGACCGTCAACGTAACCACGGTATCCACTTCCGTGTATTAGCTAAAACTCTTCGTATGTCAGGTGGTGACCACCTTCACTCTGGTACT???????????????????????????????????????????????????????????????????????????????????????????????????????????????????????????????????????????????????????????????????????????????????????????????????????????????????????????????????????????????????????????????????????????????????????????????????????????????????????????
	'C01_PMT_pse_CANAR_gome_cort_3730'            ?????????????????????????????????????????????????????????????????gcgtaggccaggggtcg-gcatcttatggtgt-cagctagcctggttgggcgggt-ccaataccaatc-ggggccctctgcctttcagg--cagcgggact-gctc-ggttgtgagggttggctgtttaacccactttcaaagaa-tttctctgaagacaggt-cta-ctg-ctggtc--atgccggc-tgtagtctgaataat-taa--agacaactctcaacaacggatatcttggctcccgtaacgatgaagaacgcagcgaaatgcgatacgtagtgtgaattgcagaattccgtgaaccatcgaatctttgaacgcaaattgcgctcgaggcctcggccaagagcatgtctgcctcagcgtcggctactaccctcaactaaa---------------att-ccactgggaatgcagttggagctggccgtccggttgacctttggg--tcgccggtcagctgaaatataatcacgctttgt-----gggctgctttccact---tgggaaggcgagttccgatttggtaggtgacctcagccggttacatgccttcgttgctcgctatgcctttcatcggccg--tgtgcaggacgccttttggctttcgacctgaggtcagg????????????????????????????????????????????????????????????????????????????????????????????????????????????????????????????????????????????????????????????????????????????????????????????????????????????????????????????????????????????????????????????????????????????????????????????????????????????????????????????????????????????????????????????????????????????????????????????????????????????????????????????????????????????????????????????????????????????????????????????????????????????????????????????????????????????????????????????????????????????????????????????????????????????????????????????????????????????????????????????????????????????????????????????????????????????????????????????????????????????????????????????????????????????????????????????????????????????????????????????????????????????????????????????????????????????????????????????????????????????????????????????????????????????????????????????????????????????????????????????????????????????????????????????????????????????????????????????????????????????????????????????????????????????????????????????????????????????????????????????????????????????????????????????????????????????????????????????????
	'C02_PMT_per_CANAR_gome_cort_3751'            ?????????????????????????????????????????????????????????????????gcgtaggtcaggggctg-gcatcttatggtgt-cagttggcctgactgggcgggt-ccaataccaatc-ggggccttttgcctttcagg--cagggggact-tccc-ggttgtgaggggtggctcgttaacccacttccaattaa-ttttactgaagacagtt-cta-ctggctggtt--atgccggc-tgtagtctgactaac-taa--agacaactctcaacaacggatatcttggctcccgtaacgatgaagaacgcagcgaaatgcgatacgtagtgtgaattgcagaattccgtgaaccatcgaatctttgaacgcaaattgcgctcgaggcctcggccaagagcatgtctgcctcagcgtcggctactaccctcaactaaa------------a--ttc-ctaacgggattgcagttggaactggccgtccggtgtgccttgggc--ttgccggtcagctgaaatacaatcacgctttgt-----gggctccttccctttcaatgggaaggcaagttccgatttggtaggtgacctttgccggttgcatgccttcgttgcttgctatgccttgcattggcag--tgtgcaggacgccttttggctttcgacctgaggtcagg????????????????????????????????????????????????????????????????????????????????????????????????????????????????????????????????????????????????????????????????????????????????????????????????????????????????????????????????????????????????????????????????????????????????????????????????????????????????????????????????????????????????????????????????????????????????????????????????????????????????????????????????????????????????????????????????????????????????????????????????????????????????????????????????????????????????????????????????????????????????????????????????????????????????????????????????????????????????????????????????????????????????????????????????????????????????????????????????????????????????????????????????????????????????????????????????????????????????????????????????????????????????????????????????????????????????????????????????????????????????????????????????????????????????????????????????????????????????????????????????????????????????????????????????????????????????????????????????????????????????????????????????????????????????????????????????????????????????????????????????????????????????????????????????????????????????????????????????
	'C03_9400'                                    ?????????????????????????????????????????????????????????????????gcgtaggtcaggggctg-gcatcttatggtgt-cggttagcctgactgggcgggt-ccaataccaatccggggccctttgcctttcagg--cagagggact-gcctggattgtgaggggtggctgtttaactcacttgcaatcaa-tttttctgaagccagtg-ctg-ttggctggtc--acgccggc-tatagcctgatcaac-taa--agacaactctcaacaacggatatcttggctcccgtaacgatgaagaacgcagcgaaatgcgatacgtagtgtgaattgcagaattccgtgaaccatcgaatctttgaacgcaaattgcgctcgaggcttcggccaagagcatgtctgcctcagcgtcggctactaccctcaactgaattttc--gttgga--att-ccaacgggaaaccagttggaactggccgtccggttgacccttggg--ttgccggtcagctgaaatacaatcacgctttgt-----gggctcctttccatc---tgggaaggcgagttccgatttggtaggtgacctttgccggttgcatgccttcgttgctcgctatgccttccattggccg--tgtgcaggacgccttttggctttcgacctgaggtcagg????????????????????????????????????????????????????????????????????????????????????????????????????????????????????????????????????????????????????????????????????????????????????????????????????????????????????????????????????????????????????????????????????????????????????????????????????????????????????????????????????????????????????????????????????????????????????????????????????????????????????????????????????????????????????????????????????????????????????????????????????????????????????????????????????????????????????????????????????????????????????????????????????????????????????????????????????????????????????????????????????????????????????????????????????????????????????????????????????????????????????????????????????????????????????????????????????????????????????????????????????????????????????????????????????????????????????????????????????????????????????????????????????????????????????????????????????????????????????????????????????????????????????????????????????????????????????????????????????????????????????????????????????????????????????????????????????????????????????????????????????????????????????????????????????????????????????????????????
	'C03_9540'                                    ?????????????????????????????????????????????????????????????????gcgtaggtcaggggctg-gcatcttatggtgt-cggttagcctgactgggcgggt-ccaataccaatccggggccctttgcctttcagg--cagagggact-gcctggattgtgaggggtggctgtttaacccacttgcaatcaa-ttgttctgaagccagtg-cta-ctggctggtt--acgccggc-tatagcctgatcaac-taa--agacaactctcaacaacggatatcttggctcccgtaacgatgaagaacgcagcgaaatgcgatacgtagtgtgaattgcagaattccgtgaaccatcgaatctttgaacgcaaattgcgctcgaggcttcggccaagagcatgtctgcctcagcgtcggctactaccctcgactgaattttc--attgga--att-ccaatgggaaaccagttggaactggccgtccggttggcccttggg--ttaccggtcagctgaaatacaatcacgctttgt-----gggctcctttccaac---tgggaaggcgagttccgatttggtaggtgacctttgccggttgcatgccttcgttgctcgctatgcctttcattggccg--cgtgcaggacgccttctggctttcgacctgaggtcagg????????????????????????????????????????????????????????????????????????????????ACTGTATGGACTGACGGTTTAACTAGTCTTGACCGTTATAAAGGACGTTGTTATGATATTGAACCAGTTGCAGGTGAACAAGGTCAATTTATTGCATATGTAGCTTACCCTTTAGATCTTTTTGAAGAAGGTTCAGTAACAAACTTGTTTACTTCTATTGTTGGTAATGTTTTTGGATTTAAAGCTCTTCGTGCATTACGATTAGAAGATCTTCGTATTCCTCCAGCATATGTAAAAACATTCCAAGGACCTCCTCACGGAATTCAAGTTGAACGTGATAAATTAAACAAATATGGTCGTTCTCTTTTAGGTTGTACTATTAAACCAAAATTAGGTCTTTCTGCAAAAAATTACGGTCGTGCTGTTTATGAGTGTTTACGTGGTGGTTTAGACTTTACTAAAGATGATGAAAACGTAAACTCTCAACCTTTTATGCGTTGGAGAGACCGCTTTGCATTTGTTGCAGAAGCAATTTACAAATCTCAAGCAGAAACAGGGGAGATTAAAGGACACTATCTAAACGCAACTGCTGGTAATGTTGACGAAATGATGAAACGTGCTGAATGTGCAAGAGATTTTGGTATGCCTATTGTTATGCATGACTACTTAACTGGTGGTTTCACTGCAAATACAACTTTAGCACATTACTGTCGTTATAATGGTTTATTACTACACATTCACCGAGCTATGCACGCTGTTATTGACCGTCAACGTAATCATGGTATCCATTTCCGTGTATTAGCTAAAACCCTTCGTATGTCAGGTGGTGATCACCTTCACTCTGGAGCT???????????????????????????????????????????????????????????????????????????????????????????????????????????????????????????????????????????????????????????????????????????????????????????????????????????????????????????????????????????????????????????????????????????????????????????????????????????????????????????
	'C03_AJ249573_Trebouxia_usneae_UTEX2235'      ?????????????????????????????????????????????????????????????????gcgtaggtcaggggccg-gcatcttatggtgt-cggttagcctgactgggcgggt-ccaataccaatccggggccctttaccttacaag--tgaagggact-gcctgggttgtgaggggtggctgtttaacccacttgcaatcaa-ttcttctgaagccagtg-ctg-ctggctggtt--atgccggc-tgtagcctgatcaac-taa--agacaactctcaacaacggatatcttggctcccgtaacgatgaagaacgcagcgaaatgcgatacgtagtgtgaattgcagaattccgtgaaccatcgaatctttgaacgcaaattgcgctcgaggcctcggccaagagcatgtctgcctcagcgtcggctactaccctcaactaaattttc--attgga--act-ccagtgggaacgcagttggaactggccgtccggttgacctttggg--ttgccggtcagctgaaatacaatcacgctttgt-----gggctcctttccaac---tgggaaggcgagttccgatttggtaggtgacttttgccggttgcatgccttcgttgctcgc???gcctttcatcggccg--tgtgtaggacgccttttggctttcgacctgaggtcagg????????????????????????????????????????????????????????????????????????????????????????????????????????????????????????????????????????????????????????????????????????????????????????????????????????????????????????????????????????????????????????????????????????????????????????????????????????????????????????????????????????????????????????????????????????????????????????????????????????????????????????????????????????????????????????????????????????????????????????????????????????????????????????????????????????????????????????????????????????????????????????????????????????????????????????????????????????????????????????????????????????????????????????????????????????????????????????????????????????????????????????????????????????????????????????????????????????????????????????????????????????????????????????????????????????????????????????????????????????????????????????????????????????????????????????????????????????????????????????????????????????????????????????????????????????????????????????????????????????????????????????????????????????????????????????????????????????????????????????????????????????????????????????????????????????????????????????????????
	'C04_PMT_per_CANAR_gome_cort_3746'            ?????????????????????????????????????????????????????????????????gcgtaggtcaggggtcg-gcatcttatggtgt-cggttagcctggctgggcgggt-ccaacaccaatc-ggggccctttgcctttctgg--cagagggact-gctc-ggttgtgaggggtggctgtt-aaccaacatccaatggtttttttctgaagacagtt-cta-ttagctggtc--atgccggcttgtagtctgactaac-taa--agacaactctcaacaacggatatcttggctcccgtaacgatgaagaacgcagcgaaatgcgatacgtagtgtgaattgcagaattccgtgaaccatcgaatctttgaacgcaaattgcgctcgaggcttcggccaagagcatgtctgcctcagcgtcggctactaccctcaactagg-tttc--------------ctcatggaaatgcagttggagctggccgtccggttggcctttggg--tcgccggtcagctgaaatacaatcacgctttga-----gggctgctttcctct---cgggaaggcgagttccgatttggtaggtgacctttgccggttgcatgccttcgttgctcatcacgcctttcatcggccg--tgtgcaggacgccttttggctttcgacctgaggtcagg????????????????????????????????????????????????????????????????????????????????????????????????????????????????????????????????????????????????????????????????????????????????????????????????????????????????????????????????????????????????????????????????????????????????????????????????????????????????????????????????????????????????????????????????????????????????????????????????????????????????????????????????????????????????????????????????????????????????????????????????????????????????????????????????????????????????????????????????????????????????????????????????????????????????????????????????????????????????????????????????????????????????????????????????????????????????????????????????????????????????????????????????????????????????????????????????????????????????????????????????????????????????????????????????????????????????????????????????????????????????????????????????????????????????????????????????????????????????????????????????????????????????????????????????????????????????????????????????????????????????????????????????????????????????????????????????????????????????????????????????????????????????????????????????????????????????????????????????
	'C05_AJ249567_Trebouxia_galapagensis_UTEX2230' ?????????????????????????????????????????????????????????????????gcgtaaggcaggggctg-gcatcttatggtgt-cggttagcctgtctgggcgggt-ccaatatcaattgggggcctcttggccactggg--taaggggact-gccc-gattgtgaggggtggctg-tcaatccacactcaacaca-atatactgaaagcagtt-ctg-caagctggtc--atgccggc-tgtagtctgataaat-tat--agacaactctcaacaacggatatcttggctcccgcaacgatgaagaacgcagcgaaatgcgatacgtagtgtgaattgcagaattccgtgaaccatcgaatctttgaacgcaaattgcgctcgaggcctcggccaagagcacgtctgcctcagcgtcggctactaccctcgactaaactttc--actgggc-tttcccaccggaagggtagtcggatatggccgtccggacagtccttgag--ctgccggtcagctgaaatccaatcacgctttgc-----gggctccttcctaga---cgg-aaggcgagttccgaattggtaggtaacctttgccggttgcataccttcgttgctcgctgtgccaagcatcggccg--tgtgcaggacgccttttggctttcgacctgag-tc???????????????????????????????????????????????????????????????????????????????????????????????????????????????????????????????????????????????????????????????????????????????????????????????????????????????????????????????????????????????????????????????????????????????????????????????????????????????????????????????????????????????????????????????????????????????????????????????????????????????????????????????????????????????????????????????????????????????????????????????????????????????????????????????????????????????????????????????????????????????????????????????????????????????????????????????????????????????????????????????????????????????????????????????????????????????????????????????????????????????????????????????????????????????????????????????????????????????????????????????????????????????????????????????????????????????????????????????????????????????????????????????????????????????????????????????????????????????????????????????????????????????????????????????????????????????????????????????????????????????????????????????????????????????????????????????????????????????????????????????????????????????????????????????????????????????????????????????????
	'C06_XA_sa_uruguay_unk_saxi_540'              ?????????????????????????????????????????????????????????????????gcgtaggtcaggggctg-gcatcttatggtgt-cagttagcctgactgggcgggt-ccaataccaacccggggccctttgcctttt-gg--ctcggggact-gcctgggttgtgaggggtggctgtttaacccactttcaatcaa-ttattctgaagccagtg-cta-ctggctggtt--atgccggc-tgtagcctgattaac-taa--agacaactctcaacaacggatatcttggctcccgtaacgatgaagaacgcagcgaaatgcgatacgtagtgtgaattgcagaattccgtgaaccatcgaatctttgaacgcaaattgcgctcgaggcctcggctaagagcatgtctgcctcagcgtcggctactaccctcaactaaattttc--attggg--act-ccaatgggaaagcagttggaattggccgtccggtggcctttggg---ttgccggtcagctgaaatataatcacgctttgt-----gggctcctttccaac---tggaaaggcgagttccgatttggtaggtgacctttgccggttgcatgccttcgttgctcgttatgcctgtcatcggccg--tgtgcaggacgccttttggctttcgacctgaggtcagg????????????????????????????????????????????????????????????????????????????????ACTGTATGGACTGACGGTTTAACTAGTCTTGACCGTTATAAAGGGCGTTGTTATGATATTGAACCAGTTGCTGGTGAACAGGGTCAATTTATTGCATATGTAGCTTACCCTTTAGACCTTTTTGAAGAAGGTTCAGTAACAAACTTGTTTACTTCTATTGTTGGTAATGTTTTTGGATTTAAAGCTCTTCGTGCATTACGATTAGAAGATCTTCGTATTCCTCCAGCATATGTAAAAACATTCCAAGGACCTCCTCACGGAATCCAAGTTGAACGTGATAAATTAAACAAATATGGTCGTTCTCTTTTAGGTTGTACTATTAAACCAAAATTAGGTCTTTCTGCAAAGAATTACGGTCGTGCTGTTTATGAGTGTTTACGTGGTGGTTTAGACTTTACTAAAGATGATGAAAACGTAAACTCTCAACCTTTTATGCGTTGGAGAGACCGCTTTGCATTTGTTGCAGAAGCAATTTACAAATCTCAAGCAGAAACAGGGGAGATTAAAGGACACTATCTAAACGCAACTGCTGGTAATGTTGACGAAATGATAAAACGTGCTGAATGTGCAAGAGATTTTGGTATGCCTATTGTGATGCATGACTACTTAACTGGCGGTTTCACTGCAAATACAACTTTAGCACATTATTGTCGTTATAATGGTTTATTACTACACATTCACCGAGCTATGCATGCTGTTATTGACCGTCAACGTAATCATGGTATCCATTTCCGTGTATTAGCTAAAACCCTTCGTATGTCAGGTGGTGATCACCTTCACTCTGGTACT???????????????????????????????????????????????????????????????????????????????????????????????????????????????????????????????????????????????????????????????????????????????????????????????????????????????????????????????????????????????????????????????????????????????????????????????????????????????????????????
	'C07_AJ249574_Trebouxia_higginsiae_UTEX2232'  ?????????????????????????????????????????????????????????????????gcgtaaggcaggggctg-gcatcttatggtgt-cggttagcctgtctgggcgggt-ccaatatcaattgggggcctcttgcccactggggtaaggggactt-gccc-gattgt?aggggtggctg-tcaatccacactcaacaca-atatactgaaagcagtt-ctg-caagctggtc--atgccggc-tgtagtctgaaaaat-tat--agRcaactctcaacaacggatatcttggctcccgcaacgatgaagaacgcagcgaaatgcgatacgtagtgtgaattgcagaattccgtgaaccatcgaatctttgaacgcaaattgcgctcgaggcctcggccaagagcatgtctgcctcagcgtcggctactaccctcgactaaactttc--actgggc-tttccccaccggaaggtagtcggatatggccgtccggacagtccttgag--ctgccggtcagctgaaatacaatcacgctttgc-----gggctccttcctaga---cgg-aaggcgagttccgaattggtaggtaacctttgccggttgcataccttcgttgctcgctatgccaagcatcggccg--tgtgcaggacgccttttggc-ttcgacctgag-tca??????????????????????????????????????????????????????????????????????????????????????????????????????????????????????????????????????????????????????????????????????????????????????????????????????????????????????????????????????????????????????????????????????????????????????????????????????????????????????????????????????????????????????????????????????????????????????????????????????????????????????????????????????????????????????????????????????????????????????????????????????????????????????????????????????????????????????????????????????????????????????????????????????????????????????????????????????????????????????????????????????????????????????????????????????????????????????????????????????????????????????????????????????????????????????????????????????????????????????????????????????????????????????????????????????????????????????????????????????????????????????????????????????????????????????????????????????????????????????????????????????????????????????????????????????????????????????????????????????????????????????????????????????????????????????????????????????????????????????????????????????????????????????????????????????????????????????????????????
	'C08_9537'                                    ?????????????????????????????????????????????????????????????????gcgtaggtcaggggctg-gcatcttatggtgt-cggttagcctgactgggcgggt-ccaataccaatccggggccctttgcctttcagg--cagagggact-gcctagattgtgaggggtggctgtttaacccacttccaatcta-ttattctgaagacagtg-cta-ccggctggtt--ctgccggc-tgtagcctgactaac-taa--agacaactctcaacaacggatatcttggctcccgtaacgatgaagaacgcagcgaaatgcgatacgtagtgtgaattgcagaattccgtgaaccatcgaatctttgaacgcatattgcgctcgaggcctcggccaagagcatgtctgcctcagcgtcggctactaccctcaactaaa-tttc--attgga--aat-ccaatcggaatgcagttggaactggccgtccggttgccgcttggg--ttaccggtcagctgaaatacaatcacgctttgc-----gggct-atttccaat---tgggaaggcgagttccgatttggtaggtaacctttgccggttgcatgccttcgttgctcgctatgccttgcatcggccg--tgtgcaggacgctttttggctttcgacctgaggtcagg?????????????????????????????????????????????????????????????????????????????????????????????????????????????????CGTTATAAAGGACGTTGTTATGATATTGAACCAGTTGCTGGTGAAAGGGAACAAGTTATTGCATATGTAGCTTACCCTTTAGATCTTTTTGAAGAAGGTTCAGTAACAAACTTGTTTACTTCTATTGTTGGTAATGTTTTTGGATTTAAAGCTCTTCGTGCATTACGATTAGAAGATCTTCGTATTCCTCCAGCATATGTAAAAACATTCCAAGGACCTCCTCACGGAATCCAAGTTGAACGTGATAAATTAAACAAATATGGTCGTTCTCTTTTAGGTTGTACTATTAAACCAAAATTAGGTCTTTCTGCAAAAAATTACGGTCGTGCTGTTTATGAGTGTTTACGTGGTGGTTTAGATTTTACTAAAGATGATGAAAACGTAAACTCTCAACCTTTTATGCGTTGGAGAGACCGCTTTGCATTTGTTGCAGAAGCAATTTACAAATCTCAAGCAGAAACAGGGGAGATTAAAGGACACTATCTAAACGCAACTGCTGGTAATGTTGACGAAATGATAAAACGTGCTGAATGTGCAAGAGATTTTGGTATGCCTATTGTTATGCATGACTACTTAACTGGTGGTTTCACTGCAAATACAACTTTAGCACATTACTGTCGTTATAATGGTTTATTACTACACATTCACCGAGCTATGCACGCTGTTATTGACCGTCAACGTAATCATGGTATTCATTTCCGTGTATTAGCTAAAAC???????????????????????????????????????????????????????????????????????????????????????????????????????????????????????????????????????????????????????????????????????????????????????????????????????????????????????????????????????????????????????????????????????????????????????????????????????????????????????????????????????????????????????????????????
	'C09_9383'                                    ?????????????????????????????????????????????????????????????????gcgtaagccaggggcag-gcatcttatgatgt-cagttagcctggctgggcgggt-ccaacaccaatc-ggggccttttgcctttcagg--caaagggact-gctc-ggttgtgaggggtggctgtttaacctacttccaatcta-tttttctgaagacagtt-cta-ctggctggct--ctgccggc-tgtagtctgactaac-taa--ggacaactctcaacaacggatatcttggctcccgtaacgatgaagaacgcagcgaaatgcgatacgtagtgtgaattgcagaattccgtgaaccatcgaatctttgaacgcaaattgcgctcgaggcttcggccaagagcatgtctgcctcagcgtcggctactaccctcaactaaa-ttgc--attggt--ttt-ccaatgcaatcgcagttggaactggccgtccggtttgcccattggg-tggccggtcagctgaaatataatcacgctttat-----gggctcctttccgtt---tggaaaggcgagttccgatttggtaggtgacctttgccggttgcatgccttcgttgctcgatatgcctatcattggccg--tgtgcaggacgccttttggctttcgacctgaggtcagg????????????????????????????????????????????????????????????????????????????????ACTGTATGGACTGACGGTTTAACTAGTCTTGACCGTTACAAAGGGCGTTGTTATGATATTGAGCCAGTTGCTGGTGAACAGGGCCAATTTATTGCATATGTAGCTTACCCGTTAGACCTTTTTGAAGAGGGTTCAGTAACAAATCTGTTTACTTCTATTGTTGGTAATGTTTTTGGATTTAAAGCTCTTCGTGCATTACGATTAGAAGATCTTCGTATTCCTCCAGCATATGTAAAAACATTCCAAGGACCTCCTCACGGGATTCAAGTTGAACGTGATAAATTAAACAAATATGGTCGTTCTCTTTTAGGTTGTACTATTAAACCAAAATTAGGTCTTTCTGCAAAGAATTACGGTCGTGCTGTTTATGAATGTTTACGTGGTGGTTTAGATTTTACTAAAGATGATGAAAACGTAAATTCTCAACCTTTTATGCGTTGGAGAGACCGCTTTGCATTTGTTGCAGAAGCAATTTACAAATCTCAAGCAGAAACAGGGGAGATTAAAGGGCACTATCTAAACGCAACTGCTGGGAATGTTGACGAAATGATAAAACGTGCTGAATGTGCAAGAGATTTTGGTATGCCTATTGTTATGCATGACTACTTAACTGGTGGTTTCACTGCAAATACAACTTTAGCGCATTATTGTCGTTATAATGGGTTATTACTACACATTCACCGAGCTATGCACGCTGTTATTGACCGTCAACGTAATCATGGTATTCATTTCCGTGTATTAGCTAAAACCCTTCGTATGTCAGGTGGTGACCACCTTCACTCTGGTACT???????????????????????????????????????????????????????????????????????????????????????????????????????????????????????????????????????????????????????????????????????????????????????????????????????????????????????????????????????????????????????????????????????????????????????????????????????????????????????????
	'C09_9384'                                    ?????????????????????????????????????????????????????????????????gcgtaggccaggggcag-gcatcttatgatgt-cagttagcctggctgggcgggt-ccaacaccaatc-ggggccttttgcctttcagg--caaagggact-gctc-ggttgtgaggggtggctgtttaacctacttccaatcaa-tttttctgaagacagtt-cta-ctggctggct--ctgctggc-tgtagtctgactaac-taa--ggacaactctcaacaacggatatcttggctcccgtaacgatgaagaacgcagcgaaatgcgatacgtagtgtgaattgcagaattccgtgaaccatcgaatctttgaacgcaaattgcgctcgaggcttcggccaagagcatgtctgcctcagcgtcggctactaccctcaactagt-tttc--attggt--ttt-ccaatgcaagggcagttggaactggccgtccggtttgcccattagg-tagccggtcagctgaaatacaatcacgctttgt-----gggctcctttccatt---tgaaaaggcgagttccgatttggtaggtgacctttgccggttgcatgccttcgttgctcgctatgcctatcattggccg--tgtgcaggacgccttttggctttcgacctgaggtcagg????????????????????????????????????????????????????????????????????????????????????????????????????????????????????????????????????????????????????????????????????????????????????????????????????????????????????????????????????????????????????????????????????????????????????????????????????????????????????????????????????????????????????????????????????????????????????????????????????????????????????????????????????????????????????????????????????????????????????????????????????????????????????????????????????????????????????????????????????????????????????????????????????????????????????????????????????????????????????????????????????????????????????????????????????????????????????????????????????????????????????????????????????????????????????????????????????????????????????????????????????????????????????????????????????????????????????????????????????????????????????????????????????????????????????????????????????????????????????????????????????????????????????????????????????????????????????????????????????????????????????????????????????????????????????????????????????????????????????????????????????????????????????????????????????????????????????????????????
	'C09_9386'                                    ?????????????????????????????????????????????????????????????????gcgtaggccaggggcag-gcatcttatgatgt-cagttagcctggctgggcgggt-ccaacaccaatc-ggggccttttgcctttcagg--cagagggact-gctc-ggttgtgaggggtggctgtttaacctacttccaatcaa-tttttctgaagacagct-cta-ctggctggct--ttgccggc-tgtagtctgactaac-taa--ggacaactctcaacaacggatatcttggctcccgtaacgatgaagaacgcagcgaaatgcgatacgtagtgtgaattgcagaattccgtgaaccatcgaatctttgaacgcaaattgcgctcgaggcttcggccaagagcatgtctgcctcagcgtcggctactaccctcaactaaa-tttc--attggt--ttt-ccaatgcaaaggcagttggagctggccgtccggtttgcccattggg-cagccggtcagctgaaatacaatcacgctttgt-----gggctcctttccatt---tggaaaggcgagttccgatttggtaggtgacctttgccggttgcatgccttcgttgctcgctatgcctatcattggccg--tgtgcaggacgccttttggctttcgacctgaggtcagg????????????????????????????????????????????????????????????????????????????????ACTGTATGGACTGACGGTTTAACTAGTCTTGACCGTTACAAAGGGCGTTGTTATGATATTGAGCCAGTTGCTGGTGAACAGGGCCAATTTATTGCATATGTAGCTTACCCTTTAGACCTTTTTGAAGAGGGTTCAGTAACAAACCTGTTTACTTCTATTGTTGGTAATGTTTTTGGATTTAAAGCTCTTCGTGCATTACGATTAGAAGATCTTCGTATTCCTCCAGCATACGTAAAAACATTCCAAGGACCTCCTCACGGGATTCAAGTTGAACGTGATAAATTAAACAAATATGGTCGTTCTCTTTTAGGTTGTACTATTAAACCAAAATTAGGTCTTTCTGCAAAGAATTACGGTCGTGCTGTTTATGAATGTTTACGTGGTGGTTTAGACTTTACTAAAGATGATGAAAACGTAAATTCTCAACCTTTTATGCGTTGGAGAGACCGCTTTGCTTTTGTTGCAGAAGCAATTTACAAATCTCAAGCAGAAACAGGGGAGATTAAAGGGCACTATCTAAACGCAACTGCTGGGAATGTTGACGAAATGATAAAACGTGCTGAATGTGCAAGAGATTTTGGTATGCCTATTGTTATGCATGACTACTTAACTGGTGGTTTCACTGCAAATACAACTTTAGCGCATTATTGTCGTTATAATGGTTTATTACTACACATTCACCGAGCTATGCACGCTGTTATTGACCGTCAACGTAATCATGGTATTCATTTCCGTGTATTAGCTAAAACCCTTCGTATGTCAGGTGGTGACACCCTTCACTCTGGTACA???????????????????????????????????????????????????????????????????????????????????????????????????????????????????????????????????????????????????????????????????????????????????????????????????????????????????????????????????????????????????????????????????????????????????????????????????????????????????????????
	'C09_9388'                                    ?????????????????????????????????????????????????????????????????gcgtaggccaggggcag-gcatcttatgatgt-cagttagcctggctgggcgggt-ccaacaccaatc-ggggccttttgcctttcagg--caaagggact-gctc-ggttgtgaggggtggctgtttaacctacttccaatcaa-tttttctgaagacagtt-cta-ctggctggct--ctgccggc-tgtagtctgactaac-taa--ggacaactctcaacaacggatatcttggctcccgtaacgatgaagaacgcagcgaaatgcgatacgtagtgtgaattgcagaattccgtgaaccatcgaatctttgaacgcaaattgcgctcgaggcttcggccaagagcatgtctgcctcagcgtcggctactaccctcaactaaa-cttc--attggt--ttt-tcaatgcaaagtcagttggaactggccgtccggtttgcccattggg-tagccggtcagctgaaatacaatcacgctttgt-----gggctcctttccatt---tggaaaggcgagttccgatttggtaggtgacctttgccggttgcatgccttcgttgctcgctatgcctaacattggccg--tgtgcaggacgccttttggctttcgacctgaggtcagg????????????????????????????????????????????????????????????????????????????????????????????????????????????????????????????????????????????????????????????????????????????????????????????????????????????????????????????????????????????????????????????????????????????????????????????????????????????????????????????????????????????????????????????????????????????????????????????????????????????????????????????????????????????????????????????????????????????????????????????????????????????????????????????????????????????????????????????????????????????????????????????????????????????????????????????????????????????????????????????????????????????????????????????????????????????????????????????????????????????????????????????????????????????????????????????????????????????????????????????????????????????????????????????????????????????????????????????????????????????????????????????????????????????????????????????????????????????????????????????????????????????????????????????????????????????????????????????????????????????????????????????????????????????????????????????????????????????????????????????????????????????????????????????????????????????????????????????????
	'C09_9471'                                    ?????????????????????????????????????????????????????????????????gcgtaggccaggggcag-gcatcttatgatgt-cagttagcctggctgggcgggt-ccaacaccaatc-ggggccttttgcctttcagg--caaagggact-gctc-gattgtgaggggtggctgtttaacctacttccaatcaa-tttttctgaagacagtt-cta-ctggctggct--ctgccggc-tgtagtctgactaac-taa--ggacaactctcaacaacggatatcttggctcccgtaacgatgaagaacgcagcgaaatgcgatacgtagtgtgaattgcagaattccgtgaaccatcgaatctttgaacgcaaattgcgctcgaggcttcggccaagagcatgtctgcctcagcgtcggctactaccctcaactaaa-tttc--attggt--ttt-ccagtgcaaaggcagttggaactggccgtccggtttgcccattggg-tagctggtcagctgaaatacaatcacgctttgt-----gggctcctttccaaa---ttgaaaggcgagttccgatttggtaggtgacctttgccggttgcatgccttcgttgctcgctatgcctatcattggccg--tgtgcaggac????????????????????????????????????????????????????????????????????????????????????????????????????????????????????????????????????????????????????????????????????????????????????????????????????????????????????????????????????????????????????????????????????????????????????????????????????????????????????????????????????????????????????????????????????????????????????????????????????????????????????????????????????????????????????????????????????????????????????????????????????????????????????????????????????????????????????????????????????????????????????????????????????????????????????????????????????????????????????????????????????????????????????????????????????????????????????????????????????????????????????????????????????????????????????????????????????????????????????????????????????????????????????????????????????????????????????????????????????????????????????????????????????????????????????????????????????????????????????????????????????????????????????????????????????????????????????????????????????????????????????????????????????????????????????????????????????????????????????????????????????????????????????????????????????????????????????????????????????????????????????????????
	'C09_9472'                                    ??????????????????????????????????????????????????????????????????????????????????????tcttatgatgt-cagttagcctggctgggcgggt-ccaacaccaatc-ggggccttttgcctttcagg--caaagggact-gctc-ggttgtgaggggtggctgtttaacgtacttccaatcaa-tttttctgaagacagtt-cta-ctggctggct--ctgccggc-tgtagtctgactaac-taa--ggacaactctcaacaacggatatcttggctcccgtaacgatgaagaacgcagcgaaatgcgatacgtagtgtgaattgcagaattccgtgaaccatcgaatctttgaacgcaaattgcgctcgaggcttcggccaagagcatgtctgcctcagcgtcggctactaccctcaactaaa-cttc--attggt--ttt-ccaatgcaaagacagttggaactggccgtccggtttgcccattggg-tagccggtcagctgaaatataatcacgctttgt-----gggctccttttcatt---tggaaaggcgagttccgatttggtaggtgacctttgccggttgcatgccttcgttgctcgctatgcctatcattggccg--tgtgcaggacgcctttt?????????????????????????????????????????????????????????????????????????????????????????????????????????????????????????????????????????????????????????????????????????????????????????????????????????????????????????????????????????????????????????????????????????????????????????????????????????????????????????????????????????????????????????????????????????????????????????????????????????????????????????????????????????????????????????????????????????????????????????????????????????????????????????????????????????????????????????????????????????????????????????????????????????????????????????????????????????????????????????????????????????????????????????????????????????????????????????????????????????????????????????????????????????????????????????????????????????????????????????????????????????????????????????????????????????????????????????????????????????????????????????????????????????????????????????????????????????????????????????????????????????????????????????????????????????????????????????????????????????????????????????????????????????????????????????????????????????????????????????????????????????????????????????????????????????????????????????????????????????????????????
	'C09_9476'                                    ?????????????????????????????????????????????????????????????????gcgtaggccaggggcag-gcatcttatgatgt-cagttagcctggctgggcgggt-ccaacaccaatc-ggggccttttgcctttcagg--cagagggact-gctc-ggttgtgaggggtggctgttcaacctacttccaatcaa-tttttctgaagacagct-cta-ctggctggct--ttgccggc-tgtagtctgactaac-taa--ggacaactctcaacaacggatatcttggctcccgtaacgatgaagaacgcagcgaaatgcgatacgtagtgtgaattgcagaattccgtgaaccatcgaatctttgaacgcaaattgcgctcgaggcttcggccaagagcatgtctgcctcagcgtcggctactaccctcaactaaa-cttc--attggt--ttt-ccaatgcaaaggcagttggagctggccgtccggtttgcccattggg-tagccggtcagctgaaatacaatcacgctttgt-----gggctcctttccatt---tggaaaggcgagttccgatttggtaggtgacctttgccggttgcatgccttcgttgctcgctatgcctatcattggccg--tgtgcaggacgcctttt?????????????????????????????????????????????????????????????????????????????????????????????????????????????????????????????????????????????????????????????????????????????????????????????????????????????????????????????????????????????????????????????????????????????????????????????????????????????????????????????????????????????????????????????????????????????????????????????????????????????????????????????????????????????????????????????????????????????????????????????????????????????????????????????????????????????????????????????????????????????????????????????????????????????????????????????????????????????????????????????????????????????????????????????????????????????????????????????????????????????????????????????????????????????????????????????????????????????????????????????????????????????????????????????????????????????????????????????????????????????????????????????????????????????????????????????????????????????????????????????????????????????????????????????????????????????????????????????????????????????????????????????????????????????????????????????????????????????????????????????????????????????????????????????????????????????????????????????????????????????????????
	'C09_9477'                                    ?????????????????????????????????????????????????????????????????gcgtaggccaggggcag-gcatcttatgatgt-cagttagcctggctgggcgggt-ccaacaccaatc-ggggccttttgcctttcagg--caaagggact-gctc-ggttgtgaggggtggctgtttaacctacttccaatcaa--ttttctgaagacagtt-cta-ctggctggct--ctgccggc-tgtagtctgactaac-taa--ggacaactctcaacaacggatatcttggctcccgtaacgatgaagaacgcagcgaaatgcgatacgtagtgtgaattgcagaattccgtgaaccatcgaatctttgaacgcaaattgcgctcgaggcttcggccaagagcatgtctgcctcagcgtcggctactaccctcaactaaa-tttc--attgct--ttt-ccaatgcaaaggcagttggaactggccgtccggtttgcccattggg-tagccggtcagctgaaatacaatcacgctttgt-----gggctcctttccatt---tggaaaggcgagttccgatttggtaggtgacctttgccggttgcatgccttcgttgctcgccatgcctatcattggccg--tgtgcaggacgccttttggctttcgacctgaggtcagg????????????????????????????????????????????????????????????????????????????????????????????????????????????????????????????????????????????????????????????????????????????????????????????????????????????????????????????????????????????????????????????????????????????????????????????????????????????????????????????????????????????????????????????????????????????????????????????????????????????????????????????????????????????????????????????????????????????????????????????????????????????????????????????????????????????????????????????????????????????????????????????????????????????????????????????????????????????????????????????????????????????????????????????????????????????????????????????????????????????????????????????????????????????????????????????????????????????????????????????????????????????????????????????????????????????????????????????????????????????????????????????????????????????????????????????????????????????????????????????????????????????????????????????????????????????????????????????????????????????????????????????????????????????????????????????????????????????????????????????????????????????????????????????????????????????????????????????????
	'C09_9479'                                    ??????????????????????????????????????????????????????????????????????????????????????ttttatgatgt-cagttagcctggctgggcgggt-ccaacaccaatc-ggggccttttgcctttcagg--caaagggact-gctc-ggttgtgaggggtggctgtttaacctacttccaatcaa-tttttctgaagacagtt-cta-ctggctggct--ctgccggc-tgtagtctgactaac-taa--ggacaactctcaacaacggatatcttggctcccgtaacgatgaagaacgcagcgaaatgcgatacgtagtgtgaattgcagaattccgtgaaccatcgaatctttgaacgcaaattgcgctcgaggcttcggccaagagcatgtctgcctcagcgtcggctactaccctcaactaaa-tttc--attggt--ttt-ccaatgcaaaggcagttggaactggccgtccggtttgcccattggg-tagccggtcagctgaaatacaatcacgctttgt-----gggctcctttccatt---tggaaaggcgagttccgatttggtaggtgacctttgccggttgcattcatttgttgctcgccatgcctatcataggccg--tgtgcagg??????????????????????????????????????????????????????????????????????????????????????????????????????????????????????????????????????????????????????????????????????????????????????????????????????????????????????????????????????????????????????????????????????????????????????????????????????????????????????????????????????????????????????????????????????????????????????????????????????????????????????????????????????????????????????????????????????????????????????????????????????????????????????????????????????????????????????????????????????????????????????????????????????????????????????????????????????????????????????????????????????????????????????????????????????????????????????????????????????????????????????????????????????????????????????????????????????????????????????????????????????????????????????????????????????????????????????????????????????????????????????????????????????????????????????????????????????????????????????????????????????????????????????????????????????????????????????????????????????????????????????????????????????????????????????????????????????????????????????????????????????????????????????????????????????????????????????????????????????????????????????????????
	'C09_9481'                                    ?????????????????????????????????????????????????????????????????gcgtaggccaggggcag-gcatcttatgatgt-cagttagcctggctgggcgggt-ccaacaccaatc-ggggccttttgcctttcagg--cagagggact-gctc-ggttgtgaggggtggctgttcaacctacttccaatcaa-tttttctgaagacagct-cta-ctggctggct--ttgccggc-tgtagtctgactaac-taa--ggacaactctcaacaacggatatcttggctcccgtaacgatgaagaacgcagcgaaatgcgatacgtagtgtgaattgcagaattccgtgaaccatcgaatctttgaacgcaaattgcgctcgaggcttcggccaagagcatgtctgcctcagcgtcggctactaccctcaactaaa-cttc--attggt--ttt-ccaatgcaaaggcagttggagctggccgtccggtttgcccattggg-tagccggtcagctgaaatacaatcacgctttgt-----gggctcctttccatt---tggaaaggcgagttccgatttggtaggtgacctttgccggttgcatgccttcgttgctcgctatgcctatcattggccg--tgtgcaggacgccttttggctttcgacctgaggtcagg????????????????????????????????????????????????????????????????????????????????????????????????????????????????????????????????????????????????????????????????????????????????????????????????????????????????????????????????????????????????????????????????????????????????????????????????????????????????????????????????????????????????????????????????????????????????????????????????????????????????????????????????????????????????????????????????????????????????????????????????????????????????????????????????????????????????????????????????????????????????????????????????????????????????????????????????????????????????????????????????????????????????????????????????????????????????????????????????????????????????????????????????????????????????????????????????????????????????????????????????????????????????????????????????????????????????????????????????????????????????????????????????????????????????????????????????????????????????????????????????????????????????????????????????????????????????????????????????????????????????????????????????????????????????????????????????????????????????????????????????????????????????????????????????????????????????????????????????
	'C09_9483'                                    ?????????????????????????????????????????????????????????????????gcgtaggccaggggcag-gcatcttatgatgt-cagttagcctggctgggcgggt-ccaacaccaatc-ggggccttttgcctttcagg--cagagggact-gctc-ggttgtgaggggtggctgttcaacctacttccaatcaa-tttttctgaagacagct-cta-ctggctggct--ttgccggc-tgtagtctgactaac-taa--ggacaactctcaacaacggatatcttggctcccgtaacgatgaagaacgcagcgaaatgcgatacgtagtgtgaattgcagaattccgtgaaccatcgaatctttgaacgcaaattgcgctcgaggcttcggccaagagcatgtctgcctcagcgtcggctactaccctcaactaaa-cttc--attggt--ttt-ccaatgcaaaggcagttggagctggccgtccggtttgcccattggg-tagccggtcagctgaaatacaatcacgctttgt-----gggctcctttccatt---tggaaaggcgagttccgatttggtaggtgacctttgccggttgcatgccttcgttgctcgctatgcctatcattggccg--tgtgcaggacgccttttggctttcgacctgaggtcagg????????????????????????????????????????????????????????????????????????????????????????????????????????????????????????????????????????????????????????????????????????????????????????????????????????????????????????????????????????????????????????????????????????????????????????????????????????????????????????????????????????????????????????????????????????????????????????????????????????????????????????????????????????????????????????????????????????????????????????????????????????????????????????????????????????????????????????????????????????????????????????????????????????????????????????????????????????????????????????????????????????????????????????????????????????????????????????????????????????????????????????????????????????????????????????????????????????????????????????????????????????????????????????????????????????????????????????????????????????????????????????????????????????????????????????????????????????????????????????????????????????????????????????????????????????????????????????????????????????????????????????????????????????????????????????????????????????????????????????????????????????????????????????????????????????????????????????????????
	'C09_9495'                                    ?????????????????????????????????????????????????????????????????gcgtaggccaggggcag-gcatcttatgatgt-cagttagcctggctgggcgggt-ccaacaccaatc-ggggccttttgccttttagg--caaagggact-gctc-ggttgtgaggggtggctgtttaacctacttctaatcaa-tttttctgaagacagtt-cta-ctggctggcg--ttgccggc-tgtagtctgactaac-taa--ggacaactctcaacaacggatatcttggctcccgtaacgatgaagaacgcagcgaaatgcgatacgtagtgtgaattgcagaattccgtgaaccatcgaatctttgaacgcaaattgcgctcgaggcctcggccaggagcatgtctgcctcagcgtcggctattaccctcaactaac-tttc--attggt--tct-tcaatgcaaagccagttggaactggccgtccggtttgcccattggg-tagccggtcagctgaaatacaatcacgctttgt-----gggctcctttccact---tggaaaggcgagttccgatttggtaggtgacctttgccggttgcatgccttcgttgctcgctatgcctaacatcggccg--tgtgcaggacgccttttggctttcgacctgaggtcagg????????????????????????????????????????????????????????????????????????????????ACTGTATGGACTGACGGTTTAACTAGTCTTGACCGTTATAAAGGGCGTTGTTATGATATTGAGCCAGTTGCTGGTGAACAAGGTCAATTTATTGCATATGTAGCTTACCCTTTAGACCTTTTTGAAGAGGGTTCAGTAACAAATCTGTTTACTTCTATTGTTGGTAATGTTTTTGGATTTAAAGCTCTTCGTGCATTACGATTAGAAGATCTTCGTATTCCTCCAGCATATGTAAAAACATTCCAAGGACCTCCTCACGGGATTCAAGTTGAACGTGATAAATTAAACAAATATGGTCGTTCTCTTTTAGGTTGTACTATTAAACCAAAATTAGGTCTTTCTGCAAAGAATTACGGTCGTGCTGTTTATGAATGTTTACGTGGTGGTTTAGATTTTACTAAAGATGATGAAAACGTAAATTCTCAACCTTTTATGCGTTGGAGAGACCGCTTTGCATTTGTTGCAGAAGCAATTTACAAATCTCAAGCAGAAACAGGGGAGATTAAAGGGCACTATCTAAACGCAACTGCTGGTAATGTTGACGAAATGATAAAACGTGCTGAATGTGCAAGAGATTTTGGTATGCCTATTGTTATGCATGACTACTTAACTGGTGGTTTCACTGCAAATACAACTTTAGCGCATTATTGTCGTTATAATGGTTTATTACTACACATTCACCGAGCTATGCACGCTGTTATTGACCGTCAACGTAATCATGGTATTCATTTCCGTGTATTAGCTAAAACCCTTCGTATGTCAGGTGGTGACCACCTTCACTCTAGTACA???????????????????????????????????????????????????????????????????????????????????????????????????????????????????????????????????????????????????????????????????????????????????????????????????????????????????????????????????????????????????????????????????????????????????????????????????????????????????????????
	'C09_9500'                                    ??????????????????????????????????????????????????????????????????????????????????????tcttatgatgt-cagttagcctggctgggcgggt-ccaacaccaatc-ggggccttttgcctttcagg--caaagggact-gctc-ggttgtgaggggtggctgtttaacctacttccaatcaa-tttttctgaagacagtt-cta-ctggctggct--ctgccggc-tgtagtctgactaac-taa--ggacaactctcaacaacggatatcttggctcccgtaacgatgaagaacgcagcgaaatgcgatacgtagtgtgaattgcagaattccgtgaaccatcgaatctttgaacgcaaattgcgctcgaggcttcggccaagagcatgtctgcctcagcgtcggctactaccctcaactaaa-tttc--attggt--ttt-ccagtgcaaaggcagttggaactggccgtccggtttgcccattggg-tagccggtcagctgaaatacaatcacgctttgt-----gggctcctttccatt---tggaaaggcgagttccgatttggtaggtgacctttgccggttgcatgccttcgttgctcgctatgcctatcattggccg--tgtgcaggacg???????????????????????????????????????????????????????????????????????????????????????????????????????????????????????????????????????????????????????????????????????????????????????????????????????????????????????????????????????????????????????????????????????????????????????????????????????????????????????????????????????????????????????????????????????????????????????????????????????????????????????????????????????????????????????????????????????????????????????????????????????????????????????????????????????????????????????????????????????????????????????????????????????????????????????????????????????????????????????????????????????????????????????????????????????????????????????????????????????????????????????????????????????????????????????????????????????????????????????????????????????????????????????????????????????????????????????????????????????????????????????????????????????????????????????????????????????????????????????????????????????????????????????????????????????????????????????????????????????????????????????????????????????????????????????????????????????????????????????????????????????????????????????????????????????????????????????????????????????????????????????????
	'C09_9510'                                    ?????????????????????????????????????????????????????????????????gcgtaggccaggggcag-gcatcttatgatgt-cagttagcctggctgggcgggt-ccaacaccaatc-ggggccttttgcctttcagg--caaagggact-gctc-ggttgtgaggggtggctgtttaacctacttccaatcaa-tttttctgaagacagtt-cta-ctggctggct--ctgccggc-tgtagtctgactaac-taa--ggacaactctcaacaacggatatcttggctcccgtaacgatgaagaacgcagcgaaatgcgatacgtagtgtgaattgcagaattccgtgaaccatcgaatctttgaacgcaaattgcgctcgaggcttcggccaagagcatgtctgcctcagcgtcggctactaccctcaactaaa-tttc--attggt--ttt-ccagtgcaaatgcagttggaattggccgtccggtttgcccattggg-tagccggtcagctgaaatacaatcacgctttgt-----gggctcctttccatt---tggaaaggcgagttccgatttggtaggtgacctttgccggttgcatgccttcgttgctcgctatgcctatcattggccg--tgtgcaggacgccttttggctttcgacctgaggtcagg????????????????????????????????????????????????????????????????????????????????????????????????????????????????????????????????????????????????????????????????????????????????????????????????????????????????????????????????????????????????????????????????????????????????????????????????????????????????????????????????????????????????????????????????????????????????????????????????????????????????????????????????????????????????????????????????????????????????????????????????????????????????????????????????????????????????????????????????????????????????????????????????????????????????????????????????????????????????????????????????????????????????????????????????????????????????????????????????????????????????????????????????????????????????????????????????????????????????????????????????????????????????????????????????????????????????????????????????????????????????????????????????????????????????????????????????????????????????????????????????????????????????????????????????????????????????????????????????????????????????????????????????????????????????????????????????????????????????????????????????????????????????????????????????????????????????????????????????
	'C09_9512'                                    ?????????????????????????????????????????????????????????????????gcgtaggccaggggcag-gcatcttatgatgt-cagttagcctggctgggcgggt-ccaacaccaatc-ggggccttttgcctttcagg--cagagggact-gctc-ggttgtgaggggtggctgtttaacctacttccaatcaa-tttttctgaagacagct-cta-ctggctggct--ttgccggc-tgtagtctgactaac-taa--ggacaactctcaacaacggatatcttggctcccgtaacgatgaagaacgcagcgaaatgcgatacgtagtgtgaattgcagaattccgtgaaccatcgaatctttgaacgcaaattgcgctcgaggcttcggccaagagcatgtctgcctcagcgtcggctactaccctcaactaaa-tttc--attggt--ttt-ccaatgcaaaggcagttggagctggccgtccggtttgcccattggg-tagccggtcagctgaaatacaatcacgctttgt-----gggctcctttccatt---tggaaaggcgagttccgatttggtaggtgacctttgccggttgcatgccttcgttgctcgctatgcctatcattggccg--tgtgcaggacgccttttggctttcgacctgaggtcagg????????????????????????????????????????????????????????????????????????????????????????????????????????????????????????????????????????????????????????????????????????????????????????????????????????????????????????????????????????????????????????????????????????????????????????????????????????????????????????????????????????????????????????????????????????????????????????????????????????????????????????????????????????????????????????????????????????????????????????????????????????????????????????????????????????????????????????????????????????????????????????????????????????????????????????????????????????????????????????????????????????????????????????????????????????????????????????????????????????????????????????????????????????????????????????????????????????????????????????????????????????????????????????????????????????????????????????????????????????????????????????????????????????????????????????????????????????????????????????????????????????????????????????????????????????????????????????????????????????????????????????????????????????????????????????????????????????????????????????????????????????????????????????????????????????????????????????????????
	'C09_9526'                                    ?????????????????????????????????????????????????????????????????gcgtaggccaggggcag-gcatcttatgatgt-cagttagcctggctgggcgggt-ccaacaccaatc-ggggccttttgcctttcagg--caaagggact-gctc-gattgtgaggggtggctgtttaacctacttccaatcaa-tttttctgaagacagtt-cta-ctggctggct--ctgccggc-tgtagtctgactaac-taa--ggacaactctcaacaacggatatcttggctcccgtaacgatgaagaacgcagcgaaatgcgatacgtagtgtgaattgcagaattccgtgaaccatcgaatctttgaacgcaaattgcgctcgaggcttcggccaagagcatgtctgcctcagcgtcggctactaccctcaactaaa-tttc--attggt--ttt-ccagtgcaaaggcagttggaactggccgtccggtttgcccattggg-tagctggtcagctgaaatacaatcacgctttgt-----gggctcctttccaaa---ttgaaaggcgagttccgatttggtaggtgacctttgccggttgcatgccttcgttgctcgctatgcctatcattggccg--tgtgcaggacgccttttggctttcgacctgaggttagg????????????????????????????????????????????????????????????????????????????????????????????????????????????????????????????????????????????????????????????????????????????????????????????????????????????????????????????????????????????????????????????????????????????????????????????????????????????????????????????????????????????????????????????????????????????????????????????????????????????????????????????????????????????????????????????????????????????????????????????????????????????????????????????????????????????????????????????????????????????????????????????????????????????????????????????????????????????????????????????????????????????????????????????????????????????????????????????????????????????????????????????????????????????????????????????????????????????????????????????????????????????????????????????????????????????????????????????????????????????????????????????????????????????????????????????????????????????????????????????????????????????????????????????????????????????????????????????????????????????????????????????????????????????????????????????????????????????????????????????????????????????????????????????????????????????????????????????????
	'C09_9527'                                    ?????????????????????????????????????????????????????????????????gcgtaggccaggggcag-gcatcttatgatgt-cagttagcctggctgggcgggt-ccaacaccaatc-ggggccttttgcctttcagg--caaagggact-gctc-ggttgtgaggggtggctgtttaacctacttccaatcaa--ttttctgaagacagtt-cta-ctggctggct--ctgccggc-tgtagtctgactaac-taa--ggacaactctcaacaacggatatcttggctcccgtaacgatgaagaacgcagcgaaatgcgatacgtagtgtgaattgcagaattccgtgaaccatcgaatctttgaacgcaaattgcgctcgaggcttcggccaagagcatgtctgcctcagcgtcggctactaccctcaactaaa-tttc--attgct--ttt-ccaatgcaaaggcagttggaactggccgtccggtttgcccattggg-tagccggtcagctgaaatacaatcacgctttgt-----gggctcctttccatt---tggaaaggcgagttccgatttggtaggtgacctttgccggttgcatgccttcgttgctcgccatgcctatcattggccg--tgtgcaggacgccttttggctttcgacctgaggtcagg????????????????????????????????????????????????????????????????????????????????????????????????????????????????????????????????????????????????????????????????????????????????????????????????????????????????????????????????????????????????????????????????????????????????????????????????????????????????????????????????????????????????????????????????????????????????????????????????????????????????????????????????????????????????????????????????????????????????????????????????????????????????????????????????????????????????????????????????????????????????????????????????????????????????????????????????????????????????????????????????????????????????????????????????????????????????????????????????????????????????????????????????????????????????????????????????????????????????????????????????????????????????????????????????????????????????????????????????????????????????????????????????????????????????????????????????????????????????????????????????????????????????????????????????????????????????????????????????????????????????????????????????????????????????????????????????????????????????????????????????????????????????????????????????????????????????????????????????
	'C09_9528'                                    ?????????????????????????????????????????????????????????????????gcgtaggccaggggcag-gcatcttatgatgt-cagttagcctggctgggcgggt-ccaacaccaatc-ggggccttttgcctttcagg--caaagggact-gctc-ggttgtgaggggtggctgtttaacctacttccaatcaa--ttttctgaagacagtt-cta-ctggctggct--ctgccggc-tgtagtctgactaac-taa--ggacaactctcaacaacggatatcttggctcccgtaacgatgaagaacgcagcgaaatgcgatacgtagtgtgaattgcagaattccgtgaaccatcgaatctttgaacgcaaattgcgctcgaggcttcggccaagagcatgtctgcctcagcgtcggctactaccctcaactaaa-tttc--attgct--ttt-ccaatgcaaaggcagttggaactggccgtccggtttgcccattggg-tagccggtcagctgaaatacaatcacgctttgt-----gggctcctttccatt---tggaaaggcgagttccgatttggtaggtgacctttgccggttgcatgccttcgttgctcgccatgcctatcattggccg--tgtgcaggacgccttttggctttcgacctgaggtcagg????????????????????????????????????????????????????????????????????????????????????????????????????????????????????????????????????????????????????????????????????????????????????????????????????????????????????????????????????????????????????????????????????????????????????????????????????????????????????????????????????????????????????????????????????????????????????????????????????????????????????????????????????????????????????????????????????????????????????????????????????????????????????????????????????????????????????????????????????????????????????????????????????????????????????????????????????????????????????????????????????????????????????????????????????????????????????????????????????????????????????????????????????????????????????????????????????????????????????????????????????????????????????????????????????????????????????????????????????????????????????????????????????????????????????????????????????????????????????????????????????????????????????????????????????????????????????????????????????????????????????????????????????????????????????????????????????????????????????????????????????????????????????????????????????????????????????????????????
	'C09_9531'                                    ?????????????????????????????????????????????????????????????????gcgtaggccaggggcag-gcatcttatgatgt-cagttagcctggctgggcgggt-ccaacaccaatc-ggggccttttgcctttcagg--cagagggact-gctc-ggttgtgaggggtggctgtttaacctacttccaatcaa-tttttctgaagacagct-cta-ctggctggct--ttgccggc-tgtagtctgactaac-taa--ggacaactctcaacaacggatatcttggctcccgtaacgatgaagaacgcagcgaaatgcgatacgtagtgtgaattgcagaattccgtgaaccatcgaatctttgaacgcaaattgcgctcgaggcttcggccaagagcatgtctgcctcagcgtcggctactaccctcaactaaa-tttc--attggt--ttt-ccaatgcaaaggcagttggagctggccgtccggtttgcccattggg-tagccggtcagctgaaatacaatcacgctttgt-----gggctcctttccatt---tggaaaggcgagttccgatttggtaggtgacctttgccggttgcatgccttcgttgctctctatgcctatcattggccg--tgtgcaggaYgccttttggctttcgacctgaggtcagg????????????????????????????????????????????????????????????????????????????????????????????????????????????????????????????????????????????????????????????????????????????????????????????????????????????????????????????????????????????????????????????????????????????????????????????????????????????????????????????????????????????????????????????????????????????????????????????????????????????????????????????????????????????????????????????????????????????????????????????????????????????????????????????????????????????????????????????????????????????????????????????????????????????????????????????????????????????????????????????????????????????????????????????????????????????????????????????????????????????????????????????????????????????????????????????????????????????????????????????????????????????????????????????????????????????????????????????????????????????????????????????????????????????????????????????????????????????????????????????????????????????????????????????????????????????????????????????????????????????????????????????????????????????????????????????????????????????????????????????????????????????????????????????????????????????????????????????????
	'C09_9578'                                    ??????????????????????????????????????????????????????????????????????????????????????????????????????taacctggctgggcgggc-acaacaccaatc-ggggccttttgcctttcagg--cagagggact-gctc-ggttgtgaggggtggctgtttaacctacttccaatcaa-tttttctgaaaacagct-cta-ctggct-gct--ttgccggc-tgtagtctgactaac-taa--ggacaactctcaacaacggatatcttggctcccgtaacgatgaagaacgcagcgaaatgcgatacgtagtgtgaattgcagaattccgtgaaccatcgaatctttgaacgcaaattgcgctcgaggcttcggccaagagcatgtctgcctcagcgtcggctactaccctcaactaaa-tttc--attggt--ttt-ccaatgcaaaggcagttggagctggccgtccggtttgcccattggg-tagccggtcagctgaaatacaatcacgctttgt-----gggctcctttccatt---tggaaaggcgagttccgatttggtaggtgacctttgccggttgcatgccttcgttgttcgctatgcctatcattggtcg--tgtgcaggacgccttttggctttcgacctgaggtcagg????????????????????????????????????????????????????????????????????????????????????????????????????????????????????????????????????????????????????????????????????????????????????????????????????????????????????????????????????????????????????????????????????????????????????????????????????????????????????????????????????????????????????????????????????????????????????????????????????????????????????????????????????????????????????????????????????????????????????????????????????????????????????????????????????????????????????????????????????????????????????????????????????????????????????????????????????????????????????????????????????????????????????????????????????????????????????????????????????????????????????????????????????????????????????????????????????????????????????????????????????????????????????????????????????????????????????????????????????????????????????????????????????????????????????????????????????????????????????????????????????????????????????????????????????????????????????????????????????????????????????????????????????????????????????????????????????????????????????????????????????????????????????????????????????????????????????????????????
	'C09_9587'                                    ?????????????????????????????????????????????????????????????????gcgtaggccaggggcag-gcatcttatgatgt-cagttagcctggctgggcgggt-ccaacaccaatc-ggggccttttgcctttcagg--cagagggact-gctc-ggttgtgaggggtggctgtttaacctacttccaatcaa-tttttctgaagacagct-cta-ctggctggct--ttgccggc-tgtagtctgactaac-taa--ggacaactctcaacaacggatatcttggctcccgtaacgatgaagaacgcagcgaaatgcgatacgtagtgtgaattgcagaattccgtgaaccatcgaatctttgaacgcaaattgcgctcgaggcttcggccaagagcatgtctgcctcagcgtcggctattaccctcaactaaa-tttc--attggt--ttt-ccaatgcaaaggcagttggagctggccgtccggtttgcccattggg-tagccggtcagctgaaatacaatcacgctttgt-----gggctcctttccatt---tggaaaggcgagttccgatttggtagatgacctttgccggttgcacgccttcgttgctcgctatgcctatcattggccg--tgtgcaggacgccttttggctttcgacctgaggtcagg????????????????????????????????????????????????????????????????????????????????????????????????????????????????????????????????????????????????????????????????????????????????????????????????????????????????????????????????????????????????????????????????????????????????????????????????????????????????????????????????????????????????????????????????????????????????????????????????????????????????????????????????????????????????????????????????????????????????????????????????????????????????????????????????????????????????????????????????????????????????????????????????????????????????????????????????????????????????????????????????????????????????????????????????????????????????????????????????????????????????????????????????????????????????????????????????????????????????????????????????????????????????????????????????????????????????????????????????????????????????????????????????????????????????????????????????????????????????????????????????????????????????????????????????????????????????????????????????????????????????????????????????????????????????????????????????????????????????????????????????????????????????????????????????????????????????????????????????
	'C09_9600'                                    ?????????????????????????????????????????????????????????????????gcgtaagccaggggcag-gcatcttatgatgt-cagttagcctggctgggcgggt-ccaacaccaatc-ggggcctttcgcctttcagg--caaagggact-gctc-ggttgtgaggggtggctgtttaacctacttccaatcaa-tttttctgaagacagtt-cta-ccggctggct--ctgccggc-tgtagtctgactaac-taa--ggacaactctcaacaacggatatcttggctcccgtaacgatgaagaacgcagcgaaatgcgatacgtagtgtgaattgcagaattccgtgaaccatcgaatctttgaacgcaaattgcgctcgaggcttcggccaagagcatgtctgcctcagcgtcggctactaccctcaactaaa-tttc--attggt--ttt-ccaatgcaaaggcagttggaactggccgtccggtttgcccattggg-tagccggtcagctgaaatacaatcacgctttgt-----gggctcctttccatt---tggaaaggcgagttccgatttggtaggtgacctttgccggttgcatgccttcgttgctcgctatgcctatcattggccg--tgtgcaggacgccttttggctttcgacctgaggtcagg????????????????????????????????????????????????????????????????????????????????ACTGTATGGACTGACGGTTTAACTAGTCTTGACCGTTACAAAGGGCGTTGTTATGATATTGAGCCAGTTGCTGGTGAACAGGGCCAATTTATTGCATATGTAGCTTACCCTTTAGACCTTTTTGAAGAGGGTTCAGTAACAAACCTGTTTACTTCTATTGTTGGTAATGTTTTTGGATTTAAAGCTCTTCGTGCATTACGATTAGAAGATCTTCGTATTCCTCCAGCATACGTCAAAACATTCCAAGGACCTCCTCACGGGATTCAAGTTGAACGTGATAAATTAAACAAATATGGTCGTTCTCTTTTAGGTTGTACTATTAAACCAAAATTAGGTCTTTCTGCAAAGAATTACGGTCGTGCTGTTTATGAATGTTTACGTGGTGGTTTAGACTTTACTAAAGATGATGAAAACGTAAATTCTCAACCTTTTATGCGTTGGAGAGACCGCTTTGCATTTGTTGCAGAAGCAATTTACAAATCTCAAGCAGAAACAGGGGAGATTAAAGGGCACTATCTAAACGCAACTGCTGGGAATGTTGACGAAATGATAAAACGTGCTGAATGTGCAAGAGATTTTGGTATGCCTATTGTTATGCATGACTACTTAACTGGTGGTTTCACTGCAAATACAACTTTAGCGCATTATTGTCGTTATAATGGTTTATTACTACACATTCACCGAGCTATGCACGCTGTTATTGACCGTCAACGTAATCATGGTATTCATTTCCGTGTATTAGCTAAAACCCTTCGTATGTCAGGTGGTGACCACCTTCACTCTGGTACA???????????????????????????????????????????????????????????????????????????????????????????????????????????????????????????????????????????????????????????????????????????????????????????????????????????????????????????????????????????????????????????????????????????????????????????????????????????????????????????
	'C09_9612'                                    ?????????????????????????????????????????????????????????????????????????????????g-gcatcttatgatgt-cagttagcctggctgggcgggt-ccaacaccaatc-ggggcctttcgccttttagg--caaagggact-gctc-ggttgtgaggggtggctgtttaacctacttccaatcaa-tttttctgaagacagtt-cta-ctggctggct--ctgccggc-tgtagtctgactaac-taa--ggacaactctcaacaacggatatcttggctcccgtaacgatgaagaacgcagcgaaatgcgatacgtagtgtgaattgcagaattccgtgaaccatcgaatctttgaacgcaaattgcgctcgaggcttcggccaagagcatgtctgcctcagcgtcggctactaccctcaactaag-tttc--attggt--ttt-ccaatgcaaaggcagttggaactggccgtccggtttgcccaatggg-tagtcggtcagctgaaatacaatcgcgctttgt-----gggctcctttccatt---tggaaaggcgagttccgatttggtaggtgacctttgccggttgcatgccttcgttgctcgctatgcctatcattggccg--tgtgcaggacgccttttggctttcgacctgaggtcagg????????????????????????????????????????????????????????????????????????????????????????????????????????????????????????????????????????????????????????????????????????????????????????????????????????????????????????????????????????????????????????????????????????????????????????????????????????????????????????????????????????????????????????????????????????????????????????????????????????????????????????????????????????????????????????????????????????????????????????????????????????????????????????????????????????????????????????????????????????????????????????????????????????????????????????????????????????????????????????????????????????????????????????????????????????????????????????????????????????????????????????????????????????????????????????????????????????????????????????????????????????????????????????????????????????????????????????????????????????????????????????????????????????????????????????????????????????????????????????????????????????????????????????????????????????????????????????????????????????????????????????????????????????????????????????????????????????????????????????????????????????????????????????????????????????????????????????????????
	'C09_9626'                                    ?????????????????????????????????????????????????????????????????gcgtaggccaggggcag-gcatcttatgatgt-cagttagcctggctgggcgggt-ccaacaccaatc-ggggccttttgcctttcagg--cagagggact-gctc-ggttgtgaggggtggctgtttaacctacttccaatcaa-tttttctgaagacagct-cta-ctggctggct--ttgccggc-tgtagtctgactaac-taa--ggacaactctcaacaacggatatcttggctcccgtaacgatgaagaacgcagcgaaatgcgatacgtagtgtgaattgcagaattccgtgaaccatcgaatctttgaacgcaaattgcgctcgaggcttcggccaagagcatgtctgcctcagcgtcggctactaccctcaactaaa-tttc--attggt--ttt-ccaatgcaaaggcagttggagctggccgtccggtttgcccattggg-tagccggtcagctgaaatacaatcacgctttgt-----gggctcctttccatt---tggaaaggcgagttccgatttggtaggtgacctttgccggttgcatgccttcgttgctcgctatgcctatcattggccg--tgtgcaggacgccttttggctttcgacctgaggtcagg????????????????????????????????????????????????????????????????????????????????????????????????????????????????????????????????????????????????????????????????????????????????????????????????????????????????????????????????????????????????????????????????????????????????????????????????????????????????????????????????????????????????????????????????????????????????????????????????????????????????????????????????????????????????????????????????????????????????????????????????????????????????????????????????????????????????????????????????????????????????????????????????????????????????????????????????????????????????????????????????????????????????????????????????????????????????????????????????????????????????????????????????????????????????????????????????????????????????????????????????????????????????????????????????????????????????????????????????????????????????????????????????????????????????????????????????????????????????????????????????????????????????????????????????????????????????????????????????????????????????????????????????????????????????????????????????????????????????????????????????????????????????????????????????????????????????????????????????
	'C09_9630'                                    ?????????????????????????????????????????????????????????????????gcgtaggccaggggcag-gcatcttatgatgt-cagttagcctggctgggcgggt-ccaacaccaatc-ggggccttttgcctttcagg--caaagggact-gctc-ggttgtgaggggtggctgtttaacctacttccaatcaa-tttttctgaagacagtt-cta-ctggctggct--ctgccggc-tgtagtctgactaac-taa--ggacaactctcaacaacggatatcttggctcccgtaacgatgaagaacgcagcgaaatgcgatacgtagtgtgaattgcagaattccgtgaaccatcgaatctttgaacgcaaattgcgctcgaggcttcggccaagagcatgtctgcctcagcgtcggctactaccctcaactaaa-cttc--attggt--ttt-tcaatgcaaagtcagttggaactggccgtccggtttgcccattggg-tagccggtcagctgaaatacaatcacgctttgt-----gggctcctttccatt---tggaaaggcgagttccgatttggtaggtgacctttgccggttgcatgccttcgttgctcgctatgcctaacattggccg--tgtgcaggacgccttttggctttcgacctgaggtcagg?????????????????????????????????????????????????????????????????????????????????????????????????????????????TGACCGTTACAAGGGTCGTTGTTATGATATTGAGCCAGTTGCTGGTGAACAGGGCCAATTTATTGCATATGTAGCTTACCCTTTAGACCTTTTTGAAGAGGGTTCAGTAACAAACCTGTTTACTTCTATTGTTGGTAATGTTTTTGGATTTAAAGCTCTTCGTGCATTACGATTAGAAGATCTTCGTATTCCTCCAGCATACGTAAAAACATTCCAAGGACCTCCTCACGGGATTCAAGTTGAACGTGATAAATTAAACAAATATGGTCGTTCTCTTTTAGGTTGTACTATTAAACCAAAATTAGGTCTTTCTGCAAAGAATTACGGTCGTGCTGTTTATGAATGTTTACGTGGTGGTTTAGACTTTACTAAAGATGATGAAAACGTAAATTCTCAACCTTTTATGCGTTGGAGAGACCGCTTTGCATTTGTTGCAGAAGCAATTTACAAATCTCAAGCAGAAACAGGGGAGATTAAAGGGCACTATCTAAACGCAACTGCTGGGAATGTTGACGAAATGATAAAACGTGCTGAATGTGCAAGAGATTTTGGTATGCCTATTGTTATGCATGACTACTTAACTGGTGGTTTCACTGCAAATACAACTTTAGCGCATTATTGTCGTTATAATGGTTTATTACTACACATTCACCGAGCTATGCACGCTGTTATTGACCGTCAACGTAATCATGGTATTCATTTCCGTGTATTAGCTAAAACCCTTCGTATGTCAGGTGGTGACCACCTTCTCTCTAGTACA???????????????????????????????????????????????????????????????????????????????????????????????????????????????????????????????????????????????????????????????????????????????????????????????????????????????????????????????????????????????????????????????????????????????????????????????????????????????????????????
	'C09_9718'                                    ?????????????????????????????????????????????????????????????????gcgtaagccaggggcag-gcatcttatgatgt-cagttagcctggctgggcgggt-ccaacaccaatc-ggggcctttcgccttttagg--caaagggact-gctc-ggttgtgaggggtggctgtttaacctacttccaatcaa-tttttctgaagacagtt-cta-ctggctggct--ctgccggc-tgtagtctgactaac-taa--ggacaactctcaacaacggatatcttggctcccgtaacgatgaagaacgcagcgaaatgcgatacgtagtgtgaattgcagaattccgtgaaccatcgaatctttgaacgcaaattgcgctcgaggcttcggccaagagcatgtctgcctcagcgtcggctactaccctcaactaag-tttc--attggt--ttt-ccaatgcaaaggcagttggaactggccgtccggtttgcccaatggg-tagtcggtcagctgaaatacaatcgcgctttgt-----gggctcctttccatt---tggaaaggcgagttccgatttggtaggtgacctttgccggttgcatgccttcgttgctcgctatgcctatcattggccg--tgtgcaggacgccttttggctttcgacctgaggtcagg????????????????????????????????????????????????????????????????????????????????????????????????????????????????????????????????????????????????????????????????????????????????????????????????????????????????????????????????????????????????????????????????????????????????????????????????????????????????????????????????????????????????????????????????????????????????????????????????????????????????????????????????????????????????????????????????????????????????????????????????????????????????????????????????????????????????????????????????????????????????????????????????????????????????????????????????????????????????????????????????????????????????????????????????????????????????????????????????????????????????????????????????????????????????????????????????????????????????????????????????????????????????????????????????????????????????????????????????????????????????????????????????????????????????????????????????????????????????????????????????????????????????????????????????????????????????????????????????????????????????????????????????????????????????????????????????????????????????????????????????????????????????????????????????????????????????????????????????
	'C09_9723'                                    ?????????????????????????????????????????????????????????????????gcgtaggccaggggcag-gcatcttatgatgt-cagttagcctggctgggcgggt-ccaacaccaatc-ggggccttttgcctttcagg--cagagggact-gctc-ggttgtgaggggtggctgtttaacctacttccaatcaa-tttttctgaagacagct-cta-ctggctggct--ttgccggc-tgtagtctgactaac-taa--ggacaactctcaacaacggatatcttggctcccgtaacgatgaagaacgcagcgaaatgcgatacgtagtgtgaattgcagaattccgtgaaccatcgaatctttgaacgcaaattgcgctcgaggcttcggccaagagcatgtctgcctcagcgtcggctactaccctcaactaaa-tttc--attggt--ttt-ccaatgcaaaggcagttggagctggccgtccggtttgcccattggg-tagccggtcagctgaaatacaatcacgctttgt-----gggctcctttccatt---tggaaaggcgagttccgatttggtaggtgacctttgccggttgcatgccttcgttgctcgctatgcctatcattgcccg--tgtgcaggacgccttttggctttcgacctgaggtcagg????????????????????????????????????????????????????????????????????????????????????????????????????????????????????????????????????????????????????????????????????????????????????????????????????????????????????????????????????????????????????????????????????????????????????????????????????????????????????????????????????????????????????????????????????????????????????????????????????????????????????????????????????????????????????????????????????????????????????????????????????????????????????????????????????????????????????????????????????????????????????????????????????????????????????????????????????????????????????????????????????????????????????????????????????????????????????????????????????????????????????????????????????????????????????????????????????????????????????????????????????????????????????????????????????????????????????????????????????????????????????????????????????????????????????????????????????????????????????????????????????????????????????????????????????????????????????????????????????????????????????????????????????????????????????????????????????????????????????????????????????????????????????????????????????????????????????????????????
	'C09_L1204'                                   ?????????????????????????????????????????????????????????????????gcgtaggccaggggaag-gt-tcttatgatgt-cagttagcctggctgggcgggt-cc-acaccaatc-ggggccttttgcctttcagg--caaagggact-gctc-ggttgtgaggggtggctgtttaacctacttccaatcaa-tttttctgaaaacagct-cta-ctggctggct--ttgccggc-tgtagtctgactaac-taa--ggacaactctcaacaacggatatcttggctcccgtaacgataaaaaacgcagcgaaatgcgatacgtagtgtgaattgcaaaattccgtgaaccatcaaatctttgaacgcaaattgcgctcgaggcttcggccaa-agcatgtctgcctcagcgtcggctactaccctcaactaca-tttc--attggt--ttt-ccaatgcaaaggcagttggagctggccgtccggtttgcccattggg-tagccggtcagctgaaatacaatcacgctttgt-----gggctcctttccatt---tggaaaggcgagttccgatttggtaggtgacctttgccggttgcatgccttcgttgctcgctatgcctatcattggccg--tgtgcaggacgccttttggctttcgacctgaggtcagg????????????????????????????????????????????????????????????????????????????????????????????????????????????????????????????????????????????????????????????????????????????????????????????????????????????????????????????????????????????????????????????????????????????????????????????????????????????????????????????????????????????????????????????????????????????????????????????????????????????????????????????????????????????????????????????????????????????????????????????????????????????????????????????????????????????????????????????????????????????????????????????????????????????????????????????????????????????????????????????????????????????????????????????????????????????????????????????????????????????????????????????????????????????????????????????????????????????????????????????????????????????????????????????????????????????????????????????????????????????????????????????????????????????????????????????????????????????????????????????????????????????????????????????????????????????????????????????????????????????????????????????????????????????????????????????????????????????????????????????????????????????????????????????????????????????????????????????????
	'C09_L1205'                                   ?????????????????????????????????????????????????????????????????gcgtaggccaggggcag-gcatcttatgatgt-cagttagcctggctgggcgggt-ccaacaccaatc-ggggccttttgcctttcagg--caaagggact-gctc-ggttgtgaggggtggctg-ttaacctacttccaatcaa-tttttctgaagacagtt-cta-ttggctggct--ctgccggc-tatagtctgactaac-taa--ggacaactctcaacaacggatatcttggctcccgtaacgatgaagaacgcagcgaaatgcgatacgtagtgtgaattgcagaattccgtgaaccatcgaatctttgaacgcaaattgcgctcgaggcttcggccaagagcatgtctgcctcagcgtcggctactaccctcaactaaa-tttc--attggt--ttt-ccaatgcaaaggcagttggaactggccgtccggtttgcccattggg-tagccggtcagctgaaacacaatcacgctttgt-----gggctcctttccatt---tggaaaggcgagttccgatttggtaggtgacctttgccggttgcatgccttcgttgctcgctatgcctatcattggccg--tgtgcaggacgccttttggctttcgacctgaggtcagg????????????????????????????????????????????????????????????????????????????????????????????????????????????????????????????????????????????????????????????????????????????????????????????????????????????????????????????????????????????????????????????????????????????????????????????????????????????????????????????????????????????????????????????????????????????????????????????????????????????????????????????????????????????????????????????????????????????????????????????????????????????????????????????????????????????????????????????????????????????????????????????????????????????????????????????????????????????????????????????????????????????????????????????????????????????????????????????????????????????????????????????????????????????????????????????????????????????????????????????????????????????????????????????????????????????????????????????????????????????????????????????????????????????????????????????????????????????????????????????????????????????????????????????????????????????????????????????????????????????????????????????????????????????????????????????????????????????????????????????????????????????????????????????????????????????????????????????????
	'C09_L1740'                                   ?????????????????????????????????????????????????????????????????gcgtaggccaggggcag-gcatcttatgatgt-cagttagcctggctgggcgggt-ccaacaccaatt-ggggccttttgcctttcagg--caaagggact-gctc-ggttgtgaggggtggctgtttaacctacttccaatcaa-tttttctgaagacagtt-cta-ctggctggct--ctgccggc-tgtagtctggctaac-taa--ggataactctcaacaacggatatcttggctcccgtaacgatgaagaacgcagcgaaatgcgatacgtagtgtgaattgcagaattccgtgaaccatcgaatctttgaacgcaaattgcgctcgaggcttcggccaagagcatgtctgcctcagcgtcggctactaccctcaactaaa-tttc--attgga--ttt-ccaatgcaaaggcagttggaattggccgtccggtttgcccatcggg-tacccggtcagctgaaatacaatcacgctttgt-----gggctcctttccatc---tggaaaggcgagttccgatttggtaggtgacctttgccggttgcatgccttcgttgctcgctatgcctatcattggccg--tgtgcaggacgccttttggctttcgacctgaggtcagg????????????????????????????????????????????????????????????????????????????????????????????????????????????????????????????????????????????????????????????????????????????????????????????????????????????????????????????????????????????????????????????????????????????????????????????????????????????????????????????????????????????????????????????????????????????????????????????????????????????????????????????????????????????????????????????????????????????????????????????????????????????????????????????????????????????????????????????????????????????????????????????????????????????????????????????????????????????????????????????????????????????????????????????????????????????????????????????????????????????????????????????????????????????????????????????????????????????????????????????????????????????????????????????????????????????????????????????????????????????????????????????????????????????????????????????????????????????????????????????????????????????????????????????????????????????????????????????????????????????????????????????????????????????????????????????????????????????????????????????????????????????????????????????????????????????????????????????????
	'C09_L1764'                                   ?????????????????????????????????????????????????????????????????gcgtaggccaggggcag-gcatcttatgatgt-cagttagcctggctgggcgggt-ccaacaccaatc-ggggccttttgcctttcagg--taaagggact-gctc-ggttgtgaggggtggctgtttaacctacttc----caa-tttttctgaagacagtt-cta-ttggctggct--ctgccggc-catagtctgactaac-taa--ggacaactctcaacaacggatatcttggctcccgtaacgatgaagaacgcagcgaaatgcgatacgtagtgtgaattgcagaattccgtgaaccatcgaatctttgaacgcaaattgcgctcgaggcttcggccaagagcatgtctgcctcagcgtcggctactaccctcaactaaa-tttc--attggt--ttt-ccaatgcaaaggcggttggatctggccgtccggtttgctcattggg-tagctggtcagctgaaatacaatcacgctttgt-----gggctcctttccatt---tggaaaggcgagttccgatttggtaggtgacctttgccggttgcatgccttcgttgctcgctatgcctatcattggccg--tgtgcaggacgccttttggctttcgacctgaggtcagg????????????????????????????????????????????????????????????????????????????????????????????????????????????????????????????????????????????????????????????????????????????????????????????????????????????????????????????????????????????????????????????????????????????????????????????????????????????????????????????????????????????????????????????????????????????????????????????????????????????????????????????????????????????????????????????????????????????????????????????????????????????????????????????????????????????????????????????????????????????????????????????????????????????????????????????????????????????????????????????????????????????????????????????????????????????????????????????????????????????????????????????????????????????????????????????????????????????????????????????????????????????????????????????????????????????????????????????????????????????????????????????????????????????????????????????????????????????????????????????????????????????????????????????????????????????????????????????????????????????????????????????????????????????????????????????????????????????????????????????????????????????????????????????????????????????????????????????????
	'C09_L1831_culture_L1767'                     ?????????????????????????????????????????????????????????????????gcgtaggccaggggcag-gcatcttatgatgt-cagttagcctggctgggcgggt-ccaacaccaatc-ggggccttttgcctttcagg--cagagggact-gctc-ggttgtgaggggtggctgtttaacctacttccaatcaa-tttttctgaagacagct-cta-ctggctggct--ttgccggc-tgtagtctgactaac-taa--ggacaactctcaacaacggatatcttggctcccgtaacgatgaagaacgcagcgaaatgcgatacgtagtgtgaattgcagaattccgtgaaccatcgaatctttgaacgcaaattgcgctcgaggcttcggccaagagcatgtctgcctcagcgtcggctactaccctcaactaaa-tttc--attggt--ttt-ccaatgcaaaggcagttggagctggccgtccggtttgcccattggg-tagccggtcagctgaaatacaatcacgctttgt-----gggctcctttccatt---tggaaaggcgagttccgatttggtaggtgacctttgccggttgcatgccttcgttgctcgctatgcctatcatcggccg--tgtgcaggacgccttttggctttcgacctgaggtcagg????????????????????????????????????????????????????????????????????????????????????????????????????????????????????????????????????????????????????????????????????????????????????????????????????????????????????????????????????????????????????????????????????????????????????????????????????????????????????????????????????????????????????????????????????????????????????????????????????????????????????????????????????????????????????????????????????????????????????????????????????????????????????????????????????????????????????????????????????????????????????????????????????????????????????????????????????????????????????????????????????????????????????????????????????????????????????????????????????????????????????????????????????????????????????????????????????????????????????????????????????????????????????????????????????????????????????????????????????????????????????????????????????????????????????????????????????????????????????????????????????????????????????????????????????????????????????????????????????????????????????????????????????????????????????????????????????????????????????????????????????????????????????????????????????????????????????????????????
	'C09_Z68702_Trebouxia_usneae'                 ?????????????????????????????????????????????????????????????????gcgtaa--caggggcag-gcatcttatggtgt-cagttagcctggctgggcgggt-ccaacaccaatc-ggggccttttgcctttcagg--caaagggactcgctc-ggttgtgaggggtggctgtttaacttacttccaatcaa-tttttctgaagacagtt-cta-ctggctggct--ttgccggc-tgtagtctgactaac-tat--ggacaactctcaacaacggatatcttggctcccgtaacgatgaagaacgcagcgaaatgcgatacgtagtgtgaattgcagaatt-cgtgaaccatcgaatctttgaacgcaaattgcgctcgaggcctcgg-caagagcatgtctgcctcagcgtcggctactaccctcaactaaa-tttc--attggt--tct-ccaatgcaaaggcagttggaactggccgtccggtttgcccgttggg-tagccggtcagctgaaatacaatcacgcttggt-----gggctcctttccatt---cggaaaggcgagttccgatttggtaggtgacctttgccggttgcatgccttcgttgctcgctatgcctatcatcggccg--tgtgcaggacgccttttggctttcgacctgaggtcagg????????????????????????????????????????????????????????????????????????????????????????????????????????????????????????????????????????????????????????????????????????????????????????????????????????????????????????????????????????????????????????????????????????????????????????????????????????????????????????????????????????????????????????????????????????????????????????????????????????????????????????????????????????????????????????????????????????????????????????????????????????????????????????????????????????????????????????????????????????????????????????????????????????????????????????????????????????????????????????????????????????????????????????????????????????????????????????????????????????????????????????????????????????????????????????????????????????????????????????????????????????????????????????????????????????????????????????????????????????????????????????????????????????????????????????????????????????????????????????????????????????????????????????????????????????????????????????????????????????????????????????????????????????????????????????????????????????????????????????????????????????????????????????????????????????????????????????????????
	'C10_9478'                                    ?????????????????????????????????????????????????????????????????gcgtaggccaggggttg-gcatcttatggtgt-cagttagcctggctgggcgggt-ccaataccaatc-ggggccttttgcctttcagg--cagagggact-tccc-ggttgtgaggggtggcggtttaacccacttccaatcaa-tttttctgaagacagtt-cta-ctggctggtc--atgccggc-tgtagtctgactaac-taa--agacaactctcaacaacggatatcttggctcccgtaacgatgaagaacgcagcgaaatgcgatacgtagtgtgaattgcagaattccgtgaaccatcgaatctttgaacgcaaattgcgctcgaggcctcggccaagagcatgtctgcctcagcgtcggctactaccctcaactaaactttc--attgga--ttt-ccaatgggaacgcagttggagctggccgtccggttggccttgagg--tcgccggtcagctgaaatacaatcacgctttgt-----gggctcctttccatt---cgggaaggcgagttccgatttggtaggtgacctttgccggttacatgccttcgttgctcgctatgcctttcatcggccg--tgtgcaggacgccttttggctttcgacctgaggtcagg????????????????????????????????????????????????????????????????????????????????ACTGTATGGACTGACGGTTTAACTAGTCTTGACCGTTACAAGGGGCGTTGTTATGATATTGAGCCAGTTGCTGGTGAACAGGGTCAATTCATTGCATATGTAGCTTACCCTTTAGATCTTTTTGAAGAAGGTTCAGTAACAAACTTGTTTACTTCTATTGTTGGTAATGTTTTTGGATTTAAAGCTCTTCGTGCATTACGATTAGAAGATCTTCGTATTCCTCCAGCATATGTAAAAACCTTCCAAGGGCCTCCTCACGGAATCCAAGTTGAACGTGATAAATTAAACAAATATGGTCGTTCTCTTTTAGGTTGTACTATTAAACCAAAATTAGGTCTTTCTGCAAAGAATTACGGTCGTGCTGTTTATGAGTGTTTACGTGGTGGTTTAGATTTTACTAAAGATGATGAAAACGTAAATTCTCAACCTTTTATGCGTTGGAGAGACCGGTTTGCTTTTGTTGCAGAAGCAATTTACAAATCTCAAGCAGAAACAGGGGAAATTAAAGGACACTATCTAAACGCAACTGCTGGTAATGTTGACGAAATGATAAAACGTGCTGAATGTGCAAGAGATTTTGGTATGCCTATTGTTATGCATGACTACTTAACTGGTGGTTTCACTGCAAATACAACTTTAGCACATTACTGTCGTTATAATGGTTTATTACTACACATTCACCGAGCTATGCACGCTGTTATCGACCGTCAACGTAATCATGGTATCCATTTCCGTGTATTAGCTAAAACCCTTCGTATGTCAGGTGGTGACCACCTTCACTCTGGTACA???????????????????????????????????????????????????????????????????????????????????????????????????????????????????????????????????????????????????????????????????????????????????????????????????????????????????????????????????????????????????????????????????????????????????????????????????????????????????????????
	'C10_9484'                                    ?????????????????????????????????????????????????????????????????gcgtaggccaggggttg-gcatcttatggtgt-cagttagcctggctgggcgggt-ccaataccaatc-ggggccttttgcctttcagg--cagagggact-tccc-ggttgtgaggggtggcggtttaacccacttccaatcaa-tttttctgaagacagtt-cta-ctggctggtc--atgccggc-tgtagtctgactaac-taa--agacaactctcaacaacggatatcttggctcccgtaacgatgaagaacgcagcgaaatgcgatacgtagtgtgaattgcagaattccgtgaaccatcgaatctttgaacgcaaattgcgctcgaggcctcggccaagagcatgtctgcctcagcgtcggttactaccctcaactaagctttc--attgga--ttt-ccaatgggaacgcagttggagctggccgtccggttggccttgagg--tcgccggtcagctgaaatacaatcacgctttgt-----gggctcctttccatt---cgggaaggcgagttccgatttggtaggtgatctttgccggttacatgccttcgttgctcgctatgcctttcatcggccg--tgtgcaggacgccttttggctttcgacctgaggtcagg????????????????????????????????????????????????????????????????????????????????????????????????????????????????????????????????????????????????????????????????????????????????????????????????????????????????????????????????????????????????????????????????????????????????????????????????????????????????????????????????????????????????????????????????????????????????????????????????????????????????????????????????????????????????????????????????????????????????????????????????????????????????????????????????????????????????????????????????????????????????????????????????????????????????????????????????????????????????????????????????????????????????????????????????????????????????????????????????????????????????????????????????????????????????????????????????????????????????????????????????????????????????????????????????????????????????????????????????????????????????????????????????????????????????????????????????????????????????????????????????????????????????????????????????????????????????????????????????????????????????????????????????????????????????????????????????????????????????????????????????????????????????????????????????????????????????????????????????
	'C10_9485'                                    ?????????????????????????????????????????????????????????????????gcgtaggccaggggttg-gcatcttatggtgt-cagttagcctggctgggcgggt-ccaataccaatc-ggggccttttgccttgcagg--cagagggact-gctc-ggttgtgaggggtggctgtttaacccactttcaatcaa-tttttctgaagacagat-cta-ctggctggtc--atgccggc-tgtagtctgactaac-taa--agacaactctcaacaacggatatcttggctcccgtaacgatgaagaacgcagcgaaatgcgatacgtagtgtgaattgcagaattccgtgaaccatcgaatctttgaacgcaaattgcgctcgaggcctcggccaagagcatgtctgcctcagcgtcggctactaccctcaactaaacttcc--attggg--att-ccaatgggaatgcagttggagctggccgtccggttggccttgcgg--tcgccggtcagctgaaatacaatcacgctttgt-----gggctcctttccatt---cgggaaggcgagttccgatttggtaggtgacctttgccggttacatgccttcgttgctcgctatgcctttcatcggccg--tgtgcaggacgcctttt?????????????????????????????????????????????????????????????????????????????????????????????????????????????????????????????????????????????????????????????????????????????????????????????????????????????????????????????????????????????????????????????????????????????????????????????????????????????????????????????????????????????????????????????????????????????????????????????????????????????????????????????????????????????????????????????????????????????????????????????????????????????????????????????????????????????????????????????????????????????????????????????????????????????????????????????????????????????????????????????????????????????????????????????????????????????????????????????????????????????????????????????????????????????????????????????????????????????????????????????????????????????????????????????????????????????????????????????????????????????????????????????????????????????????????????????????????????????????????????????????????????????????????????????????????????????????????????????????????????????????????????????????????????????????????????????????????????????????????????????????????????????????????????????????????????????????????????????????????????????????????
	'C10_9490'                                    ?????????????????????????????????????????????????????????????????gcgtaagccaggggttg-gcatcttatggtgt-cagttagcctggctgggcgggt-ccaataccaatc-ggggccttttgcctttcagg--cagagggact-gctc-ggttgtgaggggtggctgtttaacctacttttaatcaa-tttttctgaagacagtt--ta-ctagctggtc--atgccggc-tgtaatctgactaac-taa--agacaactctcaacaacggatatcttggctcccgtgacgatgaagaacgcagcgaaatgcgatacgtagtgtgaattgcagaattccgtgaaccatcgaatctttgaacgcaaattgcgctcgaggcctcggccaagagcatgtctgcctcagcgtcggctactaccctcaactaaacttcc--attgga--aat-ccaatgggaaagcagttggagctggccgtccggttggcctttggg--ttgccggtcagctgaaatacaatcacgctttgt-----gggctcctttccaat---cgggaaggcgagttccgatttggtaggtgacctttgccggttacatgccttcgttgctcgctatgcctttcatcggccg--tgtgcaggacgccttttggctttcgacctgaggtcagg????????????????????????????????????????????????????????????????????????????????????????????????????????????????????????????????????????????????????????????????????????????????????????????????????????????????????????????????????????????????????????????????????????????????????????????????????????????????????????????????????????????????????????????????????????????????????????????????????????????????????????????????????????????????????????????????????????????????????????????????????????????????????????????????????????????????????????????????????????????????????????????????????????????????????????????????????????????????????????????????????????????????????????????????????????????????????????????????????????????????????????????????????????????????????????????????????????????????????????????????????????????????????????????????????????????????????????????????????????????????????????????????????????????????????????????????????????????????????????????????????????????????????????????????????????????????????????????????????????????????????????????????????????????????????????????????????????????????????????????????????????????????????????????????????????????????????????????????
	'C10_9521'                                    ?????????????????????????????????????????????????????????????????gcgtaagccaggggttg-gcatcttatggtgt-cagttagcctggctgggcgggt-ccaataccaatc-ggggccttttgcctttcagg--cagagggact-gctc-ggttgtgaggggtggctgtttaacctacttttaatcaa-tttttctgaagacagtt--ta-ctagctggtc--atgccggc-tgtaatctgactaac-taa--agacaactctcaacaacggatatcttggctcccgtaacgatgaagaacgcagcgaaatgcgatacgtagtgtgaattgcagaattccgtgaaccatcgaatctttgaacgcaaattgcgctcgaggcctcggccaagagcatgtctgcctcagcgtcggctactaccctcaactaaacttcc--attgga--aat-ccaatgggaaagcagttggagctggccgtccggttggcctttggg--ttgccggtcagctgaaatacaatcacgctttgt-----gggctcctttccaat---cgggaaggcgagttccgatttggtaggtgacctttgccggttacatgccttcgttgctcgctatgcctttcatcggccg--tgtgcaggacgccttttggctttcgacctgaggtcagg????????????????????????????????????????????????????????????????????????????????????????????????????????????????????????????????????????????????????????????????????????????????????????????????????????????????????????????????????????????????????????????????????????????????????????????????????????????????????????????????????????????????????????????????????????????????????????????????????????????????????????????????????????????????????????????????????????????????????????????????????????????????????????????????????????????????????????????????????????????????????????????????????????????????????????????????????????????????????????????????????????????????????????????????????????????????????????????????????????????????????????????????????????????????????????????????????????????????????????????????????????????????????????????????????????????????????????????????????????????????????????????????????????????????????????????????????????????????????????????????????????????????????????????????????????????????????????????????????????????????????????????????????????????????????????????????????????????????????????????????????????????????????????????????????????????????????????????????
	'C10_9577'                                    ?????????????????????????????????????????????????????????????????gcgtaggccaggggttg-gcatcttatggtgt-cagttagcctggctgggcgggt-ccaataccaatc-ggggccttttgccttgcagg--cagagggact-gctc-ggttgtgaggggtggctgtttaacccactttcaatcaa-tttttctgaagacagat-cta-ctggctggtc--atgccggc-tgtagtctgactaac-taa--agacaactctcaacaacggatatcttggctcccgtaacgatgaagaacgcagcgaaatgcgatacgtagtgtgaattgcagaattccgtgaaccatcgaatctttgaacgcaaattgcgctcgaggcctcggccaagagcatgtctgcctcagcgtcggctactaccctcaactaaacttcc--attggg--att-ccaatgggaatgcagttggagctggccgtccggttggccttgcgg--tcgccggtcagctgaaatacaatcacgctttgt-----gggctcctttccatt---cggtaaggcgagttccgatttggtaggtgacctttgccggttacatgccttcgttgctcgctatgcctttcatcggccg--tgtgcaggacgccttttggctttcgacctgaggtcagg????????????????????????????????????????????????????????????????????????????????????????????????????????????????????????????????????????????????????????????????????????????????????????????????????????????????????????????????????????????????????????????????????????????????????????????????????????????????????????????????????????????????????????????????????????????????????????????????????????????????????????????????????????????????????????????????????????????????????????????????????????????????????????????????????????????????????????????????????????????????????????????????????????????????????????????????????????????????????????????????????????????????????????????????????????????????????????????????????????????????????????????????????????????????????????????????????????????????????????????????????????????????????????????????????????????????????????????????????????????????????????????????????????????????????????????????????????????????????????????????????????????????????????????????????????????????????????????????????????????????????????????????????????????????????????????????????????????????????????????????????????????????????????????????????????????????????????????????
	'C10_9590'                                    ?????????????????????????????????????????????????????????????????gcgtaagccaggggttg-gcatcttatggtgt-cagttagcctggctgggcgggt-ccaataccaatc-ggggccttttgcctttcagg--cagagggact-gctc-ggttgtgaggggtggctgtttaacctacttttaatcaa-tttttctgaagacagtt--ta-ctagctggtc--atgccggc-tgtaatctgactaac-taa--agacaactctcaacaacggatatcttggctcccgtaacgatgaagaacgcagcgaaatgcgatacgtagtgtgaattgcagaattccgtgaaccatcgaatctttgaacgcaaattgcgctcgaggcctcggccaagagcatgtctgcctcagcgtcggctactaccctcaactaaacttcc--attgga--aat-ccaatgggaaagcagttggagctggccgtccggttggcctttggg--ttgccggtcagctgaaatacaatcacgctttgt-----gggctcctttccaat---cgggaaggcgagttccgatttggtaggtgacctttgccggttacatgccttcgttgctcgctatgcctttcatcggccg--tgtgcaggacgccttttggctttcgacctgaggtcagg????????????????????????????????????????????????????????????????????????????????????????????????????????????????????????????????????????????????????????????????????????????????????????????????????????????????????????????????????????????????????????????????????????????????????????????????????????????????????????????????????????????????????????????????????????????????????????????????????????????????????????????????????????????????????????????????????????????????????????????????????????????????????????????????????????????????????????????????????????????????????????????????????????????????????????????????????????????????????????????????????????????????????????????????????????????????????????????????????????????????????????????????????????????????????????????????????????????????????????????????????????????????????????????????????????????????????????????????????????????????????????????????????????????????????????????????????????????????????????????????????????????????????????????????????????????????????????????????????????????????????????????????????????????????????????????????????????????????????????????????????????????????????????????????????????????????????????????????
	'C10_9616'                                    ?????????????????????????????????????????????????????????????????gcgtaagccaggggttg-gcatcttatggtgt-cagttagcctggctgggcgggt-ccaataccaatc-ggggccttttgcctttcagg--cagagggact-gctc-ggttgtgaggggtggctgtttaacctacttttaatcaa-tttttctgaagacagtt--ta-ctagctggtc--atgccggc-tgtaatctgactaac-taa--agacaactctcaacaacggatatcttggctcccgtaacgatgaagaacgcagcgaaatgcgatacgtagtgtgaattgcagaattccgtgaaccatcgaatctttgaacgcaaattgcgctcgaggcctcggccaagagcatgtctgcctcagcgtcggctactaccctcaactaaacttcc--attgga--aat-ccaatgggaaagcagttggagctggccgtccggttggcctttggg--ttgccggtcagctgaaatacaatcacgctttgt-----gggctcctttccaat---cgggaaggcgagttccgatttggtaggtgacctttgccggttacatgccttcgttgctcgctatgcctttcatcggccg--tgtgcaggacgccttttggctttcgacctgaggtcagg????????????????????????????????????????????????????????????????????????????????????????????????????????????????????????????????????????????????????????????????????????????????????????????????????????????????????????????????????????????????????????????????????????????????????????????????????????????????????????????????????????????????????????????????????????????????????????????????????????????????????????????????????????????????????????????????????????????????????????????????????????????????????????????????????????????????????????????????????????????????????????????????????????????????????????????????????????????????????????????????????????????????????????????????????????????????????????????????????????????????????????????????????????????????????????????????????????????????????????????????????????????????????????????????????????????????????????????????????????????????????????????????????????????????????????????????????????????????????????????????????????????????????????????????????????????????????????????????????????????????????????????????????????????????????????????????????????????????????????????????????????????????????????????????????????????????????????????????
	'C10_AB177819_Tcorticola'                     ?????????????????????????????????????????????????????????????????gcgtaggccaggggttg-gcatcttatggtgt-cagttagcctggctgggcgggt-ccaataccaatc-ggggccttttgcctttcagg--tagagggact-gccc-ggttgtgaggggtggcggtttaacccacttctaatcaa-tttttctgaagacagtt-cta-ctggctggtc--atgccggc-tgtagtctgactaac-taa--agacaactctcaacaacggatatcttggctcccgtaacgatgaagaacgcagcgaaatgcgatacgtagtgtgaattgcagaattccgtgaaccatcgaatctttgaacgcaaattgcgctcgaggcctcggccaagagcatgtctgcctcagcgtcggctactacccttaactaaactttc--attgga--aat-ccaatgggaatgcagttggagctggccgtccggtgggccttgagg--tcgccggtcagctgaaatacaatcacgctttgt-----gggctcctttccatt---cgggaaggcgagttccgatttggtaggtgacctttgccggttacatgccttcgttgctcgctatgcctttcatcggccg--tgtgcaggacgccttttggctttcgacc??????????????????????????????????????????????????????????????????????????????????????????????????????????????????????????????????????????????????????????????????????????????????????????????????????????????????????????????????????????????????????????????????????????????????????????????????????????????????????????????????????????????????????????????????????????????????????????????????????????????????????????????????????????????????????????????????????????????????????????????????????????????????????????????????????????????????????????????????????????????????????????????????????????????????????????????????????????????????????????????????????????????????????????????????????????????????????????????????????????????????????????????????????????????????????????????????????????????????????????????????????????????????????????????????????????????????????????????????????????????????????????????????????????????????????????????????????????????????????????????????????????????????????????????????????????????????????????????????????????????????????????????????????????????????????????????????????????????????????????????????????????????????????????????????????????????????????????????????????????
	'C10_AB177825_Tcorticola'                     ?????????????????????????????????????????????????????????????????gcgtaggccaggggttg-gcatcttatggtgt-cagttagcctggctgggcgggt-ccaataccaatc-ggggccttttgcctttcagg--tagagggact-gccc-ggttgtgaggggtggcggtttaacccacttccaatcaa-tttttctgaagacagtt-cta-ctggctggtc--atgccggc-tgtagtctgactaac-taa--agacaactctcaacaacggatatcttggctcccgtaacgatgaagaacgcagcgaaatgcgatacgtagtgtgaattgcagaattccgtgaaccatcgaatctttgaacgcaaattgcgctcgaggcctcggccaagagcatgtctgcctcagcgtcggctactacccttaactaaactttc--attgga--aat-ccaatgggaatgcagttggagctggccgtccggtgggccttgagg--tcgccggtcagctgaaatacaatcacgctttgt-----gggctcctttccatt---cgggaaggcgagttccgatttggtaggtgacctttgccggttacatgccttcgttgctcgctatgcctttcatcggccg--tgtgcaggacgccttttggctttcgacc??????????????????????????????????????????????????????????????????????????????????????????????????????????????????????????????????????????????????????????????????????????????????????????????????????????????????????????????????????????????????????????????????????????????????????????????????????????????????????????????????????????????????????????????????????????????????????????????????????????????????????????????????????????????????????????????????????????????????????????????????????????????????????????????????????????????????????????????????????????????????????????????????????????????????????????????????????????????????????????????????????????????????????????????????????????????????????????????????????????????????????????????????????????????????????????????????????????????????????????????????????????????????????????????????????????????????????????????????????????????????????????????????????????????????????????????????????????????????????????????????????????????????????????????????????????????????????????????????????????????????????????????????????????????????????????????????????????????????????????????????????????????????????????????????????????????????????????????????????????
	'C10_AB177828_Tcorticola'                     ?????????????????????????????????????????????????????????????????gcgtaggccaggggttg-gcatcttatggtgt-cagttagcctggctgggcgggt-ccaataccaatc-ggggccttttgcctttcagg--tagagggact-gccc-ggttgtgaggggtggcggtttaacccacttccaatcaa-tttttctgaagacagtt-cta-ctggctggtc--atgccggc-tgtagtctgactaac-taa--agacaactctcaacaacggatatcttggctcccgtaacgatgaagaacgcagcgaaatgcgatacgtagtgtgaattgcagaattccgtgaaccatcgaatctttgaacgcaaattgcgctcgaggcctcggccaagagcatgtctgcctcagcgtcggctactacccttaactaaactttc--attgga--aat-ccaatgggaatgcagttggagctggccgtccggtgggccttgagg--tcgccggtcagctgaaatacaatcacgctttgt-----gggctcctttccatt---cgggaaggcgagttccgatttggtaggtgacctttgccggttacatgccttcgttgctcgctatgcctttcatcggccg--tgtgcaggacgccttttggctttcgacc??????????????????????????????????????????????????????????????????????????????????????????????????????????????????????????????????????????????????????????????????????????????????????????????????????????????????????????????????????????????????????????????????????????????????????????????????????????????????????????????????????????????????????????????????????????????????????????????????????????????????????????????????????????????????????????????????????????????????????????????????????????????????????????????????????????????????????????????????????????????????????????????????????????????????????????????????????????????????????????????????????????????????????????????????????????????????????????????????????????????????????????????????????????????????????????????????????????????????????????????????????????????????????????????????????????????????????????????????????????????????????????????????????????????????????????????????????????????????????????????????????????????????????????????????????????????????????????????????????????????????????????????????????????????????????????????????????????????????????????????????????????????????????????????????????????????????????????????????????????
	'C10_AB177833_Tcorticola'                     ?????????????????????????????????????????????????????????????????gcgtaggccaggggttg-gcatcttatggtgt-caattagcctggctgggcgggt-ccaataccaatc-ggggccttttgcctttcagg--tagagggact-gccc-ggttgtgaggggtggcggtttaacccacttccaatcaa-tttttctgaagacagtt-cta-ctggctggtc--atgccggc-tgtagtctgactaac-taa--agacaactctcaacaacggatatcttggctcccgtaacgatgaagaacgcagcgaaatgcgatacgtagtgtgaattgcagaattccgtgaaccatcgaatctttgaacgcaaattgcgctcgaggcctcggccaagagcatgtctgcctcagcgtcggctacta-cctcaactaaactttc--attgga--aat-ccaatgggaatgcagttggagctggccgtccggtgggccttgagg--tcgccggtcagctgaaatacaatcacgctttgt-----gggctcctttccatt---cgggaaggcgagttccgatttggtaggtgacctttgccggttacatgccttcgttgctcgctatgcctttcatcggccg--tgtgcaggacgccttttggctttcgacc??????????????????????????????????????????????????????????????????????????????????????????????????????????????????????????????????????????????????????????????????????????????????????????????????????????????????????????????????????????????????????????????????????????????????????????????????????????????????????????????????????????????????????????????????????????????????????????????????????????????????????????????????????????????????????????????????????????????????????????????????????????????????????????????????????????????????????????????????????????????????????????????????????????????????????????????????????????????????????????????????????????????????????????????????????????????????????????????????????????????????????????????????????????????????????????????????????????????????????????????????????????????????????????????????????????????????????????????????????????????????????????????????????????????????????????????????????????????????????????????????????????????????????????????????????????????????????????????????????????????????????????????????????????????????????????????????????????????????????????????????????????????????????????????????????????????????????????????????????????
	'C10_AB177835_Tcorticola'                     ?????????????????????????????????????????????????????????????????gcgtaggccaggggttg-gcatcttatggtgt-cagttagcctggctgggcgggt-ccaataccaatc-ggggccttttgcctttcagg--tagagggact-gccc-ggttgtgaggggtggcggtttaacccacttccaatcaa-tttttctgaagacagtt-cta-ctggctggtc--atgccggc-tgtagtctgactaac-taa--agacaactctcaacaacggatatcttggctcccgtaacgatgaagaacgcagcgaaatgcgatacgtagtgtgaattgcagaattccgtgaaccatcgaatctttgaacgcaaattgcgctcgaggcctcggccaagagcatgtctgcctcagcgtcggctactacccttaactaaactttc--attgga--aat-ccaatgggaatgcagttggagctggccgtccggtgggccttgagg--tcgccggtcagctgaaatacaatcacgctttgt-----gggctcctttccatt---cgggaaggcgagttccgatttggtaggtgacctttgccggttacatgccttcgttgctcgctatgcctttcatcggccg--tgtgcaggacgccttttggctttcgacc??????????????????????????????????????????????????????????????????????????????????????????????????????????????????????????????????????????????????????????????????????????????????????????????????????????????????????????????????????????????????????????????????????????????????????????????????????????????????????????????????????????????????????????????????????????????????????????????????????????????????????????????????????????????????????????????????????????????????????????????????????????????????????????????????????????????????????????????????????????????????????????????????????????????????????????????????????????????????????????????????????????????????????????????????????????????????????????????????????????????????????????????????????????????????????????????????????????????????????????????????????????????????????????????????????????????????????????????????????????????????????????????????????????????????????????????????????????????????????????????????????????????????????????????????????????????????????????????????????????????????????????????????????????????????????????????????????????????????????????????????????????????????????????????????????????????????????????????????????????
	'C11_9515'                                    ????????????????????????????????????????????????????????????????????????????????????????????????????????????????????gggt-ccaatatcaatctggggccctttcccttttagg--caaagggact-gcccgggttgtgaggggtggctgtttaacccacttccaattaa-ttttcctgaaggcagta-cta-ctggctgg-c--atgccggc-tgtagtctgactaac-taa--agacaactctcaacaacggatatcttggctcccgtaacgatgaagaacgcagcgaaatgcgatacgtagtgtgaattgcagaattccgtgaaccatcgaatctttgaacgcaaattgcgctcgaggcctcggccaagagcatgtctgcctcagcgtcggctactaccctcaactcaattttc--attgga--att-ccaatgggaaagcagttggaattggccgtccggttgaccctaagg--ttgccggtcagctgaaatacaatcacgctttgt-----gggctcctttccagc---gggagaggcgagttccgatttggtaggtgacctttgccggttgcatgccttcgttgct??????????????????????????????????????????????????????????????????????????????????????????????????????????????????????????????????????????????????????????????????????????????????????????????????????????????????????????????????????TATTGCATATGTAGCTTACCCTTTAGATCTTTTTGAAGAAGGTTCAGTAACAAACTTGTTCAATTCTATTGTTGGTAATGTTTTTGGGTTTAAAGCTCTTCGTGCATTACGATTAGAAGATCTTCGTATCCCTCCAGCTTATGTGAAAACATTCCAAGGACCTCCTCACGGAATCCAAGTTGAACGTGACAAATTAAACAAATATGGTCGTTCTCTTTTAGGTTGTACTATTAAACCAAAATTAGGTCTTTCTGCAAAAAATTACGGTCGTGCAGTTTATGAGTGTCTACGTGGTGGTTTAGACTTTACTAAAGATGATGAAAACGTAAACTCTCAACCTTTTATGCGCTGGAGAGACCGCTTTGCATTCGTTGCAGAAGCAATTTACAAATCTCAAGCAGAAACAGGGGAGATTAAAGGACACTATCTAAACGCAACTGCWGGTACTGTTGAMGAAATGWTAAAACGTGCTGAATGTGCAAGAGATTTTGGTATGCCTATTGTTATGCATGACTATTTAACTGGTGGTTTCACTGCAAATACAACTTTAGCACATTATTGTCGTTATAATGGTTTATTTTTACACATTCACCGAGCTATGCACGCTGTTATTGACCGTCAACGTAATCATGGTATCCATTTCCGTGTATTAGCTAAAA????????????????????????????????????????????????????????????????????????????????????????????????????????????????????????????????????????????????????????????????????????????????????????????????????????????????????????????????????????????????????????????????????????????????????????????????????????????????????????????????????????????????????????????????????
	'C12_9553'                                    ?????????????????????????????????????????????????????????????????gcgtaggtcaggggcag-gcatcttatggtgt-cggttagcctgactgggcgggt-ccaatatcaatctggggccctttgcttgttagg--cagagggact-gcccgggttgtgaggggtggctgtttaacccacttccaaccaattttttctgaagccagaa-cta-ctggctgg-c--atgccggc-tatagtctgactaaa-caa--agacaactctcaacaacggatatcttggctcccgtaacgatgaagaacgcagcgaaatgcgatacgtagtgtgaattgcagaattccgtgaaccatcgaatctttgaacgcaaattgcgctcgaggcctcggccaagagcatgtctgcctcagcgtcggctactaccctcaactaaactttc--gttggg--agt-ccaacgggaatgcagttggagatggccgtccggtcgaccttaaaaggttgccggtcagctgaaatataatcacgctttgtg----gggctgctctcctat---tggggagacgagttccgatttggtaggtgaccttcgccggttgcatgccttcgttgctcgctatgccttccatcggccg--tgtgcaggacgccttttggctttcgacctgaggtcagg????????????????????????????????????????????????????????????????????????????????ACTGTATGCACTGACGGTTTAACTAGTCTTGACCGTTATAAAGGGCGTTGTTATGATATTGAACCAGTTGCTGGTGAACAGGGTCAATTTATTGCATATGTAGCTTACCCTTTAGATCTTTTTGAAGAAGGTTCAGTAACAAATTTGTTTACTTCTATTGTTGGTAATGTTTTTGGGTTTAAAGCTCTTCGTGCATTACGATTAGAAGATCTTCGTATTCCTCCAGCATATGTAAAAACATTCCAAGGACCTCCTCACGGAATCCAAGTTGAACGTGACAAATTAAACAAATATGGTCGTTCTCTTTTAGGTTGTACTATTAAACCAAAATTAGGTCTTTCTGCAAAGAATTACGGTCGTGCTGTTTATGAGTGTTTACGTGGTGGTTTAGACTTTACTAAAGATGATGAAAACGTAAACTCTCAACCTTTTATGCGTTGGAGAGACCGTTTTGCATTTGTTGCAGAAGCAATTTACAAATCTCAAGCAGAAACAGGGGAGATTAAAGGACACTATCTAAACGCAACTGCTGGTAATGTTGACGAAATGATAAAACGTGCTGAATGTGCAAGAGATTTTGGTATGCCTATTGTTATGCATGACTATTTAACTGGTGGTTTCACTGCAAATACAACTTTAGCACATTATTGTCGTTATAATGGTTTATTATTACACATTCACCGAGCTATGCACGCTGTTATTGACCGTCAACGTAATCATGGTATCCATTTCCGTGTATTAGCTAAAACCCTTCGTATGTCTGGTGGTGATCACCTTCACTCTGGAACT???????????????????????????????????????????????????????????????????????????????????????????????????????????????????????????????????????????????????????????????????????????????????????????????????????????????????????????????????????????????????????????????????????????????????????????????????????????????????????????
	'C13_9391'                                    ?????????????????????????????????????????????????????????????????gcgtaggtcaggggctg-gcatcttatggtgt-cggttagcctgactgggcgggt-ccaaaatcaatctggggccctctgccgcatagg--cagagggact-gcccgggttgtgaggggtggctgtttaacccacttccaatcaa-tttttctgaagccagta-cta-ctggctgg-c--atgccggc-tgtagtctgtctaac-taa--agacaactctcaacaacggatatcttggctcccgtaacgatgaagaacgcagcgaaatgcgatacgtagtgtgaattgcagaattccgtgaaccatcgaatctttgaacgcaaattgcgctcgaggcctcggccaagagcatgtctgcctcagcgtcggctactaccctcaactaaccttcc--att-gt--att-gcaatgggaatgcagttggaattggccgtccggttgacccttgagg-ttgccggtcagctgaaatatatgcacgctttgt-----gggctcctttccttg---tggagaggcgagctccgatttggtaggtgacctttgccggttgcatgccttcgatgctcgctatgcctttcattggcag--tgtgcaggacgcattttggctttcgacctgaggtcagg????????????????????????????????????????????????????????????????????????????????????????????????????????????????????????????????????????????????????????????????????????????????????????????????????????????????????????????????????????????????????????????????????????????????????????????????????????????????????????????????????????????????????????????????????????????????????????????????????????????????????????????????????????????????????????????????????????????????????????????????????????????????????????????????????????????????????????????????????????????????????????????????????????????????????????????????????????????????????????????????????????????????????????????????????????????????????????????????????????????????????????????????????????????????????????????????????????????????????????????????????????????????????????????????????????????????????????????????????????????????????????????????????????????????????????????????????????????????????????????????????????????????????????????????????????????????????????????????????????????????????????????????????????????????????????????????????????????????????????????????????????????????????????????????????????????????????????????????
	'C13_9651'                                    ?????????????????????????????????????????????????????????????????gcgtaggtcaggggctg-gcatcttatggtgt-cggttagcctgactgggcgggt-ccaaaatcaatctggggccctctgccgcatagg--cagagggact-gcccgggttgtgaggggtggctgtttaacccacttccaatcaa-tttttctgaagccagta-cta-ctggctgg-c--atgccggc-tgtagtctgtctaac-taa--agacaactctcaacaacggatatcttggctcccgtaacgatgaagaacgcagcgaaatgcgatacgtagtgtgaattgcagaattccgtgaaccatcgaatctttgaacgcaaattgcgctcgaggcctcggccaagagcatgtctgcctcagcgtcggctactaccctcaactaaccttcc--att-gt--att-gcaatgggaatgcagttggaattggccgtccggttgacctttgagg-ttgccggtcagctgaaatatatgcacgctttgt-----gggctcctttccttg---tggagaggcgagctccgatttggtaggtgacctttgccggttgcatgccttcgatgctcgctatgcctttcattggcag--tgtgcaggacgcattttggctttcgacctgaggtcagg????????????????????????????????????????????????????????????????????????????????ACTGTATGGACTGACGGTTTAACTAGTCTTGACCGTTATAAAGGGCGTTGTTATGATATTGAACCAGTTGCTGGCGAACAGGGTCAATTCATTGCATATGTAGCTTACCCTTTAGATCTTTTTGAAGAAGGTTCAGTAACAAACTTGTTTACTTCTATTGTTGGTAATGTTTTTGGGTTTAAAGCTCTTCGTGCATTACGATTAGAAGATCTTCGTATTCCTCCAGCATATGTTAAAACATTCCAAGGGCCTCCTCACGGAATCCAAGTTGAACGTGATAAACTAAACAAATATGGTCGTTCTCTTTTAGGTTGTACTATTAAACCAAAATTAGGTCTTTCTGCAAAAAATTACGGTCGTGCTGTTTATGAGTGTTTACGTGGTGGTTTAGACTTTACTAAAGATGATGAAAACGTAAACTCTCAACCTTTTATGCGTTGGAGAGACCGCTTTGCATTTGTTGCAGAAGCAATTTACAAATCTCAAGCAGAAACAGGGGAAATTAAAGGACACTATCTAAACGCAACTGCTGGTAATGTTGACGAAATGATAAAACGTGCTGAATGTGCAAGAGATTTTGGTATGCCTATTGTTATGCATGACTACTTAACTGGTGGTTTCACTGCAAATACAACTTTAGCACATTATTGTCGTTATAATGGTTTATTATTACACATTCACCGAGCTATGCACGCTGTTATTGACCGTCAACGTAATCATGGTATCCATTTCCGTGTATTAGCTAAAACCCTTCGTATGTCAGGTGGTGATCACCTTCACTCTGGAACA???????????????????????????????????????????????????????????????????????????????????????????????????????????????????????????????????????????????????????????????????????????????????????????????????????????????????????????????????????????????????????????????????????????????????????????????????????????????????????????
	'C13_9721'                                    ?????????????????????????????????????????????????????????????????gcgtaggtcaggggctg-gcatcttatggtgt-cggttagcctgactgggcgggt-ccaaaatcaatctggggccctctgccgcacagg--cagagggact-gcccgggttgtgaggggtggctgtttaacccacttccaatcaa-tttttctgaagtcagta-cta-ctggctgg-c--atgccggc-tgtagtctgtctaac-taa--agacaactctcaacaacggatatcttggctcccgtaacgatgaagaacgcagcgaaatgcgatacgtagtgtgaattgcagaattccgtgaaccatcgaatctttgaacgcaaattgcgctcgaggcctcggccaagagcatgtctgcctcagcgtcggctactaccctcaactaac-ttcc--att-gt--att-gcaatgggaatgcagttggaattggccgtccggttgacccttgagg-ttgccggtcagctgaaatatatgcacgctttgt-----gggctcctttccttg---tggagaggcgagctccgatttggtaggtgacctttgccggttgcatgccttcgatgctcgctatgcctttcattggcag--tgtgcaggacgcattttggcttccgacctgaggtcagg????????????????????????????????????????????????????????????????????????????????ACTGTATGGACTGACGGTTTAACTAGTCTTGACCGTTATAAAGGGCGTTGTTATGATATTGAACCAGTTGCTGGCGAACAGGGTCAATTCATTGCATATGTAGCTTACCCTTTAGATCTTTTTGAAGAAGGTTCAGTAACAAACTTGTTTACTTCTATTGTTGGTAATGTTTTTGGGTTTAAAGCTCTTCGTGCATTACGATTAGAAGATCTTCGTATTCCTCCAGCATATGTTAAAACATTCCAAGGGCCTCCTCACGGAATCCAAGTTGAACGTGATAAACTAAACAAATATGGTCGTTCTCTTTTAGGTTGTACTATTAAACCAAAATTAGGTCTTTCTGCAAAAAATTACGGTCGTGCTGTTTATGAGTGTTTACGTGGTGGTTTAGACTTTACTAAAGATGATGAAAACGTAAACTCTCAACCTTTTATGCGTTGGAGAGACCGCTTTGCATTTGTTGCAGAAGCAATTTACAAATCTCAAGCAGAAACAGGGGAAATTAAAGGACACTATCTAAACGCAACTGCTGGTAATGTTGACGAAATGATAAAACGTGCTGAATGTGCAAGAGATTTTGGTATGCCTATTGTTATGCATGACTACTTAACTGGTGGTTTCACTGCAAATACAACTTTAGCACATTATTGTCGTTATAATGGTTTATTATTACACATTCACCGAGCTATGCACGCTGTTATTGACCGTCAACGTAATCATGGTATCCATTTCCGTGTATTAGCTAAAACCCTTCGTATGTCAGGTGGTGATCACCTTCACTCTAGTACT???????????????????????????????????????????????????????????????????????????????????????????????????????????????????????????????????????????????????????????????????????????????????????????????????????????????????????????????????????????????????????????????????????????????????????????????????????????????????????????
	'C14_9497'                                    ?????????????????????????????????????????????????????????????????gcgtaggtcaggggcag-gcatctcatggtgt-cggttagcctgactgggcgggt-ccaacaccaacctggggccctccgccttttagg--cagagggact-gcccgggttgtgaggggtggctggttaacccacttccaatcaa-ttattctgaagacagta-cta-ctggctgg-c--atgccggc-tgtagtctgactaac-taa--agacaactctcaacaacggatatcttggctcccgtaacgatgaagaacgcagcgaaatgcgatacgtagtgtgaattgcagaattccgtgaaccatcgaatctttgaacgcaaattgcgctcgaggcttcggctaagagcatgtctgcctcagcgtcggctactaccctcaactaaactttc--attgga--att-ccagtgggaaagcagttggaattggccgtccggttgacctttggg--ttgccggtcagctgaaatacaatcacgctttgt-----gggctcctgtctttt---gggacaggcgagttccgatttggtaggtgacctttgccggttgcatgccttcgttgctcgctatgcctttcatcggcgg--tgtgcaggacg-cttttggctttcgacctgaggtcagg????????????????????????????????????????????????????????????????????????????????????????????????????????????????????????????????????????????????????????????????????????????????????????????????????????????????????????????????????????????????????????????????????????????????????????????????????????????????????????????????????????????????????????????????????????????????????????????????????????????????????????????????????????????????????????????????????????????????????????????????????????????????????????????????????????????????????????????????????????????????????????????????????????????????????????????????????????????????????????????????????????????????????????????????????????????????????????????????????????????????????????????????????????????????????????????????????????????????????????????????????????????????????????????????????????????????????????????????????????????????????????????????????????????????????????????????????????????????????????????????????????????????????????????????????????????????????????????????????????????????????????????????????????????????????????????????????????????????????????????????????????????????????????????????????????????????????????????????
	'C14_9571'                                    ?????????????????????????????????????????????????????????????????gcgtaggtcaggggcag-gcatctcatggtgt-cggttagcctgactgggcgggt-ccaacaccaacctggggccctccgccttttagg--cagagggact-gcccgggttgtgaggggtggctggttaacccacttccaatcaa-ttattctgaagacagta-cta-ctggctgg-c--atgccggc-tgtagtctgactaac-taa--agacaactctcaacaacggatatcttggctcccgtaacgatgaagaacgcagcgaaatgcgatacgtagtgtgaattgcagaattccgtgaaccatcgaatctttgaacgcaaattgcgctcgaggcttcggctaagagcatgtctgcctcagcgtcggctactaccctcaactaaactttc--attgga--att-ccagtgggaaagcagttggaattggccgtccggttgacctttggg--ttgccggtcagctgaaatacaatcacgctttgt-----gggctcctgtctttt---gggacaggcgagttccgatttggtaggtgacctttgccggttgcatgccttcgttgctcgctatgccttacatcggcgg--tgtgcaggacg-cttttggctttcgacctgaggtcagg????????????????????????????????????????????????????????????????????????????????ACTGTATGGACTGACGGTTTAACTAGTCTTGACCGTTATAAAGGGCGTTGTTATGATATTGAACCAGTTGCTGGTGAACAGGGTCAATTTATTGCATATGTAGCTTACCCTTTAGATCTTTTTGAAGAAGGTTCAGTAACAAACTTGTTTACTTCTATTGTTGGTAATGTTTTTGGGTTTAAAGCTCTTCGTGCATTACGATTAGAAGATCTTCGTATTCCTCCAGCATATGTAAAAACATTCCAAGGACCTCCTCACGGAATCCAAGTTGAACGTGATAAATTAAACAAATATGGTCGTTCTCTTTTAGGTTGTACTATTAAACCAAAATTAGGTCTTTCTGCAAAGAATTACGGTCGTGCTGTTTATGAGTGTTTACGTGGTGGTTTAGACTTTACTAAAGATGATGAAAACGTAAACTCTCAACCTTTTATGCGTTGGAGAGACCGCTTTGCATTTGTTGCAGAAGCAATTTACAAATCTCAAGCAGAAACAGGGGAGATTAAAGGACACTATCTAAACGCAACTGCTGGTAATGTTGACGAAATGATAAAACGTGCTGAATGTGCAAGAGATTTTGGTATGCCTATTGTTATGCATGACTACTTAACTGGTGGTTTCACTGCAAATACAACTTTAGCACATTACTGTCGTTATAATGGTTTATTATTACACATTCACCGAGCTATGCACGCTGTTATTGACCGTCAACGTAATCATGGTATCCATTTCCGTGTATTAGCTAAAACCCTTCGTATGTCAGGTGGTGATCACCTTCACTCTAGAACT???????????????????????????????????????????????????????????????????????????????????????????????????????????????????????????????????????????????????????????????????????????????????????????????????????????????????????????????????????????????????????????????????????????????????????????????????????????????????????????
	'C14_9576'                                    ?????????????????????????????????????????????????????????????????gcgtaggtcaggggcag-gcatctcatggtgt-cggttagcctgactgggcgggt-ccaacaccaacctggggccctccgccttttagg--cagagggact-gcccgggttgtgaggggtggctggttaacccacttccaatcaa-ttattctgaagacagta-cta-ctggctgg-c--atgccggc-tgtagtctgactaac-taa--agacaactctcaacaacggatatcttggctcccgtaacgatgaagaacgcagcgaaatgcgatacgtagtgtgaattgcagaattccgtgaaccatcgaatctttgaacgcaaattgcgctcgaggcttcggctaagagcatgtctgcctcagcgtcggctactaccctcaactaaactttc--attgga--att-ccagtgggaaagcagttggaattggccgtccggttgacctttggg--ttgccggtcagctgaaatacaatcacgctttgt-----gggctcctgtctttt---gggacaggcgagttccgatttggtaggtgacctttgccggttgcatgccttcgttgctcgctatgccttacatcggcgg--tgtgcaggacg-cttttggctttcgacctgaggtcagg????????????????????????????????????????????????????????????????????????????????????????????????????????????????????????????????????????????????????????????????????????????????????????????????????????????????????????????????????????????????????????????????????????????????????????????????????????????????????????????????????????????????????????????????????????????????????????????????????????????????????????????????????????????????????????????????????????????????????????????????????????????????????????????????????????????????????????????????????????????????????????????????????????????????????????????????????????????????????????????????????????????????????????????????????????????????????????????????????????????????????????????????????????????????????????????????????????????????????????????????????????????????????????????????????????????????????????????????????????????????????????????????????????????????????????????????????????????????????????????????????????????????????????????????????????????????????????????????????????????????????????????????????????????????????????????????????????????????????????????????????????????????????????????????????????????????????????????????
	'C15_9604'                                    ?????????????????????????????????????????????????????????????????????????????????????atctcatggtgt-cggttagcctgtctgggcgggt-ccaataccaatt-ggggcctcttgtcc-tttgg--caaggggact-gccc-ggttgtgaggggtggctg-ttgaccaactatcaaccaa-tattgctgaaggcagtt-cta-ctggctggtt--atgccggc-tgtagtctgactaac-aaa--agacaactctcaacaacggatatcttggctcccgtaacgatgaagaacgcagcgaaatgcgatacgtagtgtgaattgcagaattccgtgaaccatcgaatctttgaacgcaaattgcgctcgaggcctcggccaagagcatgtctgcctcagcgtcggctactaccctcaactaaaattac--attgagt-acc-tcaatgtgaaggtagttggacttggtcgtccggatggcccttagg--tctccggtcagctgaaatataatcMcSctttgc-----gggctcctttccctt---tggagaggcgagttccgatttggtaggtgacctttgccggttgcatgccttcgttgctcgttac-ccgtgcatcggccg--tgagcaggacgccttttggctttcgacctgaggtcagg????????????????????????????????????????????????????????????????????????????????ACTGTATGGACTGACGGTTTAACTAGTCTTGACCGTTATAAGGGTCGTTGTTATGATATTGAACCAGTTGCGGGTGAACAGGGTCAGTTTATTGCATATGTAGCTTACCCTTTAGACCTTTTTGAAGAAGGTTCAGTAACAAACTTGTTTACATCTATTGTTGGTAATGTTTTTGGATTCAAAGCTCTTCGTGCATTACGATTAGAAGATCTTCGTATTCCTCCAGCATATGTTAAAACATTCCAAGGACCTCCTCACGGAATCCAAGTTGAACGTGATAAATTAAACAAATATGGTCGTTCACTTTTAGGTTGTACTATTAAACCAAAATTAGGCCTTTCTGCAAAGAATTACGGCCGTGCTGTTTATGAGTGTTTACGTGGTGGTTTAGACTTTACTAAAGATGATGAAAATGTAAACTCTCAACCTTTTATGCGTTGGAGAGACCGTTTCGCTTTTGTTGCAGAAGCAATTTACAAATCTCAAGCAGAAACAGGGGAAATTAAAGGACATTATCTAAACGCAACTGCTGGTAATGTAGACGAAATGATAAAGCGTGCTGAATGTGCAAGAGACTTTGGTATGCCTATTGTTATGCATGACTACTTAACTGGTGGTTTCACTGCAAACACAACTTTAGCACATTACTGTCGTTATAATGGTTTGTTACTACACATTCACAGAGCTATGCACGCTGTTATTGACCGTCAACGTAATCATGGTATCCATTTCCGTGTATTAGCTAAAACCCTTCGTATGTCAGGTGGTGACCACCTTCACTCCGGTACT???????????????????????????????????????????????????????????????????????????????????????????????????????????????????????????????????????????????????????????????????????????????????????????????????????????????????????????????????????????????????????????????????????????????????????????????????????????????????????????
	'C15_9607'                                    ??????????????????????????????????????????????????????????????????????????????????????????????????????tagcctgtctgggcgggt-ccaataccaatt-ggggcctcttgtcctttggg--caaggggact-gccc-ggttgtgaggggtggctg-ttgaccaactatcaaccaa-tattgctgaaggcagtt-cta-ctggctggtt--atgccggc-tgtagtctgactaac-aaa--agacaactctcaacaacggatatcttggctcccgtaacgatgaagaacgcagcgaaatgcgatacgtagtgtgaattgcagaattccgtgaaccatcgaatctttgaacgcaaattgcgctcgaggcctcggccaagagcatgtctgcctcagcgtcggctactaccctcaactaaaattac--attgagt-acc-tcaatgtgaaggtagttggacttggtcgtccggatggcccttagg--tctccggtcagctgaaatataatcccgctttgc-----gggctcctttccctt---tggagaggcgagttccgatttggtaggtgacctttgccggttgcatgccttcgttgctcgttac-ccgtgcatcggccg--tgagcaggacgcctttt??????????????????????????????????????????????????????????????????????????????????????????????????????????????????????????????GTCTTGACCGTTATAAGGGTCGTTGTTATGATATTGAACCAGTTGCGGGTGAACAGGGTCAGTTTATTGCATATGTAGCTTACCCTTTAGACCTTTTTGAAGAAGGTTCAGTAACAAACTTGTTTACATCTATTGTTGGTAATGTTTTTGGATTCAAAGCTCTTCGTGCATTACGATTAGAAGATCTTCGTATTCCTCCAGCATATGTTAAAACATTCCAAGGACCTCCTCACGGAATCCAAGTTGAACGTGATAAATTAAACAAATATGGTCGTTCACTTTTAGGTTGTACTATTAAACCAAAATTAGGCCTTTCTGCAAAGAATTACGGCCGTGCTGTTTATGAGTGTTTACGTGGTGGTTTAGACTTTACTAAAGATGATGAAAATGTAAACTCTCAACCTTTTATGCGTTGGAGAGACCGTTTCGCTTTTGTTGCAGAAGCAATTTACAAATCTCAAGCAGAAACAGGGGAAATTAAAGGACATTATCTAAACGCAACTGCTGGTAATGTAGACGAAATGATAAAGCGTGCTGAATGTGCAAGAGACTTTGGTATGCCTATTGTTATGCATGACTACTTAACTGGTGGTTTCACTGCAAACACAACTTTAGCACATTACTGTCGTTATAATGGTTTGTTACTACACATTCACAGAGCTATGCACGCTGTTATTGACCGTCAACGTAATCATGGTATCCATTTCCGTGTATTAGCTAAAACC??????????????????????????????????????????????????????????????????????????????????????????????????????????????????????????????????????????????????????????????????????????????????????????????????????????????????????????????????????????????????????????????????????????????????????????????????????????????????????????????????????????????????????????????????
	'C16_9561'                                    ?????????????????????????????????????????????????????????????????gcgtagggcaggggctg-gcatcttatggtgt-cggttagcctgtctgggcgggt-ccaacatcaatt-ggggccctttgcccactggg--tgaggggact-gccc-gattgtgaggggtggctg-ttaacccactttgaatcaa-tacttctgaaggcagct-cta-ctcgctggcg--gtgccggc-tgtagtctgac-aac-taa--agacaactctcaacaacggatatcttggctcccgtaacgatgaagaacgcagcgaaatgcgatacgtagtgtgaattgcagaattccgtgaaccatcgaatctttgaacgcaaattgcgctcgaggcctcggccaagagcatgtctgcctcagcgtcggctactatcctcaactgaatttcc--actggc--------------aactcagttggacatggccgtccggataacctgtggg--ttgccggtcagctaaaatacaatcacgctttgca----gggctcctttccaat---tggaaaggcgagttccgatttggtaggtaacctttgccggttgcataccttcgttgcttgttgtgccacgcatcggccg--tgtgcaggacgccttttggctttcgacctgaggtcagg?????????????????????????????????????????????????????????????????????????????????????????????????????????????????????????????????????????????????????????????????????????????????????????????????????????????????GGTTCAGTAACAAACTTGTTTACATCTATTGTTGGTAATGTTTTTGGATTCAAGGCTCTTCGTGCATTACGATTAGAAGATCTTCGTATCCCTCCAGCATATGTTAAAACATTCCAAGGACCTCCTCACGGGATCCAAGTTGAACGTGATAAATTAAACAAATATGGGCGTTCTCTTTTAGGTTGTACTATTAAACCGAAATTAGGCCTTTCTGCAAAAAATTACGGCCGTGCTGTTTATGAGTGTTTACGTGGTGGTTTAGATTTTACTAAGGATGATGAAAACGTAAACTCTCAACCTTTTATGCGTTGGAGAGACCGTTTTGCATTTGTTGCTGAAGCAATTTACAAATCTCAAGCAGAAACAGGAGAGATTAAAGGGCAWTACCTAAACGCAACTGCTGGTAATGCTGAGGAAATGCTAAAGC????????????????????????????????????????????????????????????????????????????????????????????????????????????????????????????????????????????????????????????????????????????????????????????????????????????????????????????????????????????????????????????????????????????????????????????????????????????????????????????????????????????????????????????????????????????????????????????????????????????????????????????????????????????????????????????????????????????????????????????????????????????????????????????????????????????????????????????????????
	'C17_9398'                                    ?????????????????????????????????????????????????????????????????gcgtagggcaggggctg-gcatcttatggtgt-cggttagcctgtctgggcgggt-ccaaaaccaatc-ggggccctttgcct-tctgg--tgaagggact-gctc-ggttgtgaggggtggctg-ttaactcactttcaatcaa-tgcttctgaagacagtt-cta-gtggctggtt--ttgccggc-tgtagactgactaac-taa--agacaactctcaacaacggatatcttggctcccgtaacgatgaagaacgcagcgaaatgcgatacgtagtgtgaattgcagaattccgtgaaccatcgaatctttgaacgcaaattgcgctcgaggcctcggccaagagcatgtctgcctcagcgtcggctactaccctcaactacaattcc--attggga-act-ccaatgcgaaggcagttggatttggccgtccggattgcccttggg--ctgccggtcagctgaaacacaatcacgctttgc-----gggctcctttctagt---tggaaaggcgagttccgatttggtaggtaacctttgccggttgcataccttcgttgctcgttatgccatgcatcggccg--tgcgcaggacgccttttggctttcgacctgaggtcagg????????????????????????????????????????????????????????????????????????????????????????????????????????????????????????????????????????????????????????????????????????????????????????????????????????????????????????????????????????????????????????????????????????????????????????????????????????????????????????????????????????????????????????????????????????????????????????????????????????????????????????????????????????????????????????????????????????????????????????????????????????????????????????????????????????????????????????????????????????????????????????????????????????????????????????????????????????????????????????????????????????????????????????????????????????????????????????????????????????????????????????????????????????????????????????????????????????????????????????????????????????????????????????????????????????????????????????????????????????????????????????????????????????????????????????????????????????????????????????????????????????????????????????????????????????????????????????????????????????????????????????????????????????????????????????????????????????????????????????????????????????????????????????????????????????????????????????????????
	'C17_9487'                                    ?????????????????????????????????????????????????????????????????gcgtagggcaggggctg-gcatcttatggtgt-cggttagcctgtctgggcgggt-ccaaaaccaatc-ggggccctttgcct-tctgg--tgaagggact-gctc-ggttgtgaggggtggctg-ttaactcactttcaatcaa-tgcttctgaagacagtt-cta-gtggctggtt--ttgccggc-tgtagactgactaac-taa--agacaactctcaacaacggatatcttggctcccgtaacgatgaagaacgcagcgaaatgcgatacgtagtgtgaattgcagaattccgtgaaccatcgaatctttgaacgcaaattgcgctcgaggcctcggccaagagcatgtctgcctcagcgtcggctactaccctcaactacaattcc--attggga-act-ccaatgcgaaggcagttggatttggccgtccggattgcccttggg--ctgccggtcagctgaaacacaatcacgctttgc-----gggctcctttctagt---tggaaaggcgagttccgatttggtaggtaacctttgccggttgcataccttcgttgctcgttatgccatgcatcggccg--tgcgcaggacgccttt??????????????????????????????????????????????????????????????????????????????????????????????????????????????????????????????????????????????????????????????????????????????????????????????????????????????????????????????????????????????????????????????????????????????????????????????????????????????????????????????????????????????????????????????????????????????????????????????????????????????????????????????????????????????????????????????????????????????????????????????????????????????????????????????????????????????????????????????????????????????????????????????????????????????????????????????????????????????????????????????????????????????????????????????????????????????????????????????????????????????????????????????????????????????????????????????????????????????????????????????????????????????????????????????????????????????????????????????????????????????????????????????????????????????????????????????????????????????????????????????????????????????????????????????????????????????????????????????????????????????????????????????????????????????????????????????????????????????????????????????????????????????????????????????????????????????????????????????????????????????????????
	'C17_9504'                                    ?????????????????????????????????????????????????????????????????????????????????????atcttatggtgt-cggttagcctgtctgggcgggt-ccaaaaccaatc-ggggccctttgcct-tctgg--tgaagggact-gctc-ggttgtgaggggtggctg-ttaactcactttcaatcaa-tgcttctgaagacagtt-cta-gtggctggtt--ttgccggc-tgtagactgactaac-taa--agacaactctcaacaacggatatcttggctcccgtaacgatgaagaacgcagcgaaatgcgatacgtagtgtgaattgcagaattccgtgaaccatcgaatctttgaacgcaaattgcgctcgaggcctcggccaagagcatgtctgcctcagcgtcggctactaccctcaactacaattcc--attggga-act-ccaatgcgaaggcagttggatttggccgtccggatagcccttggg--ctgccggtcagctgaaacacaatcacgctttgc-----gggctcctttctagc---tggaaaggcgagttccgatttggtaggtaacctttgccggttgcataccttcgttgctcgttatgccatgcatcggccg--tgcgcaggacgcctttt?????????????????????????????????????????????????????????????????????????????????????????????????????????????????????????????????????????????????????????????????????????????????????????????????????????????????????????????????????????????????????????????????????????????????????????????????????????????????????????????????????????????????????????????????????????????????????????????????????????????????????????????????????????????????????????????????????????????????????????????????????????????????????????????????????????????????????????????????????????????????????????????????????????????????????????????????????????????????????????????????????????????????????????????????????????????????????????????????????????????????????????????????????????????????????????????????????????????????????????????????????????????????????????????????????????????????????????????????????????????????????????????????????????????????????????????????????????????????????????????????????????????????????????????????????????????????????????????????????????????????????????????????????????????????????????????????????????????????????????????????????????????????????????????????????????????????????????????????????????????????????
	'C17_9522'                                    ?????????????????????????????????????????????????????????????????gcgtagggcaggggctg-gcatcttatggtgt-cggttagcctgtctgggcgggt-ccaaaaccaatc-ggggccctttgcct-tctgg--tgaagggact-gctc-ggttgtgaggggtggctg-ttaactcactttcaatcaa-tgcttctgaagacagtt-cta-gtggctggtt--ttgccggc-tgtagactgactaac-taa--agacaactctcaacaacggatatcttggctcccgtaacgatgaagaacgcagcgaaatgcgatacgtagtgtgaattgcagaattccgtgaaccatcgaatctttgaacgcaaattgcgctcgaggcctcggccaagagcatgtctgcctcagcgtcggctactaccctcaactacaattcc--attggga-act-ccaatgcgaaggcagttggatttggccgtccggattgcccttggg--ctgccggtcagctgaaacacaatcacgctttgc-----gggctcctttctagt---tggaaaggcgagttccgatttggtaggtaacctttgccggttgcataccttcgttgctcgttatgccatgcatcggccg--tgcgcaggacgccttttggctttcgacctgaggtcagg????????????????????????????????????????????????????????????????????????????????????????????????????????????????????????????????????????????????????????????????????????????????????????????????????????????????????????????????????????????????????????????????????????????????????????????????????????????????????????????????????????????????????????????????????????????????????????????????????????????????????????????????????????????????????????????????????????????????????????????????????????????????????????????????????????????????????????????????????????????????????????????????????????????????????????????????????????????????????????????????????????????????????????????????????????????????????????????????????????????????????????????????????????????????????????????????????????????????????????????????????????????????????????????????????????????????????????????????????????????????????????????????????????????????????????????????????????????????????????????????????????????????????????????????????????????????????????????????????????????????????????????????????????????????????????????????????????????????????????????????????????????????????????????????????????????????????????????????
	'C17_9536'                                    ?????????????????????????????????????????????????????????????????gcgtagggcaggggctg-gcatcttatggtgt-cggttagcctgtctgggcgggt-ccaaaaccaatc-ggggccctttgcct-tctgg--tgaagggact-gctc-ggttgtgaggggtggctg-ttaactcactttcaatcaa-tgcttctgaagacagtt-cta-gtggctggtt--ttgccggc-tgtagactgactaac-taa--agacaactctcaacaacggatatcttggctcccgtaacgatgaagaacgcagcgaaatgcgatacgtagtgtgaattgcagaattccgtgaaccatcgaatctttgaacgcaaattgcgctcgaggcctcggccaagagcatgtctgcctcagcgtcggctactaccctcaactacaattcc--attggga-act-ccaatgcgaaggcagttggatttggccgtccggattgcccttggg--ctgccggtcagctgaaacacaatcacgctttgc-----gggctcctttctagt---tggaaaggcgagttccgatttggtaggtaacctttgccggttgcataccttcgttgctcgttatgccatgcatcggccg--tgcgcaggacgccttttggctttcgacctgaggtcagg????????????????????????????????????????????????????????????????????????????????????????????????????????????????????????????????????????????????????????????????????????????????????????????????????????????????????????????????????????????????????????????????????????????????????????????????????????????????????????????????????????????????????????????????????????????????????????????????????????????????????????????????????????????????????????????????????????????????????????????????????????????????????????????????????????????????????????????????????????????????????????????????????????????????????????????????????????????????????????????????????????????????????????????????????????????????????????????????????????????????????????????????????????????????????????????????????????????????????????????????????????????????????????????????????????????????????????????????????????????????????????????????????????????????????????????????????????????????????????????????????????????????????????????????????????????????????????????????????????????????????????????????????????????????????????????????????????????????????????????????????????????????????????????????????????????????????????????????
	'C17_9550'                                    ?????????????????????????????????????????????????????????????????????????????????????????????????????????????????????????ccaaaaccaatc-ggggccctttgcct-tctgg--tgaagggact-gctc-ggttgtgaggggtggctg-ttaactcactttcaatcaa-tgcttctgaagacagtt-cta-gtggctggtt--ttgccggc-tgtaRactgactaac-taa--agacaactctcaacaacggatatcttggctcccgtaacgatgaagaacgcagcgaaatgcgatacgtagtgtgaattgcagaattccgtgaaccatcgaatctttgaacgcaaattgcgctcgaggcctcggccaagagcatgtctgcctcagcgtcggctactaccctcaactacaattcc--attggga-act-ccaatgcgaaggcagttggatttggccgtccggattgcccttggg--ctgccggtcagctgaaacacaatcacgctttgc-----gggctcctttctagt---tggaaaggcgagttccgatttggtaggtaacctttgccggttgcataccttcgtt????????????????????????????????????????????????????????????????????????????????????????????????????????????????????????????????????????????????????????????????????????????????????????????????????????????????????????????????????????????????????????????????????????????????????????????????????????????????????????????????????????????????????????????????????????????????????????????????????????????????????????????????????????????????????????????????????????????????????????????????????????????????????????????????????????????????????????????????????????????????????????????????????????????????????????????????????????????????????????????????????????????????????????????????????????????????????????????????????????????????????????????????????????????????????????????????????????????????????????????????????????????????????????????????????????????????????????????????????????????????????????????????????????????????????????????????????????????????????????????????????????????????????????????????????????????????????????????????????????????????????????????????????????????????????????????????????????????????????????????????????????????????????????????????????????????????????????????????????????????????????????????????????????????????????????????????
	'C17_9592'                                    ?????????????????????????????????????????????????????????????????gcgtagggcaggggctg-gcatcttatggtgt-cggttagcctgtctgggcgggt-ccaaaaccaatc-ggggccctttgcct-tctgg--tgaagggact-gctc-ggttgtgaggggtggctg-ttaactcactttcaatcaa-tgcttctgaagacagtt-cta-gtggctggtt--ttgccggc-tgtagactgactaac-taa--agacaactctcaacaacggatatcttggctcccgtaacgatgaagaacgcagcgaaatgcgatacgtagtgtgaattgcagaattccgtgaaccatcgaatctttgaacgcaaattgcgctcgaggcctcggccaagagcatgtctgcctcagcgtcggctactaccctcaactacaattcc--attggga-act-ccaatgcgaaggcagttggatttggccgtccggattgcccttggg--ctgccggtcagctgaaacacaatcacgctttgc-----gggctcctttctagt---tggaaaggcgagttccgatttggtaggtaacctttgccggttgcataccttcgttgctcgttatgccatgcatcggccg--tgcgcaggacgccttttggctttcgacctgaggtcagg????????????????????????????????????????????????????????????????????????????????????????????????????????????????????????????????????????????????????????????????????????????????????????????????????????????????????????????????????????????????????????????????????????????????????????????????????????????????????????????????????????????????????????????????????????????????????????????????????????????????????????????????????????????????????????????????????????????????????????????????????????????????????????????????????????????????????????????????????????????????????????????????????????????????????????????????????????????????????????????????????????????????????????????????????????????????????????????????????????????????????????????????????????????????????????????????????????????????????????????????????????????????????????????????????????????????????????????????????????????????????????????????????????????????????????????????????????????????????????????????????????????????????????????????????????????????????????????????????????????????????????????????????????????????????????????????????????????????????????????????????????????????????????????????????????????????????????????????
	'C17_9610'                                    ?????????????????????????????????????????????????????????????????gcgtagggcagggg-tg-gcatcttatggtgt-cggttagcctgtctgggcgggt-ccaaaaccaatc-ggggccctttgcct-tctgg--tgaagggact-gctc-ggttgtgaggggtggctg-ttaactcactttcaatcaa-tgcttctgaagacagtt-cta-gtggctggtt--ttgccggc-tgtagactgactaac-taa--agacaactctcaacaacggatatcttggctcccgtaacgatgaagaacgcagcgaaatgcgatacgtagtgtgaattgcagaattccgtgaaccatcgaatctttgaacgcaaattgcgctcgaggcctcggccaagagcatgtctgcctcagcgtcggctactaccctcaactacaattcc--attggga-act-ccaatgcgaaggcagttggatttgg-cgtccggattgcccttggg--ctgccggtcagctgaaacacaatccccctttgc-----gggctcctttctagt---tggaaaggcgagttccgatttggtaggtaacctttgccggttgcataccttcgttgctcgttatgccatgcatcggccg--tgcgcaggacgccttttggctttcgacctgaggtcagg????????????????????????????????????????????????????????????????????????????????????????????????????????????????????????????????????????????????????????????????????????????????????????????????????????????????????????????????????????????????????????????????????????????????????????????????????????????????????????????????????????????????????????????????????????????????????????????????????????????????????????????????????????????????????????????????????????????????????????????????????????????????????????????????????????????????????????????????????????????????????????????????????????????????????????????????????????????????????????????????????????????????????????????????????????????????????????????????????????????????????????????????????????????????????????????????????????????????????????????????????????????????????????????????????????????????????????????????????????????????????????????????????????????????????????????????????????????????????????????????????????????????????????????????????????????????????????????????????????????????????????????????????????????????????????????????????????????????????????????????????????????????????????????????????????????????????????????????
	'C18_9474'                                    ?????????????????????????????????????????????????????????????????gcgtagggcaggggctg-gcatcttatggtgt-cggttagcctgtctgggcgggt-ccaataccaatc-ggggccctttgcct-tttgg--tgaagggact-gctc-ggttgtgaggggtggctg-ttaacccacatgcaaccaa-tacttctgaagacagtt-cta-gtggctggtt--ttgccggc-tgtagactgactaac-taa--agacaactctcaacaacggatatcttggctcccgtaacgatgaagaacgcagcgaaatgcgatacgtagtgtgaattgcagaattccgtgaaccatcgaatctttgaacgcaaattgcgctcgaggcctcggccaagagcatgtctgcctcagcgtcggctactaccctcaactacaattcc--attggaacgat-ccaatgcgaaggcagttggacatggccgtccggagatcccttggg--ttgccggtcagctgaaacacaatcacgctttgc-----gggctcctttccagt---cggaaaggcgagttccgatttggtaggtaacctttgccggttgcataccttcgttgctcgctatgccatgcatcggccg--tgtgcaggacgccttttggcttt-gacctgaggtcagg????????????????????????????????????????????????????????????????????????????????ACTGTATGGACTGACGGTTTAACTAGTCTTGACCGTTATAAGGGTCGTTGTTATGATATTGAACCAGTTGCAGGTGAACAAGGTCAATTTATTGCATATGTAGCTTACCCTTTAGATCTTTTTGAAGAAGGTTCAGTAACAAATTTGTTTACATCTATTGTTGGTAATGTTTTTGGATTTAAAGCTCTTCGTGCATTACGATTAGAAGATCTTCGTATCCCTCCAGCATATGTGAAAACATTCCAAGGACCTCCTCACGGAATCCAAGTTGAACGTGATAAATTAAACAAATATGGTCGTTCACTTTTAGGTTGTACTATTAAACCAAAATTAGGCCTTTCAGCAAAAAATTATGGACGTGCTGTTTATGAATGTTTACGTGGTGGTTTAGACTTTACTAAGGATGACGAGAACGTAAACTCTCAACCTTTTATGCGTTGGAGAGACCGTTTTGCATTTGTTGCAGAAGCAATTTACAAATCTCAAGCAGAAACAGGGGAAATTAAAGGACATTACCTAAACGCAACTGCTGGTAATGTGGACGAAATGATAAAGCGTGCTGAATGTGCAAGAGACTTTGGTATGCCTATTGTTATGCATGATTACTTAACTGGTGGTTTTACTGCAAACACAACTTTAGCACATTACTGTCGTTATAATGGTTTGTTACTGCACATTCACCGAGCTATGCACGCTGTTATTGACCGTCAACGTAATCATGGTATCCATTTCCGTGTATTAGCTAAAACACTTCGTATGTCAGGTGGTGACCACCTTCATTCTGGTACT???????????????????????????????????????????????????????????????????????????????????????????????????????????????????????????????????????????????????????????????????????????????????????????????????????????????????????????????????????????????????????????????????????????????????????????????????????????????????????????
	'C19_9652'                                    ?????????????????????????????????????????????????????????????????gcgtagggcaggggctg-gcatcttatggtgt-cggttagcctgtctgggcggat-ccaataccaatc-ggggcccttagcct-tttgg--tgaagggact-gctc-ggttgtgaggggtggctg-ttaacccacatgcaaacag-tacttctgaagacagtt-cta-ctggctggtg--ttgccggc-tgtaggctgactaac-taa--agacaactctcaacaacggatatcttggctcccgtaaccatgaagaacgcagcgaaatgcgatacgtagtgtgaattgcagaattccgtgaaccatcgaatctttgaacgcaaattgcgctcgaggcctcggccaagagcatgtctgcctcagcgtcggctactaccctcaactaaaatttc--attggga-aat-ccaatgtgaaggcagttggacatggccgtccggatgacctttggg--ttgccggtcagctgaaatacaatcacgctttgc-----gggctcctttccatt---cggaaaggcgagttccgatttggtaggtaacctttgccggttgcataccttcgttgctcgttatgccatgcatcggccg--tgtgcaggacgccttttggctttcgacctgaggtcagg????????????????????????????????????????????????????????????????????????????????ACTGTATGGACTGACGGTTTAACTAGTCTTGACCGTTATAAGGGTCGTTGTTATGATATTGAACCAGTTGCAGGTGAACAGGGTCAATTTATTGCATATGTAGCTTACCCTTTAGATCTTTTTGAAGAAGGTTCAGTAACAAATTTGTTTACATCTATTGTTGGTAATGTTTTTGGATTTAAAGCTCTTCGTGCATTACGATTAGAAGATCTTCGTATCCCTCCAGCATATGTGAAAACATTCCAAGGACCTCCTCACGGAATCCAAGTTGAACGTGATAAATTAAACAAATATGGTCGTTCACTTTTAGGTTGTACTATTAAACCAAAATTAGGCCTTTCTGCAAAAAATTACGGACGTGCTGTTTATGAATGTTTACGTGGTGGTTTAGACTTTACTAAGGATGACGAGAACGTAAACTCTCAACCTTTTATGCGTTGGAGAGACCGTTTTGCATTTGTTGCAGAAGCAATTTACAAATCTCAAGCAGAAACAGGGGAAATTAAAGGACATTACCTAAACGCAACTGCTGGTAATGTGGACGAAATGATAAAGCGTGCTGAATGTGCAAGAGACTTTGGTATGCCTATTGTTATGCATGATTACTTAACTGGTGGTTTTACTGCAAACACAACTTTAGCACATTACTGTCGTTATAATGGTTTGTTACTGCACATTCACCGAGCTATGCACGCTGTTATTGACCGTCAACGTAATCATGGTATCCATTTCCGTGTATTAGCTAAAACACTTCGTATGTCAGGTGGTGACCACCTTCACTCTGGTACT???????????????????????????????????????????????????????????????????????????????????????????????????????????????????????????????????????????????????????????????????????????????????????????????????????????????????????????????????????????????????????????????????????????????????????????????????????????????????????????
	'C20_9390'                                    ?????????????????????????????????????????????????????????????????gcgtagggcaggggctg-gcatcttatggtgt-cggttagcctgtctgggcgggt-ccaataccaatc-ggggccctttgcct-tttgg--taaagggact-gctc-ggttgtgaggggtggctg-ttaacccacatgcaaccaa-tatttctgaagacagtt-gtg-ttggctggtt--ttgccggc-tacagactgactaac-taa--agacaactctcaacaacggatatcttggctcccgtaacgatgaagaacgcagcgaaatgcgatacgtagtgtgaattgcagaattccgtgaaccatcgaatctttgaacgcaaattgcgcttgaggcctcggccaagagcatgtctgcctcagcgtcggctactaccctcaactaccattcc--attcgga-aat-ccaatgcgaaggtagttggacatggccgtccggatagcccttggg--ttgccggtcagctgaaacacaatcacgctttgc-----gggctcctttccaat---cggaaaggcgagttcctatttggtaggtaacctttgccggttgcataccttggttgctcgttatgccgtgcatcggccg--tgtgcaggacgccttttggctttcgacctgaggtcagg????????????????????????????????????????????????????????????????????????????????????????????????????????????????????????????????????????????????????????????????????????????????????????????????????????????????????????????????????????????????????????????????????????????????????????????????????????????????????????????????????????????????????????????????????????????????????????????????????????????????????????????????????????????????????????????????????????????????????????????????????????????????????????????????????????????????????????????????????????????????????????????????????????????????????????????????????????????????????????????????????????????????????????????????????????????????????????????????????????????????????????????????????????????????????????????????????????????????????????????????????????????????????????????????????????????????????????????????????????????????????????????????????????????????????????????????????????????????????????????????????????????????????????????????????????????????????????????????????????????????????????????????????????????????????????????????????????????????????????????????????????????????????????????????????????????????????????????????
	'C20_9470'                                    ?????????????????????????????????????????????????????????????????gcgtagggcaggggctgaacatcttatggtgt-cggttagcctgtctgggcgggt-ccaataccaatc-ggggccctttacct-tttgg--caaagggact-gctc-ggttgtgaggggtggctg-ttaacccacatgcaaccaa-tatctctgaagacagtt-ttg-ttggctggtt--ttgccggc-tacagactgactaac-taa--agacaactctcaacaacggatatcttggctcccgtaacgatgaagaacgcagcgaaatgcgatacgtagtgtgaattgcagaattccgtgaaccatcgaatctttgaacgcaaattgcgctcgaggcctcggccaagagcatgtctgcctcagcgtcggctactaccctcaactaccattcc--attcgga-aat-ccaatgcgaaggtagttggacatggccgtccggatagcccttggg--ttgccggtcagctgaaacacaatcacgctttgc-----gggctcctttccaat---cggaaaggcgagttcccaattggtaggtaacctttgccggttgcataccttggttgctcgttatgccgtgcatcggccg--tgtgcaggacgc??????????????????????????????????????????????????????????????????????????????????????????????????????????????????????????????????????????????????????????????????????????????????????????????????????????????????????????????????????????????????????????????????????????????????????????????????????????????????????????????????????????????????????????????????????????????????????????????????????????????????????????????????????????????????????????????????????????????????????????????????????????????????????????????????????????????????????????????????????????????????????????????????????????????????????????????????????????????????????????????????????????????????????????????????????????????????????????????????????????????????????????????????????????????????????????????????????????????????????????????????????????????????????????????????????????????????????????????????????????????????????????????????????????????????????????????????????????????????????????????????????????????????????????????????????????????????????????????????????????????????????????????????????????????????????????????????????????????????????????????????????????????????????????????????????????????????????????????????????????????????????????
	'C20_9513'                                    ???????????????????????????????????????????????????????????????????????????????????gcatcttatggtgt-cggttagcctgtctgggcgggt-ccaataccaatc-ggggccctttacct-tttgg--taaagggact-gctc-ggttgtgaggggtggctg-ttaacccacatgcaaccaa-tacttctgaagacagtt-ttg-ttggctggtt--ttgccggc-tacagactgactaac-taa--agacaactctcaacaacggatatcttggctcccgtaacgatgaagaacgcagcgaaatgcgatacgtagtgtgaattgcagaattccgtgaaccatcgaatctttgaacgcaaattgcgcttgaggcctcggccaagagcatgtctgcctcagcgtcggctactaccctcaactaccattcc--attcgga-aat-ccaatgcgaaggtagttggacatggccgtccggatagcccttggg--ttgccggtcagctgaaacacaatcacgctttgc-----gggctcctttccagt---cggaaaggcgagttcctaattggtaggtaacctttgccggttgcataccttggttgctcgttatgccgtgcatcggccg--tgtgcaggacgccttt??????????????????????????????????????????????????????????????????????????????????????????????????????????????????????????????????????????????????????????????????????????????????????????????????????????????????????????????????????????????????????????????????????????????????????????????????????????????????????????????????????????????????????????????????????????????????????????????????????????????????????????????????????????????????????????????????????????????????????????????????????????????????????????????????????????????????????????????????????????????????????????????????????????????????????????????????????????????????????????????????????????????????????????????????????????????????????????????????????????????????????????????????????????????????????????????????????????????????????????????????????????????????????????????????????????????????????????????????????????????????????????????????????????????????????????????????????????????????????????????????????????????????????????????????????????????????????????????????????????????????????????????????????????????????????????????????????????????????????????????????????????????????????????????????????????????????????????????????????????????????????
	'C20_9573'                                    ?????????????????????????????????????????????????????????????????gcgtagggcaggggctg-gcatcttatggtgt-cggttagcctgtctgggcgggt-ccaataccaatc-ggggccctttacct-tttgg--taaagggact-gctc-ggttgtgaggggtggctg-ttaacccacatgcaaccaa-tacttctgaagacagtt-ttg-ttggctggtt--ttgccggc-tacagactgactaac-taa--agacaactctcaacaacggatatcttggctcccgtaacgatgaagaacgcatcgaaatgcgatacgtattgtgaattgcagaattccgtgaaccatcaaatctttgaacKcaaattgcgcttgaggcctcggccaagagcatgtctgcctcagcgtcggttactaccctcaactaccattcc--attcgga-aat-ccaatgcgaaggtagttggacatggccgtccggatagcccttggg--ttgccggtcagctgaaacacaatcacgctttgc-----gggctcctttccagt---cggaaaggcgagttcctaattggtaggtaacctttgccggttgcataccttggttgctcgttatgccgtgcatcggccg--tgtgcaggacgccttttggctttcgacctgaggtcagg????????????????????????????????????????????????????????????????????????????????????????????????????????????????????????????????????????????????????????????????????????????????????????????????????????????????????????????????????????????????????????????????????????????????????????????????????????????????????????????????????????????????????????????????????????????????????????????????????????????????????????????????????????????????????????????????????????????????????????????????????????????????????????????????????????????????????????????????????????????????????????????????????????????????????????????????????????????????????????????????????????????????????????????????????????????????????????????????????????????????????????????????????????????????????????????????????????????????????????????????????????????????????????????????????????????????????????????????????????????????????????????????????????????????????????????????????????????????????????????????????????????????????????????????????????????????????????????????????????????????????????????????????????????????????????????????????????????????????????????????????????????????????????????????????????????????????????????????
	'C20_9601'                                    ?????????????????????????????????????????????????????????????????gcgtagggcaggggctg-gcatcttatggtgt-cggttagcctgtctgggcgggt-ccaataccaatc-ggggccctttacct-tttgg--taaagggact-gctc-ggttgtgaggggtggctg-ttaacccacatgcaaccaa-tacttctgaagacagtt-ttg-ttggctggtt--ttgccggc-tacagactgactaac-taa--agacaactctcaacaacggatatcttggctcccgtaacgatgaagaacgcagcgaaatgcgatacgtagtgtgaattgcagaattccgtgaaccatcgaatctttgaacgcaaattgcgcttgaggcctcggccaagagcatgtctgcctcagcgtcggctactaccctcaactaccattcc--attcgga-aat-ccaatgcgaaggtagttggacatggccgtccggatagcccttggg--ttgccggtcagctgaaacacaatcacgctttgc-----gggctcctttccagt---cggaaaggcgagttcctaattggtaggtaacctttgccggttgcataccttggttgctcgttatgccgtgcatcggccg--tgtgcaggacgccttttggctttcgacctgaggtcagg????????????????????????????????????????????????????????????????????????????????????????????????????????????????????????????????????????????????????????????????????????????????????????????????????????????????????????????????????????????????????????????????????????????????????????????????????????????????????????????????????????????????????????????????????????????????????????????????????????????????????????????????????????????????????????????????????????????????????????????????????????????????????????????????????????????????????????????????????????????????????????????????????????????????????????????????????????????????????????????????????????????????????????????????????????????????????????????????????????????????????????????????????????????????????????????????????????????????????????????????????????????????????????????????????????????????????????????????????????????????????????????????????????????????????????????????????????????????????????????????????????????????????????????????????????????????????????????????????????????????????????????????????????????????????????????????????????????????????????????????????????????????????????????????????????????????????????????????
	'C20_9618'                                    ?????????????????????????????????????????????????????????????????gcgtagggcaggggctg-gcatcttatggtgt-cggttagcctgtctgggcgggt-ccaataccaatc-ggggccctttacct-tttgg--taaagggact-gctc-ggttgtgaggggtggctg-ttaacccacatgcaaccaa-tacttctgaagacagtt-ttg-ttggctggtt--ttgccggc-tacagactgactaac-taa--agacaactctcaacaacggatatcttggctcccgtaacgatgaagaacgcagcgaaatgcgatacgtagtgtgaattgcagaattccgtgaaccatcgaatctttgaacgcaaattgcgcttgaggcctcggccaagagcatgtctgcctcagcgtcggctactaccctcaactaccattcc--attcgga-aat-ccaatgcgaaggtagttggacatggccgtccggatagcccttggg--ttgccggtcagctgaaacacaatcacgctttgc-----gggctcctttccagt---cggaaaggcgagttcctaattggtaggtaacctttgccggttgcataccttggttgctcgttatgccgtgcatcggccg--tgtgcaggacgccttttggctttcgacctgaggtcagg????????????????????????????????????????????????????????????????????????????????????????????????????????????????????????????????????????????????????????????????????????????????????????????????????????????????????????????????????????????????????????????????????????????????????????????????????????????????????????????????????????????????????????????????????????????????????????????????????????????????????????????????????????????????????????????????????????????????????????????????????????????????????????????????????????????????????????????????????????????????????????????????????????????????????????????????????????????????????????????????????????????????????????????????????????????????????????????????????????????????????????????????????????????????????????????????????????????????????????????????????????????????????????????????????????????????????????????????????????????????????????????????????????????????????????????????????????????????????????????????????????????????????????????????????????????????????????????????????????????????????????????????????????????????????????????????????????????????????????????????????????????????????????????????????????????????????????????????
	'C21_9503'                                    ?????????????????????????????????????????????????????????????????????????????????g-gcatcttatggtgt-cggttagcctgtctgggcgggt-ccaataccaatt-ggggccctttgcct-ttcgg--caaggggact-gccc-ggttgtgaggggtggctg-ttaacccacacgcaaccaa-tatttctgaagacagtt-cta-ttggctggtt--ctgccggc-tgtagactgactaac-taa--agacaactctcaacaacggatatcttggctcccgtaacgatgaagaacgcagcgaaatgcgatacgtagtgtgaattgcagaattccgtgaaccatcgaatctttgaacgcaaattgcgctcgaggcctcggccaagagcatgtctgcctcagcgtcggctactaccctcaactatacttcc--attggaa-aat-ccgattcgaagacagttggacatggccgtccggatagcccttggg--ttgccggtcagctgaaatacaatcacgctttgc-----gggctcctttctaat---tggaaaggcgagttccgatttggtaggtagcctttgccggttgcataccttcgttgctcgttatgccatgcatcggccg--tgtgcaggacgccttttggctttcgacctgaggtcagg????????????????????????????????????????????????????????????????????????????????ACTGTATGGACTGACGGTTTAACTAGTCTTGATCGTTATAAGGGTCGTTGTTATGATATTGAACCAGTTGCAGGTGAACAGGGTCAATTTATTGCATATGTAGCTTATCCTTTAGATCTTTTTGAGGAAGGTTCAGTAACAAATTTGTTTACATCTATTGTTGGTAATGTTTTTGGATTCAAAGCTCTTCGTGCATTACGATTAGAAGATCTTCGTATCCCTCCAGCATATGTGAAAACATTTCAAGGACCTCCTCACGGAATTCAAGTTGAACGTGATAAATTAAACAAATATGGTCGTTCACTTTTAGGTTGTACTATTAAACCAAAATTAGGCCTTTCTGCAAAAAATTACGGCCGTGCTGTTTATGAATGTTTACGTGGTGGTTTAGACTTTACTAAAGATGACGAGAACGTAAACTCTCAACCCTTTATGCGTTGGAGAGATCGTTTTGCATTTGTTGCAGAAGCAATTTACAAATCTCAAGCAGAGACAGGGGAGATTAAAGGACATTACCTAAACGCAACTGCTGGTAATGCGGAGGAAATGTTAAAGCGTGCTGAATGTGCAAGAGACTTTGGTATGCCTATTGTTATGCATGACTATTTAACTGGTGGTTTTACTGCAAACACAACTTTAGCACATTACTGTCGGTATAATGGTTTGTTACTACACATTCACCGAGCTATGCACGCAGTTATTGACCGTCAACGTAATCATGGTATCCATTTCCGTGTATTAGCTAAAACACTTCGTATGTCAGGTGGTGACCACCTTCACTCCGATACT???????????????????????????????????????????????????????????????????????????????????????????????????????????????????????????????????????????????????????????????????????????????????????????????????????????????????????????????????????????????????????????????????????????????????????????????????????????????????????????
	'C22_9508'                                    ?????????????????????????????????????????????????????????????????gcgtagggcaggggctg-gcatcttatggtgt-cggttagcctgtctgggcgggt-ccaataccaatt-ggggccctttgtct-ttcgg--caaggggact-tccc-ggttgtgaggggtggctg-ttaacccacatgcaaccaa-tatttctgaagacagtt-cta-ctggctggtt--ttgccggc-tttagactgactaac-taa--agacaactctcaacaacggatatcttggctcccgtaacgatgaagaacgcagcgaaatgcgatacgtagtgtgaattgcagaattccgtgaaccatcgaatctttgaacgcaaattgcgctcgaggcctcggccaagagcatgtctgcctcagcgtcggctactaccctcaactgtaattcc--attggaa-aat-ccgatgcgaaggcagttggacatggccgtccggatagcccttggg--ttgccggtcagctgaaatacaatcacgctttgc-----gggcccctttccaat---tgggaaggcgagttccgatttggtaggtaacctttgccggttgcataccttcgttgctcgttatgccgcgcatcggccg--tgtgcaggacgccttttggctttcgacctgaggtcagg????????????????????????????????????????????????????????????????????????????????ACTGTATGGACTGACGGTTTAACTAGTCTTGACCGTTATAAGGGTCGTTGTTATGATATTGAACCAGTTGCAGGTGAACAGGGTCAATTTATTGCATATGTAGCTTATCCTTTAGATCTTTTTGAGGAAGGTTCAGTAACAAATCTGTTTACATCTATTGTTGGTAATGTTTTTGGATTCAAAGCTCTTCGTGCATTACGATTAGAAGATCTTCGTATCCCTCCAGCATATGTGAAAACATTTCAAGGACCTCCTCACGGAATCCAAGTTGAACGTGATAAATTAAACAAATATGGTCGTTCACTTTTAGGTTGTACTATTAAACCAAAATTAGGCCTTTCTGCAAAAAATTACGGCCGTGCTGTTTATGAATGTTTACGTGGTGGTTTAGACTTTACTAAGGATGACGAAAACGTAAACTCTCAACCCTTTATGCGTTGGAGAGATCGTTTTGCATTTGTTGCAGAAGCAATTTACAAATCTCAAGCAGAGACAGGGGAGATTAAAGGACATTACCTAAACGCAACTGCTGGTAATGCGGAGGAAATGTTAAAGCGTGCTGAATGTGCAAGAGACTTTGGTATGCCTATTGTTATGCATGACTATTTAACTGGTGGTTTTACTGCAAACACAACTTTAGCACATTACTGTCGTTATAATGGTTTGTTACTACACATTCACCGAGCTATGCACGCAGTTATTGACCGTCAACGTAATCATGGTATCCATTTCCGTGTATTAGCTAAAACACTTCGTATGTCAGGTGGTGACCACCTTCACTCCGGTACT???????????????????????????????????????????????????????????????????????????????????????????????????????????????????????????????????????????????????????????????????????????????????????????????????????????????????????????????????????????????????????????????????????????????????????????????????????????????????????????
	'C22_9682'                                    ?????????????????????????????????????????????????????????????????gcgtagggcaggggctg-gcatcttatggtgt-cggttagcctgtctgggcgggt-ccaataccaatt-ggggccctttgtct-ttcgg--caaggggact-tccc-ggttgtgaggggtggctg-ttaacccacatgcaaccaa-tatttctgaagacagtt-cta-ctggctggtt--ttgccggc-tttagactgactaac-taa--agacaactctcaacaacggatatcttggctcccgtaacgatgaagaacgcagcgaaatgcgatacgtagtgtgaattgcagaattccgtgaaccatcgaatctttgaacgcaaattgcgctcgaggcctcggccaagagcatgtctgcctcagcgtcggctactaccctcaactgtaattcc--attggaa-aat-ccgatgcgaaggcagttggacatggccgtccggatagcccttggg--ttgccggtcagctgaaatacaatcacgctttgc-----gggcccctttccaat---tgggaaggcgagttccgatttggtaggtaacctttgccggttgcataccttcgttgctcattatgccgcgcatcggccg--tgtgcaggacgccttttggctttcgacctgaggtcagg????????????????????????????????????????????????????????????????????????????????????????????????????????????????????????????????????????????????????????????????????????????????????????????????????????????????????????????????????????????????????????????????????????????????????????????????????????????????????????????????????????????????????????????????????????????????????????????????????????????????????????????????????????????????????????????????????????????????????????????????????????????????????????????????????????????????????????????????????????????????????????????????????????????????????????????????????????????????????????????????????????????????????????????????????????????????????????????????????????????????????????????????????????????????????????????????????????????????????????????????????????????????????????????????????????????????????????????????????????????????????????????????????????????????????????????????????????????????????????????????????????????????????????????????????????????????????????????????????????????????????????????????????????????????????????????????????????????????????????????????????????????????????????????????????????????????????????????????
	'C23_9687'                                    ?????????????????????????????????????????????????????????????????gcgtagggcaggggctg-gcatcttatggtgt-cggttagcctgtctgggcgggt-ccaataccaatt-ggggccctttgctcgttggg--caaggggact-gccc-ggttgtgaggggtggctg-ttaactcacattcaacaag-tatttctgaaggcagtg-cta-ttggctggtt--ttgccggc-tgtagtctgactaac-taa--agacaactctcaacaacggatatcttggctcccgtaacgatgaagaacgcagcgaaatgcgatacgtagtgtgaattgcagaattccgtgaaccatcgaatctttgaacgcaaattgcgctcgaggcctcggccaagagcatgtctgcctcagcgtcggctattaccctcaactacaattct--attggtt-ctg-ccaatgcgaacgcagttggatctggccgtccggttgacgctttgcg-ttgccggtcagctgaaacttaatcgcgctttgc-----atgctcctttataat---tggaaaggcgagttccgatttggtaggtaaccttc-ccggttgcataccttcgttgctcgttatgccatgcatcggccg--tgtgcaggacgccttttggctttcgacctgaggtcagg????????????????????????????????????????????????????????????????????????????????ACTGTATGGACTGACGGTTTAACTAGTCTTGACCGTTATAAGGGTCGTTGTTATGATATTGAACCAGTTGCAGGTGAACAGGGTCAATTTATTGCATATGTAGCATACCCTTTAGATCTTTTTGAAGAAGGTTCAGTAACAAACTTGTTTACATCTATTGTTGGTAATGTTTTTGGATTCAAAGCTCTTCGTGCATTACGATTAGAAGATCTTCGTATTCCTCCAGCATATGTTAAAACATTCCAAGGACCTCCTCACGGAATCCAAGTGGAACGTGATAAATTAAACAAATATGGTCGTTCACTTTTAGGTTGTACTATTAAACCAAAATTAGGTCTTTCTGCAAAAAATTACGGCCGTGCTGTTTATGAGTGTTTACGTGGTGGTTTAGACTTTACTAAGGATGATGAAAACGTAAACTCTCAACCTTTTATGCGTTGGAGAGACCGTTTTGCATTTGTTGCAGAAGCAATTTACAAATCTCAAGCAGAAACAGGGGAGATTAAAGGACATTATCTAAACGCAACTGCTGGTAATGTTGACGAAATGATAAAGCGTGCTGAATGTGCAAGAGATTTTGGTATGCCTATTGTTATGCATGACTACTTAACTGGTGGTTTCACTGCAAATACAACTTTAGCACATTACTGTCGTTATAATGGTTTGTTACTACACATTCACCGAGCTATGCACGCTGTTATTGACCGTCAACGTAATCATGGTATCCATTTCCGTGTATTAGCTAAAACCCTTCGTATGTCAGGTGGTGACCACCTTCATTCCAGTACT???????????????????????????????????????????????????????????????????????????????????????????????????????????????????????????????????????????????????????????????????????????????????????????????????????????????????????????????????????????????????????????????????????????????????????????????????????????????????????????
	'C24_9534'                                    ?????????????????????????????????????????????????????????????????gcgtaaggcaggggctg-gcatcttatggtgt-cggttagcctgtctgggcgggt-ccaacaccaatt-ggggcctcttgcccattggg--caaggggact-gccc-gattgtgaggggtggctg-ttaatccacactcaacac--attttctgaaggcagtt-cta-caggctggtt--atgccggc-tgtagtctgacaaat-tat--agacaactctcaacaacggatatcttggctcccgtaacgatgaagaacgcagcgaaatgcgatacgtagtgtgaattgcagaattccgtgaaccatcgaatctttgaacgcaaattgcgctcgaggcctcggccaagagcatgtctgcctcagcgtcggctactaccctcaactaaactttc--attgggc-tct-ccaataggaaggtagttggatctggccgtccggacagttccttgag-ctgccggtcagctgaaatataatcacgctttgc-----gggctccttcctaag---tgg-aaggcgagttccgatttggtaggtaacctttgccggttgcataccttcgttgctcgctatgccacgcatcggccg--tgtgcaggacgccttttggctttcgacctgaggtcagg????????????????????????????????????????????????????????????????????????????????????????????????????????????????????????????????????????????????????????????????????????????????????????????????????????????????????????????????????????????????????????????????????????????????????????????????????????????????????????????????????????????????????????????????????????????????????????????????????????????????????????????????????????????????????????????????????????????????????????????????????????????????????????????????????????????????????????????????????????????????????????????????????????????????????????????????????????????????????????????????????????????????????????????????????????????????????????????????????????????????????????????????????????????????????????????????????????????????????????????????????????????????????????????????????????????????????????????????????????????????????????????????????????????????????????????????????????????????????????????????????????????????????????????????????????????????????????????????????????????????????????????????????????????????????????????????????????????????????????????????????????????????????????????????????????????????????????????????
	'C24_9535'                                    ?????????????????????????????????????????????????????????????????gcgtaaggcaggggctg-gcatcttatggtgt-cggttagcctgtctgggcgggt-ccaacaccaatt-ggggcctcttgcccattggg--caaggggact-gccc-gattgtgaggggtggctg-ttaatccacactcaacac--attttctgaaggcagtt-cta-caggctggtt--atgccggc-tgtagtctgacaaat-tat--agacaactctcaacaacggatatcttggctcccgtaacgatgaagaacgcagcgaaatgcgatacgtagtgtgaattgcagaattccgtgaaccatcgaatctttgaacgcaaattgcgctcgaggcctcggccaagagcatgtctgcctcagcgtcggctactaccctcaactaaactttc--attgggc-tct-ccaataggaaggtagttggatctggccgtccggacagttccttgag-ctgccggtcagctgaaatataatcacgctttgc-----gggctccttcctaag---tgg-aaggcgagttccgatttggtaggtaacctttgccggttgcataccttcgttgctcgctatgccacgcatcggccg--tgtgcaggacgccttttggctttcgacctgaggtcagg????????????????????????????????????????????????????????????????????????????????????????????????????????????????????????????????????????????????????????????????????????????????????????????????????????????????????????????????????????????????????????????????????????????????????????????????????????????????????????????????????????????????????????????????????????????????????????????????????????????????????????????????????????????????????????????????????????????????????????????????????????????????????????????????????????????????????????????????????????????????????????????????????????????????????????????????????????????????????????????????????????????????????????????????????????????????????????????????????????????????????????????????????????????????????????????????????????????????????????????????????????????????????????????????????????????????????????????????????????????????????????????????????????????????????????????????????????????????????????????????????????????????????????????????????????????????????????????????????????????????????????????????????????????????????????????????????????????????????????????????????????????????????????????????????????????????????????????????
	'C24_9575'                                    ?????????????????????????????????????????????????????????????????gcgtaaggcaggggctg-gcatcttatggtgt-cggttagcctgtctgggcgggt-ccaacaccaatt-ggggccccttgcccattggg--caaggggact-gccc-gattgtgaggggtggctg-ttaatccacactcaacac--attttctgaaggcagtt-cta-caggctggtt--atgccggc-tgtagtctgacaaat-tat--agacaactctcaacaacggatatcttggctcccgtaacgatgaagaacgcagcgaaatgcgatacgtagtgtgaattgcagaattccgtgaaccatcgaatctttgaacgcaaattgcgctcgaggcctcggccaagagcatgtctgcctcagcgtcggctactaccctcaactaaactttc--attgggc-tct-ccaataggaaggtagttggatctggccgtccggacagttccttgag-ctgccggtcagctgaaatataatcacgctttgc-----gggctccttcctaag---tgg-aaggcgagttccgatttggtaggtaacctttgccggttgcataccttcgttgctcgctatgccacgcatcggccg--tgtgcaggacgccttttggctttcgacctgaggtcagg????????????????????????????????????????????????????????????????????????????????ACTGTATGGACTGACGGTTTAACTAGTCTTGACCGTTATAAGGGTCGTTGTTATGATATTGAACCAGTTGCAGGCGAACAGGGTCAATTTATTGCATATGTAGCCTACCCTTTAGATCTTTTTGAAGAGGGCTCAGTAACAAACTTGTTTACATCTATTGTTGGTAATGTTTTTGGATTTAAGGCTCTTCGTGCATTACGATTAGAAGATCTTCGTATCCCTCCAGCATATGTTAAAACATTCCAAGGGCCTCCTCATGGGATCCAAGTGGAACGTGATAAATTAAACAAATATGGTCGTTCTCTTTTAGGTTGTACTATTAAACCGAAATTAGGGCTTTCTGCAAAGAATTACGGCCGTGCTGTTTATGAGTGTTTACGTGGTGGTTTAGATTTTACTAAGGATGATGAAAACGTAAACTCTCAACCTTTTATGCGTTGGAGAGACCGTTTCGCATTTGTTGCAGAAGCAATTTACAAATCTCAAGCAGAAACAGGGGAGATTAAAGGGCATTATCTAAACGCAACAGCTGGTAATGCTGAGGAAATGATAAAGCGTGCTGAATGTGCAAGAGACTTTGGTATGCCTATTGTGATGCATGACTACCTAACTGGTGGTTTTACTGCAAACACAACTTTAGCACATTATTGTCGTTACAATGGTTTGTTAYTACACATTCACCGAGCTATGCACGCTGTTATTGACCGTCAACGTAATCATGGTATTCATTTCCGTGTATTAGCTAAAACCCTTCGTATGTCAGGTGGTGACCATCTTCACTCCAGTACA???????????????????????????????????????????????????????????????????????????????????????????????????????????????????????????????????????????????????????????????????????????????????????????????????????????????????????????????????????????????????????????????????????????????????????????????????????????????????????????
	'C24_9621'                                    ?????????????????????????????????????????????????????????????????gcgtaaggcaggggctg-gcatcttatggtgt-cggttagcctgtctgggcgggt-ccaacaccaatt-ggggcctcttgcccattggg--caaggggact-gccc-gattgtgaggggtggctg-ttaatccacactcaacac--attttctgaaggcagtt-cta-caggctggtt--atgccggc-tgtagtctgacaaat-tat--agacaactctcaacaacggatatcttggctcccgtaacgatgaagaacgcagcgaaatgcgatacgtagtgtgaattgcagaattccgtgaaccatcgaatctttgaacgcaaattgcgctcgaggcctcggccaagagcatgtctgcctcagcgtcggctactaccctcaactaaactttc--attgggc-tct-ccaataggaaggtagttggatctggccgtccggacagttccttgag-ctgccggtcagctgaaatataatcacgctttgc-----gggctccttcctaag---tgg-aaggcgagttccgatttggtaggtaacctttgccggttgcataccttcgttgctcgctatgccacgcatcggccg--tgtgcaggacgccttttggctttcgacctgaggtcagg????????????????????????????????????????????????????????????????????????????????????????????????????????????????????????????????????????????????????????????????????????????????????????????????????????????????????????????????????????????????????????????????????????????????????????????????????????????????????????????????????????????????????????????????????????????????????????????????????????????????????????????????????????????????????????????????????????????????????????????????????????????????????????????????????????????????????????????????????????????????????????????????????????????????????????????????????????????????????????????????????????????????????????????????????????????????????????????????????????????????????????????????????????????????????????????????????????????????????????????????????????????????????????????????????????????????????????????????????????????????????????????????????????????????????????????????????????????????????????????????????????????????????????????????????????????????????????????????????????????????????????????????????????????????????????????????????????????????????????????????????????????????????????????????????????????????????????????????
	'C25_9554'                                    ?????????????????????????????????????????????????????????????????gcgtaaggcaggggctg-gcatcttatggtgt-cggttagcctgtctgggcgggt-ccaatatcaatt-ggggcctcttgcccactggg--taaggggact-gccc-gattgtgaggggtggctg-tcaatctacactcaacaca-atattctgaaagcagtt-ctg-caagctggtc--atgccggc-tgtagtctgataaat-tat--agacaactctcaacaacggatatcttggctcccgcaacgatgaagaacgcagcgaaatgcgatacgtagtgtgaattgcagaattccgtgaaccatcgaatctttgaacgcaaattgcgctcgaggcctcggccaagagcatgtctgcctcagcgtcggctactaccctcgactaaactttc--actgggc-ttt-cccaccggaaggtagtcggatatggccgtccggacagtccttgag--ctgccggtcagctgaaatacaatcacgctttgc-----gggctccttcctaca---cgg-aaggcgagttccgaattggtaggtaacctttgccggttgcataccttcgttgctcgctatgccaagcatcggccg--tgtgcaggacgccttttggctttcgacctgaggtcagg????????????????????????????????????????????????????????????????????????????????ACTGTATGGACTGACGGTTTAACTAGTCTTGACCGTTATAAGGGTCGTTGTTATGATATTGAACCAGTTGCAGGCGAACAAGGTCAATTTATTGCATATGTAGCCTACCCTTTAGATCTTTTTGAAGAGGGCTCAGTAACAAACTTGTTTACATCTATTGTTGGTAATGTTTTTGGATTCAAGGCTCTTCGTGCATTACGATTAGAAGATCTTCGTATCCCTCCAGCATATGTTAAAACATTCCAAGGGCCTCCTCATGGGATCCAAGTGGAACGTGATAAATTAAACAAATATGGTCGTTCTCTTTTAGGTTGTACTATTAAACCGAAATTAGGGCTTTCTGCAAAGAATTACGGCCGTGCTGTTTATGAGTGTTTACGTGGTGGTTTAGATTTTACTAAGGATGATGAAAACGTAAACTCTCAACCTTTTATGCGTTGGAGAGACCGTTTTGCATTTGTTGCAGAAGCAATTTACAAATCTCAAGCAGAAACAGGGGAGATTAAAGGGCATTATCTAAACGCAACAGCTGGTAATGCTGAGGAAATGATAAAGCGTGCTGAATGTGCAAGAGACTTTGGTATGCCTATTGTTATGCATGACTACCTAACTGGTGGTTTTACTGCAAACACAACTTTAGCACATTACTGTCGTTACAATGGTTTGTTACTACACATTCACCGAGCTATGCACGCTGTTATTGACCGTCAACGTAATCATGGTATTCATTTCCGTGTATTAGCTAAAACCCTTCGTATGTCAGGTGGTGACCATCTTCACTCCAGTACT???????????????????????????????????????????????????????????????????????????????????????????????????????????????????????????????????????????????????????????????????????????????????????????????????????????????????????????????????????????????????????????????????????????????????????????????????????????????????????????
	'C25_9661'                                    ?????????????????????????????????????????????????????????????????gcgtaaggcaggggctg-gcatcttatggtgt-cggttagcctgtctgggcgggt-ccaatatcaatt-ggggcctcttgcccactggg--taaggggact-gccc-gattgtgaggggtggctg-tcaatctacactcaacaca-atattctgaaagcagtt-ctg-caagctggtc--atgccggc-tgtagtctgataaat-tat--agacaactctcaacaacggatatcttggctcccgcaacgatgaagaacgcagcgaaatgcgatacgtagtgtgaattgcagaattccgtgaaccatcgaatctttgaacgcaaattgcgctcgaggcctcggccaagagcatgtctgcctcagcgtcggctactaccctcgactaaactttc--actgggc-ttt-cccaccggaaggtagtcggatatggccgtccggacagtccttgag--ctgccggtcagctgaaatacaatcacgctttgc-----gggctccttcctaca---cgg-aaggcgagttccgaattggtaggtaacctttgccggttgcataccttcgttgctcgctatgccaagcatcggccg--tgtgcaggacgccttttggctttcgacctgaggtcagg????????????????????????????????????????????????????????????????????????????????ACTGTATGGACTGACGGTTTAACTAGTCTTGACCGTTATAAGGGTCGTTGTTATGATATTGAACCAGTTGCAGGCGAACAAGGTCAATTTATTGCATATGTAGCCTACCCTTTAGATCTTTTTGAAGAGGGCTCAGTAACAAACTTGTTTACATCTATTGTTGGTAATGTTTTTGGATTCAAGGCTCTTCGTGCATTACGATTAGAAGATCTTCGTATCCCTCCAGCATATGTTAAAACATTCCAAGGGCCTCCTCATGGGATCCAAGTGGAACGTGATAAATTAAACAAATATGGTCGTTCTCTTTTAGGTTGTACTATTAAACCGAAATTAGGGCTTTCTGCAAAGAATTACGGCCGTGCTGTTTATGAGTGTTTACGTGGTGGTTTAGATTTTACTAAGGATGATGAAAACGTAAACTCTCAACCTTTTATGCGTTGGAGAGACCGTTTTGCATTTGTTGCAGAAGCAATTTACAAATCTCAAGCAGAAACAGGGGAGATTAAAGGGCATTATCTAAACGCAACAGCTGGTAATGCTGAGGAAATGATAAAGCGTGCTGAATGTGCAAGAGACTTTGGTATGCCTATTGTTATGCATGACTACCTAACTGGTGGTTTTACTGCAAACACAACTTTAGCACATTACTGTCGTTACAATGGTTTGTTACTACACATTCACCGAGCTATGCACGCTGTTATTGACCGTCAACGTAATCATGGTATTCATTTCCGTGTATTAGCTAAAACCCTTCGTATGTCAGGTGCTGACCATCTTCACTCCAGTACT???????????????????????????????????????????????????????????????????????????????????????????????????????????????????????????????????????????????????????????????????????????????????????????????????????????????????????????????????????????????????????????????????????????????????????????????????????????????????????????
	'C25_OUTGRP_AJ249574_Thigginsiae'             ?????????????????????????????????????????????????????????????????gcgtaaggcaggggctg-gcatcttatggtgt-cggttagcctgtctgggcgggt-ccaatatcaattgggggcctcttgcccactggg--taaggggact-gccc-gattgtgaggggtggctg-tcaatccacactcaacaca-atatactgaaagcagtt-ctg-caagctggtc--atgccggc-tgtagtctgaaaaat-tat--ag-caactctcaacaacggatatcttggctcccgcaacgatgaagaacgcagcgaaatgcgatacgtagtgtgaattgcagaattccgtgaaccatcgaatctttgaacgcaaattgcgctcgaggcctcggccaagagcatgtctgcctcagcgtcggctactaccctcgactaaactttc--actgggctttc-cccaccggaaggtagtcggatatggccgtccggacagtccttgag--ctgccggtcagctgaaatacaatcacgctttgc-----gggctccttcctaga---cgg-aaggcgagttccgaattggtaggtaacctttgccggttgcataccttcgttgctcgctatgccaagcatcggccg--tgtgcaggacgccttttggc-ttcgacctgaggtc???????????????????????????????????????????????????????????????????????????????????????????????????????????????????????????????????????????????????????????????????????????????????????????????????????????????????????????????????????????????????????????????????????????????????????????????????????????????????????????????????????????????????????????????????????????????????????????????????????????????????????????????????????????????????????????????????????????????????????????????????????????????????????????????????????????????????????????????????????????????????????????????????????????????????????????????????????????????????????????????????????????????????????????????????????????????????????????????????????????????????????????????????????????????????????????????????????????????????????????????????????????????????????????????????????????????????????????????????????????????????????????????????????????????????????????????????????????????????????????????????????????????????????????????????????????????????????????????????????????????????????????????????????????????????????????????????????????????????????????????????????????????????????????????????????????????????????????????????
	'C26_9469'                                    ?????????????????????????????????????????????????????????????????gcgtagggcaggggctg-gcatcttatggtgt-cggttagcctgtctgggcgggt-ccaacatcaact-ggggccctttgcccattcgg--caaggggacg-actt-ggttgtgaggggtggctgattaacccactttcaaataa-tatccctgaagatagc--cta-ctggctggtc--atgccggc-tgtagtctgattaac-taa--agacaactctcaacaacggatatcttggctcccgtaacgatgaagaacgcagcgaaatgcgatacgtagtgtgaattgcagaattccgtgaaccatcgaatctttgaacgcaaattgcgctcaaggctttggccaagagcatgtctgcctcagcgtcggttactaccctcaactacatctccc-aacgggatatc-ccgatgggcagacggttggaaatggccgtccagtgtgcccttggg--ctgccggtcagctgaaatacaatcacgctttgc-----aggctcctttccaat---tgggaaggcgagttccgatttggtaggtgacctttgccggttgcatgccttcgttgctcgttatgcc-cgcatcggccg--tgtgcaggacgccttttggctttcgacctgaggtcagg????????????????????????????????????????????????????????????????????????????????????????????????????????????????????????????????????????????????????????????????????????????????????????????????????????????????????????????????????????????????????????????????????????????????????????????????????????????????????????????????????????????????????????????????????????????????????????????????????????????????????????????????????????????????????????????????????????????????????????????????????????????????????????????????????????????????????????????????????????????????????????????????????????????????????????????????????????????????????????????????????????????????????????????????????????????????????????????????????????????????????????????????????????????????????????????????????????????????????????????????????????????????????????????????????????????????????????????????????????????????????????????????????????????????????????????????????????????????????????????????????????????????????????????????????????????????????????????????????????????????????????????????????????????????????????????????????????????????????????????????????????????????????????????????????????????????????????????????
	'C26_9482'                                    ?????????????????????????????????????????????????????????????????gcgtagggcaggggctg-gcatcttatggtgt-cggttagcctgtctgggcgggt-ccaacatcaact-ggggccctttgcccattcgg--caaggggacg-actt-ggttgtgaggggtggctgattaacccactttcaaataa-tatccctgaagatagc--cta-ctggctggtc--atgccggc-tgtagtctgattaac-taa--agacaactctcaacaacggatatcttggctcccgtaacgatgaagaacgcagcgaaatgcgatacgtagtgtgaattgcagaattccgtgaaccatcgaatctttgaacgcaaattgcgctcaaggctttggccaagagcatgtctgcctcagcgtcggttactaccctcaactacatctccc-aacgggatatc-ccgatgggcagacggttggaaatggccgtccagtgtgcccttggg--ctgccggtcagctgaaatacaatcacgctttgc-----aggctcctttccaat---tgggaaggcgagttccgatttggtaggtgacctttgccggttgcatgccttcgttgctcgttatgcc-cgcatcggccg--tgtgcaggacgccttttggctttcgacctgaggtcagg????????????????????????????????????????????????????????????????????????????????ACTGTATGGACTGACGGTTTAACTAGTCTTGACCGTTATAAAGGTCGTTGTTATGATATTGAACCAGTTGCAGGTGAACAGGGTCAATTTATTGCATATGTAGCCTACCCTTTAGATCTTTTTGAAGAGGGCTCAGTAACCAACTTGTTTACATCTATTGTTGGTAATGTATTTGGATTCAAAGCTCTTCGTGCATTACGATTAGAAGATCTTCGTATTCCTCCAGCATATGTTAAAACATTCCAAGGACCTCCTCACGGAATCCAGGTTGAACGTGATAAATTAAACAAATATGGTCGTTCTCTTTTAGGTTGTACTATTAAACCAAAATTAGGCCTTTCTGCAAAGAATTACGGCCGTGCTGTTTATGAATGTTTACGTGGTGGTTTAGACTTTACTAAGGATGATGAGAACGTAAATTCTCAACCCTTTATGCGTTGGAGAGACCGTTTCGCATTTGTTGCAGAAGCAATTTACAAATCTCAAGCAGAAACAGGGGAGATTAAAGGGCATTATCTAAACGCAACTGCTGGTAATGCGGACGAAATGATAAAGCGTGCTGAATGTGCAAGAGATTTTGGTATGCCTATTGTTATGCATGACTACTTAACTGGTGGTTTCACAGCAAATACCACTTTAGCACATTACTGTCGTTATAATGGTTTGTTACTACACATTCACCGAGCTATGCACGCTGTTATTGACCGTCAACGTAATCATGGTATCCATTTCCGTGTATTAGCTAAAACCCTTCGTATGTCAGGTGGTGATCACCTTCACTCAGGTACT???????????????????????????????????????????????????????????????????????????????????????????????????????????????????????????????????????????????????????????????????????????????????????????????????????????????????????????????????????????????????????????????????????????????????????????????????????????????????????????
	'C26_9507'                                    ?????????????????????????????????????????????????????????????????gcgtagggcaggggctg-gcatcttatggtgt-cggttagcctgtctgggcgggt-ccaacatcaact-ggggccctttgcccattcgg--caaggggacg-actt-ggttgtgaggggtggctgattaacccactttcaaataa-tatccctgaagatagc--cta-ctggctggtc--atgccggc-tgtagtctgattaac-taa--agacaactctcaacaacggatatcttggctcccgtaacgatgaagaacgcagcgaaatgcgatacgtagtgtgaattgcagaattccgtgaaccatcgaatctttgaacgcaaattgcgctcaaggctttggccaagagcatgtctgcctcagcgtcggttactaccctcaactacatctccc-aacgggatatc-ccgatgggcagacggttggaaatggccgtccagtgtgcccttggg--ctgccggtcagctgaaatacaatcacgctttgc-----aggctcctttccaat---tgggaaggcgagttccgatttggtaggtgacctttgccggttgcatgccttcgttgctcgttatgcc-cgcatcggccg--tgtgcaggacgccttttggctttcgacctgaggtcagg????????????????????????????????????????????????????????????????????????????????????????????????????????????????????????????????????????????????????????????????????????????????????????????????????????????????????????????????????????????????????????????????????????????????????????????????????????????????????????????????????????????????????????????????????????????????????????????????????????????????????????????????????????????????????????????????????????????????????????????????????????????????????????????????????????????????????????????????????????????????????????????????????????????????????????????????????????????????????????????????????????????????????????????????????????????????????????????????????????????????????????????????????????????????????????????????????????????????????????????????????????????????????????????????????????????????????????????????????????????????????????????????????????????????????????????????????????????????????????????????????????????????????????????????????????????????????????????????????????????????????????????????????????????????????????????????????????????????????????????????????????????????????????????????????????????????????????????????
	'C26_9563'                                    ?????????????????????????????????????????????????????????????????gcgtagggcaggggctg-gcatcttatggtgt-cggttagcctgtctgggcgggt-ccaacaccaact-ggggccctttgcccattcgg--caaggggacg-actt-ggttgtgaggggtggctgattaacccactttcaaataa-tatccctgaagatagc--cta-ctggctggtc--atgccggc-tgtagtctgatcaac-taa--agacaactctcaacaacggatatcttggctcccgtaacgatgaagaacgcagcgaaatgcgatacgtagtgtgaattgcagaattccgtgaaccatcgaatctttgaacgcaaattgcgctcaaggctttggccaagagcatgtctgcctcagcgtcggttactaccctcaactacatctccc-atcgggatatc-ccgatgggcagacggttggaaatggccgtccagtgtgcccttggg--ctgccggtcagctgaaatacaatcacgctttgc-----aggctcctttccaat---tgggaaggcgagttccgatttggtaggtgacctttgccggttgcatgccttcgttgctcgttatgcc-cgcatcggccg--tgtgcaggacgccttttggctttcgacctgaggtcagg????????????????????????????????????????????????????????????????????????????????????????????????????????????????????????????????????????????????????????????????????????????????????????????????????????????????????????????????????????????????????????????????????????????????????????????????????????????????????????????????????????????????????????????????????????????????????????????????????????????????????????????????????????????????????????????????????????????????????????????????????????????????????????????????????????????????????????????????????????????????????????????????????????????????????????????????????????????????????????????????????????????????????????????????????????????????????????????????????????????????????????????????????????????????????????????????????????????????????????????????????????????????????????????????????????????????????????????????????????????????????????????????????????????????????????????????????????????????????????????????????????????????????????????????????????????????????????????????????????????????????????????????????????????????????????????????????????????????????????????????????????????????????????????????????????????????????????????????
	'C26_9611'                                    ?????????????????????????????????????????????????????????????????gcgtagggcaggggctg-gcatcttatggtgt-cggttagcctgtctgggcgggt-ccaacatcaact-ggggccctttgcccattcgg--caaggggacg-actt-ggttgtgaggggtggcggattaacccactttcaaataa-tatccctgaagatagc--cta-ctggctggtc--atgccggc-tgtagtctgattaac-taa--agacaactctcaacaacggatatcttggctcccgtaacgatgaagaacgcagcgaaatgcgatacgtaatgtgaattgcagaattccgtgaaccatYgaatctttgaacgcaaattgcgctcaaggctttggccaagagcatgtctgcctcagcgtcggttactaccctcaactacatctccc-aacgggatatc-ccgatgggcagacggttggaaatggccgtccagtgtgcccttggg--ctgccggtcagctgaaatacaatcacgctttgc-----aggctcctttccaat---tgggaaggcgagttccgatttggtaggtgacctttgccggttgcatgccttcgttgctcgttatgcc-cgcatcggccg--tgtgcaggacgcctttt?????????????????????????????????????????????????????????????????????????????????????????????????????????????????????????????????????????????????????????????????????????????????????????????????????????????????????????????????????????????????????????????????????????????????????????????????????????????????????????????????????????????????????????????????????????????????????????????????????????????????????????????????????????????????????????????????????????????????????????????????????????????????????????????????????????????????????????????????????????????????????????????????????????????????????????????????????????????????????????????????????????????????????????????????????????????????????????????????????????????????????????????????????????????????????????????????????????????????????????????????????????????????????????????????????????????????????????????????????????????????????????????????????????????????????????????????????????????????????????????????????????????????????????????????????????????????????????????????????????????????????????????????????????????????????????????????????????????????????????????????????????????????????????????????????????????????????????????????????????????????????
	'C26_9662'                                    ?????????????????????????????????????????????????????????????????gcgtagggcaggggctg-gcatcttatggtgt-cggttagcctgtctgggcgggt-ccaacaccaact-ggggccctttgtccgttcgg--caaggggacg-actt-ggttgtgaggggtggctgattaacccactttcaaataa-tattcctgaagatagc--cta-ctggctggtc--atgccggc-tgtagtcttattaac-caa--agacaactctcaacaacggatatcttggctcccgtaacgatgaagaacgcagcgaaatgcgatacgtagtgtgaattgcagaattccgtgaaccatcgaatctttgaacgcaaattgcgctcaaggctttggccaagagcatgtctgcctcagcgtcggttactaccctcaactacatctccccaacgggacatc-ccgatgggcagacggttggaaatggccgtccagtgtgcccttggg--ctgccggtcagctgaaatacaatcacgctttgc-----aggctcctttccaat---tgggaaggcgagttccgatttggtaggtgacctttgccggttgcatgccttcgttgctcgttatgcc-cgcatcggccg--tgtgcaggacgccttttggctttcgacctgaggtcagg????????????????????????????????????????????????????????????????????????????????????????????????????????????????????????????????????????????????????????????????????????????????????????????????????????????????????????????????????????????????????????????????????????????????????????????????????????????????????????????????????????????????????????????????????????????????????????????????????????????????????????????????????????????????????????????????????????????????????????????????????????????????????????????????????????????????????????????????????????????????????????????????????????????????????????????????????????????????????????????????????????????????????????????????????????????????????????????????????????????????????????????????????????????????????????????????????????????????????????????????????????????????????????????????????????????????????????????????????????????????????????????????????????????????????????????????????????????????????????????????????????????????????????????????????????????????????????????????????????????????????????????????????????????????????????????????????????????????????????????????????????????????????????????????????????????????????????????????
	'C27_9502'                                    ??????????????????????????????????????????????????????????????????????????aggggctg-gcatcttatggtgt-cggttagcctgtctgggcgggt-ccaataccaact-ggggccccttgcccattggg--gaaggggact-gcct-ggttgtgaggggtggctgtttaacccactttcaactaa-ttcgcctgaagccagttacta-ctggctggtc--atgccggc-tgtagtctgactaac-t-a--agacaactctcaacaacggatatcttggctcccgtaacgatgaagaacgcagcgaaatgcgatacgtagtgtgaattgcagaattccgtgaaccatcgaatctttgaacgcaaattgcgctcaaggcctcggccaagagcatgtctgcctcagcgtcggttactaccctcaactacaactctc-aatgggagagt-cccatgagcaggtagttggaactggccgtccggtttgcccttgag--gtgccggtcagctgaaatacaatcacgctttgc-----tggctcctttccact---tgggaaggcgagttccgatttggtaggtaacccttgccggttgcataccttcgttgctcgttttgccttgcatcggccg--tgtgcaggacgccttttggctttcgacctgaggtcagg????????????????????????????????????????????????????????????????????????????????????????????????????????????????????????????????????????????????????????????????????????????????????????????????????????????????????????????????????????????????????????????????????????????????????????????????????????????????????????????????????????????????????????????????????????????????????????????????????????????????????????????????????????????????????????????????????????????????????????????????????????????????????????????????????????????????????????????????????????????????????????????????????????????????????????????????????????????????????????????????????????????????????????????????????????????????????????????????????????????????????????????????????????????????????????????????????????????????????????????????????????????????????????????????????????????????????????????????????????????????????????????????????????????????????????????????????????????????????????????????????????????????????????????????????????????????????????????????????????????????????????????????????????????????????????????????????????????????????????????????????????????????????????????????????????????????????????????????
	'C27_9628'                                    ?????????????????????????????????????????????????????????????????gcgtagggcaggggctg-gcatcttatggtgt-cggttagcctgtctgggcgggt-ccaataccaact-ggggccccttgcccattggg--gaaggggact-gcct-ggttgtgaggggtggctgtttaacccactttcaactaa-ttcgcctgaagccagttacta-ctggctggtc--atgccggc-tgtagtctgactaac-t-a--agacaactctcaacaacggatatcttggctcccgtaacgatgaagaacgcagcgaaatgcgatacgtagtgtgaattgcagaattccgtgaaccatcgaatctttgaacgcaaattgcgctcaaggcctcggccaagagcatgtctgcctcagcgtcggttactaccctcaactacaactctc-aatgggagagt-cccatgagcaggtagttggaactggccgtccggtttgcccttgag--gtgccggtcagctgaaatacaatcacgctttgc-----tggctcctttccact---tgggaaggcgagttccgatttggtaggtaacccttgccggttgcataccttcgttgctcgttttgccttgcatcggccg--tgtgcaggacgccttttggctttcgacctgaggtcagg????????????????????????????????????????????????????????????????????????????????????????????????????????????????????????????????????????????????????????????????????????????????????????????????????????????????????????????????????????????????????????????????????????????????????????????????????????????????????????????????????????????????????????????????????????????????????????????????????????????????????????????????????????????????????????????????????????????????????????????????????????????????????????????????????????????????????????????????????????????????????????????????????????????????????????????????????????????????????????????????????????????????????????????????????????????????????????????????????????????????????????????????????????????????????????????????????????????????????????????????????????????????????????????????????????????????????????????????????????????????????????????????????????????????????????????????????????????????????????????????????????????????????????????????????????????????????????????????????????????????????????????????????????????????????????????????????????????????????????????????????????????????????????????????????????????????????????????????
	'C28_9473'                                    ?????????????????????????????????????????????????????????????????gcgtagggcaggggctg-gcatcttatggtgt-cggttagcctgtctgggcgggt-ccaacaccaatt-ggggccctttgtccattggg--caaggggact-gcct-ggttgtgaggggtggctg-ttaacccactttcaatttt-actatctgaagacagct-cta-ctggctggcc--ttgccggc-tgtagtctgattaac-taa--agacaactctcaacaacggatatcttggctcccgtaacgatgaagaacgcagcgaaatgcgatacgtagtgtgaattgcagaattccgtgaaccatcgaatctttgaacgcaaattgcgctcaaggcctcggccaagagcatgtctgcctcagcgtcggttactaccctcaactacacctctc-gatggaaacac-ccaacggaaggttagttggaattggctgtccggtgcccttggga---gcgccggtcagctgaaatacaaacacgctttgt-----gggctcctttccaat---tggaaaggcgagttccgatttggtaggtgacctttgccggttgcatgccttcgttgctcgttatgccttacatcggccg--tgtgcaggacgccttttggctttcgacctgaggtcagg????????????????????????????????????????????????????????????????????????????????ACTGTATGGACTGACGGTTTAACTAGTCTTGACCGTTATAAAGGTCGTTGTTATGATATTGAACCAGTTGCAGGTGAACAGGGTCAATTTATTGCATATGTAGCCTACCCTTTAGATCTTTTTGAAGAGGGCTCAGTAACCAACTTGTTTACATCTATTGTTGGTAATGTTTTTGGATTCAAAGCTCTTCGTGCATTACGATTAGAAGATCTTCGTATTCCTCCAGCATATGTGAAAACATTCCAAGGACCTCCTCACGGAATCCAGGTGGAACGTGATAAATTAAACAAATATGGTCGTTCTCTTTTAGGTTGTACTATTAAACCAAAATTAGGCCTTTCTGCAAAAAACTACGGCCGTGCTGTTTATGAGTGTTTACGTGGTGGTTTAGACTTTACTAAGGATGATGAGAACGTAAACTCTCAACCTTTTATGCGTTGGAGAGACCGTTTCGCTTTTGTTGCAGAAGCAATTTACAAATCTCAAGCAGAAACAGGGGAGATTAAAGGACATTATCTAAACGCAACTGCTGGTAATGTGGACGAAATGATAAAGCGTGCTGAATGTGCAAGAGATTTTGGTATGCCTATTGTTATGCATGACTACTTAACTGGTGGTTTCACTGCAAATACCACTTTAGCACATTACTGTCGTTATAATGGTTTGTTACTACACATTCACCGAGCTATGCACGCTGTTATTGACCGTCAACGTAATCATGGTATCCATTTCCGTGTATTAGCTAAAACCCTTCGTATGTCAGGTGGTGACCACCTTCACTCAGCTACA???????????????????????????????????????????????????????????????????????????????????????????????????????????????????????????????????????????????????????????????????????????????????????????????????????????????????????????????????????????????????????????????????????????????????????????????????????????????????????????
	'C29_9556'                                    ?????????????????????????????????????????????????????????????????gcgtagggcaggggctg-gcatcttatggtgt-cggttagcctgtctgggcgggt-ccaataccaatt-ggggccctttgcccattcgg--caaggggact-gcct-ggttgtgaggggtggctg-ttaacccactttcaattga-tacttctgaagacagtt-ctg-ctaactggct--atgccggc-tgtagtctgattaac-taa--agacaactctcaacaacggatatcttggctcccgtaacgatgaaaaaagcaacgaaatgcgatacgtagtgtgaattgcagaattccgtgaaccatcgaatctttgaacgcaaattgcgctcaaggcctcggccaagagcatgtctgcctcagcgtcggttactaccctcaactatgtttcc----------cat-tcaatgggcaggtagttggaaatggccgtccgggtacctttcggg--tagccggtcagctgaaatacaatcacgctttgt-----gggctcctttccaat---tgggaaggcgggttccgatttggtaggtgacctttgccggttgcatgccttcgttgctcgttatgcctttcatcggccg--tgtgcaggacgccttttggctttcgacctgaggtcagg????????????????????????????????????????????????????????????????????????????????ACTGTATGGACTGACGGTTTAACTAGTCTTGACCGTTATAAAGGTCGTTGTTATGATATTGAACCAGTTGCAGGTGAACAGGGTCAATTTATTGCATATGTAGCCTACCCTTTAGATCTTTTTGAAGAGGGTTCAGTAACCAACTTGTTTACATCTATCGTTGGTAATGTTTTTGGATTCAAAGCTCTTCGTGCATTACGATTAGAAGATCTTCGTATTCCTCCAGCATATGTGAAAACATTCCAAGGACCTCCTCACGGAATCCAGGTGGAACGTGATAAATTAAACAAATATGGTCGTTCTCTTTTAGGTTGTACTATTAAACCAAAATTAGGCCTTTCTGCAAAGAATTACGGCCGTGCTGTTTATGAGTGTTTACGTGGTGGTTTAGACTTTACTAAGGATGATGAGAACGTAAACTCTCAACCCTTTATGCGTTGGAGAGACCGTTTCGCGTTTGTTGCAGAAGCAATTTACAAATCTCAAGCAGAAACAGGGGAGATTAAAGGACATTATCTAAACGCAACTGCTGGTAATGTGGACGAAATGATAAAGCGTGCTGAATGTGCAAGAGATTTTGGTATGCCTATTGTTATGCATGACTACTTAACTGGTGGTTTCACTGCAAATACCACTTTAGCACATTACTGTCGTTATAATGGTTTGTTACTACACATTCACCGAGCTATGCACGCTGTTATTGACCGTCAACGTAATCATGGTATCCATTTCCGTGTATTAGCTAAAACCCTTCGTATGTCAGGTGGTGACCACCTTCACTCCAGTACA???????????????????????????????????????????????????????????????????????????????????????????????????????????????????????????????????????????????????????????????????????????????????????????????????????????????????????????????????????????????????????????????????????????????????????????????????????????????????????????
	'C30_9505'                                    ?????????????????????????????????????????????????????????????????????????????????????????????????????????????????ggcgggt-ccaacaccaatc-ggggcctttcgcc--tttgg--cgaagggact-gctc-ggttgtgaggggtggctgtttaacccactttcaatcaa-tccctctgaaggcagct-cta-cttgctggta--tcgccggc-tgtagtctgactaac-tat--agacaactctcaacaacggatatcttggctcccgtaacgatgaagaacgcagcgaaatgcgatacgtagtgtgaattgcagaattccgtgaaccatcgaatctttgaacgcaaattgcgctcgaggcctcggccaagagcatgtctgcctcagcgtcggctaatacactcaactacacct----------------ttcatgcaaaggaagttggagttggccgtccggttcat---------ttaccggtcagctgaaaaacaatcacgctttgt-----gggctcctttccaat---cggagaggcgagttccgagttggtaggtgacctttgccggttgcatgccttcgttgctctgtatg??????????????????????????????????????????????????????????????????????????????????????????????????????????????????????????????????????????????????????????????????????????????????????????????????????????????????????????????????????????????????????????????????????????????????????????????????????????????????????????????????????????????????????????????????????????????????????????????????????????????????????????????????????????????????????????????????????????????????????????????????????????????????????????????????????????????????????????????????????????????????????????????????????????????????????????????????????????????????????????????????????????????????????????????????????????????????????????????????????????????????????????????????????????????????????????????????????????????????????????????????????????????????????????????????????????????????????????????????????????????????????????????????????????????????????????????????????????????????????????????????????????????????????????????????????????????????????????????????????????????????????????????????????????????????????????????????????????????????????????????????????????????????????????????????????????????????????????????????????????????????????????????????????????????????????
	'C30_9568'                                    ?????????????????????????????????????????????????????????????????gcgtagggcaggggctg-gcatcttatggtgt-cggttagcctgtctgggcgggt-ccaacaccaatc-ggggcctttcgcc--tttgg--cgaagggact-gctc-ggttgtgaggggtggctgtttaacccactttcaatcaa-tccctctgaaggcagct-cta-cttgctggta--tcgccggc-tgtagtctgactaac-tat--agacaactctcaacaacggatatcttggctcccgtaacgatgaagaacgcagcgaaatgcgatacgtagtgtgaattgcagaattccgtgaaccatcgaatctttgaacgcaaattgcgctcgaggcctcggccaagagcatgtctgcctcagcgtcggctaatacactcaactacacct----------------ttcatgcaaaggaagttggagttggccgtccggttcat---------ttaccggtcagctgaaaaacaatcacgctttgt-----gggctcctttccaat---cggagaggcgagttccgagttggtaggtgacctttgccggttgcatgccttcgttgctctgtatgcctgtcattggccg--tgtgcaggacgcctttcggctttcgacctgaggtcagg????????????????????????????????????????????????????????????????????????????????ACTGTATGGACTGACGGTTTAACTAGTCTTGACCGTTATAAGGGTCGTTGTTATGATATTGAGCCTGTTGCTGGTGAACAGGGTCAATTTATTGCATATGTAGCTTACCCTTTAGACCTTTTTGAGGAAGGTTCAGTAACAAACTTGTTTACATCTATTGTTGGTAATGTTTTTGGATTCAAAGCTCTTCGTGCATTACGATTAGAAGATCTTCGTATCCCTCCAGCATATGTTAAAACATTTCAAGGACCTCCTCACGGAATCCAAGTAGAACGTGATAAATTAAACAAATATGGTCGTTCTCTTTTAGGTTGTACTATTAAGCCAAAATTAGGCCTTTCTGCAAAGAATTACGGTCGTGCTGTTTATGAATGTTTACGTGGTGGTTTAGATTTTACTAAGGATGATGAAAACGTAAACTCTCAACCCTTTATGCGTTGGAGAGACCGTTTCGCTTTTGTTGCAGAAGCAATTTACAAATCTCAAGCAGAAACAGGGGAAATTAAAGGACATTATTTAAATGCAACTGCTGGTAATGTGGATGAAATGATAAAACGTGCTGAATGTGCCAGAGACTTTGGTATGCCTATTGTTATGCATGACTACTTAACTGGTGGTTTTACTGCAAATACAACTTTAGCACATTACTGTCGTTATAATGGTTTGTTACTACACATCCACCGAGCTATGCACGCTGTTATTGACCGCCAACGTAATCATGGTATCCATTTCCGTGTATTAGCTAAAACCCTTCGTATGTCAGGTGGTGACCACCTTCATTCTGGTACA???????????????????????????????????????????????????????????????????????????????????????????????????????????????????????????????????????????????????????????????????????????????????????????????????????????????????????????????????????????????????????????????????????????????????????????????????????????????????????????
	'C30_9574'                                    ????????????????????????????????????????????????????????????????????????????????????????????????????????????????????????????????????????????????????????????????????????????????????ggggtggctgtttaacccactttcaatcaa-tccctctgaaggcagct-cta-cttgctggta--tcgccggc-tgtagtctgactaac-tat--agacaactctcaacaacggatatcttggctcccgtaacgatgaagaacgcagcgaaatgcgatacgtagtgtgaattgcagaattccgtgaaccatcgaatctttgaacgcaaattgcgctcgaggcctcggccaagagcatgtctgcctcagcgtcggctaataccctcaactacacct----------------ttcattcaaaggaagttggagttggccgtccggtttat---------ttaccggtcagctgaaaaacaatcacgctttgt-----gggctcctttccaat---cggagaggcgagtttcgagttggtaggtgacctttgccggttgcatgccttcgttgctctgtatgcctttcatcggccg--tgtgcaggacgcctttcggctttcgacctgaggtcagg????????????????????????????????????????????????????????????????????????????????????????????????????????????????????????????????????????????????????????????????????????????????????????????????????????????????????????????????????????????????????????????????????????????????????????????????????????????????????????????????????????????????????????????????????????????????????????????????????????????????????????????????????????????????????????????????????????????????????????????????????????????????????????????????????????????????????????????????????????????????????????????????????????????????????????????????????????????????????????????????????????????????????????????????????????????????????????????????????????????????????????????????????????????????????????????????????????????????????????????????????????????????????????????????????????????????????????????????????????????????????????????????????????????????????????????????????????????????????????????????????????????????????????????????????????????????????????????????????????????????????????????????????????????????????????????????????????????????????????????????????????????????????????????????????????????????????????????????
	'C31_9397'                                    ?????????????????????????????????????????????????????????????????gcgtaggtcaggggctg-gcatcttatggtgt-cagttggcctgactgggcgggt-ccaataccaatc-ggggccttctgcctttcagg--cagtgggact-tccc-ggttgtgaggggtggctcgttaacccacttccaatcaa-ttttactgaagacagtt-cta-ctggctggtc--atgccggc-tgtagtctgactaac-taa--agacaactctcaacaacggatatcttggctcccgtaacgatgaagaacgcagcgaaatgcgatacgtagtgtgaattgcagaattccgtgaaccatcgaatctttgaacgcaaattgcgctcgaggcctcggccaagagcatgtctgcctcagcgtcggctactaccctcaactaaa------------a--ttc-ctaatggggttgcagttggaactggccgtccggttagcctttggc--ttaccggtcagctgaaatacaatcacgctctgt-----gggctccttcccattccatgggaaggcaagttccgatttggtaggtgaccctagccggttgcatgccttcgttgcttgctatgccttacattggcag--tgtgcaggacgc??????????????????????????????????????????????????????????????????????????????????????????????????????????????????????????????????????????????????????????????????????????????????????????????????????????????????????????????????????????????????????????????????????????????????????????????????????????????????????????????????????????????????????????????????????????????????????????????????????????????????????????????????????????????????????????????????????????????????????????????????????????????????????????????????????????????????????????????????????????????????????????????????????????????????????????????????????????????????????????????????????????????????????????????????????????????????????????????????????????????????????????????????????????????????????????????????????????????????????????????????????????????????????????????????????????????????????????????????????????????????????????????????????????????????????????????????????????????????????????????????????????????????????????????????????????????????????????????????????????????????????????????????????????????????????????????????????????????????????????????????????????????????????????????????????????????????????????????????????????????????????????
	'C31_9399'                                    ???????????????????????????????????????????????????????????????????????????????????gcatcttatggtgt-cagttggcctgactgggcgggt-ccaataccaatc-ggggccttctgcctttcagg--cagggggact-tccc-ggttgtgaggggtggctcgttaacccacttccaatcaa-ttttactgaagacagtt-cta-ctggctggtc--atgccggc-tgtagtctgactaac-taa--agacaactctcaacaacggatatcttggctcccgtaacgatgaagaacgcagcgaaatgcgatacgtagtgtgaattgcagaattccgtgaaccatcgaatctttgaacgcaaattgcgctcgaggcctcggccaagagcatgtctgcctcagcgtcggctactaccctcaactaaa-----------aa--ttc-ctaatggggttgcagttggaactggccgtccagttagcctttggc--ttaccggtcagctgaaatacaatcacgctctgt-----gggctccttcccattccatgggaaggcaagttccgatttggtaggtgaccctagccggttgcatgccttcgttgcttgctatgccttacattggcag--tgtgcagg??????????????????????????????????????????????????????????????????????????????????????????????????????????????????????????????????????????????????????????????????????????????????????????????????????????????????????????????????????????????????????????????????????????????????????????????????????????????????????????????????????????????????????????????????????????????????????????????????????????????????????????????????????????????????????????????????????????????????????????????????????????????????????????????????????????????????????????????????????????????????????????????????????????????????????????????????????????????????????????????????????????????????????????????????????????????????????????????????????????????????????????????????????????????????????????????????????????????????????????????????????????????????????????????????????????????????????????????????????????????????????????????????????????????????????????????????????????????????????????????????????????????????????????????????????????????????????????????????????????????????????????????????????????????????????????????????????????????????????????????????????????????????????????????????????????????????????????????????????????????????????????????
	'C31_9468'                                    ????????????????????????????????????????????????????????????????????????????????tg-gcatcttatggtgt-cagttggcctgactgggcgggt-ccaataccaatc-ggggccttctgcctttcagg--cagggggact-tccc-ggttgtgaggggtggctcgttaacccacttccaatcaa-ttttactgaagacagtt-cta-ctggctggtc--atgccggc-tgtagtctgactaac-taa--agacaactctcaacaacggatatcttggctcccgtaacgatgaagaacgcagcgaaatgcgatacgtagtgtgaattgcagaattccgtgaaccatcgaatctttgaacgcaaattgcgctcgaggcctcggccaagagcatgtctgcctcagcgtcggctactaccctcaactaaa------------a--ttc-ctaatggggttgcagttggaactggccgtccggttagcctttggc--ttaccggtcagctgaaatacaatcacgctctgt-----gggctccttcccattccatgggaaggcaagttccgatttggtaggtgaccctagccggttgcatgccttcgttgcttgctatgccttacattggcag--tgtgcagga?????????????????????????????????????????????????????????????????????????????????????????????????????????????????????????????????????????????????????????????????????????????????????????????????????????????????????????????????????????????????????????????????????????????????????????????????????????????????????????????????????????????????????????????????????????????????????????????????????????????????????????????????????????????????????????????????????????????????????????????????????????????????????????????????????????????????????????????????????????????????????????????????????????????????????????????????????????????????????????????????????????????????????????????????????????????????????????????????????????????????????????????????????????????????????????????????????????????????????????????????????????????????????????????????????????????????????????????????????????????????????????????????????????????????????????????????????????????????????????????????????????????????????????????????????????????????????????????????????????????????????????????????????????????????????????????????????????????????????????????????????????????????????????????????????????????????????????????????????????????????????????????
	'D04_MG515207_MK314945'                       ????????????????????????????????????????????????????????????????????????????????????????????????????????????????????????????????????????????????????????????????????????????????????????????????????????????????????????????????????????????????????????????????????????????????????????????????????????????????????????????????????????????????????????????????????????????????????????????????????????????????????????????????????????????????????????????????????????????????????????????????????????????????????????????????????????????????????????????????????????????????????????????????????????????????????????????????????????????????????????????????????????????????????????????????????????????????????????????????????????????????????????????????????????????????????????????????????????????????????????????????CTTGACCGTTACAAAGGTCGTTGTTATGATATTGAGCCAGTTCCTGGTGAAGATAATCAATTTATTGCATATGTAGCATACCCTCTAGATCTTTTTGAAGAAGGTTCAGTAACAAACTTATTTACTTCTATTGTTGGTAACGTTTTTGGATTCAAAGCTCTTCGTGCATTACGATTAGAAGATCTTCGTATTCCTCCAGCATATGTTAAAACATTCCAAGGACCACCTCACGGAATTCAAGTAGAACGTGATAAATTAAACAAATACGGTCGTTCTTTTTTAGGATGTACTATTAAACCTAAATTAGGTCTTTCTGCAAAAAATTACGGTCGTGCTGTTTATGAATGTTTACGTGGTGGTTTAGACTTTACTAAAGATGATGAAAATGTAAACTCTCAACCTTTTATGCGTTGGAGAGACCGTTTCTCATTCGTTGCGGAAGCAATTTATAAATCTCAAGCAGAAACAGGTGAAATTAAAGGACATTATTTAAACGCAACTGCTGGTACTGTTGAAGAAATGCTAAAACGTGCCGAATGTGCGAGAGATTTTGGTGTGCCGATTGTTATGCATGACTATTTAACTGGTGGTTTTACTGCAAACACAACTTTAGCACATTACTGTCGTAATAATGGGTTATTACTACATATTCACCGAGCTATGCATGCTGTTATTGACCGTCAACGTAATCACGGTATCCATTTCCGTGTACTAGCTAAAACTCTTCGTATGTCTGGTGGTGACCATCTTCACTCTGGTACTGTTGTAGGTAAATTAGAGGGTGAACGTGAAGTAACTTTAGGTTTCGTTGATTTAATGCGTGACGATTATATTGAGAAAGATCGTAGTCGTGGTATTTACTTTACTCAAGACTGGGTTTCTCTTCCAGGAACAATGCCAGTAGCTTCTGGTGGTATTCATGTATGGCACATGCCAGCCTTAGTTGAAATTTTCGGAGACGACGCTTGTCTTCAGTTCGGTGGTGGTACACTTGGACACCCTTGGGGTAATGCTCCTGGTGCTGTTGCAAACCGTGTTGCTTTAGAAGCTTGTGTTCAAGCACGTAACGAAGGTCGT
	'I01_ME_subaur_usa_ID_cort_3758'              ?????????????????????????????????????????????????????????????????????????????????????????????????????????????????????????????????????????????????????????????????????????????????????????????????????????????????????????????????????????????????????????????????????????????????????????????????????????????????????????????????????????????????????????????????????????????????????????????????????????????????????????????????????????????????????????????????????????????????????????????????????????????????????????????????????????????????????????????????????????????????????????????????????????????????????????????????????????????????????????????????????????????????????????????????????????????????????????????????????????????????????????????????????????????????????????????????????ACTGTATGGACTGACGGTCTAACTAGTCTTGACCGTTATAAAGGTCGTTGTTATGATCTTGAGCCAGTTCCTGGTGAAGAAAATCAATATATTGCATATGTAGCATACCCTCTAGATCTTTTTGAAGAAGGTTCAGTAACAAACTTATTTACTTCTATTGTTGGTAACGTTTTTGGTTTTAAAGCTCTTCGTGCGCTAAGATTAGAAGATCTTCGTATTCCTCCAGCATATGTAAAAACATTCCAAGGACCTCCTCATGGAATTCAAGTAGAACGTGATAAATTAAACAAATACGGTCGTTCTCTTTTAGGTTGTACCATTAAACCAAAATTAGGTCTTTCTGCTAAAAACTATGGTCGTGCAGTTTACGAATGTTTACGTGGTGGTTTAGATTTTACTAAAGATGATGAAAACGTAAACTCTCAACCATTTATGCGTTGGAGAGACCGTTTCTTATTTGTTGCAGAAGCGATTTATAAGTCTCAAGCAGAAACAGGTGAAATTAAAGGACATTACCTAAACGCAACTGCTGGTACTGTTGAAGGAATGCTAAAACGTGCTGAAACTGCAAGAGATTTTGGTGTGCCAATTGTTATGCATGACTACTTAACTGGTGGTTTTACTGCAAACACAACTTTAGCTCATTACTGTCGTGATCATGGTTTATTACTACACATTCACCGAGCTATGCACGCTGTTATTGACCGTCAACGTAATCACGGTATCCATTTCCGTGTTTTAGCTAAAACTCTTCGTATGTCAGGTGGTGACCACCTTCACTCTGGTACT???????????????????????????????????????????????????????????????????????????????????????????????????????????????????????????????????????????????????????????????????????????????????????????????????????????????????????????????????????????????????????????????????????????????????????????????????????????????????????????
	'S02_MH_exula_morocco_unk_cort_4103'          ?????????????????????????????????????????????????????????????????????????????????????????????????????????????????????????????????????????????????????????????????????????????????????????????????????????????????????????????????????????????????????????????????????????????????????????????????????????????????????????????????????????????????????????????????????????????????????????????????????????????????????????????????????????????????????????????????????????????????????????????????????????????????????????????????????????????????????????????????????????????????????????????????????????????????????????????????????????????????????????????????????????????????????????????????????????????????????????????????????????????????????????????????????????????????????????????????????ACTGTATGGACTGATGGTTTAACTAGTCTTGACCGTTACAAAGGCCGTTGTTATGATATTGAGCCAGTTCCTGGTGAAGATAATCAATTTATTGCATATGTAGCGTACCCTTTAGATCTTTTTGAAGAAGGTTCAGTAACAAACTTATTCACTTCTATTGTTGGTAACGTTTTTGGATTCAAAGCTCTTCGTGCATTACGTTTAGAAGATCTTCGTATTCCTCCAGCATATGTTAAAACATTCCAAGGACCTCCTCACGGAATCCAAGTAGAACGTGACAAATTAAACAAATATGGTCGTTCTCTTTTAGGTTGTACTATTAAACCTAAATTAGGTCTTTCTGCAAAAAACTACGGTCGTGCTGTTTATGAGTGTTTACGTGGTGGTTTAGATTTTACTAAAGATGATGAAAACGTAAACTCTCAACCTTTTATGCGTTGGAGAGACCGTTTCGCATTCGTTGCGGAAGCAATTTACAAATCTCAAGCAGAAACAGGTGAAATTAAAGGACATTATCTAAACGCTACTGCTGGTACTGTTGAAGAAATGTTAAAACGTGCTGAATGTGCAAGAGATTTTGGTATGCCTATTATTATGCATGACTACTTAACTGGTGGTTTTACTGCAAATACAACTTTAGCACATTACTCTCGTGATAATGGTTTATTACTACATATTCACCGAGCTATGCACGCTGTTATTGACCGTCAACGTAATCACGGTATCCATTTCCGTGTATTAGCTAAAACTCTTCGTATGTCAGGTGGTGACCATCTTCACTCTGGTACT???????????????????????????????????????????????????????????????????????????????????????????????????????????????????????????????????????????????????????????????????????????????????????????????????????????????????????????????????????????????????????????????????????????????????????????????????????????????????????????

;


END;

BEGIN SETS;
	CHARSET ITS   =   1- 762;
	CHARSET rbcL   =   763- 1877;

END;

BEGIN CODONS;
	CODONPOSSET * UNTITLED  =  N:  1- 762, 1: 765-1875\3, 2: 763-1876\3, 3: 764-1877\3;
	CODONPOSSET ITS  =  N:  1- 1877 ;
	CODONPOSSET rbcL  =  N:  2- 762, 2: 763-1876\3, 3: 764-1877\3, ?:  1 765-1875\3;

	CODESET * UNTITLED   =  universal:  1- 1877;


END;

BEGIN ASSUMPTIONS;
    OPTIONS DEFTYPE = unord PolyTcount = MINSTEPS;
	TYPESET * UNTITLED   =  unord:  1- 1877;

	EXSET * UNTITLED  =  1 -  65 83 98 121 132 -  134 148 -  156 167 172 207 -  212 227 -  237 242 -  246 254 270 274 -  275 450 -  485 505 -  521 552 -  556 569 -  580 654 -  655 694 -  773 1563 -  1877;

END;

BEGIN MESQUITECHARMODELS;
	ProbModelSet * UNTITLED   =  'Jukes-Cantor':  1- 1877;
END;

Begin MESQUITE;
		MESQUITESCRIPTVERSION 2;
		TITLE AUTO;
		tell ProjectCoordinator;
		timeSaved 1638318341617;
		getEmployee #mesquite.minimal.ManageTaxa.ManageTaxa;
		tell It;
			setID 0 2035628056431502910;
		endTell;
		getEmployee #mesquite.charMatrices.ManageCharacters.ManageCharacters;
		tell It;
			setID 0 3723875820129650369;
			mqVersion 351;
			checksumv 0 3 112587752 null  getNumChars 1877 numChars 1877 getNumTaxa 155 numTaxa 155   short true   bits 3458764513820540943   states 15   sumSquaresStatesOnly 2932688.0 sumSquares -5.846003781259478E22 longCompressibleToShort false usingShortMatrix true   NumFiles 1 NumMatrices 1;
			mqVersion;
		endTell;
		getWindow;
		tell It;
			suppress;
			setResourcesState false false 102;
			setPopoutState 300;
			setExplanationSize 0;
			setAnnotationSize 0;
			setFontIncAnnot 0;
			setFontIncExp 0;
			setSize 1267 653;
			setLocation -11 23;
			setFont SanSerif;
			setFontSize 10;
			getToolPalette;
			tell It;
			endTell;
			desuppress;
		endTell;
		getEmployee  #mesquite.charMatrices.BasicDataWindowCoord.BasicDataWindowCoord;
		tell It;
			showDataWindow #3723875820129650369 #mesquite.charMatrices.BasicDataWindowMaker.BasicDataWindowMaker;
			tell It;
				getWindow;
				tell It;
					getTable;
					tell It;
						rowNamesWidth 255;
					endTell;
					setExplanationSize 30;
					setAnnotationSize 20;
					setFontIncAnnot 0;
					setFontIncExp 0;
					setSize 1165 581;
					setLocation -11 23;
					setFont SanSerif;
					setFontSize 10;
					getToolPalette;
					tell It;
						setTool mesquite.charMatrices.BasicDataWindowMaker.BasicDataWindow.arrow;
					endTell;
					setActive;
					setTool mesquite.charMatrices.BasicDataWindowMaker.BasicDataWindow.arrow;
					colorCells  #mesquite.molec.ColorByAA.ColorByAA;
				tell It;
					emphasizeDegeneracy off;
				endTell;
					colorRowNames  #mesquite.charMatrices.TaxonGroupColor.TaxonGroupColor;
					colorColumnNames  #mesquite.charMatrices.ColorByExcluded.ColorByExcluded;
					colorText  #mesquite.charMatrices.NoColor.NoColor;
					setBackground White;
					toggleShowNames on;
					toggleShowTaxonNames on;
					toggleTight off;
					toggleThinRows off;
					toggleShowChanges off;
					toggleSeparateLines off;
					toggleShowStates on;
					toggleAutoWCharNames off;
					toggleAutoTaxonNames off;
					toggleShowDefaultCharNames off;
					toggleConstrainCW on;
					toggleBirdsEye on;
					toggleShowPaleGrid off;
					toggleShowPaleCellColors off;
					toggleShowPaleExcluded off;
					togglePaleInapplicable on;
					toggleShowBoldCellText off;
					toggleAllowAutosize off;
					toggleColorsPanel off;
					toggleLinkedScrolling on;
					toggleScrollLinkedTables off;
				endTell;
				showWindow;
				getEmployee #mesquite.charMatrices.AlterData.AlterData;
				tell It;
					toggleBySubmenus off;
				endTell;
				getEmployee #mesquite.charMatrices.ColorByState.ColorByState;
				tell It;
					setStateLimit 9;
					toggleUniformMaximum on;
				endTell;
				getEmployee #mesquite.charMatrices.ColorCells.ColorCells;
				tell It;
					setColor Red;
					removeColor off;
				endTell;
				getEmployee #mesquite.categ.StateNamesStrip.StateNamesStrip;
				tell It;
					showStrip off;
				endTell;
				getEmployee #mesquite.charMatrices.AnnotPanel.AnnotPanel;
				tell It;
					togglePanel off;
				endTell;
				getEmployee #mesquite.charMatrices.CharReferenceStrip.CharReferenceStrip;
				tell It;
					showStrip off;
				endTell;
				getEmployee #mesquite.charMatrices.QuickKeySelector.QuickKeySelector;
				tell It;
					autotabOff;
				endTell;
				getEmployee #mesquite.charMatrices.SelSummaryStrip.SelSummaryStrip;
				tell It;
					showStrip off;
				endTell;
				getEmployee #mesquite.align.AlignToDropped.AlignToDropped;
				tell It;
					gapCosts 16 6 1 1;
					subCosts  10 5 10 10 10 5 5 10 10 10 5 10;
				endTell;
				getEmployee #mesquite.molec.SequenceInfoEditor.SequenceInfoEditor;
				tell It;
					panelOpen false;
				endTell;
			endTell;
		endTell;
		getEmployee  #mesquite.charMatrices.ManageCharacters.ManageCharacters;
		tell It;
			showCharacters #3723875820129650369 #mesquite.lists.CharacterList.CharacterList;
			tell It;
				setData 0;
				getWindow;
				tell It;
					useTargetValue off;
					setTargetValue ;
					newAssistant  #mesquite.lists.CharListInclusion.CharListInclusion;
					newAssistant  #mesquite.lists.CharListPartition.CharListPartition;
					newAssistant  #mesquite.lists.CharListCodonPos.CharListCodonPos;
					setExplanationSize 30;
					setAnnotationSize 20;
					setFontIncAnnot 0;
					setFontIncExp 0;
					setSize 1165 581;
					setLocation -11 23;
					setFont SanSerif;
					setFontSize 10;
					getToolPalette;
					tell It;
					endTell;
				endTell;
				showWindow;
				getEmployee #mesquite.lists.CharListAnnotPanel.CharListAnnotPanel;
				tell It;
					togglePanel off;
				endTell;
			endTell;
		endTell;
		endTell;
end;
