# Supplementary material for: Turnover of Lecanoroid Mycobionts and Their Trebouxia Photobionts Along an Elevation Gradient in Bolivia Highlights the Role of Environment in Structuring the Lichen Symbiosis
Source: Front Microbiol. 2021 Dec 20;12:774839. doi: 10.3389/fmicb.2021.774839 (PMC8721194; doi:10.3389/fmicb.2021.774839)
Supplement: Supplementary file 7 [file Data_Sheet_7.zip › Trebouxia_I_2_loci_supplement.nex]

#NEXUS
[written Tue Nov 30 19:38:39 EST 2021 by Mesquite  version 3.51 (build 898) at bio-FLLab-MBP.local/192.168.0.120]

BEGIN TAXA;
	TITLE Taxa;
	DIMENSIONS NTAX=161;
	TAXLABELS
		'13_2_Lec_AF_28943_Trebouxia' '13_8_Lec_AF_27860_Trebouxia' '14_2_Lec_AF_26464_Trebouxia' '14_3_Lec_AF_27192_Trebouxia' '14_6_Lec_AF_27119_Trebouxia' '14_8_Lec_AF_26372_Trebouxia' '4_7_Lec_AF_29597_Trebouxia' '8_6_Lec_AF_29188_Trebouxia' '9_1_Lec_AF_29951_Trebouxia' 'A01_LEC_garov_usa_ID_saxi_100' 'C03_9540' 'D04_MG515207_MK314945' 'I01_AF389918_Timpressa' 'I01_AF389926_Timpressa' 'I01_AF389927_Timpressa' 'I01_AF389930_Timpressa' 'I01_AF389931_Timpressa' 'I01_AJ293771_Trebouxia_Helms4_1999' 'I01_AJ293773_Trebouxia_Kauff4_1998' 'I01_AJ293775_Trebouxia_Pa2_PhysAipolia' 'I01_AJ293793_Trebouxia_Mayrhofer13723_RinCape' 'I01_JN204761_TimpressaTuerk38621' 'I01_JN204778_TimpressaTuerk43008' 'I01_JN204800_TimpressaTuerk44632' 'I01_L1380_culture_of_L1103' 'I01_L1428_ITSp' 'I01_L1652_culture_L1211_Norway' 'I01_L46XfaUSACalifornia' 'I01_L68XfaCHChur' 'I01_LL5RH_1' 'I01_LL5RH_2' 'I01_LL5RH_3' 'I01_ME_subaur_usa_ID_cort_3758' 'I01_MH_eltula_canada_BC_cort_4828' 'I01_MH_eltula_chile_unkown_cort_4097' 'I01_MH_eltula_greenland_S_saxi_3959' 'I01_MH_eltula_usa_NV_cort_3966' 'I01_MH_exata_greece_unk_cort_3906' 'I01_MH_mul3_canada_BC_cort_4655' 'I01_MH_mul3_usa_CA_cort_3750' 'I01_MH_suboli1_usa_CO_cort_4125' 'I01_MH_suboli2_usa_CO_cort_4123' 'I01_MH_suboliv2_usa_UT_cort_4601' 'I01_MO_tominii_usa_CA_saxi_4005' 'I01_RH_chryB_usa_UT_saxi_582' 'I01_RH_chryC_usa_UT_saxi_604' 'I01_RH_mela_iran_AZARBAIJAN_saxi_5179' 'I01_RH_mela_usa_UT_saxi_587' 'I01_RH_mela_usa_WA_saxi_4338' 'I01_RH_subdC_russia_altay_saxi_6853' 'I01_RH_subdC_russia_oren_saxi_6411' 'I01_RH_subdC_russia_oren_saxi_6416' 'I01_RH_subdC_ukrain_prague_saxi_6831' 'I01_TflavaIB346' 'I01_XA_cuE1_usa_UT_saxi_045' 'I01_xI03_MH_exata_estonia_unk_cort_4110' 'I01_xI03_MH_exata_netherland_unk_cort_3665' 'I01_xI03_MH_mul3_usa_CA_cort_4104' 'I01_xI03_MH_mult3_usa_OR_cort_4431' 'I01_xI03_PAR_car_canaries_rave_cort_3679' 'I01_xI03_TRE_flava_UTEX181_cult_AF242467' 'I01_xI04_ME_subaur_uk_scotland_cort_6602' 'I01_xI04_P330IbXulUSAMinnesota' 'I01_xI04_RH_chryA_usa_WI_saxi_6516' 'I01_xI04_RH_chryC_russia_altay_saxi_6841' 'I01_xI04_RH_chryC_russia_orenb_saxi_6890' 'I01_xI04_RH_mac_antarctica_DV_saxi_6789' 'I01_xI04_RH_mela_iran_azar_saxi_5180' 'I01_xI04_RH_murlaisX_russia_chely_saxi_6442' 'I01_xI04_RH_shus_usa_UT_saxi_8664A' 'I01_xI04_RH_subdC_russia_oren_saxi_6429' 'I01_xI04_RH_subdC_usa_WI_saxi_6515' 'I01_xI04_RH_subdC_usa_WI_saxi_6517' 'I01_xI04_TRE_impressa_UTEX892_AF345891' 'I01_xI04_TRE_impressa_UTEX893_cult_AF345890' 'I01_xI04_TRE_porteri_UTEX900_cult_AF242469' 'I01_xI04_TpotteriIB332' 'I01_xI04_XA_plA3_usa_NC_saxi_498' 'I02_9380' 'I02_9620' 'I02_ME_subau_canada_BC_cort_4681' 'I02_ME_subau_usa_WA_cort_4294' 'I02_MH_oliva_russia_Khab_cort_5984' 'I02_MH_oliva_russia_Prim_cort_5978' 'I02_MH_oliva_usa_AK_cort_4869' 'I02_MH_olivoides1_usa_AK_cort_5228' 'I02_MH_poelt_china_sichuan_cort_3659' 'I02_MH_septent_usa_AK_cort_5254' 'I02_MH_septent_usa_AK_cort_5994' 'I02_MH_trab_usa_AK_cort_4896' 'I02_MO_sorediata_usa_PA_saxi_4001' 'I05_AJ249568_Tgelatinosa' 'I05_AJ249575_Tgelatinosa' 'I05_AJ293787_Trebouxia_Dornes11_1996' 'I05_FJ792802_Trebouxia_TTC1_TeloschistesChry' 'I05_MH_trab_usa_MN_cort_5769' 'I05_P270IaTchryECanaryIslands' 'I05_P57IaXwebUSADelaware' 'I05_Z68697_Tgelatinosa' 'I06_MH_infum_canada_BC_saxi_4834' 'I06_MH_infum_canada_BC_saxi_4842' 'I06_MH_infum_norway_Tromso_saxi_4502' 'I06_MH_infum_usa_AK_saxi_4888' 'I06_MO_panniformis_russia_ukn_saxi_5971' 'I07_ME_alber_usa_MN_cort_5773' 'I07_ME_alber_usa_MN_cort_5773_2' 'I07_MH_olioides1_usa_AK_cort_4891' 'I07_MH_olivoides1_usa_AK_cort_5235' 'I07_MH_septent_usa_AK_cort_5253' 'I08_9387' 'I08_9594' 'I08_L1199_Trebouxia_Tephro_Peru_ITSp' 'I08_L1201_ITSp_Peru' 'I08_L1203_Trebouxia_Tephro_Sudamerica_Peru_IT' 'I08_MH_oliva_china_heil_cort_3657' 'I08_MH_oliva_china_heil_cort_3662' 'I08_MH_subexata_china_sichuan_cort_3649a' 'I08_MH_subexata_china_sichuan_cort_3649b' 'I08_MH_suboli2_mexico_MORELOS_cort_3739' 'I09_MH_halei_usa_NC_cort_4008' 'I09_MH_halei_usa_NC_cort_4009' 'I09_MH_halei_usa_VT_cort_4011' 'I10_MH_ushua_argentina_unk_saxi_6045' 'I10_MH_ushua_chile_unk_saxi_6046' 'I10_MH_ushua_chile_unk_saxi_6047' 'I11_MH_oliva_russia_Prim_cort_6012_2' 'I11_MH_suboli2_usa_AZ_cort_4662' 'I12_MH_oliva_russia_Prim_cort_5977' 'I12_MH_oliva_russia_Prim_cort_5998_2' 'I13_PUN_cas_usa_OH_cort_3161' 'I14_MH_oliva_russia_Prim_cort_5973_2' 'I14_MH_oliva_russia_Prim_cort_5973_ITSCOX2' 'I15_9506' 'I15_9583' 'I15_9599' 'I15_9614' 'I15_9665' 'I15_9666' 'I15_9716' 'I15_PUN_rud_kenya_unk_cort_1195' 'I16_9498' 'I16_EU717912_uncult_Trebouxia' 'I16_EU717913_uncult_Trebouxia' 'I17_9377' 'I17_9511' 'I17_9514' 'I17_9520' 'I17_9525' 'I17_9544' 'I17_9567' 'I17_9593' 'I17_9613' 'I17_9631' 'I17_9642' 'I18_9570' 'I18_9640' 'I18_9719' 'I18_9720' 'I18_L1177_ITSp_Peru' 'I18_L1178_ITSp_Peru' 'S02_MH_exula_morocco_unk_cort_4103' 
	;

END;


BEGIN CHARACTERS;
	TITLE  Character_Matrix;
	DIMENSIONS  NCHAR=1783;
	FORMAT DATATYPE = DNA GAP = - MISSING = ?;
	MATRIX
	'13_2_Lec_AF_28943_Trebouxia'                  GCGCAGGTCAGGGGCCACTGCCTTTTGGTTGCTGGTTGACTTGGCTGGGCGGGTCCAATACCAATT-GGGTTCCTTTG-GCCTTTCAGGCTGAAGG-TTCTACCAGTTGTGAGGGGTGGCTTG-AATCACTTTTAAAAA-T-TATTTCTGAAGACAGACTGCTAAGCTGGC-TTGCTGGCTGCAGACTGATTAAAT-AAAGACAACTCTCAACAACGGATATCTTGGCTCCCGTAACGATGAAGAACGCAGCGAAATGCGATACGTAGTGTGAATTGCAGAATTCCGTGAACCATCGAATCTTTGAACGCAAATTGCGCTCGAGGCTTCGGCCAAGAGCATGTCTGCCTCAGCGTCGGCTTACTACCCTCAACC-AATT-CCCTGATTGGGTTATTGATTGGAGCTGGCTGTCCGGTTATGCCGATaaGGCTGCCGGTCAGCTGAAAAACATTCGCACTGTGAGAGCTGCTTTCCCTT-CAAAAGGAAAGCCGAGTTCCGATTTGGTAGGTGACCTTTGCCGGTTGCATGCCTTCGTTGCTCGT-CTAGCTTTCATGAAAGCGCGTGCAGGACGCCTTT-TGGCTTTCGACCTGAGGTCAGGCAAGAACACCCGCTGAACTTAAGCATATCAATAAGCGGAGGAAAAGAAACTAACTAGGATTCCCT?GTACTTGGACTACTGTATGGACTGATGGTCTAACTAGTCTTGACCGTTACAAAGGTCGTTGTTATGATATTGAGCCAGTTCCTGGTGAAGAAAATCAATATATTGCATATGTAGCATACCCTCTTGATCTTTTTGAAGAAGGTTCAGTAACAAACTTATTTACTTCTATTGTTGGGAATGTTTTTGGGTTTAAAGCTCTTCGTGCACTACGATTAGAAGATCTTCGTATTCCTCCAGCATATGTTAAAACTTTCCAAGGACCTCCTCATGGAATTCAAGTAGAACGTGACAAATTAAACAAATATGGTCGTTCTCTTTTAGGTTGTACTATTAAACCAAAATTAGGTCTTTCTGCTAAAAACTATGGTCGTGCAGTTTATGAATGTTTACGTGGTGGTTTAGACTTTACTAAAGATGATGAAAACGTAAACTCTCAACCATTTATGCGTTGGAGAGACCGTTTTTTATTTGTTGCAGAAGCAATTTATAAATCTCAAGCAGAAACTGGTGAAATTAAAGGACATTACCTAAACGCAACTGCTGGTACTTGTGAAGAAATGTTAATCCGTGCTGAAACTGCAAGAGATTTTGGTGTACCAATTGTTATGCATGACTACTTAACTGGTGGTTTTACTGCAAACACAAGTTTATCACACTACTGTCGTTATAACGGTTTATTATTACACATTCACCGAGCTATGCACGCTGTTATTGACCGTCAACGTAATCACGGTATCCATTTCCGTGTTTTAGCTAAAACTCTTCGTATGTCAGGTGGTGACCACCTTCATTCTGGTACTGTTGTA?????????????????????????????????????????????????????????????????????????????????????????????????????????????????????????????????????????????????????????????????????????????????????????????????????????????????????????????????????????????????????????????????????????????????????????????????????????????????????
	'13_8_Lec_AF_27860_Trebouxia'                  GCGCAGGTCAGGGGCCACAGCCTTTTGGTTGTTGGTTGACTTGGCTGGGCGGGTCCAATACCAAGT-GGGTTCCTTTT-GCCTT-CGGGCTTAAGG-TTCTACCAGTTGTGAGGGGTGGCTTG-ACAAACTTTTAAGCT-T-TATTACTGAAGACAGACTGCTA-GCTGGC-TTGCTGGCTGCAGACTGATTAAAT-AAAGACAACTCTCAACAACGGATATCTTGGCTCCCGTAACGATGAAGAACGCAGCGAAATGCGATACGTAGTGTGAATTGCAGAATTCCGTGAACCATCGAATCTTTGAACGCAAATTGCGCTCGAGGCTTCGGCCAAGAGCATGTCTGCCTCAGCGTCGGCTTACTACCCTCAACC-AATT-CCCTTA-TGGGTAATTGATTGGAGCTGGCTGTCCGGTTGTACCAATCAGGCTGCCGGTCAGCTGAAAAACATTCGCACTGTGGAAGCTGCTGTCCCTTAAACAAGGAGAGCCGAGTTCCGATTTGGTAGGTGGCCTTTGCCGGTTGCATGCCTTCGTTGCTCGT-CTAGTTTTCATGAAAGCGCGTGCAGGACGCCTTT-TGGCTTTCGACCTGAGGTCAGGCAAGAACACCCGCTGAACTTAAGCATATCAATAAGCGGAGGAAAAGAAACTAACTAGGATTCCCT?GTACTTGGACTACTGTATGGACTGATGGTCTAACTAGTCTTGACCGTTACAAAGGTCGTTGTTATGATATTGAGCCAGTTCCTGGTGAAGAAAATCAATATATTGCATATGTAGCATACCCTCTAGATCTTTTTGAAGAAGGTTCAGTAACCAACTTATTTACTTCTATTGTTGGGAATGTTTTTGGGTTTAAAGCTCTTCGTGCACTACGATTAGAAGATCTTCGTATTCCTCCAGCATATGTTAAAACTTTCCAAGGACCTCCTCATGGAATTCAAGTAGAACGTGATAAACTAAACAAATACGGTCGTTCTCTTTTAGGTTGTACTATTAAACCAAAATTAGGTCTTTCTGCTAAAAACTATGGACGTGCAGTTTATGAATGTTTACGTGGTGGTTTAGATTTTACTAAAGATGATGAAAACGTAAACTCTCAACCATTTATGCGTTGGAGAGACCGTTTTTTATTTGTTGCAGAAGCAATTTATAAATCTCAAGCAGAAACTGGTGAAATTAAAGGACATTACCTAAACGCAACTGCTGGTAATAGTGAAGAAATGTTAGTCCGTGCTGAAACTGCAAGAGATTTTGGTGTACCAATTGTTATGCATGACTACTTAACTGGTGGTTTTACTGCAAACACAAGTTTAGCACACTACTGTCGTTATAACGGTCTATTATTACACATTCACCGAGCTATGCACGCTGTTATTGACCGTCAACGTAATCACGGTATTCATTTCCGTGTTTTAGCTAAAACTCTTCGTATGTCAGGTGGTGATCACCTTCATTCTGGTACTGTTGTAGGTAAACTAGAA?????????????????????????????????????????????????????????????????????????????????????????????????????????????????????????????????????????????????????????????????????????????????????????????????????????????????????????????????????????????????????????????????????????????????????????????????????????
	'14_2_Lec_AF_26464_Trebouxia'                  GCGCAGGTCAGGGGCCACAGCCTTTTGGTTGCTGGTTGACTTGGCTGGGCGGGTCCAATACCAATT-GGGTTCCTTTT-GCCTTTCAGGCTTAAGG-TTCTACCAGTTGTGAGGGGTGGCTTG-AAAAACTTGCAAACA-A-TATATCTGAAGACAGATTGCTA-GCTGGC-TTGCTGGCTGCAAACTGCTTAAAT-AAAGACAACTCTCAACAACGGATATCTTGGCTCCCGTAACGATGAAGAACGCAGCGAAATGCGATACGTAGTGTGAATTGCAGAATTCCGTGAACCATCGAATCTTTGAACGCAAATTGCGCTCGAGGCTTCGGCCAAGAGCATGTCTGCCTCAGCGTCGGCTTACTACCCTCAACC-AATT-CCTTTA-TAAGTAATTGATTGGAGCTGGCTGTCCGGTTTTGCCGATCAGGCTGCCGGTCAGCTGAAAAACATTCGCACTGTGGAAGCTGCTTTCCCTT-CAAAAGGAAAGCCGAGTTCCGATTTGGTAGGTGACCTTTGCCGGTTGCATGCCTTCGTTGCTCGC-CTAGTTTTCATGAGAGCGCGTGCAGGACGCCTTT-TGGCTTTCGACCTGAGGTCAGGCAAGAACACCCGCTGAACTTAAGCATATCAATAAGCGGAGGAAAAGAAACTAACTAGGATTCCCT?GTACTTGGACTACTGTATGGACTGATGGTCTAACTAGTCTTGACCGTTACAAAGGTCGTTGTTATGATATTGAGCCAGTTCCTGGTGAAGAAAATCAATATATTGCATATGTAGCATACCCTCTAGATCTTTTTGAAGAAGGTTCAGTAACAAACTTATTTACTTCTATTGTTGGGAATGTTTTTGGGTTTAAAGCTCTTCGTGCACTACGATTAGAAGATCTTCGTATTCCTCCAGCATATGTTAAAACTTTCCAAGGACCTCCTCATGGAATTCAAGTAGAACGTGATAAACTAAACAAATACGGTCGTTCTCTTTTAGGTTGTACTATTAAACCAAAATTAGGTCTTTCTGCTAAAAACTATGGACGTGCAGTTTATGAATGTTTACGTGGTGGTTTAGATTTTACTAAAGATGATGAAAACGTAAACTCTCAACCATTTATGCGTTGGAGAGACCGTTTTTTATTTGTTGCAGAAGCAATTTATAAATCTCAAGCAGAAACTGGTGAAATTAAAGGACATTACCTAAACGCAACTGCTGGTAATAGTGAAGAAATGTTAGTCCGTGCTGAAACTGCAAGAGATTTTGGTGTACCAATTGTTATGCATGACTACTTAACTGGTGGTTTTACTGCAAACACAAGTTTATCACACTACTGTCGTTATAACGGTTTATTATTACACATTCACCGAGCTATGCACGCTGTTATTGACCGTCAACGTAATCACGGTATTCATTTCCGTGTTTTAGCTAAAACTCTTCGTATGTCAGGTGGTGATCACCTTCATTCTGGTACTGTTGTA?????????????????????????????????????????????????????????????????????????????????????????????????????????????????????????????????????????????????????????????????????????????????????????????????????????????????????????????????????????????????????????????????????????????????????????????????????????????????????
	'14_3_Lec_AF_27192_Trebouxia'                  GCGCAGGTCAGGGGCTGCAGCTCTTTGGCTGTAG-TTGACTTGGCTGGGCGGGTCCAACACCAGTT-GGGTGCCTCTT-GCCTTT-AGGCtAAGRG-GTTCCTYGGCTGTGAGGGGTGACTTG-AACAACTATGAAGCT-T-TATTACTGAAGACAGGCTGCTA-GCTGGC-TTGCTGGCTGCAGACTGAATTAACAAAAGACAACTCTCAACAACGGATATCTTGGCTCCCGTAACGATGAAGAACGCAGCGAAATGCGATACGTAGTGTGAATTGCAGAATTCCGTGAACCATCGAATYTTTGAACGCAAATTGCGCTCGAGGCCTCGGCTAAGAGCATGTCTGGCTCAGCGTCGGCTTACTACCCTCAACC-AACT-CCCTYA-TGGG-AATTGATTGGAGCTGGCTTTCCGGT-GTTCCGATTAGGTTGCCGGTCAGCTGAAAAACATTCACGCTGTGGAAGTTGCTTTCCCTT-AAAAAGGAAAGCCGAGTTCCGATTTGGTAGGTGACCTTTGCCGGTTGCATGCCTTCGTTGCTCGCTATGGCTTTCATGATAGCGTGTGCAGGACGCCATTTTGGCTTTCGACCTGAGCTCAGGCAAGAACACCCGCTGAACTTAAGCATATCAA???????????????????????????????????GTACTTGGACTACTGTGTGGACTGACGGTCTAACTAGTCTTGACCGTTATAAAGGTCGTTGTTACGATCTTGAACCAGTTCCTGGTGAAGATAATCAATATATTGCATATGTAGCTTACCCTCTAGATCTTTTTGAAGAAGGTTCAGTAACAAACTTATTTACTTCTATTGTTGGTAACGTTTTTGGTTTTAAAGCTCTTCGTGCACTAAGATTAGAAGATCTTCGTATTCCTCCAGCATATGTAAAAACATTCCAAGGACCTCCTCACGGAATTCAAGTAGAACGTGATAAATTAAACAAATACGGTCGTTCTCTTTTAGGTTGTACTATTAAACCAAAATTAGGTCTTTCTGCTAAAAACTATGGTCGTGCAGTTTACGAATGTTTACGTGGTGGTTTAGACTTTACTAAAGATGATGAAAACGTAAACTCTCAACCATTTATGCGTTGGAGAGACCGTTTCAGTTTTGTTGCAGAAGCAATTTATAAGTCTCAAGCAGAAACAGGTGAAATTAAAGGACATTACCTAAACGCAACTGCTGGTACTGTTGAAGAAATGCTAAAACGTGCTGAAACTGCAAGAGATTTTGGTGTACCAATTGTTATGCATGACTACTTAACTGGTGGTTTTACTGCAAATACAACTTTAGCTCATTACTGTCGTAATCATGGTTTATTATTACACATTCACCGAGCTATGCACGCTGTTATTGACCGTCAACGTAATCACGGTATCCATTTCCGTGTTTTAGCTAAAACTCTTCGTATGTCAGGTGGTGACCACCTTCACTCTGGTACTGTTGTA?????????????????????????????????????????????????????????????????????????????????????????????????????????????????????????????????????????????????????????????????????????????????????????????????????????????????????????????????????????????????????????????????????????????????????????????????????????????????????
	'14_6_Lec_AF_27119_Trebouxia'                  GCGCAGGTCAGGGGCTGCAGCTCTTTGGCTGTAG-TTGACTTGGCTGGGCGGGTCCAACACCAGTT-GGGTGCCTCTT-GCCTTT-AGGCTAAGAG-GTTCCTCGGCTGTGAGGGGTGACTTG-AACAACTATGAAGCT-T-TATTACTGAAGACAGGCTGCTA-GCTGGC-TTGCTGGCTGCAGACTGAATTAACAAAAGACAACTCTCAACAACGGATATCTTGGCTCCCGTAACGATGAAGAACGCAGCGAAATGCGATACGTAGTGTGAATTGCAGAATTCCGTGAACCATCGAATCTTTGAACGCAAATTGCGCTCGAGGCCTCGGCTAAGAGCATGTCTGGCTCAGCGTCGGCTTACTACCCTCAACC-AACT-CCCTTT-TGGG-AATTGATTGGAGCTGGCTTTCCGGT-GTGCCGATTAGGTTGCCGGTCAGCTGAAAAACATTCACGCTGTGGAAGTTGCTTTCCCTT-AAAAAGGAAAACCGGGTTCCGATTTGGTAGGTGACCTTTGCCGGTTGCATGCCTTCGTTGCTCGCTATGGCTTTCATGATAGCGTGTGCAGGACGCCATTTTGGCTTTCGACcTGAAGTCAGGCAAGAACACCCGCTGA-CTTAAGCATATCAATAAGCGG????????????????????????????GTACTTGGACTACTGTGTGGACTGACGGTCTAACTAGTCTTGACCGTTATAAAGGTCGTTGTTACGATCTTGAACCAGTTCCTGGTGAAGATAATCAATATATTGCATATGTAGCTTACCCTCTAGATCTTTTTGAAGAAGGTTCAGTAACAAACTTATTTACTTCTATTGTTGGTAACGTTTTTGGTTTTAAAGCTCTTCGTGCACTAAGATTAGAAGATCTTCGTATTCCTCCAGCATATGTAAAAACATTCCAAGGACCTCCTCACGGAATTCAAGTAGAACGTGATAAATTAAACAAATACGGTCGTTCTCTTTTAGGTTGTACTATTAAACCAAAATTAGGTCTTTCTGCTAAAAACTATGGTCGTGCAGTTTACGAATGTTTACGTGGTGGTTTAGACTTTACTAAAGATGATGAAAACGTAAACTCTCAACCATTTATGCGTTGGAGAGACCGTTTCAGTTTTGTTGCAGAAGCAATTTATAAGTCTCAAGCAGAAACAGGTGAAATTAAAGGACATTACCTAAACGCAACTGCTGGTACTGTTGAAGAAATGCTAAAACGTGCTGAAACTGCAAGAGATTTTGGTGTACCAATTGTTATGCATGACTACTTAACTGGTGGTTTTACTGCAAATACAACTTTAGCTCATTACTGTCGTAATCATGGTTTATTATTACACATTCACCGAGCTATGCACGCTGTTATTGACCGTCAACGTAATCACGGTATCCATTTCCGTGTTTTAGCTAAAACTCTTCGTATGTCAGGTGGTGACCACCTTCACTCTGGTACTGTTGTAG????????????????????????????????????????????????????????????????????????????????????????????????????????????????????????????????????????????????????????????????????????????????????????????????????????????????????????????????????????????????????????????????????????????????????????????????????????????????????
	'14_8_Lec_AF_26372_Trebouxia'                  GCGCAGGTCAGGGGCCACAGCCTTTTGGTTGTTGGTTGACTTGGCTGGGCGGGTCCAATACCAATT-GGGTTCCTTTT-GCCTTTCAGGCTTGAGG-TCCTCCCAGTTGTGAGGGGTGGCTTG-AAAAACTTTTAAGCT-A-TATTTCTGAAGACAGACTGCTA-GCTGGC-TTGCTGGCTGCAGACTGACTAAAT-AAAGACAACTCTCAACAACGGATATCTTGGCTCCCGTAACGATGAAGAACGCAGCGAAATGCGATACGTAGTGTGAATTGCAGAATTCCGTGAACCATCGAATCTTTGAACGCAAATTGCGCTCGAGGCTTCGGCCAAGAGCATGTCTGCCTCAGCGTCGGCTTACTACCCTCAACC-AATT-CCCTTA-TGGGTAATTGATTGGAGCTGGCTGTCCGGTTGTGCCGATCAGGCTGCCGGTCAGCTGAAAAACATTCGCACTGTGGAAGCTGCTTTCCCTTAAAAAAGGAGAGCCGAGTTCCGATTTGGTAGGTGACCTTTGCCGGTTGCATGCCTTCGTTGCTCGT-CTAGTTTTCATGAAAGCGCGTGCAGGACGCCTTT-TGGCTTTCGACCTGAGGTCAGGCAAGAACACCCGCTGAACTTAAGCATATCAATAAGCGGAGGAAA???????????????????????????????????????????????????????????????????????????????????????????????????????????????????????????ATTGCATATGTAGCATACCCTCTAGATCTTTTTGAAGAAGGTTCAGTAACAAACTTATTTACTTCTATTGTTGGGAATGTTTTTGGGTTTAAAGCTCTTCGTGCACTACGATTAGAAGATCTTCGTATTCCTCCAGCATATGTTAAAACTTTCCAAGGACCTCCTCATGGAATTCAAGTAGAACGTGATAAACTAAACAAATACGGTCGTTCTCTTTTAGGTTGTACTATTAAACCAAAATTAGGTCTTTCTGCTAAAAACTATGGACGTGCAGTTTATGAATGTTTACGTGGTGGTTTAGATTTTACTAAAGATGATGAAAACGTAAACTCTCAACCATTTATGCGTTGGAGAGACCGTTTCTTATTTGTTGCAGAAGCAATTTATAAATCTCAAGCAGAAACTGGTGAAATTAAAGGACATTACCTAAACGCAACTGCTGGTAATAGTGAAGAAATGTTAGTCCGTGCTGAAACTGCAAGAGATTTTGGTGTACCAATTGTTATGCATGACTACTTAACTGGTGGTTTTACTGCAAACACAAGTTTAGCACACTACTGTCGTTATAACGGTCTATTATTACACATTCACCGAGCTATGCACGCTGTTATTGACCGTCAACGTAATCACGGTATTCATTTCCGTGTTTTAGCTAAAACTCTTCGTATGTCAGGTGGTGATCACCTTCATTCT?????????????????????????????????????????????????????????????????????????????????????????????????????????????????????????????????????????????????????????????????????????????????????????????????????????????????????????????????????????????????????????????????????????????????????????????????????????????????????????????????
	'4_7_Lec_AF_29597_Trebouxia'                   GCGCAGGTCAGGGGCCACTGCCTTTTGGTTGCTGGTTGACTTGGCTGGGCGGGTCCAATACCAATT-GGGTTCCTTTG-GCCTTTCAGGCTGAAGG-TTCCACCAGTTGTGAGGGGTGGCTTG-AAAAACTTTTAAAAT-T-TATTTCTGAAGACAGACTGCTAA-CTGGC-TTGCTGGCTGCAGACTGATTAAAT-AAAGACAACTCTCAACAACGGATATCTTGGCTCCCGTAACGATGAAGAACGCAGCGAAATGCGATACGTAGTGTGAATTGCAGAATTCCGTGAACCATCGAATCTTTGAACGCAAATTGCGCTCGAGGCTTCGGCCAAGAGCATGTCTGCCTCAGCGTCGGCTTACTACCCTCAACC-AATT-CCCTTA-TGGGTTATTGATTGGAGCTGGCTGTCCGGTTGTGCCGAT--GGCTGCCGGTCAGCTGAAAAACATTCGCACTGTGAGAGCTGCTTTCCCTT-CAAAAGGAAAGCCGAGTTCCGATTTGGTAGGTGACCTTTGCCGGTTGCATGCCTTCGTTGCTCGT-CTAGCTTTCATGAAAGCGCGTGCAGGACGCCTTT-TGGCTTTCGACCTGAGGTCAGGCAAGAACACCCGCTGAACTTAAGCATATCAATAAGCG????????????????????????????GGTACTTGGACTACTGTATGGACTGATGGTCTAACTAGTCTTGACCGTTACAAAGGTCGTTGTTATGATATTGAGCCAGTTCCTGGTGAAGAAAATCAATATATTGCATATGTAGCATACCCTCTTGATCTTTTTGAAGAAGGTTCAGTAACAAACTTATTTACTTCTATTGTTGGGAATGTTTTTGGGTTTAAAGCTCTTCGTGCACTACGATTAGAAGATCTTCGTATTCCTCCAGCATATGTTAAAACTTTCCAAGGACCTCCTCATGGAATTCAAGTAGAACGTGACAAATTAAACAAATATGGTCGTTCTCTTTTAGGTTGTACTATTAAACCAAAATTAGGTCTTTCTGCTAAAAACTATGGTCGTGCAGTTTATGAATGTTTACGTGGTGGTTTAGACTTTACTAAAGATGATGAAAACGTAAACTCTCAACCATTTATGCGTTGGAGAGACCGTTTTTTATTTGTTGCAGAAGCAATTTATAAATCTCAAGCAGAAACTGGTGAAATTAAAGGACATTACCTAAACGCAACTGCTGGTACTTGTGAAGAAATGTTAATCCGTGCTGAAACTGCAAGAGATTTTGGTGTACCAATTGTTATGCATGACTACTTAACTGGTGGTTTTACTGCAAACACAAGTTTATCACACTACTGTCGTTATAACGGTTTATTATTACACATTCACCGAGCTATGCACGCTGTTATTGACCGTCAACGTAATCACGGTATCCATTTCCGTGTTTTAGCTAAAACTCTTCGTATGTCAGGTGGTGACCACCTTCATTCTGGTACTGTTGTAGGTAAA???????????????????????????????????????????????????????????????????????????????????????????????????????????????????????????????????????????????????????????????????????????????????????????????????????????????????????????????????????????????????????????????????????????????????????????????????????????????
	'8_6_Lec_AF_29188_Trebouxia'                   GCGCAGGTCAGGGGCCACAGCCTTTTGGCTGTTGGTTGACTTGGCTGGGCGGGTCCAATACCAATT-GGGTTCCTCTT-GCCTTTTAGGCTTGAGG-TTCTTCCGGTTGTGAGGGGTGGCTTG-AAAAACTTTCAAAGA-A-TTGTTCTGAAGACGGACTGCTA-GCTGGC-TTGCCGGCTGTGGACTGATTAAAC-AAAGACAACTCTCAACAACGGATATCTTGGCTCCCGTAACGATGAAGAACGCAGCGAAATGCGATACGTAGTGTGAATTGCAGAATTCCGTGAACCATCGAATCTTTGAACGCAAATTGCGCTCGAGGCTTCGGCCAAGAGCATGTCTGCCTCAGCGTCGGCTTACTACCCTCAATC-AATC-TCCT-A-TGGGTGATTGATTGGAGCTGGCTGTCCGGTTTTGCCGATCAGGTTGCCGGTCAGCTGAAAAACATTCGCACTGTGGAAGCTGCTCTCCCCT-AAAAAGGAGAGCCGAGTTCCGATTTGGTAGGTGACCTTTGCCGGTTGCATGCCTTCGTTGCTTGT-CTAGCTTTCATGAAAGCGCGTGCAGGACGCCTTT-TGGCTTTCGACCTGAGGTCAGGCAAGAACACCCGCTGAACTTAAGCATATCAATAAGCGGAGGAAAAGAAACTAACTAGGATTCCCT?GTACTTGGACTACTGTATGGACTGATGGTCTAACTAGTCTTGACCGTTACAAAGGTCGTTGTTATGATATTGAGCCAGTTCCTGGTGAAGAAAATCAATATATTGCATATGTAGCATACCCTCTTGATCTTTTTGAAGAAGGTTCAGTAACAAACTTATTTACTTCTATTGTTGGGAATGTTTTTGGATTTAAAGCTCTTCGTGCACTACGATTAGAAGATCTTCGTATTCCTCCAGCATATGTTAAAACTTTCCAAGGACCTCCTCATGGAATTCAAGTAGAACGTGACAAATTGAACAAATACGGTCGTTCTCTTTTAGGTTGTACTATTAAACCAAAATTAGGTCTTTCTGCTAAAAACTAYGGTCGTGCAGTTTATGAATGTTTACGTGGTGGTTTAGACTTTACTAAAGATGATGAAAACGTAAACTCTCAACCATTTATGCGTTGGAGAGACCGTTTCTTATTTGTTGCAGAAGCAATTTATAAATCTCAAGCAGAAACTGGTGAAATTAAAGGACATTACCTAAACGCAACTGCTGGTAATAGTGAAGAAATGTTAATCCGTGCTGAAACTGCAAGAGATTTTGGTGTACCAATTGTTATGCATGACTACTTAACTGGTGGTTTTACTGCAAACACAAGTTTAGCACATTACTGTCGTTATAACGGTTTATTATTACACATTCACCGAGCTATGCACGCTGTTATTGACCGTCAACGTAATCACGGTATCCATTTCCGTGTTTTAGCTAAAACTCTTCGTATGTCAGGTGGTGACCACCTTCACTCTGGTACTGTTGTAGGTAAACTAGAA?????????????????????????????????????????????????????????????????????????????????????????????????????????????????????????????????????????????????????????????????????????????????????????????????????????????????????????????????????????????????????????????????????????????????????????????????????????
	'9_1_Lec_AF_29951_Trebouxia'                   GCGCAGGTCAGGGGCCACTGCCTTTTGGTTGCTGGTTGACTTGGCTGGGCGGGTCCAATACCAATT-GGGTTCCTTTT-GCCTTTCGGGGCTCAAGGTTCTACCAGTTGTGAGGGGTGGCTTG-AAGAACACCTAAAACTT-TATTTCTGAAGACAGACTGCTAAGCTGGC-TTGCTGGCTGCAGACTGATTTAAT-AAAGACAACTCTCAACAACGGATATCTTGGCTCCCGTAACGATGAAGAACGCAGCGAAATGCGATACGTAGTGTGAATTGCAGAATTCCGTGAACCATCGAATCTTTGAACGCAAATTGCGCTCGAGGCTTCGGCCAAGAGCATGTCTGCCTCAGCGTCGGCTTACTACCCTCAACC-AATT-CCCTTC-TGGGCAATTGATTGGAGCTGGCCGTCCGGTTTTGCCGATCAGGCTGCCGGTCAGCTGAAAAACATTCGCGCTGTGGAAGCTGCTTTCCCTTCAAAAAGGAAGGCCGGGTTCCGATTTGGTAGGTGGCCTTTGCCGGTTGCATGCCTTCGTTGCCCGT-CTAGCTTTCATGAAAGCGCGTGCAGGACGCCTTT-TGGCTTTCGACCTGAGGTCAGGCAAGAACACCCGCTGAAC????????????????????????????????????????????????GTACTTGGACTACTGTATGGACTGATGGTCTAACTAGTCTTGACCGTTACAAAGGTCGTTGTTATGATATTGAGCCAGTTCCTGGTGAAGAAAATCAATATATTGCATATGTAGCATACCCTCTTGATCTTTTTGAAGAAGGTTCAGTAACAAACTTATTTACTTCTATTGTTGGGAATGTTTTTGGGTTTAAAGCTCTTCGTGCACTACGATTAGAAGATCTTCGTATTCCTCCAGCATATGTGAAAACTTTCCAAGGACCTCCTCATGGAATTCAAGTAGAACGTGACAAATTAAACAAATACGGTCGTTCTCTTTTAGGTTGTACTATTAAACCAAAATTAGGTCTTTCTGCTAAAAACTATGGTCGTGCAGTTTATGAATGTTTACGTGGTGGTTTAGACTTTACTAAAGATGATGAAAACGTAAACTCTCAACCATTTATGCGTTGGAGAGACCGTTTTTTATTTGTTGCAGAAGCAATTTATAAATCTCAAGCAGAAACTGGTGAAATTAAAGGACATTACCTAAACGCAACTGCTGGTAATAGTGAAGAAATGTTAATCCGTGCTGAAACTGCAAGAGATTTTGGTGTACCAATTGTTATGCATGACTACTTAACTGGTGGTTTTACTGCAAACACAAGTTTAGCACACTACTGTCGTTATAACGGTTTATTATTACACATTCACCGAGCTATGCACGCTGTTATTGACCGTCAACGTAATCACGGTATCCATTTCCGTGTTTTAGCTAAAACTCTTCGTATGTCAGGTGGTGATCACCTTCATTCTGGTACTGTTGTAGG???????????????????????????????????????????????????????????????????????????????????????????????????????????????????????????????????????????????????????????????????????????????????????????????????????????????????????????????????????????????????????????????????????????????????????????????????????????????????
	'A01_LEC_garov_usa_ID_saxi_100'                ???????????????????????????????????????????????????????????????????????????????????????????????????????????????????????????????????????????????????????????????????????????????????????????????????????????????????????????????????????????????????????????????????????????????????????????????????????????????????????????????????????????????????????????????????????????????????????????????????????????????????????????????????????????????????????????????????????????????????????????????????????????????????????????????????????????????????????????????????????????????????????????????????????????????????????????????????????????????????????????????????????????????????????????????????????ACTGTATGGACTGACGGTCTAACTAGTCTTGACCGTTACAAAGGGCGTTGTTATGATATTGAGCCAGTTGCTGGTGAAGAGAATCAATTTATTGCGTACGTAGCGTATCCTTTAGATCTTTTTGAAGAAGGTTCAGTAACAAACTTATTTACTTCTATTGTTGGTAACGTTTTTGGATTCAAAGCTCTTCGTGCATTACGTTTAGAAGATCTTCGTATCCCTCCTGCATATGTTAAAACATTCCAAGGACCTCCTCACGGAATTCAGGTAGAGCGTGATAAATTAAACAAATACGGTCGTTCTCTTTTAGGTTGTACTATTAAACCTAAATTAGGTCTTTCTGCAAAAAACTACGGTCGTGCTGTTTATGAATGTTTACGTGGTGGTTTAGACTTTACTAAAGATGATGAAAACGTAAACTCTCAACCATTTATGCGTTGGAGAGACCGTTTCGCATTCGTTGCGGAAGCAATTTATAAATCTCAAGCAGAAACAGGTGAAATTAAAGGACATTATCTAAACGCTACTGCTGGTACTGTTGAAGAAATGTTAAAACGTGCTGAATGTGCAAGAGACTTCGGTATGCCTATTGTTATGCATGACTACTTAACTGGTGGTTTTACTGCAAATACAACTTTAGCACATTACTGTCGTGATAATGGTTTATTACTACACATTCACCGAGCAATGCACGCAGTTATTGACCGTCAACGTAACCACGGTATCCACTTCCGTGTATTAGCTAAAACTCTTCGTATGTCAGGTGGTGACCACCTTCACTCTGGTACT???????????????????????????????????????????????????????????????????????????????????????????????????????????????????????????????????????????????????????????????????????????????????????????????????????????????????????????????????????????????????????????????????????????????????????????????????????????????????????????
	'C03_9540'                                     ???????????????????????????????????????????????????????????????????????????????????????????????????????????????????????????????????????????????????????????????????????????????????????????????????????????????????????????????????????????????????????????????????????????????????????????????????????????????????????????????????????????????????????????????????????????????????????????????????????????????????????????????????????????????????????????????????????????????????????????????????????????????????????????????????????????????????????????????????????????????????????????????????????????????????????????????????????????????????????????????????????????????????????????????????????ACTGTATGGACTGACGGTTTAACTAGTCTTGACCGTTATAAAGGACGTTGTTATGATATTGAACCAGTTGCAGGTGAACAAGGTCAATTTATTGCATATGTAGCTTACCCTTTAGATCTTTTTGAAGAAGGTTCAGTAACAAACTTGTTTACTTCTATTGTTGGTAATGTTTTTGGATTTAAAGCTCTTCGTGCATTACGATTAGAAGATCTTCGTATTCCTCCAGCATATGTAAAAACATTCCAAGGACCTCCTCACGGAATTCAAGTTGAACGTGATAAATTAAACAAATATGGTCGTTCTCTTTTAGGTTGTACTATTAAACCAAAATTAGGTCTTTCTGCAAAAAATTACGGTCGTGCTGTTTATGAGTGTTTACGTGGTGGTTTAGACTTTACTAAAGATGATGAAAACGTAAACTCTCAACCTTTTATGCGTTGGAGAGACCGCTTTGCATTTGTTGCAGAAGCAATTTACAAATCTCAAGCAGAAACAGGGGAGATTAAAGGACACTATCTAAACGCAACTGCTGGTAATGTTGACGAAATGATGAAACGTGCTGAATGTGCAAGAGATTTTGGTATGCCTATTGTTATGCATGACTACTTAACTGGTGGTTTCACTGCAAATACAACTTTAGCACATTACTGTCGTTATAATGGTTTATTACTACACATTCACCGAGCTATGCACGCTGTTATTGACCGTCAACGTAATCATGGTATCCATTTCCGTGTATTAGCTAAAACCCTTCGTATGTCAGGTGGTGATCACCTTCACTCTGGAGCT???????????????????????????????????????????????????????????????????????????????????????????????????????????????????????????????????????????????????????????????????????????????????????????????????????????????????????????????????????????????????????????????????????????????????????????????????????????????????????????
	'D04_MG515207_MK314945'                        ??????????????????????????????????????????????????????????????????????????????????????????????????????????????????????????????????????????????????????????????????????????????????????????????????????????????????????????????????????????????????????????????????????????????????????????????????????????????????????????????????????????????????????????????????????????????????????????????????????????????????????????????????????????????????????????????????????????????????????????????????????????????????????????????????????????????????????????????????????????????????????????????????????????????????????????????????????????????????????????????????????????????????????????????????????????????????????????????????CTTGACCGTTACAAAGGTCGTTGTTATGATATTGAGCCAGTTCCTGGTGAAGATAATCAATTTATTGCATATGTAGCATACCCTCTAGATCTTTTTGAAGAAGGTTCAGTAACAAACTTATTTACTTCTATTGTTGGTAACGTTTTTGGATTCAAAGCTCTTCGTGCATTACGATTAGAAGATCTTCGTATTCCTCCAGCATATGTTAAAACATTCCAAGGACCACCTCACGGAATTCAAGTAGAACGTGATAAATTAAACAAATACGGTCGTTCTTTTTTAGGATGTACTATTAAACCTAAATTAGGTCTTTCTGCAAAAAATTACGGTCGTGCTGTTTATGAATGTTTACGTGGTGGTTTAGACTTTACTAAAGATGATGAAAATGTAAACTCTCAACCTTTTATGCGTTGGAGAGACCGTTTCTCATTCGTTGCGGAAGCAATTTATAAATCTCAAGCAGAAACAGGTGAAATTAAAGGACATTATTTAAACGCAACTGCTGGTACTGTTGAAGAAATGCTAAAACGTGCCGAATGTGCGAGAGATTTTGGTGTGCCGATTGTTATGCATGACTATTTAACTGGTGGTTTTACTGCAAACACAACTTTAGCACATTACTGTCGTAATAATGGGTTATTACTACATATTCACCGAGCTATGCATGCTGTTATTGACCGTCAACGTAATCACGGTATCCATTTCCGTGTACTAGCTAAAACTCTTCGTATGTCTGGTGGTGACCATCTTCACTCTGGTACTGTTGTAGGTAAATTAGAGGGTGAACGTGAAGTAACTTTAGGTTTCGTTGATTTAATGCGTGACGATTATATTGAGAAAGATCGTAGTCGTGGTATTTACTTTACTCAAGACTGGGTTTCTCTTCCAGGAACAATGCCAGTAGCTTCTGGTGGTATTCATGTATGGCACATGCCAGCCTTAGTTGAAATTTTCGGAGACGACGCTTGTCTTCAGTTCGGTGGTGGTACACTTGGACACCCTTGGGGTAATGCTCCTGGTGCTGTTGCAAACCGTGTTGCTTTAGAAGCTTGTGTTCAAGCACGTAACGAAGGTCGT
	'I01_AF389918_Timpressa'                       gcgcaggtcaggggctgcagctctttggctgtcagttggcttggctgggcgggtccaataccagtt-gggttcctctt-gcttg---ggcttgagg---ttcctggctgtgaggggtggcttg-aaaaacacttaagca-a--ttttctgaagacagactgct-agctggc-ttgctggctgcagactgatttaat-aatgacaactctcaacaacggatatcttggctcccgtaacgatgaagaacgcagcgaaatgcgatacgtagtgtgaattgcagaattccgtgaaccatcgaatctttgaacgcaaattgcgcttgaggcttcggccaagagcatgtctggctcagcgtcggcttactaccctcaatc-actt-cccttg-tgga-aattgattggagctggctttccggtttt-ccgactaggttgccggtcagctgaaaaatattcgcgctgtgagagctgctttcccttcaaacaggaaagccgagttccgatttggtaggtgacctttgccggttgcatgccttcgttgctcgcaatgctttcc?????????????????????????????????????????????????????????????????????????????????????????????????????????????????????????????????????????????????????????????????????????????????????????????????????????????????????????????????????????????????????????????????????????????????????????????????????????????????????????????????????????????????????????????????????????????????????????????????????????????????????????????????????????????????????????????????????????????????????????????????????????????????????????????????????????????????????????????????????????????????????????????????????????????????????????????????????????????????????????????????????????????????????????????????????????????????????????????????????????????????????????????????????????????????????????????????????????????????????????????????????????????????????????????????????????????????????????????????????????????????????????????????????????????????????????????????????????????????????????????????????????????????????????????????????????????????????????????????????????????????????????????????????????????????????????????????????????????????????????????????????????????????????????????????????????????????????????????????????????????????????????????????????????????
	'I01_AF389926_Timpressa'                       gcgcaggtcaggggctgcagctctttggctgtcagttgacttggctgggcgggtccaatatcagtt-gggttcctctt-gcctt---ggcctgagg---ttcctggctgtgaggggtggcttg-aaaaactcttaagca-t-tttttctgaagacagactgct-agctggc-ttgctggctgcagactgatttaat-aatgacaactctcaacaacggatatcttggctcccgtaacgatgaagaacgcagcgaaatgcgatacgtagtgtgaattgcagaattccgtgaaccatcgaatctttgaacgcaaattgcgcttgaggcttcggccaagagcatgtctggctcagcgtcggcttactaccctcaatg-aatt-cccttg-tgga-cactgattggagctggctttccggtttt-ccgactaggttgccggtcagctgaaaaacattcgcgctatgggagctgctttcccttcaaaaaggaaagccgagttccgatttggt????????????????????????????????????????????????????????????????????????????????????????????????????????????????????????????????????????????????????????????????????????????????????????????????????????????????????????????????????????????????????????????????????????????????????????????????????????????????????????????????????????????????????????????????????????????????????????????????????????????????????????????????????????????????????????????????????????????????????????????????????????????????????????????????????????????????????????????????????????????????????????????????????????????????????????????????????????????????????????????????????????????????????????????????????????????????????????????????????????????????????????????????????????????????????????????????????????????????????????????????????????????????????????????????????????????????????????????????????????????????????????????????????????????????????????????????????????????????????????????????????????????????????????????????????????????????????????????????????????????????????????????????????????????????????????????????????????????????????????????????????????????????????????????????????????????????????????????????????????????????????????????????????????????????????????????????????????????????????????????
	'I01_AF389927_Timpressa'                       gcgcaggtca-gggctgcagctctttggctgtcagttgacttggctgggcgggtccaatatcagtt-gggttcctctt-gcctt---ggcctgagg---ttcctggctgtgaggggtggcttg-aaaaactcttaagca-t-tttttctgaagacagactgct-agctggc-ttgctggctgcagactgatttaat-aatgacaactctcaacaacggatatcttggctcccgtaacgatgaagaacgcagcgaaatgcgatacgtagtgtgaattgcagaattccgtgaaccatcgaatctttgaacgcaaattgcgcttgaggcttcggccaagagcatgtctggctcagcgtcggcttactaccctcaatg-aatt-cccttg-tgga-cactgattggagctggctttccggtttt-ccgactaggttgccggtcagctgaaaaacattcgcgctatgggagctgctttcccttcaaaaaggaaagccgagttccgatttggtaggtgacctttgccggttgcatgccttcgttgctcgccatggcttcc?????????????????????????????????????????????????????????????????????????????????????????????????????????????????????????????????????????????????????????????????????????????????????????????????????????????????????????????????????????????????????????????????????????????????????????????????????????????????????????????????????????????????????????????????????????????????????????????????????????????????????????????????????????????????????????????????????????????????????????????????????????????????????????????????????????????????????????????????????????????????????????????????????????????????????????????????????????????????????????????????????????????????????????????????????????????????????????????????????????????????????????????????????????????????????????????????????????????????????????????????????????????????????????????????????????????????????????????????????????????????????????????????????????????????????????????????????????????????????????????????????????????????????????????????????????????????????????????????????????????????????????????????????????????????????????????????????????????????????????????????????????????????????????????????????????????????????????????????????????????????????????????????????????????
	'I01_AF389930_Timpressa'                       gcgcaggtcaggggctgcagctctttggctgtcagttgacttggctgggcgggtccaataccagtt-gggttcctctt-gcttt---ggcttgagg---ttcctggctgtgaggggtggcttg-aaaaactctaaagca-a--tttcctgaagacagactgct-agctggc-ttgctggctgcagactgatttaat-aatgacaactctcaacaacggatatcttggctcccgtaacgatgaagaacgcagcgaaatgcgatacgtagtgtgaattgcagaattccgtgaaccatcgaatctttgaacgcaaattgcgcttgaggcttcggccaagagcatgtctggctcagcgtcggcttactaccctcaatc-gatt-cccttg-tgga-aattggttggagctggctttccggtttt-ccgactaggttgccggtcagctgaaaaatattcgcgctgtgggagctgctttcccttcaaaaaggaaagccgagttccgatttggtagg?????????????????????????????????????????????????????????????????????????????????????????????????????????????????????????????????????????????????????????????????????????????????????????????????????????????????????????????????????????????????????????????????????????????????????????????????????????????????????????????????????????????????????????????????????????????????????????????????????????????????????????????????????????????????????????????????????????????????????????????????????????????????????????????????????????????????????????????????????????????????????????????????????????????????????????????????????????????????????????????????????????????????????????????????????????????????????????????????????????????????????????????????????????????????????????????????????????????????????????????????????????????????????????????????????????????????????????????????????????????????????????????????????????????????????????????????????????????????????????????????????????????????????????????????????????????????????????????????????????????????????????????????????????????????????????????????????????????????????????????????????????????????????????????????????????????????????????????????????????????????????????????????????????????????????????????????????????????????????????
	'I01_AF389931_Timpressa'                       gcgcaggtcaggggccgcagctctttggctgtcggttgacttgactgggcgggtccaataccagtt-gggttcctctt-gcctt---ggcttgagg---ttcctggctgtgaggggtggcttg-aaaaactcttaagca-attttttctgaaggcagactgct-agctggc-ttgctggctgcagactgaattaat-aacgacaactctcaacaacggatatcttggctcccgtaacgatgaagaacgcagcgaaatgcgatacgtagtgtgaattgcagaattccgtgaaccatcgaatctttgaacgcaaattgcgcttgaggcttcggctaagagcatgtctggctcagcgtcggcttactaccctcaacc-aatt-ccctta-tgga-aattgattggagctggctttccggtttt-cctattaggttgccggtcagctgaaaaatattcgcgctgtgggagctgctttcccttcaaaaaggaaagccgagttccgatttggtaggtgacctttgccggttgcatgc????????????????????????????????????????????????????????????????????????????????????????????????????????????????????????????????????????????????????????????????????????????????????????????????????????????????????????????????????????????????????????????????????????????????????????????????????????????????????????????????????????????????????????????????????????????????????????????????????????????????????????????????????????????????????????????????????????????????????????????????????????????????????????????????????????????????????????????????????????????????????????????????????????????????????????????????????????????????????????????????????????????????????????????????????????????????????????????????????????????????????????????????????????????????????????????????????????????????????????????????????????????????????????????????????????????????????????????????????????????????????????????????????????????????????????????????????????????????????????????????????????????????????????????????????????????????????????????????????????????????????????????????????????????????????????????????????????????????????????????????????????????????????????????????????????????????????????????????????????????????????????????????????????????????????????????????????
	'I01_AJ293771_Trebouxia_Helms4_1999'           gcgcaggtcaggggctgcagctctttggctgtcagttgacttggctgggcgggtccaatatcagtt-gggttcctctt-gcctt---ggcctgagg---ttcctggctgtgaggggtggcttg-aaaaactcttaagca-t-tttttctgaagacagactgct-agctggc-ttgctggctgcagactgatttaat-aatgacaactctcaacaacggatatcttggctcccgtaacgatgaagaacgcagcgaaatgcgatacgtagtgtgaattgcagaattccgtgaaccatcgaatctttgaacgcaaattgcgcttgaggcttcggccaagagcatgtctggctcagcgtcggcttactaccctcaatg-aatt-cccttg-tgga-cactgattggagctggctttccggtttt-ccgactaggttgccggtcagctgaaaaacattcgcgctatgggagctgctttcccttcaaaaaggaaagccgagttccgatttggtaggtgacctttgccggttgcatgccttcgttgctcgccatggcttccatgaaagcgtgtgcaggacgccttt-tggctttcgacctgagctcagg?????????????????????????????????????????????????????????????????????????????????????????????????????????????????????????????????????????????????????????????????????????????????????????????????????????????????????????????????????????????????????????????????????????????????????????????????????????????????????????????????????????????????????????????????????????????????????????????????????????????????????????????????????????????????????????????????????????????????????????????????????????????????????????????????????????????????????????????????????????????????????????????????????????????????????????????????????????????????????????????????????????????????????????????????????????????????????????????????????????????????????????????????????????????????????????????????????????????????????????????????????????????????????????????????????????????????????????????????????????????????????????????????????????????????????????????????????????????????????????????????????????????????????????????????????????????????????????????????????????????????????????????????????????????????????????????????????????????????????????????????????????????????????????????????????????????????????????????
	'I01_AJ293773_Trebouxia_Kauff4_1998'           gcgcaggtcaggggctgcagctctttggctgtcagttgacttggctgggcgggtccaatatcagttggggttcctctt-gcctt---ggcctgagg---ttcctggctgtgaggggtggcttgaaaaaactcttaagca-t-tttttctgaagacagactgct-agctggc-ttgctggctgcagactgatttaat-aatgacaactctcaacaacggatatcttggctcccgtaacgatgaagaacgcagcgaaatgcgatacgtagtgtgaattgcagaattccgtgaaccatcgaatctttgaacgcaaattgcgcttgaggcttcggccaagagcatgtctggctcagcgtcggcttactaccctcaatg-aattccccttg-tgga-cactgattggagctggctttccggtttt-ccgactaggttgccggtcagctgaaaaacattcgcgctatgggagctgctttcccttcaaaaaggaaagccgagttccgatttggtaggtgacctttgccggttgcatgccttcgttgctcgccatggcttccatgaaagcgtgtgcaggacgccttt-tggctttcgacctgagctcagc?????????????????????????????????????????????????????????????????????????????????????????????????????????????????????????????????????????????????????????????????????????????????????????????????????????????????????????????????????????????????????????????????????????????????????????????????????????????????????????????????????????????????????????????????????????????????????????????????????????????????????????????????????????????????????????????????????????????????????????????????????????????????????????????????????????????????????????????????????????????????????????????????????????????????????????????????????????????????????????????????????????????????????????????????????????????????????????????????????????????????????????????????????????????????????????????????????????????????????????????????????????????????????????????????????????????????????????????????????????????????????????????????????????????????????????????????????????????????????????????????????????????????????????????????????????????????????????????????????????????????????????????????????????????????????????????????????????????????????????????????????????????????????????????????????????????????????????????
	'I01_AJ293775_Trebouxia_Pa2_PhysAipolia'       gcgcaggtcaggggctgcagctctttggctgtcagttgacttggctgggcgggtccaataccagtt-gggttcctctt-gcttt---ggcttgagg---ttcctggctgtgaggggtggcttg-aaaaactcttaagca-a--tttcctgaagacagactgct-agctggc-ttgctggctgcagactgatttaat-aatgacaactctcaacaacggatatcttggctcccgtaacgatgaagaacgcagcgaaatgcgatacgtagtgtgaattgcagaattccgtgaaccatcgaatctttgaacgcaaattgcgcttgaggcttcggccaagagcatgtctggctcagcgtcggcttactaccctcaatc-catt-cccttg-tgga-aattggttggagctggctttccggtttt-ccgactaggttgccggtcagctgaaaaatattcgcgctgtgggagctgctttcccttcaaaaaggaaagccgagttccgatttggtaggtgacctttgccggttgcatgccttcgttgctcgcaatagcttccatgaaagcgtgtgcaggacgccttt-tggctttcgacctgagctcagg?????????????????????????????????????????????????????????????????????????????????????????????????????????????????????????????????????????????????????????????????????????????????????????????????????????????????????????????????????????????????????????????????????????????????????????????????????????????????????????????????????????????????????????????????????????????????????????????????????????????????????????????????????????????????????????????????????????????????????????????????????????????????????????????????????????????????????????????????????????????????????????????????????????????????????????????????????????????????????????????????????????????????????????????????????????????????????????????????????????????????????????????????????????????????????????????????????????????????????????????????????????????????????????????????????????????????????????????????????????????????????????????????????????????????????????????????????????????????????????????????????????????????????????????????????????????????????????????????????????????????????????????????????????????????????????????????????????????????????????????????????????????????????????????????????????????????????????????
	'I01_AJ293793_Trebouxia_Mayrhofer13723_RinCape' gcgcaggtcaggggctgcagctctttggctgtcagttgacttggctgggcgggtccaataccagtt-gggttcctctt-gcttt---ggcttgagg---ttcctggctgtgaggggtggcttg-aaaaactctaaagca-a--tttcctgaagacagactgct-agctggc-ttgctggctgcagactgatttaat-aatgacaactctcaacaacggatatcttggctcccgtaacgatgaagaacgcagcgaaatgcgatacgtagtgtgaattgcagaattccgtgaaccatcgaatctttgaacgcaaattgcgcttgaggcttcggccaagagcatgtctggctcagcgtcggcttactaccctcaatc-catt-cccttg-tgga-aattggttggagctggctttccggtttt-ccgactaggttgccggtcagctgaaaaatattcgcgctgtgggagctgctttcccttcaaaaaggaaagccgagttccgatttggtaggtgacctttgccggttgcatgccttcgttgctcgcaatagcttccatgaaagcgtgtgcaggacgccttt-tggctttcgacctgagctcagg?????????????????????????????????????????????????????????????????????????????????????????????????????????????????????????????????????????????????????????????????????????????????????????????????????????????????????????????????????????????????????????????????????????????????????????????????????????????????????????????????????????????????????????????????????????????????????????????????????????????????????????????????????????????????????????????????????????????????????????????????????????????????????????????????????????????????????????????????????????????????????????????????????????????????????????????????????????????????????????????????????????????????????????????????????????????????????????????????????????????????????????????????????????????????????????????????????????????????????????????????????????????????????????????????????????????????????????????????????????????????????????????????????????????????????????????????????????????????????????????????????????????????????????????????????????????????????????????????????????????????????????????????????????????????????????????????????????????????????????????????????????????????????????????????????????????????????????????
	'I01_JN204761_TimpressaTuerk38621'             gcgcaggtcaggggctgcagctctttggctgtcagttgacttggctgggcgggtccaataccagtt-gggttcctctt-gcttt---ggcttgagg---ttcctggctgtgaggggtggcttg-aaaaactcttaagca-a--ttttctgaagacagactgct-agctggc-ttgctggctgcagactgatttaat-aatgacaactctcaacaacggatatcttggctcccgtaacgatgaagaacgcagcgaaatgcgatacgtagtgtgaattgcagaattccgtgaaccatcgaatctttgaacgcaaattgcgcttgaggcttcggccaagagcatgtctggctcagcgtcggcttactaccctcaaccaaatt-ccttta-tgga-aattgattggagctggctttccggtttt-ccgactaggttgccggtcagctgaaaaatattcgcgctgtgggagctgctttcccttcaaaaaggaaagccgagttccgatttggtaggtgacctttgccggttgcatgccttcgttgctcgcaatggcttccatgaaagcgtgtgcaggacgcctt?????????????????????????????????????????????????????????????????????????????????????????????????????????????????????????????????????????????????????????????????????????????????????????????????????????????????????????????????????????????????????????????????????????????????????????????????????????????????????????????????????????????????????????????????????????????????????????????????????????????????????????????????????????????????????????????????????????????????????????????????????????????????????????????????????????????????????????????????????????????????????????????????????????????????????????????????????????????????????????????????????????????????????????????????????????????????????????????????????????????????????????????????????????????????????????????????????????????????????????????????????????????????????????????????????????????????????????????????????????????????????????????????????????????????????????????????????????????????????????????????????????????????????????????????????????????????????????????????????????????????????????????????????????????????????????????????????????????????????????????????????????????????????????????????????????????????????????????????????????????????????
	'I01_JN204778_TimpressaTuerk43008'             gcgcaggtcaggggctgcagctctttggctgtcagttgacttggctgggcgggtccaataccagtt-gggttcctctt-gcttt---ggcttgagg---ttcctggctgtgaggggtggcttg-aaaaactcttaagca-a--ttttctgaagacagactgct-agctggc-ttgctggctgcagactgatttaat-aatgacaactctcaacaacggatatcttggctcccgtaacgatgaagaacgcagcgaaatgcgatacgtagtgtgaattgcagaattccgtgaaccatcgaatctttgaacgcaaattgcgcttgaggcttcggccaagagcatgtctggctcagcgtcggcttactaccctcaaccaaatt-ccttta-tgga-gattgattggagctggctttccggtttt-ccgactaggttgccggtcagctgaaaaatattcgcgctgtgggagctgctttcccttcaaaaaggaaagccgagttccgatttggtaggtgacctttgccggttgcatgccttcgttgctcgcaatggcttccatgaaagcgtgtgcaggacgcctt?????????????????????????????????????????????????????????????????????????????????????????????????????????????????????????????????????????????????????????????????????????????????????????????????????????????????????????????????????????????????????????????????????????????????????????????????????????????????????????????????????????????????????????????????????????????????????????????????????????????????????????????????????????????????????????????????????????????????????????????????????????????????????????????????????????????????????????????????????????????????????????????????????????????????????????????????????????????????????????????????????????????????????????????????????????????????????????????????????????????????????????????????????????????????????????????????????????????????????????????????????????????????????????????????????????????????????????????????????????????????????????????????????????????????????????????????????????????????????????????????????????????????????????????????????????????????????????????????????????????????????????????????????????????????????????????????????????????????????????????????????????????????????????????????????????????????????????????????????????????????????
	'I01_JN204800_TimpressaTuerk44632'             gcgcaggtcaggggctgcagctctttggctgtcagttgacttggctgggcgggtccaataccagtt-gggttcctctt-gcttt---ggcttgagg---ttcctggctgtgaggggtggcttg-aaaaactcttaagca-a--ttttctgaagacagactgct-agctggc-ttgctggctgcagactgatttaat-aatgacaactctcaacaacggatatcttggctcccgtaacgatgaagaacgcagcgaaatgcgatacgtagtgtgaattgcagaattccgtgaaccatcgaatctttgaacgcaaattgcgcttgaggcttcggccaagagcatgtctggctcagcgtcggcttactaccctcaaccaaatt-ccttta-tgga-aattgattggagctggctttccggtttt-ccgactaggttgccggtcagctgaaaaatattcgcgctgtgggagctgctttcccttcaaaaaggaaagccgagttccgatttggtaggtgacctttgccggttgcatgccttcgttgctcgcaatggcttccatgaaagcgtgtgcaggacgcctt?????????????????????????????????????????????????????????????????????????????????????????????????????????????????????????????????????????????????????????????????????????????????????????????????????????????????????????????????????????????????????????????????????????????????????????????????????????????????????????????????????????????????????????????????????????????????????????????????????????????????????????????????????????????????????????????????????????????????????????????????????????????????????????????????????????????????????????????????????????????????????????????????????????????????????????????????????????????????????????????????????????????????????????????????????????????????????????????????????????????????????????????????????????????????????????????????????????????????????????????????????????????????????????????????????????????????????????????????????????????????????????????????????????????????????????????????????????????????????????????????????????????????????????????????????????????????????????????????????????????????????????????????????????????????????????????????????????????????????????????????????????????????????????????????????????????????????????????????????????????????????
	'I01_L1380_culture_of_L1103'                   gcgcaggtcaggggccgcagctctttggctgtcggttgacttgactgggcgggtccaataccagtt-gggttcctctt-gcctt---ggcttgagg---ttcctggctgtgaggggtggcttg-aaaaacttttaagca-attttttctgaaggcagactgct-agctggc-ttgctggctgcagactgaattaat-aacgacaactctcaacaacggatatcttggctcccgtaacgatgaagaacgcagcgaaatgcgatacgtagtgtgaattgcagaattccgtgaaccatcgaatctttgaacgcaaattgcgcttgaggcttcggccaagagcatgtctggctcagcgtcggcttactaccctcaacc-aatt-ccctga-tgga-aattgattggagctggctttccggtttt-cctattaggttgccggtcagctgaaaaatattcgcgctgtgggagctgctttcccttcaaaaaggaaagccgagttccgatttggtaggtgacctttgccggttgcatgccttcgttgctcgcaatggctcccatgaaagcgtgtgcaggacgccttt????????????????????????????????????????????????????????????????????????????????????????????????????????????????????????????????????????????????????????????????????????????????????????????????????????????????????????????????????????????????????????????????????????????????????????????????????????????????????????????????????????????????????????????????????????????????????????????????????????????????????????????????????????????????????????????????????????????????????????????????????????????????????????????????????????????????????????????????????????????????????????????????????????????????????????????????????????????????????????????????????????????????????????????????????????????????????????????????????????????????????????????????????????????????????????????????????????????????????????????????????????????????????????????????????????????????????????????????????????????????????????????????????????????????????????????????????????????????????????????????????????????????????????????????????????????????????????????????????????????????????????????????????????????????????????????????????????????????????????????????????????????????????????????????????????????????????????????????????????????????????
	'I01_L1428_ITSp'                               ???????????????????????????????????????????????????ggtccaataccagtt-gggttcctctt-gcttt---ggcttgagg---ttcctggctgtgaggggtggcttg-aaaaactcttaagca-a--ttttctgaagacagactgct-agctggc-ttgctggctgcagactgatttaat-aatgacaactctcaacaacggatatcttggctcccgtaacgatgaagaacgcagcgaaatgcgatacgtagtgtgaattgcagaattccgtgaaccatcgaatctttgaacgcaaattgcgcttgaggcttcggccaagagcatgtctggctcagcgtcggcttactaccctcaatc-aatt-cccttg-tgga-aattgattggagctggctttccggtttt-ccgactaggttgccggtcagctgaaaaatattcgcgctgtgggagctgctttcccttc-aaaaggaaagccgagttccgatttggtaggtgacctttgccggttgcatgccttcgttgctcgcaatggcttccatgaaagcgtgtgcaggacgccttt-tggctttcgacctgagctcagg?????????????????????????????????????????????????????????????????????????????????????????????????????????????????????????????????????????????????????????????????????????????????????????????????????????????????????????????????????????????????????????????????????????????????????????????????????????????????????????????????????????????????????????????????????????????????????????????????????????????????????????????????????????????????????????????????????????????????????????????????????????????????????????????????????????????????????????????????????????????????????????????????????????????????????????????????????????????????????????????????????????????????????????????????????????????????????????????????????????????????????????????????????????????????????????????????????????????????????????????????????????????????????????????????????????????????????????????????????????????????????????????????????????????????????????????????????????????????????????????????????????????????????????????????????????????????????????????????????????????????????????????????????????????????????????????????????????????????????????????????????????????????????????????????????????????????????????????
	'I01_L1652_culture_L1211_Norway'               gcgcaggacaggggcagcagctctttggctgtcagttgacttggctgggcgggtccaataccagtt-gggttcctctt-gcttt---ggcttgagg---ttcctggctgtgaggggtggcttg-aaaaactcttaagca-a--ttttctgaagacagactgct-agctggc-ttgctggctgcagactgatttaat-aatgacaactctcaacaacggatatcttggctcccgtaacgatgaagaacgcagcgaaatgcgatacgtagtgtgaattgcagaattccgtgaaccatcgaatctttgaacgcaaattgcgcttgaggcttcggccaagagcatgtctggctcagcgtcggcttactaccctcaaccaaatt-ccttta-tgga-aattgattggagctggctttccggtttt-ccgactaggttgccggtcagctgaaaaatattcgcgctgtgggagctgctttcccttcaaaaaggaaagccgagttccgatttggtaggtgacctttgccggttgcatgccttcgttgctcgcaatggcttccatgaaagcgtgtgcaggacgccttt-tggctttcgacctgagctcagg?????????????????????????????????????????????????????????????????????????????????????????????????????????????????????????????????????????????????????????????????????????????????????????????????????????????????????????????????????????????????????????????????????????????????????????????????????????????????????????????????????????????????????????????????????????????????????????????????????????????????????????????????????????????????????????????????????????????????????????????????????????????????????????????????????????????????????????????????????????????????????????????????????????????????????????????????????????????????????????????????????????????????????????????????????????????????????????????????????????????????????????????????????????????????????????????????????????????????????????????????????????????????????????????????????????????????????????????????????????????????????????????????????????????????????????????????????????????????????????????????????????????????????????????????????????????????????????????????????????????????????????????????????????????????????????????????????????????????????????????????????????????????????????????????????????????????????????????
	'I01_L46XfaUSACalifornia'                      gcgcaggtcaggggccgcagctctttggctgtcggttgacttggctgggcgggtccaacaccagtt-gggttcctctt-gcctt---ggcttgagg---ttcctagctgtgaggggtggcttg-aaaaactcttaagca-a--ttttctgaagacagactgct-agctggc-ttactggctgcagactgatttaat-aatgacaactctcaacaacggatatcttggctcccgtaacgatgaagaacgcagcgaaatgcgatacgtagtgtgaattgcagaattccgtgaaccatcgaatctttgaacgcaaattgcgcttgaggcttcggccaagagcatgtctggctcagcgtcggcttactaccctcaacc-aatt-cccttg-cgga-aattgattggagctggctttccggtttt-ccgactaggctgccggtcagctgaaaaacattcgcgctgtgggagctgctttcccttcaaaaaggaaagccgagttccgatttggtaggtgacctttgccggttgcatgccttcgttgctcgcaatggcttccatgaaagcgtgtgcaggacgccttt-tggctttcg??????????????????????????????????????????????????????????????????????????????????????????????????????????????????????????????????????????????????????????????????????????????????????????????????????????????????????????????????????????????????????????????????????????????????????????????????????????????????????????????????????????????????????????????????????????????????????????????????????????????????????????????????????????????????????????????????????????????????????????????????????????????????????????????????????????????????????????????????????????????????????????????????????????????????????????????????????????????????????????????????????????????????????????????????????????????????????????????????????????????????????????????????????????????????????????????????????????????????????????????????????????????????????????????????????????????????????????????????????????????????????????????????????????????????????????????????????????????????????????????????????????????????????????????????????????????????????????????????????????????????????????????????????????????????????????????????????????????????????????????????????????????????????????????????????????????????????????????????????????
	'I01_L68XfaCHChur'                             gcgcaggtcaggggccgcagctctttggctgtcggttgacttggctgggcgggtccaataccagtt-gggttcctctt-gcctc---ggcttgagg---ttcctagctgtgaggggtggcttg-aaaaactcctaagca-a--ttttctgaagacagactgct-agctggc-ttgctggctgcagactgatttaat-aatgacaactctcaacaacggatatcttggctcccgtaacgatgaagaacgcagcgaaatgcgatacgtagtgtgaattgcagaattccgtgaaccatcgaatctttgaacgcaaattgcgcttgaggcttcggccaagagcatgtctggctcagcgtcggcttactaccctcaacc-aatt-cccttg-tgga-aattgattggagctggctttccggtttt-ccgactaggttgccggtcagctgaaaaatattcgcgctgtgggagctgctttcccttcaaaaaggaaggccgagttccgatttggtaggtgacctttgccggttgcatgccttcgttgctcgcaatggcttccatgaaagcgcgtgcaggacgccttt-t??????????????????????????????????????????????????????????????????????????????????????????????????????????????????????????????????????????????????????????????????????????????????????????????????????????????????????????????????????????????????????????????????????????????????????????????????????????????????????????????????????????????????????????????????????????????????????????????????????????????????????????????????????????????????????????????????????????????????????????????????????????????????????????????????????????????????????????????????????????????????????????????????????????????????????????????????????????????????????????????????????????????????????????????????????????????????????????????????????????????????????????????????????????????????????????????????????????????????????????????????????????????????????????????????????????????????????????????????????????????????????????????????????????????????????????????????????????????????????????????????????????????????????????????????????????????????????????????????????????????????????????????????????????????????????????????????????????????????????????????????????????????????????????????????????????????????????????????????????????????????
	'I01_LL5RH_1'                                  gcgcaggtcaggggctgcagctctttggctgtcagttgacttggctgggcgggtccaataccagtt-gggttcctctt-gcttt---ggcttgagg---ttcctggctgtgaggggtggcttg-aaaaactctaaaaca-a--tttcctgaagacagactgct-agctggc-ttgctggctgcagactgatttaat-aatgacaactctcaacaacggatatcttggctcccgtaacgatgaagaacgcagcgaaatgcgatacgtagtgtgaattgcagaattccgtgaaccatcgaatctttgaacgcaaattgcgcttgaggcttcggccaagagcatgtctggctcagcgtcggcttactaccctcaatc-gatt-cccttg-tgga-acttggttggagctggctttccggtttt-ccgactaggttgccggtcagctgaaaaatattcgcgctgtgggagctgctttcccttcaaaaaggaaagccgagttccgatttggtaggtgacctttgccggttgcatgccttcgttgctcgcaatggcttccatgaaagcgtgtgcaggacgccttt-tggctttcgacctgagctcagg?????????????????????????????????????????????????????????????????????????????????????????????????????????????????????????????????????????????????????????????????????????????????????????????????????????????????????????????????????????????????????????????????????????????????????????????????????????????????????????????????????????????????????????????????????????????????????????????????????????????????????????????????????????????????????????????????????????????????????????????????????????????????????????????????????????????????????????????????????????????????????????????????????????????????????????????????????????????????????????????????????????????????????????????????????????????????????????????????????????????????????????????????????????????????????????????????????????????????????????????????????????????????????????????????????????????????????????????????????????????????????????????????????????????????????????????????????????????????????????????????????????????????????????????????????????????????????????????????????????????????????????????????????????????????????????????????????????????????????????????????????????????????????????????????????????????????????????????
	'I01_LL5RH_2'                                  gcgcaggtcaggggcagcagctctttggctgtcagttgacttggctgggcgggtccaataccagtt-gggttcctctt-gcttt---ggcttgagg---ttcctggctgtgaggggtggcttg-aaaaactcttaagca-a--ttttctgaagacagactgct-agctggc-ttgctggctgcagactgatttaat-aatgacaactctcaacaacggatatcttggctcccgtaacgatgaagaacgcagcgaaatgcgatacgtagtgtgaattgcagaattccgtgaaccatcgaatctttgaacgcaaattgcgcttgaggcttcggccaagagcatgtctggctcagcgtcggcttactaccctcaatc-aatt-cccttg-tgga-aattggttggagctggctttccggtttt-ccgactaggttgccggtcagctgaaaaacattcgcgctgtgggagctgctttcccttcaaaaaggaaagccgagttccgatttggtaggtgacctttgccggttgcatgccttcgttgctcgcaatggcttccatgaaagcgtgtgcaggacgccttt-tggctttcgacctgagctcagg?????????????????????????????????????????????????????????????????????????????????????????????????????????????????????????????????????????????????????????????????????????????????????????????????????????????????????????????????????????????????????????????????????????????????????????????????????????????????????????????????????????????????????????????????????????????????????????????????????????????????????????????????????????????????????????????????????????????????????????????????????????????????????????????????????????????????????????????????????????????????????????????????????????????????????????????????????????????????????????????????????????????????????????????????????????????????????????????????????????????????????????????????????????????????????????????????????????????????????????????????????????????????????????????????????????????????????????????????????????????????????????????????????????????????????????????????????????????????????????????????????????????????????????????????????????????????????????????????????????????????????????????????????????????????????????????????????????????????????????????????????????????????????????????????????????????????????????????
	'I01_LL5RH_3'                                  gcgcaggtcaggggccgcagctctttggctgccggttgacttggctgggcgggtccaacaccagtttgggttcctctt-gcctt---ggcttgagg---ttcctggctgtgaggggtggcttg-aaaaactcttaagca-a-tttttctgaagacagactgct-agctggc-ttgccggctgcagactgaattaat-aatgacaactctcaacaacggatatcttggctcccgtaacgatgaagaacgcagcgaaatgcgatacgtagtgtgaattgcagaattccgtgaaccatcgaatctttgaacgcaaattgcgcttgaggcttcggccaagagcatgtctggctcagcgtcggcttactaccctcaatc-aatt-cccttg-tgga-agttggttggagctggctttccggtttt-ccgactaggttgccggtcagctgaaaaacattcgcgctgtggaagctgctttcccttcaaaaaggaaagccgagttccgatttggtaggtgacctttgccggttgcatgccttcgttgctcgcaatggcttccatgaaagcgtgtgcaggacgccttt-tggctttcgacctgagctcagg?????????????????????????????????????????????????????????????????????????????????????????????????????????????????????????????????????????????????????????????????????????????????????????????????????????????????????????????????????????????????????????????????????????????????????????????????????????????????????????????????????????????????????????????????????????????????????????????????????????????????????????????????????????????????????????????????????????????????????????????????????????????????????????????????????????????????????????????????????????????????????????????????????????????????????????????????????????????????????????????????????????????????????????????????????????????????????????????????????????????????????????????????????????????????????????????????????????????????????????????????????????????????????????????????????????????????????????????????????????????????????????????????????????????????????????????????????????????????????????????????????????????????????????????????????????????????????????????????????????????????????????????????????????????????????????????????????????????????????????????????????????????????????????????????????????????????????????????
	'I01_ME_subaur_usa_ID_cort_3758'               gcgcaggtcaggggctgcagctctttggctgtcagttgacttggctgggcgggtccaataccagtt-gggttcctctt-gcctt---ggcttgagg---ttcc--gctgtgaggggtggcttg-aaaaacttttaagca-a-tttttctgaagacagactgct-agctggc-ttgctggctgcagactgaattaat-aaagacaactctcaacaacggatatcttggctcccgtaacgatgaagaacgcagcgaaatgcgatacgtagtgtgaattgcagaattccgtgaaccatcgaatctttgaacgcaaattgcgcttgaggcctcggccaagagcatgtctggctcagcgtcggcttactaacctcaatc-aact-cccttg-tgg--aattgattggagctggctttccggtttt-ccgattaggttgccggtcagctgaaaaacattcgcgctgtgggagctgctttcccttcaaaaaggaaagccgagttccgatttggtaggtgacctttgccggttacatgccttcgttgctcgcaatggcttccatgaaagcgtgtgcaggacgccttt-tggctttcgacctgagctcagg?????????????????????????????????????????????????????????????????????????????ACTGTATGGACTGACGGTCTAACTAGTCTTGACCGTTATAAAGGTCGTTGTTATGATCTTGAGCCAGTTCCTGGTGAAGAAAATCAATATATTGCATATGTAGCATACCCTCTAGATCTTTTTGAAGAAGGTTCAGTAACAAACTTATTTACTTCTATTGTTGGTAACGTTTTTGGTTTTAAAGCTCTTCGTGCGCTAAGATTAGAAGATCTTCGTATTCCTCCAGCATATGTAAAAACATTCCAAGGACCTCCTCATGGAATTCAAGTAGAACGTGATAAATTAAACAAATACGGTCGTTCTCTTTTAGGTTGTACCATTAAACCAAAATTAGGTCTTTCTGCTAAAAACTATGGTCGTGCAGTTTACGAATGTTTACGTGGTGGTTTAGATTTTACTAAAGATGATGAAAACGTAAACTCTCAACCATTTATGCGTTGGAGAGACCGTTTCTTATTTGTTGCAGAAGCGATTTATAAGTCTCAAGCAGAAACAGGTGAAATTAAAGGACATTACCTAAACGCAACTGCTGGTACTGTTGAAGGAATGCTAAAACGTGCTGAAACTGCAAGAGATTTTGGTGTGCCAATTGTTATGCATGACTACTTAACTGGTGGTTTTACTGCAAACACAACTTTAGCTCATTACTGTCGTGATCATGGTTTATTACTACACATTCACCGAGCTATGCACGCTGTTATTGACCGTCAACGTAATCACGGTATCCATTTCCGTGTTTTAGCTAAAACTCTTCGTATGTCAGGTGGTGACCACCTTCACTCTGGTACT???????????????????????????????????????????????????????????????????????????????????????????????????????????????????????????????????????????????????????????????????????????????????????????????????????????????????????????????????????????????????????????????????????????????????????????????????????????????????????????
	'I01_MH_eltula_canada_BC_cort_4828'            gcgcaggtcaggggccgcagctctttggctgtcggttgacttggctgggcgggtccaataccagtc-gggttcctctt-gcctt---ggcttgagg---ttcctagctgtgaggggtggcttg-aaaaactcttaagca-a--ttttctgaagacagactgct-agctggc-ctgctggctgcagactgatttaat-aatgacaactctcaacaacggatatcttggctcccgtaacgatgaagaacgcagcgaaatgcgatacgtagtgtgaattgcagaattccgtgaaccatcgaatctttgaacgcaaattgcgcttgaggcttcggccaagagcatgtctggctcagcgtcggcttactaccctcaacc-agtt-cccttg-tgga-aattgattggagctggctttccggtttt-ccgactaggttgccggtcagctgaaaaatattcgcgctgtgggagctgctttcccttcaaaaaggaaagccgagttccgatttggtaggtgacctttgccggttgcatgccttcgttgctcgcaatggcttccatgaaagcgtgtgcaggacgccttt-tggctttcgacctgagctcagg?????????????????????????????????????????????????????????????????????????????????????????????????????????????????????????????????????????????????????????????????????????????????????????????????????????????????????????????????????????????????????????????????????????????????????????????????????????????????????????????????????????????????????????????????????????????????????????????????????????????????????????????????????????????????????????????????????????????????????????????????????????????????????????????????????????????????????????????????????????????????????????????????????????????????????????????????????????????????????????????????????????????????????????????????????????????????????????????????????????????????????????????????????????????????????????????????????????????????????????????????????????????????????????????????????????????????????????????????????????????????????????????????????????????????????????????????????????????????????????????????????????????????????????????????????????????????????????????????????????????????????????????????????????????????????????????????????????????????????????????????????????????????????????????????????????????????????????????
	'I01_MH_eltula_chile_unkown_cort_4097'         gcgcaggtcaggggccgcagctctttggctgtcggttgacttggctgggcgggtccaataccagtt-gggttcctctt-gcctt---ggctagagg---ttcctggctgtgaggggtggcttg-aaaaactcttaagca-a--ttttctgaagacagactgct-agctggc-atgctggctgcagactgatttaat-tatgacaactctcaacaacggatatcttggctcccgtaacgatgaagaacgcagcgaaatgcgatacgtagtgtgaattgcagaattccgtgaaccatcgaatctttgaacgcaaattgcgcttgaggcttcggccaagagcatgtctggctcagcgtcggcttactaccctcaacc-aatt-cccttg-tgga-aattgattggagctggctttccggtttt-ccgactaggttgccggtcagctgaaaaatattcgcgctgtgggagctgctttcccttcaaaaaggaaagccgagttccgatttggtaggtgacctttgccggttgcatgccttcgttgctcgcaatggcttccatgaaagcgtgtgcaggacgccttt-tggctttcgacctgagctcagg?????????????????????????????????????????????????????????????????????????????ACTGTATGGACTGACGGTCTAACTAGTCTTGACCGTTATAAAGGTCGTTGTTATGATCTTGAGCCAGTTCCTGGTGAAGAAAATCAATATATTGCATATGTAGCATACCCTCTAGATCTTTTTGAAGAAGGTTCAGTAACAAACTTATTTACTTCTATTGTTGGTAACGTTTTTGGTTTTAAAGCTCTTCGTGCGCTAAGATTAGAAGATCTTCGTATTCCTCCAGCATATGTAAAAACATTCCAAGGACCTCCTCATGGAATTCAAGTAGAACGTGATAAATTAAACAAATACGGTCGTTCTCTTTTAGGTTGTACCATTAAACCAAAATTAGGTCTTTCTGCTAAAAACTATGGTCGTGCAGTTTACGAATGTTTACGTGGTGGTTTAGATTTTACTAAAGATGATGAAAACGTAAACTCTCAACCATTTATGCGTTGGAGAGACCGTTTCTTATTTGTTGCAGAAGCGATTTATAAGTCTCAAGCAGAAACAGGTGAAATTAAAGGACATTACCTAAACGCAACTGCTGGTACTGTTGAAGGAATGCTAAAACGTGCTGAAACTGCAAGAGATTTTGGTGTGCCAATTGTTATGCATGACTACTTAACTGGTGGTTTTACTGCAAACACAACTTTAGCTCATTACTGTCGTGATCATGGTTTATTACTACACATTCACCGAGCTATGCACGCTGTTATTGACCGTCAACGTAATCACGGTATCCATTTCCGTGTTTTAGCTAAAACTCTTCGTATGTCAGGTGGTGACCACCTTCACTCTGGTACT???????????????????????????????????????????????????????????????????????????????????????????????????????????????????????????????????????????????????????????????????????????????????????????????????????????????????????????????????????????????????????????????????????????????????????????????????????????????????????????
	'I01_MH_eltula_greenland_S_saxi_3959'          gcgcaggtcaggggctgcagctctttggctgtcagttgacttggctgggcgggtccaataccagtt-gggttcctctt-gcttt---ggcttgagg---ttcctggctgtgaggggtggcttg-aaaaactctaaagca-a--tttcctgaagacagactgct-agctggc-ttgctggctgcagactgatttaat-aatgacaactctcaacaacggatatcttggctcccgtaacgatgaagaacgcagcgaaatgcgatacgtagtgtgaattgcagaattccgtgaaccatcgaatctttgaacgcaaattgcgcttgaggcttcggccaagagcatgtctggctcagcgtcggcttactaccctcaatc-aatt-cccttg-tgga-aattggttggagctggctttccggtttt-ccgactaggttgccggtcagctgaaaaatattcgcgctgtgggagctgctttcccttcaaaaaggaaagccgagttccgatttggtaggtgacctttgccggttgcatgccttcgttgctcgcaatggcttccatgaaagcgtgtgcaggacgccttt-tggctttcgacctgagctcagg?????????????????????????????????????????????????????????????????????????????????????????????????????????????????????????????????????????????????????????????????????????????????????????????????????????????????????????????????????????????????????????????????????????????????????????????????????????????????????????????????????????????????????????????????????????????????????????????????????????????????????????????????????????????????????????????????????????????????????????????????????????????????????????????????????????????????????????????????????????????????????????????????????????????????????????????????????????????????????????????????????????????????????????????????????????????????????????????????????????????????????????????????????????????????????????????????????????????????????????????????????????????????????????????????????????????????????????????????????????????????????????????????????????????????????????????????????????????????????????????????????????????????????????????????????????????????????????????????????????????????????????????????????????????????????????????????????????????????????????????????????????????????????????????????????????????????????????????
	'I01_MH_eltula_usa_NV_cort_3966'               gcgcaggtcaggggccgcagctctttggctgtcggttgacttggctgggcgggtccaataccagtc-gggttcctctt-gcctt---ggcttgagg---ttcctagctgtgaggggtggcttg-aaaaactcttaagca-a--ttttctgaagacagactgct-agctggc-ctgctggctgcagactgatttaat-aatgacaactctcaacaacggatatcttggctcccgtaacgatgaagaacgcagcgaaatgcgatacgtagtgtgaattgcagaattccgtgaaccatcgaatctttgaacgcaaattgcgcttgaggcttcggccaagagcatgtctggctcagcgtcggcttactaccctcaacc-aatt-cccttg-tgga-aattgattggagctggctttccggtttt-ccgactaggttgccggtcagctgaaaaacattcgcgctgtgggagctgctttcccttcaaaaaggaaagccgagttccgatttggtaggtgacctttgccggttgcatgccttcgttgctcgcaatggctttcatgaaagcgtgtgcaggacgccttt-tggctttcgacctgagctcagg?????????????????????????????????????????????????????????????????????????????????????????????????????????????????????????????????????????????????????????????????????????????????????????????????????????????????????????????????????????????????????????????????????????????????????????????????????????????????????????????????????????????????????????????????????????????????????????????????????????????????????????????????????????????????????????????????????????????????????????????????????????????????????????????????????????????????????????????????????????????????????????????????????????????????????????????????????????????????????????????????????????????????????????????????????????????????????????????????????????????????????????????????????????????????????????????????????????????????????????????????????????????????????????????????????????????????????????????????????????????????????????????????????????????????????????????????????????????????????????????????????????????????????????????????????????????????????????????????????????????????????????????????????????????????????????????????????????????????????????????????????????????????????????????????????????????????????????????
	'I01_MH_exata_greece_unk_cort_3906'            gcgcaggtcaggggctgcagctctttggctgtcagttgacttggctgggcgggtccaatatcagtt-gggttcctctt-gcctt---ggcctgagg---ttcctggctgtgaggggtggcttg-aaaaactcttaagca-t-tttttctgaagacagactgct-agctggc-ttgctggctgcagactgatttaat-aatgacaactctcaacaacggatatcttggctcccgtaacgatgaagaacgcagcgaaatgcgatacgtagtgtgaattgcagaattccgtgaaccatcgaatctttgaacgcaaattgcgcttgaggcttcggccaagagcatgtctggctcagcgtcggcttactaccctcaatg-aatt-cccttg-tgga-cactgattggagctggctttccggtttt-ccgactaggttgccggtcagctgaaaaacattcgcgctatgggagctgctttcccttcaaaaaggaaagccgagttccgatttggtaggtgacctttgccggttgcatgccttcgttgctcgccatggcttccatgaaagcgtgtgcaggacgccttt-tggctttcgacctgagctcagg?????????????????????????????????????????????????????????????????????????????????????????????????????????????????????????????????????????????????????????????????????????????????????????????????????????????????????????????????????????????????????????????????????????????????????????????????????????????????????????????????????????????????????????????????????????????????????????????????????????????????????????????????????????????????????????????????????????????????????????????????????????????????????????????????????????????????????????????????????????????????????????????????????????????????????????????????????????????????????????????????????????????????????????????????????????????????????????????????????????????????????????????????????????????????????????????????????????????????????????????????????????????????????????????????????????????????????????????????????????????????????????????????????????????????????????????????????????????????????????????????????????????????????????????????????????????????????????????????????????????????????????????????????????????????????????????????????????????????????????????????????????????????????????????????????????????????????????????
	'I01_MH_mul3_canada_BC_cort_4655'              gcgcaggtcaggggctgcagctctttggctgtcagttgacttggctgggcgggtccaataccagct-gggctcctctt-gcttt---ggcttgagg---ttccaggctgtgaggggtggctta-aaaaacttttaagca-a--ttttctgaagacagactgct-agctggc-ttgctggctgcagactgatttaat-aatgacaactctcaacaacggatatcttggctcccgtaacgatgaagaacgcagcgaaatgcgatacgtagtgtgaattgcagaattccgtgaaccatcgaatctttgaacgcaaattgcgcttgaggcttcggccaagagcatgtctggctcagcgtcggcttactaccctcaacc-aatt-cctcta-tgga-aattgattggagctggctttccggtttt-ccgactaggctgccggtcagctgaaagatattcgcgctgtgggagctgctttcccttcaaaaaggaaagccgagttccgatttggtaggtgacctttgccggttgcatgccttcgttgctcgcaatggcttccatgaaagcgtgtgcaggacgccttt-tggctttcgacctgagctcagg?????????????????????????????????????????????????????????????????????????????ACTGTATGGACTGACGGTCTAACTAGTCTTGACCGTTATAAAGGTCGTTGTTATGATCTTGAGCCAGTTCCTGGTGAAGAAAATCAATATATTGCATATGTAGCATACCCTCTAGATCTTTTTGAAGAAGGTTCAGTAACAAACTTATTTACTTCTATTGTTGGTAACGTTTTTGGTTTTAAAGCTCTTCGTGCGCTAAGATTAGAAGATCTTCGTATTCCTCCAGCATATGTAAAAACATTCCAAGGACCTCCTCATGGAATTCAAGTAGAACGTGATAAATTAAACAAATACGGTCGTTCTCTTTTAGGTTGTACTATTAAACCAAAATTAGGTCTTTCTGCTAAAAACTATGGTCGTGCAGTTTACGAATGTTTACGTGGTGGTTTAGATTTTACTAAAGATGATGAAAACGTAAACTCTCAACCATTTATGCGTTGGAGAGACCGTTTCTTATTTGTTGCAGAAGCGATTTATAAGTCTCAAGCAGAAACAGGTGAAATTAAAGGACATTACCTAAACGCAACTGCTGGTACTGTTGAAGGAATGCTAAAACGTGCTGAAACTGCAAGAGATTTTGGTGTGCCAATTGTTATGCATGACTACTTAACTGGTGGTTTTACTGCAAACACAACTTTAGCTCATTACTGTCGTGATCATGGTTTATTACTACACATTCACCGAGCTATGCACGCTGTTATTGACCGTCAACGTAATCACGGTATCCATTTCCGTGTTTTAGCTAAAACTCTTCGTATGTCAGGTGGTGACCACCTTCACTCTGGTATT???????????????????????????????????????????????????????????????????????????????????????????????????????????????????????????????????????????????????????????????????????????????????????????????????????????????????????????????????????????????????????????????????????????????????????????????????????????????????????????
	'I01_MH_mul3_usa_CA_cort_3750'                 gcgcaggtcaggggccgcagctctttggctgtcggttgacttggctgggcgggtccaataccagtt-gggttcctctt-gcctt---ggctagagg---ttcctggctgtgaggggtggcttg-aaaaactcttaagca-a--ttttctgaagacagactgct-agctggc-atgctggctgcagactgatttaat-tatgacaactctcaacaacggatatcttggctcccgtaacgatgaagaacgcagcgaaatgcgatacgtagtgtgaattgcagaattccgtgaaccatcgaatctttgaacgcaaattgcgcttgaggcttcggccaagagcatgtctggctcagcgtcggcttactaccctcaacc-aatt-cccttg-tgga-aattgattggagctggctttccggtttt-ccgactaggttgccggtcagctgaaaaatattcgcgctgtgggagctgctttcccttcaaaaaggaaagccgagttccgatttggtaggtgacctttgccggttgcatgccttcgttgctcgcaatggcttccatgaaagcgtgtgcaggacgccttt-tggctttcgacctgagctcagg?????????????????????????????????????????????????????????????????????????????????????????????????????????????????????????????????????????????????????????????????????????????????????????????????????????????????????????????????????????????????????????????????????????????????????????????????????????????????????????????????????????????????????????????????????????????????????????????????????????????????????????????????????????????????????????????????????????????????????????????????????????????????????????????????????????????????????????????????????????????????????????????????????????????????????????????????????????????????????????????????????????????????????????????????????????????????????????????????????????????????????????????????????????????????????????????????????????????????????????????????????????????????????????????????????????????????????????????????????????????????????????????????????????????????????????????????????????????????????????????????????????????????????????????????????????????????????????????????????????????????????????????????????????????????????????????????????????????????????????????????????????????????????????????????????????????????????????????
	'I01_MH_suboli1_usa_CO_cort_4125'              gcgcaggtcaggggccgcagctctttggctgtcggttgacttggctgggcgggtccaataccagtt-ggcttcctctt-gcctc---ggcttgagg---ttcctagctgtgaggggtggcttg-aaaaactcctaagca-a--ttttctgaagacagactgct-agctggc-ttgctggctgcagactgatttaat-aatgacaactctcaacaacggatatcttggctcccgtaacgatgaagaacgcagcgaaatgcgatacgtagtgtgaattgcagaattccgtgaaccatcgaatctttgaacgcaaattgcgcttgaggcttcggccaagagcatgtctggctcagcgtcggcttactaccctcaacc-aatt-cccttg-tgga-aattgattggagctggctttccggtttt-ccgactaggttgccggtcagctgaaaaatattcgcgctgtgggagctgctttcccttcaaaaaggaaggccgagttccgatttggtaggtgacctttgccggttgcatgccttcgttgctcgcaatggcttccatgaaagcgcgtgcaggacgccttt-tggctttcgacctgagctcagg?????????????????????????????????????????????????????????????????????????????????????????????????????????????????????????????????????????????????????????????????????????????????????????????????????????????????????????????????????????????????????????????????????????????????????????????????????????????????????????????????????????????????????????????????????????????????????????????????????????????????????????????????????????????????????????????????????????????????????????????????????????????????????????????????????????????????????????????????????????????????????????????????????????????????????????????????????????????????????????????????????????????????????????????????????????????????????????????????????????????????????????????????????????????????????????????????????????????????????????????????????????????????????????????????????????????????????????????????????????????????????????????????????????????????????????????????????????????????????????????????????????????????????????????????????????????????????????????????????????????????????????????????????????????????????????????????????????????????????????????????????????????????????????????????????????????????????????????
	'I01_MH_suboli2_usa_CO_cort_4123'              gcgcaggtcaggggccgcagctctttggctgtcggttgacttggctgggcgggtccaacaccagtttgggttcctctt-gcctt---ggcttgagg---ttcctggctgtgaggggtggcttg-aaaaactcttaagca-a-tttttctgaagacagactgct-agctggc-ttgccggctgcagactgaattaat-aatgacaactctcaacaacggatatcttggctcccgtaacgatgaagaacgcagcgaaatgcgatacgtagtgtgaattgcagaattccgtgaaccatcgaatctttgaacgcaaattgcgcttgaggcttcggccaagagcatgtctggctcagcgtcggcttactaccctcaacc-aatt-cccttg-tgga-acttggttggagctggctttccggtttt-ccgactaggttgccggtcagctgaaaaacattcgcgctgtggaagctgctttcccttttaaaaggaaagccgagttccgatttggtaggtgacctttgccggttgcatgccttcgttgctcgcaatggcttccatgaaagcgtgtgcaggacgccttt-tggctttcgacctgagctcagg?????????????????????????????????????????????????????????????????????????????ACTGTATGGACTGACGGTCTAACTAGTCTTGACCGTTATAAAGGTCGTTGTTATGATCTTGAGCCAGTTCCTGGTGAAGAAAATCAATATATTGCATATGTAGCATACCCTCTAGATCTTTTTGAAGAAGGTTCAGTAACAAACTTATTTACTTCTATTGTTGGTAACGTTTTTGGTTTTAAAGCTCTTCGTGCGCTAAGATTAGAAGATCTTCGTATTCCTCCAGCATATGTAAAAACATTCCAAGGACCTCCTCATGGAATTCAAGTAGAACGTGATAAATTAAACAAATACGGTCGTTCTCTTTTAGGTTGTACTATTAAACCAAAATTAGGTCTTTCTGCTAAAAACTATGGTCGTGCAGTTTACGAATGTTTACGTGGTGGTTTAGATTTTACTAAAGATGATGAAAACGTAAACTCTCAACCATTTATGCGTTGGAGAGACCGTTTCTTATTTGTTGCAGAAGCGATTTATAAGTCTCAAGCAGAAACAGGTGAAATTAAAGGACATTACCTAAACGCAACTGCTGGTACTGTTGAAGGAATGCTAAAACGTGCTGAAACTGCAAGAGATTTTGGTGTGCCAATTGTTATGCATGACTACTTAACTGGTGGTTTTACTGCAAACACAACTTTAGCTCATTACTGTCGTGATCATGGTTTATTACTACACATTCACCGAGCTATGCACGCTGTTATTGACCGTCAACGTAATCACGGTATCCATTTCCGTGTTTTAGCTAAAACTCTTCGTATGTCAGGTGGTGACCACCTTCACTCTGGTACA???????????????????????????????????????????????????????????????????????????????????????????????????????????????????????????????????????????????????????????????????????????????????????????????????????????????????????????????????????????????????????????????????????????????????????????????????????????????????????????
	'I01_MH_suboliv2_usa_UT_cort_4601'             gcgcaggtcaggggccgcagctctttggctgtcggttgacttggctgggcgggtccaataccagtt-gggttcctctt-gcctt---ggctagagg---ttcctggctgtgaggggtggcttg-aaaaactcttaagca-c--ttttctgaagacagactgct-agctggc-atgctggctgcagactgatttaat-catgacaactctcaacaacggatatcttggctcccgtaacgatgaagaacgcagcgaaatgcgatacgtagtgtgaattgcagaattccgtgaaccatcgaatctttgaacgcaaattgcgcttgaggcttcggccaagagcatgtctggctcagcgtcggcttactaccctcaacc-aatt-cccttg-tgga-aattgattggagctggctttccggtttt-ccaactaggttgccggtcagctgaaaaatattcgcgctgtgggagctgctttcccttcaaaaaggaaagccgagttccgatttggtaggtgacctttgccggttgcatgccttcgttgctcgcaatggcttccatgaaagcgtgtgcaggacgccttt-tggctttcgacctgagctcagg?????????????????????????????????????????????????????????????????????????????????????????????????????????????????????????????????????????????????????????????????????????????????????????????????????????????????????????????????????????????????????????????????????????????????????????????????????????????????????????????????????????????????????????????????????????????????????????????????????????????????????????????????????????????????????????????????????????????????????????????????????????????????????????????????????????????????????????????????????????????????????????????????????????????????????????????????????????????????????????????????????????????????????????????????????????????????????????????????????????????????????????????????????????????????????????????????????????????????????????????????????????????????????????????????????????????????????????????????????????????????????????????????????????????????????????????????????????????????????????????????????????????????????????????????????????????????????????????????????????????????????????????????????????????????????????????????????????????????????????????????????????????????????????????????????????????????????????????
	'I01_MO_tominii_usa_CA_saxi_4005'              gcgcaggtcaggggctgcagctctttggctgtcagttgacttggctgggcgggtccaataccagtt-gggttcctctt-gcttt---ggcttgagg---ttcctggctgtgaggggtggcttg-aaaaactcttaagca-a--ttttctgaagacagactgct-agctggc-ttgctggctgcagactgatttaat-aatgacaactctcaacaacggatatcttggctcccgtaacgatgaagaacgcagcgaaatgcgatacgtagtgtgaattgcagaattccgtgaaccatcgaatctttgaacgcaaattgcgcttgaggcttcggccaagagcatatctggctcagcgtcggcttactaccctcaaccaaatt-ccttta-tgga-aattgattggagctggctttccggtttt-ccgactaggttgccggtcagctgaaaaatattcgcgctgtgggagctgctttcccttcaaaaaggaaagccgagttccgatttggtaggtgacctttgccggttgcatgccttcgttgctcgcaatggcttccatgaaagcgtgtgcaggacgccttt-tggctttcgacctgagctcagg?????????????????????????????????????????????????????????????????????????????????????????????????????????????????????????????????????????????????????????????????????????????????????????????????????????????????????????????????????????????????????????????????????????????????????????????????????????????????????????????????????????????????????????????????????????????????????????????????????????????????????????????????????????????????????????????????????????????????????????????????????????????????????????????????????????????????????????????????????????????????????????????????????????????????????????????????????????????????????????????????????????????????????????????????????????????????????????????????????????????????????????????????????????????????????????????????????????????????????????????????????????????????????????????????????????????????????????????????????????????????????????????????????????????????????????????????????????????????????????????????????????????????????????????????????????????????????????????????????????????????????????????????????????????????????????????????????????????????????????????????????????????????????????????????????????????????????????????
	'I01_RH_chryB_usa_UT_saxi_582'                 gcgcaggtcaggggccgcagctctttggctgtcggttgacttggctgggcgggtccaataccagtt-gggttcctctt-gcctt---ggctcgagg---ttcctggctgtgaggggtggcttg-aataactcttaagca-a--ttatctgaagacagactgct-agctggc-atgctggctgcagactgatttaat-aatgacaactctcaacaacggatatcttggctcccgtaacgatgaagaacgcagcgaaatgcgatacgtagtgtgaattgcagaattccgtgaaccatcgaatctttgaacgcaaattgcgcttgaggcttcggccaagagcaggtctggctcagcgtcggcttactaccctcaacc-aatt-cccttg-tgga-aattgattggagctggctttccggtttt-ccgactaggttgccggtcagctgaaaaatattcgcgctgtgggagctgctttcccttcaaaaaggaaagccgagttccgatttggtaggtgacctttgccggttgcatgccttcgttgctcgcaatggcttccatgaaagcgtgtgcaggacgccttt-tggctttcgacctgagctcagg?????????????????????????????????????????????????????????????????????????????????????????????????????????????????????????????????????????????????????????????????????????????????????????????????????????????????????????????????????????????????????????????????????????????????????????????????????????????????????????????????????????????????????????????????????????????????????????????????????????????????????????????????????????????????????????????????????????????????????????????????????????????????????????????????????????????????????????????????????????????????????????????????????????????????????????????????????????????????????????????????????????????????????????????????????????????????????????????????????????????????????????????????????????????????????????????????????????????????????????????????????????????????????????????????????????????????????????????????????????????????????????????????????????????????????????????????????????????????????????????????????????????????????????????????????????????????????????????????????????????????????????????????????????????????????????????????????????????????????????????????????????????????????????????????????????????????????????????
	'I01_RH_chryC_usa_UT_saxi_604'                 gcgcaggtcaggggccgcagctctttggctgtcggttgacttggctgggcgggtccaataccagtt-gggttcctctt-gcctc---ggcttgagg---ttcctagctgtgaggggtggcttg-aaaaacttttaagca-a--ttttctgaagacagactgct-agctggc-ttgctggctgcagactgatgtaat-aatgacaactctcaacaacggatatcttggctcccgtaacgatgaagaacgcagcgaaatgcgatacgtagtgtgaattgcagaattccgtgaaccatcgaatctttgaacgcaaattgcgcttgaggcttcggccaagagcatgtctggctcagcgtcggcttactaccctcaatc-aact-ccctcg-tgga-aattggttggagctggctttccggtttt-ccgactaggttgccggtcagctgaaaaacattcgcgctatgggagctgctttcccttcaaaaaggaaagccgagttccgatttggtaggtgacctttgccggttgcatgccttcgttgctcgcaatggcttccatgaaagcgtgtgcaggacgccttt-tggctttcgacctgagctcagg?????????????????????????????????????????????????????????????????????????????ACTGTATGGACTGACGGTCTAACTAGTCTTGACCGTTATAAAGGTCGTTGTTATGATCTTGAGCCAGTTCCTGGTGAAGAAAATCAATATATTGCATATGTAGCATACCCTCTAGATCTTTTTGAAGAAGGTTCAGTAACAAACTTATTTACTTCTATTGTTGGTAACGTTTTTGGTTTTAAAGCTCTTCGTGCGCTAAGATTAGAAGATCTTCGTATTCCTCCAGCATATGTAAAAACATTCCAAGGACCTCCTCATGGAATTCAAGTAGAACGTGATAAATTAAACAAATACGGTCGTTCTCTTTTAGGTTGTACTATTAAACCAAAATTAGGTCTTTCTGCTAAAAACTATGGTCGTGCAGTTTACGAATGTTTACGTGGTGGTTTAGATTTTACTAAAGATGATGAAAACGTAAACTCTCAACCATTTATGCGTTGGAGAGACCGTTTCTTATTTGTTGCAGAAGCGATTTATAAGTCTCAAGCAGAAACAGGTGAAATTAAAGGACATTACCTAAACGCAACTGCTGGTACTGTTGAAGGAATGCTAAAACGTGCTGAAACTGCAAGAGATTTTGGTGTGCCAATTGTTATGCATGACTACTTAACTGGTGGTTTTACTGCAAACACAACTTTAGCTCATTACTGTCGTGATCATGGTTTATTACTACACATTCACCGAGCTATGCACGCTGTTATTGACCGTCAACGTAATCACGGTATCCATTTCCGTGTTTTAGCTAAAACTCTTCGTATGTCAGGTGGTGACCACCTTCACTCTGGTACT???????????????????????????????????????????????????????????????????????????????????????????????????????????????????????????????????????????????????????????????????????????????????????????????????????????????????????????????????????????????????????????????????????????????????????????????????????????????????????????
	'I01_RH_mela_iran_AZARBAIJAN_saxi_5179'        gcgcaggtcaggggctgcagctctttggctgtcagttgacttggctgggcgggtccaataccagtt-gggttcctctt-gcttt---gccttgagg---ttcctggctgtgaggggtggcttg-aaaaactctaaagca-a--tttcctgaagacagactgct-agctggc-ttgctggctgcagactgatttaat-aatgacaactctcaacaacggatatcttggctcccgtaacgatgaagaacgcagcgaaatgcgatacgtagtgtgaattgcagaattccgtgaaccatcgaatctttgaacgcaaattgcgcttgaggcttcggccaagagcatgtctggctcagcgtcggcttactaccctcaatc-catt-cccttg-tgga-aattggttggagctggctttccggtttt-ccgactaggttgccggtcagctgaaaaatattcgcgctgtgggagctgctttcccttcaaaaaggaaagccgagttccgatttggtaggtgacctttgccggttgcatgccttcgttgctcgcaatagcttccatgaaagcgtgtgcaggacgccttt-tggctttcgacctgagctcagg?????????????????????????????????????????????????????????????????????????????ACTGTATGGACTGACGGTCTAACTAGTCTTGACCGTTATAAAGGTCGTTGTTATGATCTTGAGCCAGTTCCTGGTGAAGAAAATCAATATATTGCATATGTAGCATACCCTCTAGATCTTTTTGAAGAAGGTTCAGTAACAAACTTATTTACTTCTATTGTTGGTAACGTTTTTGGTTTTAAAGCTCTTCGTGCGCTAAGATTAGAAGATCTTCGTATTCCTCCAGCATATGTAAAAACATTCCAAGGACCTCCTCATGGAATTCAAGTAGAACGTGATAAATTAAACAAATACGGTCGTTCTCTTTTAGGTTGTACCATTAAACCAAAATTAGGTCTTTCTGCTAAAAACTATGGTCGTGCAGTTTACGAATGTTTACGTGGTGGTTTAGATTTTACTAAAGATGATGAAAACGTAAACTCTCAACCATTTATGCGTTGGAGAGACCGTTTCTTATTTGTTGCAGAAGCGATTTATAAGTCTCAAGCAGAAACAGGTGAAATTAAAGGACATTACCTAAACGCAACTGCTGGTACTGTTGAAGGAATGCTAAAACGTGCTGAAACTGCAAGAGATTTTGGTGTGCCAATTGTTATGCATGACTACTTAACTGGTGGTTTTACTGCAAACACAACTTTAGCTCATTACTGTCGTGATCATGGTTTATTACTACACATTCACCGAGCTATGCACGCTGTTATTGACCGTCAACGTAATCACGGTATCCATTTCCGTGTTTTAGCTAAAACTCTTCGTATGTCAGGTGGTGACCACCTTCACTCTGGTACT???????????????????????????????????????????????????????????????????????????????????????????????????????????????????????????????????????????????????????????????????????????????????????????????????????????????????????????????????????????????????????????????????????????????????????????????????????????????????????????
	'I01_RH_mela_usa_UT_saxi_587'                  gcgcaggtcaggggccgcagctctttggctgtcggttgacttggctgggcgggtccaataccagtt-gggttcctctt-gcctt---ggctcgagg---ttcctggctgtgaggggtggcttg-aataactcttaagca-a--ttatctgaagacagactgct-agctggc-atgctggctgcagactgatttaat-aatgacaactctcaacaacggatatcttggctcccgtaacgatgaagaacgcagcgaaatgcgatacgtagtgtgaattgcagaattccgtgaaccatcgaatctttgaacgcaaattgcgcttgaggcttcggccaagagcaggtctggctcagcgtcggcttactaccctcaacc-aatt-cccttg-tgga-aattgattggagctggctttccggtttt-ccgactaggttgccggtcagctgaaaaatattcgcgctgtgggagctgctttcccttcaaaaaggaaagccgagttccgatttggtaggtgacctttgccggttgcatgccttcgttgctcgcaatggcttccatgaaagcgtgtgcaggacgccttt-tggctttcgacctgagctcagg?????????????????????????????????????????????????????????????????????????????????????????????????????????????????????????????????????????????????????????????????????????????????????????????????????????????????????????????????????????????????????????????????????????????????????????????????????????????????????????????????????????????????????????????????????????????????????????????????????????????????????????????????????????????????????????????????????????????????????????????????????????????????????????????????????????????????????????????????????????????????????????????????????????????????????????????????????????????????????????????????????????????????????????????????????????????????????????????????????????????????????????????????????????????????????????????????????????????????????????????????????????????????????????????????????????????????????????????????????????????????????????????????????????????????????????????????????????????????????????????????????????????????????????????????????????????????????????????????????????????????????????????????????????????????????????????????????????????????????????????????????????????????????????????????????????????????????????????
	'I01_RH_mela_usa_WA_saxi_4338'                 gcgcaggtcaggggccgcagctctttggctgtcggttgacttggctgggcgggtccaataccagtt-gggttcctctt-gcttt---ggctagagg---ttcctggctgtgaggggtggcttg-aaaaactcttaagca-a--ttttctgaagacagactgct-agctggc-atgctggctgcagactgatttaat-tatgacaactctcaacaacggatatcttggctcccgtaacgatgaagaacgcagcgaaatgcgatacgtagtgtgaattgcagaattccgtgaaccatcgaatctttgaacgcaaattgcgcttgaggcttcggccaagagcatgtctggctcagcgtcggcttactaccctcaacc-aatt-cccttg-tgga-aattgattggagctggctttccggtttt-ccgactaggttgccggtcagctgaaaaatattcgcgctgtgggagctgctttcccttcaaaaaggaaagccgagttccgatttggtaggtgacctttgccggttgcatgccttcgttgctcgcaatggcttccatgaaagcgtgtgcaggacgccttt-tggctttcgacctgagctcagg?????????????????????????????????????????????????????????????????????????????????????????????????????????????????????????????????????????????????????????????????????????????????????????????????????????????????????????????????????????????????????????????????????????????????????????????????????????????????????????????????????????????????????????????????????????????????????????????????????????????????????????????????????????????????????????????????????????????????????????????????????????????????????????????????????????????????????????????????????????????????????????????????????????????????????????????????????????????????????????????????????????????????????????????????????????????????????????????????????????????????????????????????????????????????????????????????????????????????????????????????????????????????????????????????????????????????????????????????????????????????????????????????????????????????????????????????????????????????????????????????????????????????????????????????????????????????????????????????????????????????????????????????????????????????????????????????????????????????????????????????????????????????????????????????????????????????????????????
	'I01_RH_subdC_russia_altay_saxi_6853'          gcgcaggtcaggggccgcagctctttggctgtcggttgacttggctgggcgggtccaataccagtt-gggttcctctt-gcctc---ggcttgagg---ttcctagctgtgaggggtggcttg-aaaaactcctaagca-a--ttttctgaagacagactgct-agctggc-ttgctggctgcagactgatttaat-aatgacaactctcaacaacggatatcttggctcccgtaacgatgaagaacgcagcgaaatgcgatacgtagtgtgaattgcagaattccgtgaaccatcgaatctttgaacgcaaattgcgcttgaggcttcggccaagagcatgtctggctcagcgtcggcttactaccctcaacc-aatt-cccttg-tgga-aattgattggagctggctttccggtttt-ccgactaggttgccggtcagctgaaaaatattcgcgctgtgggagctgctttcccttcaaaaaggaaggccgagttccgatttggtaggtgacctttgccggttgcatgccttcgttgctcgcaatggcttccatgaaagcgcgtgcaggacgccatt-tggctttcgacctgagctcagg?????????????????????????????????????????????????????????????????????????????????????????????????????????????????????????????????????????????????????????????????????????????????????????????????????????????????????????????????????????????????????????????????????????????????????????????????????????????????????????????????????????????????????????????????????????????????????????????????????????????????????????????????????????????????????????????????????????????????????????????????????????????????????????????????????????????????????????????????????????????????????????????????????????????????????????????????????????????????????????????????????????????????????????????????????????????????????????????????????????????????????????????????????????????????????????????????????????????????????????????????????????????????????????????????????????????????????????????????????????????????????????????????????????????????????????????????????????????????????????????????????????????????????????????????????????????????????????????????????????????????????????????????????????????????????????????????????????????????????????????????????????????????????????????????????????????????????????????
	'I01_RH_subdC_russia_oren_saxi_6411'           gcgcaggtcaggggccgcagctctttggctgtcggttgacttggctgggcgggtccaataccagtt-gggttcctctt-gcctt---ggcttgagg---ttcctggctgtgaggggtggcttg-aaaaactcttaagca-a-tttttctgaaggcagactgct-agctggc-ttgctggctgcagactgaattaat-aatgacaactctcaacaacggatatcttggctcccgtaacgatgaagaacgcagcgaaatgcgatacgtagtgtgaattgcagaattccgtgaaccatcgaatctttgaacgcaaattgcgcttgaggcttcggccaagagcatgtctggctcagcgtcggcttactaccctcaacc-aatt-ccctca-tgga-aattgattggagctggctttccggtttt-ccgactaggttgccggtcagctgaaaaatattcgcgctgtgggagctgctttcccttcaaaaaggaaagccgagttccgatttggtaggtgacctttgccggttgcatgccttcgttgctcgcaatggctcccatgaaagcgtgtgcaggacgccttt-tggctttcgacctgagctcagg?????????????????????????????????????????????????????????????????????????????????????????????????????????????????????????????????????????????????????????????????????????????????????????????????????????????????????????????????????????????????????????????????????????????????????????????????????????????????????????????????????????????????????????????????????????????????????????????????????????????????????????????????????????????????????????????????????????????????????????????????????????????????????????????????????????????????????????????????????????????????????????????????????????????????????????????????????????????????????????????????????????????????????????????????????????????????????????????????????????????????????????????????????????????????????????????????????????????????????????????????????????????????????????????????????????????????????????????????????????????????????????????????????????????????????????????????????????????????????????????????????????????????????????????????????????????????????????????????????????????????????????????????????????????????????????????????????????????????????????????????????????????????????????????????????????????????????????????
	'I01_RH_subdC_russia_oren_saxi_6416'           gcgcaggtcaggggctgcagctctttggctgtcagttgacttggctgggcgggtccaataccagtt-gggttcctctt-gcctt---ggcttgagg--tttcc--gctgtgaggggtggcttg-aaaaacttttaagca-a-tttttctgaagacagactgct-agctggc-ttgctggctgcagactgaattaat-aaagacaactctcaacaacggatatcttggctcccgtaacgatgaagaacgcagcgaaatgcgatacgtagtgtgaattgcagaattccgtgaaccatcgaatctttgaacgcaaattgcgcttgaggcctcggccaagagcatgtctggctcagcgtcggcttactaccctcaatc-aact-cccttg-tgg--aattgattggagctggctttccggtttt-ccgattaggttgccggtcagctgaaaaacattcgcgctgtgggagctgctttcccttcaaaaaggaaagccgagttccgatttggtaggtgacctttgccggttacatgccttcgttgctcgcaatggcttccatgaaagcgtgtgcaggacgccttt-tggctttcgacctgagctcagg?????????????????????????????????????????????????????????????????????????????????????????????????????????????????????????????????????????????????????????????????????????????????????????????????????????????????????????????????????????????????????????????????????????????????????????????????????????????????????????????????????????????????????????????????????????????????????????????????????????????????????????????????????????????????????????????????????????????????????????????????????????????????????????????????????????????????????????????????????????????????????????????????????????????????????????????????????????????????????????????????????????????????????????????????????????????????????????????????????????????????????????????????????????????????????????????????????????????????????????????????????????????????????????????????????????????????????????????????????????????????????????????????????????????????????????????????????????????????????????????????????????????????????????????????????????????????????????????????????????????????????????????????????????????????????????????????????????????????????????????????????????????????????????????????????????????????????????????
	'I01_RH_subdC_ukrain_prague_saxi_6831'         gcgcaggtcaggggctgcagctctttggctgtcagttgacttggctgggcgggtccaataccagtt-gggttcctctt-gcctt---ggcttgagg---tttcc-gctgtgaggggtggcttg-aaaaacttttaagca-a-tttttctgaagacagactgct-agctggc-ttgctggctgcagactgaattaat-aaagacaactctcaacaacggatatcttggctcccgtaacgatgaagaacgcagcgaaatgcgatacgtagtgtgaattgcagaattccgtgaaccatcgaatctttgaacgcaaattgcgcttgaggcctcggccaagagcatgtctggctcagcgtcggcttactaccctcaatc-aact-cccttg-tgg--aattgattggagctggctttccggtttt-ccgattaggttgccggtcagctgaaaaacattcgcgctgtgggagctgctttcccttcaaaaaggaaagccgagttccgatttggtaggtgacctttgccggttacatgccttcgttgctcgcaatggcttccatgaaagcgtgtgcaggacgccttt-tggctttcgacctgagctcagg?????????????????????????????????????????????????????????????????????????????????????????????????????????????????????????????????????????????????????????????????????????????????????????????????????????????????????????????????????????????????????????????????????????????????????????????????????????????????????????????????????????????????????????????????????????????????????????????????????????????????????????????????????????????????????????????????????????????????????????????????????????????????????????????????????????????????????????????????????????????????????????????????????????????????????????????????????????????????????????????????????????????????????????????????????????????????????????????????????????????????????????????????????????????????????????????????????????????????????????????????????????????????????????????????????????????????????????????????????????????????????????????????????????????????????????????????????????????????????????????????????????????????????????????????????????????????????????????????????????????????????????????????????????????????????????????????????????????????????????????????????????????????????????????????????????????????????????????
	'I01_TflavaIB346'                              gcgcaggtcaggggccgcagctctttggctgtcggttgacttggctgggcgggtccaataccagtt-gggttcctctt-gcctt---ggcttgagg---ttcctggctgtgaggggtggcttg-aaaaactcttaagca-t-tttttctgaagacagactgct-agctggc-ttgctggctgcagactgaataaat-tatgacaactctcaacaacggatatcttggctcccgtaacgatgaagaacgcagcgaaatgcgatacgtagtgtgaattgcagaattccgtgaaccatcgaatctttgaacgcaaattgcgctcgaggcttcggccaagagcatgtctggctcagcgtcggcttactaccctcaacc-aatt-ccatca-tgg--agttggttggagctggctttccggtttt-ccgaataggttgccggtcagctgaaaaacattcgcgctgtgggagctgctttcccttcaaaaaggaaagccgaggtccgacttggtaggtgacctttgccggttacatgccttcgttgctcgcaatggcttccatgaaagcgtgtgcaggacgccttt-tggctttcg??????????????????????????????????????????????????????????????????????????????????????????ACTGTATGGACTGACGGTCTAACTAGTCTTGACCGTTATAAAGGTCGTTGTTATGATCTTGAGCCAGTTCCTGGTGAACAAAATCAATATATTGCATATGTAGCATACCCTCTAGATCTTTTTGAAGAAGGTTCAGTAACAAACTTATTTACTTCTATTGTTGGTAACGTTTTTGGTTTTAAAGCTCTTCGTGCGCTAAGATTAGAAGATCTTCGTATTCCTCCAGCATATGTAAAAACATTCCAAGGACCTCCTCATGGAATTCAAGTAGAACGTGATAAATTAAACAAATACGGTCGTTCTCTTTTAGGTTGTACTATTAAACCAAAATTAGGTCTTTCTGCTAAAAACTATGGTCGTGCAGTTTACGAATGTTTACGTGGTGGTTTAGATTTTACTAAAGATGATGAAAACGTAAACTCTCAACCATTTATGCGTTGGAGAGACCGTTTCTTATTTGTTGCAGAAGCAATTTATAAGTCTCAAGCAGAAACAGGTGAAATTAAAGGACATTACCTAAACGCAACTGCTGGTACTGTTGAAGGAATGCTAAAACGTGCTGAAACTGCAAGAGATTTTGGTGTGCCAATTGTTATGCATGACTACTTAACTGGTGGTTTTACTGCAAACACAACTTTAGCTCATTACTGTCGTGATCATGGTTTATTACTACACATTCACCGAGCTATGCACGCTGTTATTGACCGTCAACGTAATCACGGTATCCATTTCCGTGTTTTAGCTAAAACTCTTCGTATGTCAGGTGGTGACCACCTTCACTCTGGTACA???????????????????????????????????????????????????????????????????????????????????????????????????????????????????????????????????????????????????????????????????????????????????????????????????????????????????????????????????????????????????????????????????????????????????????????????????????????????????????????
	'I01_XA_cuE1_usa_UT_saxi_045'                  gcgcaggtcaggggctgcagctctttggctgtcagttgacttggctgggcgggtccaataccagtt-gggttcctctt-gcttt---ggcttgagg---ttcctggctgtgaggggtggcttg-aaaaactcttaagca-a--ttttctgaagacagactgct-agctggc-ttgctggctgcagactgatttaat-aatgacaactctcaacaacggatatcttggctcccgtaacgatgaagaacgcagcgaaatgcgatacgtagtgtgaattgcagaattccgtgaaccatcgaatctttgaacgcaaattgcgcttgaggcttcggccaagagcatgtctggctcagcgtcggcttactaccctcaatc-aatt-cccttg-tgga-aattggttggagctggctttccggtttt-ccgactaggttgccggtcagctgaaaaacattcgcgctgtgggagctgctttcccttcaaaaaggaaagccgagttccgatttggtaggtgacctttgccggttgcatgccttcgttgctcgcaatggcttccatgaaagcgtgtgcaggacgccttt-tggctttcgacctgaggtcagg?????????????????????????????????????????????????????????????????????????????ACTGTATGGACTGACGGTCTAACTAGTCTTGACCGTTATAAAGGTCGTTGTTATGATCTTGAGCCAGTTCCTGGTGAAGAAAATCAATATATTGCATATGTAGCATACCCTCTAGATCTTTTTGAAGAAGGTTCAGTAACAAACTTATTTACTTCTATTGTTGGTAACGTTTTTGGTTTTAAAGCTCTTCGTGCGCTAAGATTAGAAGATCTTCGTATTCCTCCAGCATATGTAAAAACATTCCAAGGACCTCCTCATGGAATTCAAGTAGAACGTGATAAATTAAACAAATACGGTCGTTCTCTTTTAGGTTGTACTATTAAACCAAAATTAGGTCTTTCTGCTAAAAACTATGGTCGTGCAGTTTACGAATGTTTACGTGGTGGTTTAGATTTTACTAAAGATGATGAAAACGTAAACTCTCAACCATTTATGCGTTGGAGAGACCGTTTCTTATTTGTTGCAGAAGCGATTTATAAGTCTCAAGCAGAAACAGGTGAAATTAAAGGGCATTACCTAAACGCAACTGCTGGTACTGTTGAAGGAATGCTAAAACGTGCTGAAACTGCAAGAGATTTTGGTGTGCCAATTGTTATGCATGACTACTTAACTGGTGGTTTTACTGCAAACACAACTTTAGCTCATTACTGTCGTGATCATGGTTTATTACTACACATTCACCGAGCTATGCACGCTGTTATTGACCGTCAACGTAATCACGGTATCCATTTCCGTGTTTTAGCTAAAACTCTTCGTATGTCAGGTGGTGACCACCTTCACTCTGGTACT???????????????????????????????????????????????????????????????????????????????????????????????????????????????????????????????????????????????????????????????????????????????????????????????????????????????????????????????????????????????????????????????????????????????????????????????????????????????????????????
	'I01_xI03_MH_exata_estonia_unk_cort_4110'      gcgcaggtcaggggccgcagctctttggctgtcggttgacttggctgggcgggtccaataccagtt-gggttcctctt-gcctt---ggcttgagg---ttcctggctgtgaggggtggcttg-aaaaactcttaagca-t-tttttctgaagacagactgct-agctggc-ttgctggctgcagactgaataaat-tatgacaactctcaacaacggatatcttggctcccgtaacgatgaagaacgcagcgaaatgcgatacgtagtgtgaattgcagaattccgtgaaccatcgaatctttgaacgcaaattgcgctcgaggcttcggccaagagcatgtctggctcagcgtcggcttactaccctcaacc-aatt-ccatca-tgga-agttggttggagctggctttccggtttt-ccgaataggttgccggtcagctgaaaaacattcgcgctgtgggagctgctttcccttcaaaaaggaaagccgaggtccgacttggtaggtgacctttgccggttacatgccttcgttgctcgcaatggcttccatgaaagcgtgtgcaggacgccttt-tggctttcgacctgagctcagg?????????????????????????????????????????????????????????????????????????????????????????????????????????????????????????????????????????????????????????????????????????????????????????????????????????????????????????????????????????????????????????????????????????????????????????????????????????????????????????????????????????????????????????????????????????????????????????????????????????????????????????????????????????????????????????????????????????????????????????????????????????????????????????????????????????????????????????????????????????????????????????????????????????????????????????????????????????????????????????????????????????????????????????????????????????????????????????????????????????????????????????????????????????????????????????????????????????????????????????????????????????????????????????????????????????????????????????????????????????????????????????????????????????????????????????????????????????????????????????????????????????????????????????????????????????????????????????????????????????????????????????????????????????????????????????????????????????????????????????????????????????????????????????????????????????????????????????????
	'I01_xI03_MH_exata_netherland_unk_cort_3665'   gcgcaggtcaggggccgcagctctttggctgtcggttgacttggctgggcgggtccaataccagtt-gggttcctctt-gcctt---ggcttgagg---ttcctggctgtgaggggtggcttg-aaaaactcttaagca-t-tttttctgaagacagactgct-agctggc-ttgctggctgcagactgaataaat-tatgacaactctcaacaacggatatcttggctcccgtaacgatgaagaacgcagcgaaatgcgatacgtagtgtgaattgcagaattccgtgaaccatcgaatctttgaacgcaaattgcgctcgaggcttcggccaagagcatgtctggctcagcgtcggcttactaccctcaacc-aatt-ccatca-tgga-agttggttggagctggctttccggtttt-ccgaataggttgccggtcagctgaaaaacattcgcgctgtgggagctgctttcccttcaaaaaggaaagccgaggtccgacttggtaggtgacctttgccggttacatgccttcgttgctcgcaatggcttccatgaaagcgtgtgcaggacgccttt-tggctttcgacctgagctcagg?????????????????????????????????????????????????????????????????????????????????????????????????????????????????????????????????????????????????????????????????????????????????????????????????????????????????????????????????????????????????????????????????????????????????????????????????????????????????????????????????????????????????????????????????????????????????????????????????????????????????????????????????????????????????????????????????????????????????????????????????????????????????????????????????????????????????????????????????????????????????????????????????????????????????????????????????????????????????????????????????????????????????????????????????????????????????????????????????????????????????????????????????????????????????????????????????????????????????????????????????????????????????????????????????????????????????????????????????????????????????????????????????????????????????????????????????????????????????????????????????????????????????????????????????????????????????????????????????????????????????????????????????????????????????????????????????????????????????????????????????????????????????????????????????????????????????????????????
	'I01_xI03_MH_mul3_usa_CA_cort_4104'            gcgcaggtcaggggccgcagctctttggctgtcggttgacttggctgggcgggtccaataccagtt-gggttcctctt-gcctt---ggcttgagg---ttcctggctgtgaggggtggcttg-aaaaactcttaagca-t-tttttctgaagacagactgct-agctggc-ttgctggctgcagactgaataaat-tatgacaactctcaacaacggatatcttggctcccgtaacgatgaagaacgcagcgaaatgcgatacgtagtgtgaattgcagaattccgtgaaccatcgaatctttgaacgcaaattgcgctcgaggcttcggccaagagcatgtctggctcagcgtcggcttactaccctcaacc-aatt-ccatca-tgga-agttggttggagctggctttccggtttt-ccgaataggttgccggtcagctgaaaaacattcgcgctgtgggagctgctttcccttcaaaaaggaaagccgaggtccgacttggtaggtgacctttgccggttacatgccttcgttgctcgcaatggcttccatgaaagcgtgtgcaggacgccttt-tggctttcgacctgagctcagg?????????????????????????????????????????????????????????????????????????????????????????????????????????????????????????????????????????????????????????????????????????????????????????????????????????????????????????????????????????????????????????????????????????????????????????????????????????????????????????????????????????????????????????????????????????????????????????????????????????????????????????????????????????????????????????????????????????????????????????????????????????????????????????????????????????????????????????????????????????????????????????????????????????????????????????????????????????????????????????????????????????????????????????????????????????????????????????????????????????????????????????????????????????????????????????????????????????????????????????????????????????????????????????????????????????????????????????????????????????????????????????????????????????????????????????????????????????????????????????????????????????????????????????????????????????????????????????????????????????????????????????????????????????????????????????????????????????????????????????????????????????????????????????????????????????????????????????????
	'I01_xI03_MH_mult3_usa_OR_cort_4431'           gcgcaggtcaggggccgcagctctttggctgtcggttgacttggctgggcgggtccaataccagtt-gggttcctctt-gcctt---ggcttgagg---ttcctggctgtgaggggtggcttg-aaaaactcttaagca-t-tttttctgaagacagactgct-agctggc-ttgctggctgcagactgaataaat-tatgacaactctcaacaacggatatcttggctcccgtaacgatgaagaacgcagcgaaatgcgatacgtagtgtgaattgcagaattccgtgaaccatcgaatctttgaacgcaaattgcgctcgaggcttcggccaagagcatgtctggctcagcgtcggcttactaccctcaacc-aatt-ccatca-tgga-agttggttggagctggctttccggtttt-ccgaataggttgccggtcagctgaaaaacattcgcgctgtgggagctgctttcccttcaaaaaggaaagccgaggtccgacttggtaggtgacctttgccggttacatgccttcgttgctcgcaatggcttccatgaaagcgtgtgcaggacgccttt-tggctttcgacctgagctcagg?????????????????????????????????????????????????????????????????????????????????????????????????????????????????????????????????????????????????????????????????????????????????????????????????????????????????????????????????????????????????????????????????????????????????????????????????????????????????????????????????????????????????????????????????????????????????????????????????????????????????????????????????????????????????????????????????????????????????????????????????????????????????????????????????????????????????????????????????????????????????????????????????????????????????????????????????????????????????????????????????????????????????????????????????????????????????????????????????????????????????????????????????????????????????????????????????????????????????????????????????????????????????????????????????????????????????????????????????????????????????????????????????????????????????????????????????????????????????????????????????????????????????????????????????????????????????????????????????????????????????????????????????????????????????????????????????????????????????????????????????????????????????????????????????????????????????????????????
	'I01_xI03_PAR_car_canaries_rave_cort_3679'     gcgcaggtcaggggccgcagctctttggctgtcggttgacttggctgggcgggtccaataccagtt-gggttcctctt-gcctt---ggcttgagg---ttcctggctgtgaggggtggcttg-aaaaactcttaagca-t-tttttctgaagacagactgct-agctggc-ttgctggctgcagactgaataaat-tatgacaactctcaacaacggatatcttggctcccgtaacgatgaagaacgcagcgaaatgcgatacgtagtgtgaattgcagaattccgtgaaccatcgaatctttgaacgcaaattgcgctcgaggcttcggccaagagcatgtctggctcagcgtcggcttactaccctcaacc-aatt-ccatca-tgga-agttggttggagctggctttccggtttt-ccgaataggttgccggtcagctgaaaaacattcgcgctgtgggagctgctttcccttcaaaaaggaaagccgaggtccgacttggtaggtgacctttgccggttacatgccttcgttgctcgcaatggcttccatgaaagcgtgtgcaggacgccttt-tggctttcgacctgagctcagg?????????????????????????????????????????????????????????????????????????????????????????????????????????????????????????????????????????????????????????????????????????????????????????????????????????????????????????????????????????????????????????????????????????????????????????????????????????????????????????????????????????????????????????????????????????????????????????????????????????????????????????????????????????????????????????????????????????????????????????????????????????????????????????????????????????????????????????????????????????????????????????????????????????????????????????????????????????????????????????????????????????????????????????????????????????????????????????????????????????????????????????????????????????????????????????????????????????????????????????????????????????????????????????????????????????????????????????????????????????????????????????????????????????????????????????????????????????????????????????????????????????????????????????????????????????????????????????????????????????????????????????????????????????????????????????????????????????????????????????????????????????????????????????????????????????????????????????????
	'I01_xI03_TRE_flava_UTEX181_cult_AF242467'     gcgcaggtcaggggccgcagctctttggctgtcggttgacttggctgggcgggtccaataccagtt-gggttcctctt-gcctt---ggcttgagg---ttcctggctgtgaggggtggcttg-aaaaactcttaagca-t-tttttctgaagacagactgct-agctggc-ttgctggctgcagactgaataaat-tatgacaactctcaacaacggatatcttggctcccgtaacgatgaagaacgcagcgaaatgcgatacgtagtgtgaattgcagaattccgtgaaccatcgaatctttgaacgcaaattgcgctcgaggcttcggccaagagcatgtctggctcagcgtcggcttactaccctcaacc-aatt-ccatca-tgg--agttggttggagctggctttccggtttt-ccgaataggttgccggtcagctgaaaaacattcgcgctgtgggagctgctttcccttcaaaaaggaaagccgaggtccgacttggtaggtgacctttgccggttacatgccttcgttgctcgcaatggcttccatgaaagcgtgtgcaggacgccttt-tggctttcgacctgagctcagg?????????????????????????????????????????????????????????????????????????????????????????????????????????????????????????????????????????????????????????????????????????????????????????????????????????????????????????????????????????????????????????????????????????????????????????????????????????????????????????????????????????????????????????????????????????????????????????????????????????????????????????????????????????????????????????????????????????????????????????????????????????????????????????????????????????????????????????????????????????????????????????????????????????????????????????????????????????????????????????????????????????????????????????????????????????????????????????????????????????????????????????????????????????????????????????????????????????????????????????????????????????????????????????????????????????????????????????????????????????????????????????????????????????????????????????????????????????????????????????????????????????????????????????????????????????????????????????????????????????????????????????????????????????????????????????????????????????????????????????????????????????????????????????????????????????????????????????????
	'I01_xI04_ME_subaur_uk_scotland_cort_6602'     gcgcaggtcaggggctgcagctctttggctgtcagttgacttggctgggcgggtccaataccagtt-gggttcctctt-gcctt---ggcttgagg---ttcctggctgtgaggggtggcttg-aaacactcttaagca-attttttctgaaggcagactgtt-ggctggc-ttgctggctgcagactgaattaat-aacgacaactctcaacaacggatatcttggctcccgtaacgatgaagaacgcagcgaaatgcgatacgtaatgtgaattgcagaattccgtgaaccatcgaatctttgaacgcaaattgcgctcgaggcctcggccaagagcatgtctggctcagcgtcggcttactaccctcaacc-aatt-ccagta-tggc-aattgattggagctggctttccggtgtt-ccgattaggttgccggtcagctgaaaaatattcgcgctgtgggagctgctttcccttcaaaaaggaaagccgagttccgatttggtaggtgacctttgccggttgcatgccttcgttgctcgcaatggcttccatgaaagcgtgtgcaggacgcctttttggctttcgacctgagctcagg?????????????????????????????????????????????????????????????????????????????????????????????????????????????????????????????????????????????????????????????????????????????????????????????????????????????????????????????????????????????????????????????????????????????????????????????????????????????????????????????????????????????????????????????????????????????????????????????????????????????????????????????????????????????????????????????????????????????????????????????????????????????????????????????????????????????????????????????????????????????????????????????????????????????????????????????????????????????????????????????????????????????????????????????????????????????????????????????????????????????????????????????????????????????????????????????????????????????????????????????????????????????????????????????????????????????????????????????????????????????????????????????????????????????????????????????????????????????????????????????????????????????????????????????????????????????????????????????????????????????????????????????????????????????????????????????????????????????????????????????????????????????????????????????????????????????????????????????
	'I01_xI04_P330IbXulUSAMinnesota'               gcgcaggtcaggggctgtagctctttggctgtcagttgacttggctgggcgggtccaataccagtt-gggttcctctt-gcctt---ggcttgagg---ttcctggctgtgaggggtggcttg-aaaVactcttaagca-tttttttctgaaggcaggctgtt-ggctggc-ttgctggctgcagactgaattaat-aacgacaactctcaacaacggatatcttggctcccgtaacgatgaagaacgcagcgaaatgcgatacgtaatgtgaattgcagaattccgtgaaccatcgaatctttgaacgcaaattgcgctcgaggcctcggccaagagcatgtctggctcagcgtcggcttactaccctcaacc-aatt-cccata-tggc-aattgattggagctggctttccggtgtt-cctattaggttgccggtcagctgaaaaacattcgcgctgtgggagctgctttcccttcaaaaaggaaagccgagttccgatttggtaggtgacctttgccggttgcatgccttcgttgctcgcaatggcttccatgaaagcgtgtgcaggacgcctttttggctttcg??????????????????????????????????????????????????????????????????????????????????????????ACTGTATGGACTGACGGTCTAACTAGTCTTGACCGTTATAAAGGTCGTTGTTATGATCTTGAGCCAGTTCCTGGTGAAGAAAATCAATATATTGCATATGTAGCATACCCTCTAGATCTTTTTGAAGAAGGTTCAGTAACAAACTTATTTACTTCTATTGTTGGTAACGTTTTTGGTTTTAAAGCTCTTCGTGCGCTAAGATTAGAAGATCTTCGTATTCCTCCAGCATATGTAAAAACATTCCAAGGACCTCCTCATGGAATTCAAGTAGAACGTGATAAATTAAACAAATACGGTCGTTCTCTTTTAGGTTGTACTATTAAACCAAAATTAGGTCTTTCTGCTAAAAACTATGGTCGTGCAGTTTACGAATGTTTACGTGGTGGTTTAGATTTTACTAAAGATGATGAAAACGTAAACTCTCAACCATTTATGCGTTGGAGAGACCGTTTCTTATTTGTTGCAGAAGCGATTTATAAGTCTCAAGCAGAAACAGGTGAAATTAAAGGACATTACCTAAACGCAACTGCTGGTACTGTTGAAGGAATGCTAAAACGTGCTGAAACTGCAAGAGATTTTGGTGTGCCAATTGTTATGCATGACTACTTAACTGGTGGTTTTACTGCAAACACAACTTTAGCTCATTACTGTCGTGATCATGGTTTATTACTACACATTCACCGAGCTATGCACGCTGTTATTGACCGTCAACGTAATCACGGTATCCATTTCCGTGTTTTAGCTAAAACTCTTCGTATGTCAGGTGGTGACCACCTTCACTCTGGTACT???????????????????????????????????????????????????????????????????????????????????????????????????????????????????????????????????????????????????????????????????????????????????????????????????????????????????????????????????????????????????????????????????????????????????????????????????????????????????????????
	'I01_xI04_RH_chryA_usa_WI_saxi_6516'           gcgcaggtcaggggctgcagctctttggctgtcagttgacttggctgggcgggtccaataccagtt-gggttcctctt-gcctt---ggcttgagg---ttcctggctgtgaggggtggcttg-aaaaactcttaagca-attttttctgaaggcagactgtt-ggctggc-ttgctggctgcagactgaattaat-aacgacaactctcaacaacggatatcttggctcccgtaacgatgaagaacgcagcgaaatgcgatacgtaatgtgaattgcagaattccgtgaaccatcgaatctttgaacgcaaattgcgctcgaggcctcggccaagagcatgtctggctcagcgtcggcttactaccctcaacc-aatt-cccatg-tggc-aattgattggagctggctttccggtgtt-ccgattaggttgccggtcagctgaaaaatattcgcgctgtgggagctgctttcccttcaaaaaggaaagccgagttccgatttggtaggtgacctttgccggttgcatgccttcgttgctcgcaatggcttccatgaaagcgtgtgcaggacgcctttttggctttcgacctgagctcagg?????????????????????????????????????????????????????????????????????????????ACTGTATGGACTGACGGTCTAACTAGTCTTGACCGTTATAAAGGTCGTTGTTATGATCTTGAGCCAGTTCCTGGTGAAGAAAATCAATATATTGCATATGTAGCATACCCTCTAGATCTTTTTGAAGAAGGTTCAGTAACAAACTTATTTACTTCTATTGTTGGTAACGTTTTTGGTTTTAAAGCTCTTCGTGCGCTAAGATTAGAAGATCTTCGTATTCCTCCAGCATATGTAAAAACATTCCAAGGACCTCCTCATGGAATTCAAGTAGAACGTGATAAATTAAACAAATACGGTCGTTCTCTTTTAGGTTGTACTATTAAACCAAAATTAGGTCTTTCTGCTAAAAACTATGGTCGTGCAGTTTACGAATGTTTACGTGGTGGTTTAGATTTTACTAAAGATGATGAAAACGTAAACTCTCAACCATTTATGCGTTGGAGAGACCGTTTCTTATTTGTTGCAGAAGCGATTTATAAGTCTCAAGCAGAAACAGGTGAAATTAAAGGACATTACCTAAACGCAACTGCTGGTACTGTTGAAGGAATGCTAAAACGTGCTGAAACTGCAAGAGATTTTGGTGTGCCAATTGTTATGCATGACTACTTAACTGGTGGTTTTACTGCAAACACAACTTTAGCTCATTACTGTCGTGATCATGGTTTATTACTACACATTCACCGAGCTATGCACGCTGTTATTGACCGTCAACGTAATCACGGTATCCATTTCCGTGTTTTAGCTAAAACTCTTCGTATGTCAGGTGGTGACCACCTTCACTCTGGTACT???????????????????????????????????????????????????????????????????????????????????????????????????????????????????????????????????????????????????????????????????????????????????????????????????????????????????????????????????????????????????????????????????????????????????????????????????????????????????????????
	'I01_xI04_RH_chryC_russia_altay_saxi_6841'     gcgcaggtcaggggctgcagctctttggctgtcagttgacttggctgggcgggtccaataccagtt-gggttcctctt-gcctt---ggcttgagg---ttcctggctgtgaggggtggcttg-aaaaactcttaagca-tttttttctgaaggcagactgtt-ggctggc-ttgctggctgcagactgaattaat-aacgacaactctcaacaacggatatcttggctcccgtaacgatgaagaacgcagcgaaatgcgatacgtaatgtgaattgcagaattccgtgaaccatcgaatctttgaacgcaaattgcgctcgaggcctcggccaagagcatgtctggctcagcgtcggcttactaccctcaacc-aatt-cccata-tggc-aattgattggagctggctttccggtgtt-ccgatcaggttgccggtcagctgaaaaatattcgcgctgtgggagctgctttcccttcaaaaaggaaagccgagttccgatttggtaggtgacctttgccggttgcatgccttcgttgctcgcaatggcttccatgaaagcgtgtgcaggacgcctttttggctttcgacctgagctcagg?????????????????????????????????????????????????????????????????????????????????????????????????????????????????????????????????????????????????????????????????????????????????????????????????????????????????????????????????????????????????????????????????????????????????????????????????????????????????????????????????????????????????????????????????????????????????????????????????????????????????????????????????????????????????????????????????????????????????????????????????????????????????????????????????????????????????????????????????????????????????????????????????????????????????????????????????????????????????????????????????????????????????????????????????????????????????????????????????????????????????????????????????????????????????????????????????????????????????????????????????????????????????????????????????????????????????????????????????????????????????????????????????????????????????????????????????????????????????????????????????????????????????????????????????????????????????????????????????????????????????????????????????????????????????????????????????????????????????????????????????????????????????????????????????????????????????????????????
	'I01_xI04_RH_chryC_russia_orenb_saxi_6890'     gcgcaggtcaggggctgcagctctttggctgtcagttgacttggctgggcgggtccaataccagtt-gggttcctctt-gcctt---ggcttgagg---ttcctggctgtgaggggtggcttg-aaacactcttaagca-attttttctgaaggcagactgtt-ggctggc-ttgctggctgcagactgaattaat-aacgacaactctcaacaacggatatcttggctcccgtaacgatgaagaacgcagcgaaatgcgatacgtaatgtgaattgcagaattccgtgaaccatcgaatctttgaacgcaaattgcgctcgaggcctcggccaagagcatgtctggctcagcgtcggcttactaccctcaacc-aatt-ccagta-tggc-aattgattggagctggctttccggtgtt-ccgattaggttgccggtcagctgaaaaatattcgcgctgtgggagctgctttcccttcaaaaaggaaagccgagttccgatttggtaggtgacctttgccggttgcatgccttcgttgctcgcaatggcttccatgaaagcgtgtgcaggacgcctttttggctttcgacctgagctcagg?????????????????????????????????????????????????????????????????????????????????????????????????????????????????????????????????????????????????????????????????????????????????????????????????????????????????????????????????????????????????????????????????????????????????????????????????????????????????????????????????????????????????????????????????????????????????????????????????????????????????????????????????????????????????????????????????????????????????????????????????????????????????????????????????????????????????????????????????????????????????????????????????????????????????????????????????????????????????????????????????????????????????????????????????????????????????????????????????????????????????????????????????????????????????????????????????????????????????????????????????????????????????????????????????????????????????????????????????????????????????????????????????????????????????????????????????????????????????????????????????????????????????????????????????????????????????????????????????????????????????????????????????????????????????????????????????????????????????????????????????????????????????????????????????????????????????????????????
	'I01_xI04_RH_mac_antarctica_DV_saxi_6789'      gcgcaggtcaggggctgcagctctttggctgtcagttgacttggctgggcgggtccaataccagtt-gggttcctctt-gcctt---ggcttgagg---ttcctggctgtgaggggtggcttg-aaacactcttaagca-attttttctgaaggcagactgtt-ggctggc-ttgctggctgcagactgaattaat-aacgacaactctcaacaacggatatcttggctcccgtaacgatgaagaacgcagcgaaatgcgatacgtaatgtgaattgcagaattccgtgaaccatcgaatctttgaacgcaaattgcgctcgaggcctcggccaagagcatgtctggctcagcgtcggcttactaccctcaacc-aatt-ccagta-tggc-aattgattggagctggctttccggtgtt-ccgattaggttgccggtcagctgaaaaatattcgcgctgtgggagctgctttcccttcaaaaaggaaagccgagttccgatttggtaggtgacctttgccggttgcatgccttcgttgctcgcaatggcttccatgaaagcgtgtgcaggacgcctttttggctttcgacctgagctcagg?????????????????????????????????????????????????????????????????????????????????????????????????????????????????????????????????????????????????????????????????????????????????????????????????????????????????????????????????????????????????????????????????????????????????????????????????????????????????????????????????????????????????????????????????????????????????????????????????????????????????????????????????????????????????????????????????????????????????????????????????????????????????????????????????????????????????????????????????????????????????????????????????????????????????????????????????????????????????????????????????????????????????????????????????????????????????????????????????????????????????????????????????????????????????????????????????????????????????????????????????????????????????????????????????????????????????????????????????????????????????????????????????????????????????????????????????????????????????????????????????????????????????????????????????????????????????????????????????????????????????????????????????????????????????????????????????????????????????????????????????????????????????????????????????????????????????????????????
	'I01_xI04_RH_mela_iran_azar_saxi_5180'         gcgcaggtcaggggctgcagctctttggctgtcagttgacttggctgggcgggtccaataccagtt-gggttcctctt-gcctt---ggcttgagg---ttcctggctgtgaggggtggcttg-aaacactcttaagca-attttttctgaaggcagactgtt-ggctggc-ttgctggctgcagactgaattaat-aacgacaactctcaacaacggatatcttggctcccgtaacgatgaagaacgcagcgaaatgcgatacgtagtgtgaattgcagaattccgtgaaccatcgaatctttgaacgcaaattgcgctcgaggcctcggccaagagcatgtctggctcagcgtcggcttactacgctcaacc-aatt-ccagta-tggc-aattgattggagctggctttccggtgtt-ccgattaggttgccggtcagctgaaaaatattcgcgctgtgggagctgctttcccttcaaaaaggaaagccgagttccgatttggtaggtgacctttgccggttgcatgccttcgttgctcgcaatggcttccatgaaagcgtgtgcaggacgcctttttggctttcgacctgagctcagg?????????????????????????????????????????????????????????????????????????????????????????????????????????????????????????????????????????????????????????????????????????????????????????????????????????????????????????????????????????????????????????????????????????????????????????????????????????????????????????????????????????????????????????????????????????????????????????????????????????????????????????????????????????????????????????????????????????????????????????????????????????????????????????????????????????????????????????????????????????????????????????????????????????????????????????????????????????????????????????????????????????????????????????????????????????????????????????????????????????????????????????????????????????????????????????????????????????????????????????????????????????????????????????????????????????????????????????????????????????????????????????????????????????????????????????????????????????????????????????????????????????????????????????????????????????????????????????????????????????????????????????????????????????????????????????????????????????????????????????????????????????????????????????????????????????????????????????????
	'I01_xI04_RH_murlaisX_russia_chely_saxi_6442'  gcgcaggtcaggggctgcagctctttggctgtcagttgacttggctgggcgggtccaataccagtt-gggttcctctt-gcctt---ggcttgagg---ttcctggctgtgaggggtggcttg-aaacactcttaagca-attttttctgaaggcagactgtt-ggctggc-ttgctggctgcagactgaattaat-aacgacaactctcaacaacggatatcttggctcccgtaacgatgaagaacgcagcgaaatgcgatacgtaatgtgaattgcagaattccgtgaaccatcgaatctttgaacgcaaattgcgctcgaggcctcggccaagagcatgtctggctcagcgtcggcttactaccctcaacc-aatt-ccagta-tggc-aattgattggagctggctttccggtgtt-ccgattaggttgccggtcagctgaaaaatattcgcgctgtgggagctgctttcccttcaaaaaggaaagccgagttccgatttggtaggtgacctttgccggttgcatgccttcgttgctcgcaatggcttccatgaaagcgtgtgcaggacgcctttttggctttcgacctgagctcagg?????????????????????????????????????????????????????????????????????????????ACTGTATGGACTGACGGTCTAACTAGTCTTGACCGTTATAAAGGTCGTTGTTATGATCTTGAGCCAGTTCCTGGTGAAGAAAATCAATATATTGCATATGTAGCATACCCTCTAGATCTTTTTGAAGAAGGTTCAGTAACAAACTTATTTACTTCTATTGTTGGTAACGTTTTTGGTTTTAAAGCTCTTCGTGCGCTAAGATTAGAAGATCTTCGTATTCCTCCAGCATATGTAAAAACATTCCAAGGACCTCCTCATGGAATTCAAGTAGAACGTGATAAATTAAACAAATACGGTCGTTCTCTTTTAGGTTGTACTATTAAACCAAAATTAGGTCTTTCTGCTAAAAACTATGGTCGTGCAGTTTACGAATGTTTACGTGGTGGTTTAGATTTTACTAAAGATGATGAAAACGTAAACTCTCAACCATTTATGCGTTGGAGAGACCGTTTCTTATTTGTTGCAGAAGCGATTTATAAGTCTCAAGCAGAAACAGGTGAAATTAAAGGACATTACCTAAACGCAACTGCTGGTACTGTTGAAGGAATGCTAAAACGTGCTGAAACTGCAAGAGATTTTGGTGTGCCAATTGTTATGCATGACTACTTAACTGGTGGTTTTACTGCAAACACAACTTTAGCTCATTACTGTCGTGATCATGGTTTATTACTACACATTCACCGAGCTATGCACGCTGTTATTGACCGTCAACGTAATCACGGTATCCATTTCCGTGTATTAGCTAAAAC???????????????????????????????????????????????????????????????????????????????????????????????????????????????????????????????????????????????????????????????????????????????????????????????????????????????????????????????????????????????????????????????????????????????????????????????????????????????????????????????????????????????????????????????????
	'I01_xI04_RH_shus_usa_UT_saxi_8664A'           gcgcaggtcaggggctgcagctctttggctgtcagttgacttggctgggcgggtccaataccagtt-gggttcctctt-gcctt---ggcttgagg---ttcctggctgtgaggggtggcttg-aaacactcttaagca-attttttctgaaggcagactgtt-ggctggc-ttgctggctgcagactgaattact-aacgacaactctcaacaacggatatcttggctcccgtaacgatgaagaacgcagcgaaatgcgatacgtaatgtgaattgcagaattccgtgaaccatcgaatctttgaacgcaaattgcgctcgaggcctcggccaagagcatgtctggctcagcgtcggcttactaccctcaacc-aatt-ccagta-tggc-aattgattggagctggctttccggtgtt-ccgattaggttgccggtcagctgaaaaatattcgcgctgtgggagctgctttcccttcaaaaaggaaagccgagttccgatttggtaggtgacctttgccggttgcatgccttcgttgctcgcaatggcttccatgaaagcgtgtgcaggacgcctttttggctttcgacctgagctcagg?????????????????????????????????????????????????????????????????????????????????????????????????????????????????????????????????????????????????????????????????????????????????????????????????????????????????????????????????????????????????????????????????????????????????????????????????????????????????????????????????????????????????????????????????????????????????????????????????????????????????????????????????????????????????????????????????????????????????????????????????????????????????????????????????????????????????????????????????????????????????????????????????????????????????????????????????????????????????????????????????????????????????????????????????????????????????????????????????????????????????????????????????????????????????????????????????????????????????????????????????????????????????????????????????????????????????????????????????????????????????????????????????????????????????????????????????????????????????????????????????????????????????????????????????????????????????????????????????????????????????????????????????????????????????????????????????????????????????????????????????????????????????????????????????????????????????????????????
	'I01_xI04_RH_subdC_russia_oren_saxi_6429'      gcgcaggtcaggggctgcagctctttggctgtcagttgacttggctgggcgggtccaataccagtt-gggttcctctt-gcctt---ggcttgagg---ttcctggctgtgaggggtggcttg-aaacactcttaagca-attttttctgaaggcagactgtt-ggctggc-ttgctggctgcagactgaattaat-aacgacaactctcaacaacggatatcttggctcccgtaacgatgaagaacgcagcgaaatgcgatacgtaatgtgaattgcagaattccgtgaaccatcgaatctttgaacgcaaattgcgctcgaggcctcggccaagagcatgtctggctcagcgtcggcttactaccctcaacc-aatt-ccagta-cggc-aattgattggagctggctttccggtgtt-ccgattaggttgccggtcagctgaaaaatattcgcgctgtgggagctgctttcccttcaaaaaggaaagccgagttccgatttggtaggtgacctttgccggttgcatgccttcgttgctcgcaatggcttccatgaaagcgtgtgcaggacgcctttttggctttcgacctgagctcagg?????????????????????????????????????????????????????????????????????????????????????????????????????????????????????????????????????????????????????????????????????????????????????????????????????????????????????????????????????????????????????????????????????????????????????????????????????????????????????????????????????????????????????????????????????????????????????????????????????????????????????????????????????????????????????????????????????????????????????????????????????????????????????????????????????????????????????????????????????????????????????????????????????????????????????????????????????????????????????????????????????????????????????????????????????????????????????????????????????????????????????????????????????????????????????????????????????????????????????????????????????????????????????????????????????????????????????????????????????????????????????????????????????????????????????????????????????????????????????????????????????????????????????????????????????????????????????????????????????????????????????????????????????????????????????????????????????????????????????????????????????????????????????????????????????????????????????????????
	'I01_xI04_RH_subdC_usa_WI_saxi_6515'           gcgcaggtcaggggctgcagctctttggctgtcagttgacttggctgggcgggtccaataccagtt-gggttcctctt-gcctt---ggcttgagg---ttcctggctgtgaggggtggcttg-aaaaactcttaagca-attttttctgaaggcagactgtt-ggctggc-ttgctggctgcagactgaattaat-aacgacaactctcaacaacggatatcttggctcccgtaacgatgaagaacgcagcgaaatgcgatacgtaatgtgaattgcagaattccgtgaaccatcgaatctttgaacgcaaattgcgctcgaggcctcggccaagagcatgtctggctcagcgtcggcttactaccctcaacc-aatt-cccatg-tggc-aattgattggagctggctttccggtgtt-ccgattaggttgccggtcagctgaaaaatattcgcgctgtgggagctgctttcccttcaaaaaggaaagccgagttccgatttggtaggtgacctttgccggttgcatgccttcgttgctcgcaatggcttccatgaaagcgtgtgcaggacgcctttttggctttcgacctgagctcagg?????????????????????????????????????????????????????????????????????????????????????????????????????????????????????????????????????????????????????????????????????????????????????????????????????????????????????????????????????????????????????????????????????????????????????????????????????????????????????????????????????????????????????????????????????????????????????????????????????????????????????????????????????????????????????????????????????????????????????????????????????????????????????????????????????????????????????????????????????????????????????????????????????????????????????????????????????????????????????????????????????????????????????????????????????????????????????????????????????????????????????????????????????????????????????????????????????????????????????????????????????????????????????????????????????????????????????????????????????????????????????????????????????????????????????????????????????????????????????????????????????????????????????????????????????????????????????????????????????????????????????????????????????????????????????????????????????????????????????????????????????????????????????????????????????????????????????????????
	'I01_xI04_RH_subdC_usa_WI_saxi_6517'           gcgcaggtcaggggctgcagctctttggctgtcagttgacttggctgggcgggtccaataccagtt-gggttcctctt-gcctt---ggcttgagg---ttcctggctgtgaggggtggcttg-aaaaactcttaagca-attttttctgaaggcagactgtt-ggctggc-ttgctggctgcagactgaattaat-aacgacaactctcaacaacggatatcttggctcccgtaacgatgaagaacgcagcgaaatgcgatacgtaatgtgaattgcagaattccgtgaaccatcgaatctttgaacgcaaattgcgctcgaggcctcggccaagagcatgtctggctcagcgtcggcttactaccctcaacc-aatt-cccatg-tggc-aattgattggagctggctttccggtgtt-ccgattaggttgccggtcagctgaaaaatattcgcgctgtgggagctgctttcccttcaaaaaggaaagccgagttccgatttggtaggtgacctttgccggttgcatgccttcgttgctcgcaatggcttccatgaaagcgtgtgcaggacgcctttttggctttcgacctgagctcagg?????????????????????????????????????????????????????????????????????????????????????????????????????????????????????????????????????????????????????????????????????????????????????????????????????????????????????????????????????????????????????????????????????????????????????????????????????????????????????????????????????????????????????????????????????????????????????????????????????????????????????????????????????????????????????????????????????????????????????????????????????????????????????????????????????????????????????????????????????????????????????????????????????????????????????????????????????????????????????????????????????????????????????????????????????????????????????????????????????????????????????????????????????????????????????????????????????????????????????????????????????????????????????????????????????????????????????????????????????????????????????????????????????????????????????????????????????????????????????????????????????????????????????????????????????????????????????????????????????????????????????????????????????????????????????????????????????????????????????????????????????????????????????????????????????????????????????????????
	'I01_xI04_TRE_impressa_UTEX892_AF345891'       gcgcaggtcaggggctgcagctctttggctgtcagttgacttggctgggcgggtccaataccagtt-gggttcctctt-gcctt---ggcttgagg---ttcctggctgtgaggggtggcttg-aaaaactcttaagca-attttttctgaaggcagactgtt-ggctggc-ttgctggctgcagactgaattaat-aacgacaactctcaacaacggatatcttggctcccgtaacgatgaagaacgcagcgaaatgcgatacgtaatgtgaattgcagaattccgtgaaccatcgaatctttgaacgcaaattgcgctcgaggcctcggccaagagcatgtctggctcagcgtcggcttactaccctcaacc-aatt-cccatg-tggc-aattgattggagctggctttccggtgtt-ccgattaggttgccggtcagctgaaaaatattcgcgctgtgggagctgctttcccttcaaaaaggaaagccgagttccgatttggtaggtgacctttgccggttgcatgccttcgttgctcgcaatggcttccatgaaagcgtgtgcaggacgcctttttggctttcgacctgag???????????????????????????????????????????????????????????????????????????????????????????????????????????????????????????????????????????????????????????????????????????????????????????????????????????????????????????????????????????????????????????????????????????????????????????????????????????????????????????????????????????????????????????????????????????????????????????????????????????????????????????????????????????????????????????????????????????????????????????????????????????????????????????????????????????????????????????????????????????????????????????????????????????????????????????????????????????????????????????????????????????????????????????????????????????????????????????????????????????????????????????????????????????????????????????????????????????????????????????????????????????????????????????????????????????????????????????????????????????????????????????????????????????????????????????????????????????????????????????????????????????????????????????????????????????????????????????????????????????????????????????????????????????????????????????????????????????????????????????????????????????????????????????????????????????????????????????????????
	'I01_xI04_TRE_impressa_UTEX893_cult_AF345890'  gcgcaggtcaggggctgcagctctttggctgtcagttgacttggctgggcgggtccaataccagtt-gggttcctctt-gcctt---ggcttgagg---ttcctggctgtgaggggtggcttg-aaaaactcttaagca-attttttctgaaggcagactgtt-ggctggc-ttgctggctgcagactgaattaat-aacgacaactctcaacaacggatatcttggctcccgtaacgatgaagaacgcagcgaaatgcgatacgtaatgtgaattgcagaattccgtgaaccatcgaatctttgaacgcaaattgcgctcgaggcctcggccaagaacatgtctggctcagcgtcggcttactaccctcaacc-aatt-cccatg-tggc-aattgattggagctggctttccggtgtt-ccgattaggttgccggtcagctgaaaaatattcgcgctgtgggagctgctttcccttcaaaaaggaaagccgagttccgatttggtaggtgacctttgccggttgcatgccttcgttgctcgcaatggcttccatgaaagcgtgtgcaggacgcctttttggctttcgacctgag???????????????????????????????????????????????????????????????????????????????????????????????????????????????????????????????????????????????????????????????????????????????????????????????????????????????????????????????????????????????????????????????????????????????????????????????????????????????????????????????????????????????????????????????????????????????????????????????????????????????????????????????????????????????????????????????????????????????????????????????????????????????????????????????????????????????????????????????????????????????????????????????????????????????????????????????????????????????????????????????????????????????????????????????????????????????????????????????????????????????????????????????????????????????????????????????????????????????????????????????????????????????????????????????????????????????????????????????????????????????????????????????????????????????????????????????????????????????????????????????????????????????????????????????????????????????????????????????????????????????????????????????????????????????????????????????????????????????????????????????????????????????????????????????????????????????????????????????????
	'I01_xI04_TRE_porteri_UTEX900_cult_AF242469'   gcgcaggtcaggggctgcagctctttggctgtcagttgacttggctgggcgggtccaataccagtt-gggttcctctt-gcctt---ggcttgagg---ttcctggctgtgaggggtggcttg-aaacactcttaagca-attttttctgaaggcagactgtt-ggctggc-ttgctggctgcagactgaattaat-aacgacaactctcaacaacggatatcttggctcccgtaacgatgaagaacgcagcgaaatgcgatacgtaatgtgaattgcagaattccgtgaaccatcgaatctttgaacgcaaattgcgctcgaggcctcggccaagagcatgtctggctcagcgtcggcttactaccctcaacc-aatt-ccagta-tggc-aattgattggagctggctttccggtgtt-ccgattaagttgccggtcagctgaaaaatattcgcgctgtgggagctgctttcccttcaaaaaggaaagccgagttccgatttggtaggtgacctttgccggttgcatgccttcgttgctcgcaatggcttccatgaaaacgtgtgcaggacgccttttttgctttcaacctgagctcagg?????????????????????????????????????????????????????????????????????????????????????????????????????????????????????????????????????????????????????????????????????????????????????????????????????????????????????????????????????????????????????????????????????????????????????????????????????????????????????????????????????????????????????????????????????????????????????????????????????????????????????????????????????????????????????????????????????????????????????????????????????????????????????????????????????????????????????????????????????????????????????????????????????????????????????????????????????????????????????????????????????????????????????????????????????????????????????????????????????????????????????????????????????????????????????????????????????????????????????????????????????????????????????????????????????????????????????????????????????????????????????????????????????????????????????????????????????????????????????????????????????????????????????????????????????????????????????????????????????????????????????????????????????????????????????????????????????????????????????????????????????????????????????????????????????????????????????????????
	'I01_xI04_TpotteriIB332'                       gcgcaggtcaggggctgcagctctttggctgtcagttgacttggctgggcgggtccaataccagtt-gggttcctctt-gcctt---ggcttgagg---ttcctggctgtgaggggtggcttg-aaacactcttaagca-attttttctgaaggcagactgtt-ggctggc-ttgctggctgcagactgaattaat-aacgacaactctcaacaacggatatcttggctcccgtaacgatgaagaacgcagcgaaatgcgatacgtaatgtgaattgcagaattccgtgaaccatcgaatctttgaacgcaaattgcgctcgaggcctcggccaagagcatgtctggctcagcgtcggcttactaccctcaacc-aatt-ccagta-tggc-aattgattggagctggctttccggtgtt-ccgattaagttgccggtcagctgaaaaatattcgcgctgtgggagctgctttcccttcaaaaaggaaagccgagttccgatttggtaggtgacctttgccggttgcatgccttcgttgctcgcaatggcttccatgaaaacgtgtgcaggacgcctttttggctttc???????????????????????????????????????????????????????????????????????????????????????????ACTGTATGGACTGACGGTCTAACTAGTCTTGACCGTTATAAAGGTCGTTGTTATGATCTTGAGCCAGTTCCTGGTGAAGAAAATCAATATATTGCATATGTAGCATACCCTCTAGATCTTTTTGAAGAAGGTTCAGTAACAAACTTATTTACTTCTATTGTTGGTAACGTTTTTGGTTTTAAAGCTCTTCGTGCGCTAAGATTAGAAGATCTTCGTATTCCTCCAGCATATGTAAAAACATTCCAAGGACCTCCTCATGGAATTCAAGTAGAACGTGATAAATTAAACAAATACGGTCGTTCTCTTTTAGGTTGTACTATTAAACCAAAATTAGGTCTTTCTGCTAAAAACTATGGTCGTGCAGTTTACGAATGTTTACGTGGTGGTTTAGATTTTACTAAAGATGATGAAAACGTAAACTCTCAACCATTTATGCGTTGGAGAGACCGTTTCTTATTTGTTGCAGAAGCGATTTATAAGTCTCAAGCAGAAACAGGTGAAATTAAAGGACATTACCTAAACGCAACTGCTGGTACTGTTGAAGGAATGCTAAAACGTGCTGAAACTGCAAGAGATTTTGGTGTGCCAATTGTTATGCATGACTACTTAACTGGTGGTTTTACTGCAAACACAACTTTAGCTCATTACTGTCGTGATCATGGTTTATTACTACACATTCACCGAGCTATGCACGCTGTTATTGACCGTCAACGTAATCACGGTATCCATTTCCGTGTTTTAGCTAAAACTCTTCGTATGTCAGGTGGTGACCACCTTCACTCTGGTACT???????????????????????????????????????????????????????????????????????????????????????????????????????????????????????????????????????????????????????????????????????????????????????????????????????????????????????????????????????????????????????????????????????????????????????????????????????????????????????????
	'I01_xI04_XA_plA3_usa_NC_saxi_498'             gcgcaggtcaggggctgcagctctttggctgtcagttgacttggctgggcgggtccaataccagtt-gggttcctctt-gcctt---ggcttgagg---ttcctggctgtgaggggtggcttg-aaaaactcttaagca-tttttttctgaaggcagactgtt-ggctggc-ttgctggctgcagactgaattaat-aacgacaactctcaacaacggatatcttggctcccgtaacgatgaagaacgcagcgaaatgcgatacgtaatgtgaattgcagaattccgtgaaccatcgaatctttgaacgcaaattgcgctcgaggcctcggccaagagcatgtctggctcagcgtcggcttactaccctcaacc-aatt-cccatg-tggc-aattgattggagctggctttccggtgtt-ccgattaggttgccggtcagctgaaaaatattcgcgctgtgggagctgctttcccttcaaaaaggaaagccgagttccgatttggtaggtgacctttgccggttgcatgccttcgttgctcgcaatggcttccatgaaagcgtgtgcaggacgcctttttggctttcgacctgagctcagg?????????????????????????????????????????????????????????????????????????????????????????????????????????????????????????????????????????????????????????????????????????????????????????????????????????????????????????????????????????????????????????????????????????????????????????????????????????????????????????????????????????????????????????????????????????????????????????????????????????????????????????????????????????????????????????????????????????????????????????????????????????????????????????????????????????????????????????????????????????????????????????????????????????????????????????????????????????????????????????????????????????????????????????????????????????????????????????????????????????????????????????????????????????????????????????????????????????????????????????????????????????????????????????????????????????????????????????????????????????????????????????????????????????????????????????????????????????????????????????????????????????????????????????????????????????????????????????????????????????????????????????????????????????????????????????????????????????????????????????????????????????????????????????????????????????????????????????????
	'I02_9380'                                     gcgcaggtcaggggctgcagctctttggctgtcagttgacttggctgggcgggtccaataccaatt-gggttcctctt-gcttc---ggctggggg--ttttccggttgtgaggggtggcttg-aaaaactttaaagca-a-taattctgaagacagactact-agctggc-ttgctggctgtagactgaactaat-aaagacaactctcaacaacggatatcttggctcccgtaacgatgaagaacgcagcgaaatgcgatacgtagtgtgaattgcagaattccgtgaaccatcgaatctttgaacgcaaattgcgctcgaggcttcggccaagagcatgtctgcctcagcgtcggcttactaccctcaacc-aatt-ccttta-tgggtaattgattggagctggctttccggtgtt-ccgactaggttgccggttagctgaaaaacattcacgctgtggaagctgctttcccct-aaaaaggaaagccgagttccgatttggtaggtgacctttgccggttgcatgccttcgttgctcgcaaaagctttcatgaaagcgtgtgcaggacgccttt-tggctttcgacctgaggtcagg?????????????????????????????????????????????????????????????????????????????????????????????????????????????????????????????????????????????????????????????????????????????????????????????????????????????????????????????????????????????????????????????????????????????????????????????????????????????????????????????????????????????????????????????????????????????????????????????????????????????????????????????????????????????????????????????????????????????????????????????????????????????????????????????????????????????????????????????????????????????????????????????????????????????????????????????????????????????????????????????????????????????????????????????????????????????????????????????????????????????????????????????????????????????????????????????????????????????????????????????????????????????????????????????????????????????????????????????????????????????????????????????????????????????????????????????????????????????????????????????????????????????????????????????????????????????????????????????????????????????????????????????????????????????????????????????????????????????????????????????????????????????????????????????????????????????????????????????
	'I02_9620'                                     gcgcaggtcaggggctgcagctctttggctgtcagttgacttggctgggcgggtccaataccaatt-gggttcctctt-gcttc---ggctggggg--ttttccggttgtgaggggtggcttg-aaaaactttaaagca-a-taattctgaagacagactact-agctggc-ttgctggctgtagactgaactaat-aaagacaactctcaacaacggatatcttggctcccgtaacgatgaagaacgcagcgaaatgcgatacgtagtgtgaattgcagaattccgtgaaccatcgaatctttgaacgcaaattgcgctcgaggcttcggccaagagcatgtctgcctcagcgtcggcttactaccctcaacc-aatt-ccttta-tgggtaattgattggagctggctttccggtgtt-ccgactaggttgccggttagctgaaaaacattcacgctgtggaagctgctttcccct-aaaaaggaaagccgagttccgatttggtaggtgacctttgccggttgcatgccttcgttgctcgcaaaagctttcatgaaagcgtgtgcaggacgccttt-tggctttcgacctgaggtcagg?????????????????????????????????????????????????????????????????????????????????????????????????????????????????????????????????????????????????????????????????????????????????????????????????????????????????????????????????????????????????????????????????????????????????????????????????????????????????????????????????????????????????????????????????????????????????????????????????????????????????????????????????????????????????????????????????????????????????????????????????????????????????????????????????????????????????????????????????????????????????????????????????????????????????????????????????????????????????????????????????????????????????????????????????????????????????????????????????????????????????????????????????????????????????????????????????????????????????????????????????????????????????????????????????????????????????????????????????????????????????????????????????????????????????????????????????????????????????????????????????????????????????????????????????????????????????????????????????????????????????????????????????????????????????????????????????????????????????????????????????????????????????????????????????????????????????????????????
	'I02_ME_subau_canada_BC_cort_4681'             gcgcaggtcaggggctgcagctctttggctgtcagttgacttggctgggcgggtccaataccaatt-gggttcctctt-gcttc---ggctggggg--ttttccggttgtgaggggtggcttg-aaaaactttaaagca-a-taaatctgaagacagactact-agctggc-ttgctggctgtagactgaactaat-aaagacaactctcaacaacggatatcttggctcccgtaacgatgaagaacgcagcgaaatgcgatacgtagtgtgaattgcagaattccgtgaaccatcgaatctttgaacgcaaattgcgctcgaggcttcggccaagagcatgtctgcctcagcgtcggcttactaccctcaacc-aatt-ccttta-tgggtaattgattggagctggctttccggtgtt-ccgactaggttgccggttagctgaaaaacattcacgctgtggaagctgctttcccct-aaaaaggaaagccgagttccgatttggtaggtgacctttgccggttgcatgccttcgttgctcgcaaaagctttcatgaaagcgtgtgcaggacgccttt-tggctttcgacctgaggtcagg?????????????????????????????????????????????????????????????????????????????ACTGTATGGACTGACGGTCTAACTAGTCTTGACCGTTATAAAGGTCGTTGTTATGATCTTGAGCCAGTTCCTGGTGAAGAAAATCAATATATTGCATATGTAGCGTACCCTCTAGACCTTTTTGAAGAAGGTTCAGTAACAAACTTATTTACTTCTATTGTTGGTAACGTTTTTGGTTTTAAAGCTCTTCGTGCACTAAGATTAGAAGATCTTCGTATTCCTCCAGCATATGTAAAAACATTCCAAGGACCTCCTCATGGAATTCAAGTAGAACGTGATAAATTAAACAAATACGGTCGTTCTCTTTTAGGTTGTACTATTAAACCAAAATTAGGTCTTTCTGCTAAAAACTATGGTCGTGCAGTTTACGAATGTTTACGTGGTGGTTTAGATTTTACTAAAGATGATGAAAACGTAAACTCTCAACCATTTATGCGTTGGAGAGACCGTTTCTTATTCGTTGCAGAAGCAATTTATAAATCTCAAGCAGAAACAGGTGAAATTAAAGGACATTACCTAAACGCTACTGCTGGTACTGTTGAAGAAATGCTAAAACGTGCTGAAACTGCAAGAGACTTTGGTGTACCAATTGTTATGCATGACTACTTAACTGGTGGTTTTACTGCAAATACAACTTTAGCACATTACTGTCGTAATCACGGTTTATTATTACACATTCACCGAGCTATGCACGCTGTTATTGACCGTCAACGTAATCACGGTATACATTTCCGTGTTTTAGCTAAAACTCTTCGTATGTCAGGTGGTGACCACCTTCACTCTGGTATT???????????????????????????????????????????????????????????????????????????????????????????????????????????????????????????????????????????????????????????????????????????????????????????????????????????????????????????????????????????????????????????????????????????????????????????????????????????????????????????
	'I02_ME_subau_usa_WA_cort_4294'                gcgcaggtcaggggctgcagctctttggctgtcagttgacttggctgggcgggtccaataccaatt-gggttcctctt-gcttc---ggctggggg--tgttccggttgtgaggggtggcttg-aaaaactttaaagca-a-taaatctgaagacagactact-agctggc-ttgctggctgtagactgaactaat-aaagacaactctcaacaacggatatcttggctcccgtaacgatgaagaacgcagcgaaatgcgatacgtagtgtgaattgcagaattccgtgaaccatcgaatctttgaacgcaaattgcgctcgaggcttcggccaagagcatgtctgcctcagcgtcggcttactaccctcaacc-aatt-ccttta-tgggtaattgattggagctggctttccggtgtt-ccgactaggttgccggttagctgaaaaacattcacgctgtggaagctgctttcccct-aaaaaggaaagccgagttccgatttggtaggtgacctttgccggttgcatgccttcgttgctcgcaaaagctttcatgaaagcgtgtgcaggacgccttt-tggctttcgacctgaggtcagg?????????????????????????????????????????????????????????????????????????????ACTGTATGGACTGACGGTCTAACTAGTCTTGACCGTTATAAAGGTCGTTGTTATGATCTTGAGCCAGTTCCTGGTGAAGAAAATCAATATATTGCATATGTAGCGTACCCTCTAGACCTTTTTGAAGAAGGTTCAGTAACAAACTTATTTACTTCTATTGTTGGTAACGTTTTTGGTTTTAAAGCTCTTCGTGCACTAAGATTAGAAGATCTTCGTATTCCTCCAGCATATGTAAAAACATTCCAAGGACCTCCTCATGGAATTCAAGTAGAACGTGATAAATTAAACAAATACGGTCGTTCTCTTTTAGGTTGTACTATTAAACCAAAATTAGGTCTTTCTGCTAAAAACTATGGTCGTGCAGTTTACGAATGTTTACGTGGTGGTTTAGATTTTACTAAAGATGATGAAAACGTAAACTCTCAACCATTTATGCGTTGGAGAGACCGTTTCTTATTCGTTGCAGAAGCAATTTATAAATCTCAAGCAGAAACAGGTGAAATTAAAGGACATTACCTAAACGCTACTGCTGGTACTGTTGAAGAAATGCTAAAACGTGCTGAAACTGCAAGAGACTTTGGTGTGCCAATTGTTATGCATGACTACTTAACTGGTGGTTTTACTGCAAATACAACTTTAGCACATTACTGTCGTAATCACGGTTTATTATTACACATTCACCGAGCTATGCACGCTGTTATTGACCGTCAACGTAATCACGGTATCCATTTCCGTGTTTTAGCTAAAACTCTTCGTATGTCAGGTGGTGACCACCTTCACTCTGGTACT???????????????????????????????????????????????????????????????????????????????????????????????????????????????????????????????????????????????????????????????????????????????????????????????????????????????????????????????????????????????????????????????????????????????????????????????????????????????????????????
	'I02_MH_oliva_russia_Khab_cort_5984'           gcgcaggtcaggggctgcagctctttggctgtcagttgacttggctgggcgggtccaataccaatt-gggttcctctt-gcttc---ggctggggg---tttccggttgtgaggggtggcttg-aaaaacttttaagca-a-taaatctgaagacagactact-agctggc-atgctggctgtagactgaaataat-aaagacaactctcaacaacggatatcttggctcccgtaacgatgaagaacgcagcgaaatgcgatacgtagtgtgaattgcagaattccgtgaaccatcgaatctttgaacgcaaattgcgctcgaggcttcggccaagagcatgtctgcctcagcgtcggcttactaccctcaacc-aatt-ccctta-tgggtaattgattggagctggctttccggtgtt-ccgactaggttgccggttagctgaaaaacattcacgctgtggaagctgctttcccct-aaaaaggaaagccgagttccgatttggtaggtgacctttgccggttgcatgccttcgttgctcgcagaagctttcatgaaagcgtgtgcaggacgccttt-tggctttcgacctgaggtcagg?????????????????????????????????????????????????????????????????????????????ACTGTATGGACAGACGGTCTAACTAGTCTTGACCGTTATAAAGGTCGTTGTTATGATCTTGAGCCAGTTCCTGGTGAAGAAAATCAATATATTGCATATGTAGCGTACCCTCTAGACCTTTTTGAAGAAGGTTCAGTAACAAACTTATTTACTTCTATTGTTGGTAACGTTTTTGGTTTTAAAGCTCTTCGTGCACTAAGATTAGAAGATCTTCGTATTCCTCCAGCATATGTAAAAACATTCCAAGGACCTCCTCATGGAATTCAAGTAGAACGTGATAAATTAAACAAATACGGTCGTTCTCTTTTAGGTTGTACTATTAAACCAAAATTAGGTCTTTCTGCTAAAAACTATGGTCGTGCAGTTTATGAATGTTTACGTGGTGGTTTAGATTTTACTAAAGATGATGAAAACGTAAACTCTCAACCATTTATGCGTTGGAGAGACCGTTTCTTATTCGTTGCAGAAGCAATTTATAAGTCTCAAGCAGAAACAGGTGAAATTAAAGGACATTACCTAAACGCTACTGCTGGTACTGTTGAAGAAATGCTAAAACGTGCTGAAACTGCAAGAGACTTTGGTGTGCCAATTGTTATGCATGACTACTTAACTGGTGGTTTTACTGCAAATACAACTTTAGCACATTACTGTCGTAATCACCGTTTATTATTACACATTCACCGAGCTATGCACGCTGTTATTGACCGTCAACGTAATCACGGTATCCATTTCCGTGTTTTAGCTAAAACTCTTCGTATGTCAGGTGGTGACCACCTTCACTCTGGTACG???????????????????????????????????????????????????????????????????????????????????????????????????????????????????????????????????????????????????????????????????????????????????????????????????????????????????????????????????????????????????????????????????????????????????????????????????????????????????????????
	'I02_MH_oliva_russia_Prim_cort_5978'           gcgcaggtcaggggctgcagctctttggctgttagttgacttggctgggcgggtccaataccaatt-gggttcctctt-gcttc---ggctt-ggg---tttccggttgtgaggggtggcttg-aaaaacttttaagca-a-taaatctgaagacagactact-agctggc-ttgctggctgtagactgaattaat-aaagacaactctcaacaacggatatcttggctcccgtaacgatgaagaacgcagcgaaatgcgatacgtagtgtgaattgcagaattccgtgaaccatcgaatctttgaacgcaaattgcgctcgaggcttcggccaagagcatgtctgcctcagcgtcggcttactaccctcaatc-aatt-ccctta-tgggtaattggttggagctggctttccggtgtt-ccaactaggttgccggttagctgaaagatattcacgctgtggaagctgcttgcccct-aaaaaggaaagccgagttccgatttggtaggtgacctttgccggttgcatgccttcgttgctcgcaaaagctttcatgaaagcgtgtgcaggacgccttt-tggctttcgacctgaggtcagg?????????????????????????????????????????????????????????????????????????????ACTGTATGGACAGACGGTCTAACTAGTCTTGACCGTTATAAAGGTCGTTGTTATGATCTTGAGCCAGTTCCTGGTGAAGAAAATCAATATATTGCATATGTAGCGTACCCTCTAGACCTTTTTGAAGAAGGTTCAGTAACAAACTTATTTACTTCTATTGTTGGTAACGTTTTTGGTTTTAAAGCTCTTCGTGCACTAAGATTAGAAGATCTTCGTATTCCTCCAGCATATGTAAAAACATTCCAAGGACCTCCTCATGGAATTCAAGTAGAACGTGATAAATTAAACAAATACGGTCGTTCTCTTTTAGGTTGTACTATTAAACCAAAATTAGGTCTTTCTGCTAAAAACTATGGTCGTGCAGTTTACGAATGTTTACGTGGTGGTTTAGATTTTACTAAAGATGATGAAAACGTAAACTCTCAACCATTTATGCGTTGGAGAGACCGTTTCTTATTCGTTGCAGAAGCAATTTATAAGTCTCAAGCAGAAACAGGTGAAATTAAAGGACATTACCTAAACGCTACTGCTGGTACTGTTGAAGAAATGCTAAAACGTGCTGAAACTGCAAGAGACTTTGGTGTGCCAATTGTTATGCATGACTACTTAACTGGTGGTTTTACTGCAAATACAACTTTAGCACATTACTGTCGTAATCACGGTTTGTTATTACACATTCACCGAGCTATGCACGCTGTTATTGACCGTCAACGTAATCACGGTATCCATTTCCGTGTTTTAGCTAAAACTCTTCGTATGTCAGGTGGTGACCACCTTCACTCTGGTACT???????????????????????????????????????????????????????????????????????????????????????????????????????????????????????????????????????????????????????????????????????????????????????????????????????????????????????????????????????????????????????????????????????????????????????????????????????????????????????????
	'I02_MH_oliva_usa_AK_cort_4869'                gcgcaggtcaggggctgcagctctttggctgtcagttgacttggctgggcgggtccaacaccaatt-gggttcctctt-gcttc---ggctggggg---tttccggttgtgaggggtggcttg-aaaaacttttaagca-a-aaaatctgaagacagactact-agctggc-ttgctggctgtagactgaattaat-aaagacaactctcaacaacggatatcttggctcccgtaacgatgaagaacgcagcgaaatgcgatacgtagtgtgaattgcagaattccgtgaaccatcgaatctttgaacgcaaattgcgctcgaggcttcggccaagagcatgtctgcctcagcgtcggcttactaccctcaacc-aatt-ccctta-tgggtaattgattggagctggctttccggtgtt-ccgactaggttgccggttggctgaaaaatattcatgctgtggaagctgctttcccct-aaaaaggaaagccgagttccgatttggtaggtgacctttgccggttgcatgccttcgttgctcgcaaaagctttcatgaaagcgtgtgcaggacgccttt-tggctttcgacctgaggtcagg?????????????????????????????????????????????????????????????????????????????ACTGTATGGACTGACGGTCTAACTAGTCTTGACCGTTATAAAGGTCGTTGTTATGATCTTGAGCCAGTTCCTGGTGAAGAAAATCAATATATTGCATATGTAGCGTACCCTCTAGACCTTTTTGAAGAAGGTTCAGTAACAAACTTATTTACTTCTATTGTTGGTAACGTTTTTGGTTTTAAAGCTCTTCGTGCACTAAGATTAGAAGATCTTCGTATTCCTCCAGCATATGTAAAAACATTCCAAGGACCTCCTCATGGAATTCAAGTAGAACGTGATAAATTAAACAAATACGGTCGTTCTCTTTTAGGTTGTACTATTAAACCAAAATTAGGTCTTTCTGCTAAAAACTATGGTCGTGCAGTTTACGAATGTTTACGTGGTGGTTTAGATTTTACTAAAGATGATGAAAACGTAAACTCTCAACCATTTATGCGTTGGAGAGACCGTTTCTTATTCGTTGCAGAAGCAATTTATAAATCTCAAGCAGAAACAGGTGAAATTAAAGGACATTACCTAAACGCTACTGCTGGTACTGTTGAAGAAATGCTAAAACGTGCTGAAACTGCAAGAGACTTTGGTGTGCCAATTGTTATGCATGACTACTTAACTGGTGGTTTTACTGCAAATACAACTTTAGCACATTACTGTCGTAATCACGGTTTATTATTACACATTCACCGAGCTATGCACGCTGTTATTGACCGTCAACGTAATCACGGTATCCATTTCCGTGTTTTAGCTAAAACTCTTCGTATGTCAGGTGGTGACCACCTTCACTCTGGTACA???????????????????????????????????????????????????????????????????????????????????????????????????????????????????????????????????????????????????????????????????????????????????????????????????????????????????????????????????????????????????????????????????????????????????????????????????????????????????????????
	'I02_MH_olivoides1_usa_AK_cort_5228'           gcgcaggtcaggggctgcagctctttggctgtcagttgacttggctgggcgggtccaataccaatc-gggttcctctt-gcttc---tgcttgggg---tttccggttgtgaggggtggcttg-aaaaacttttaagca-a-taaatctgaagacagactatt-agctggc-ttgctggctgtagactgaactaat-aaagacaactctcaacaacggatatcttggctcccgtaacgatgaagaacgcagcgaaatgcgatacgtagtgtgaattgcagaattccgtgaaccatcgaatctttgaacgcaaattgcgctcgaggcttcggccaagagcatgtctgcctcagcgtcggcttactaccctcaacc-aatt-ccttta-tgggtaattgattggagctggctttccggtttt-ccgactaggctgccggttagctgaaaaatattcacgctgtggaagctgctttcccct-aaaaaggagagccgagttccgatttggtaggtgacctttgccggttgcatgccttcgttgctcgcaaaagctttcatgaaagcgtgtgcaggacgccttt-tggctttcgacctgaggtcagg?????????????????????????????????????????????????????????????????????????????ACTGTATGGACTGACGGTCTAACTAGTCTTGACCGTTATAAAGGTCGTTGTTATGATCTTGAGCCAGTTCCTGGTGAAGAAAATCAATATATTGCATATGTAGCGTACCCTCTAGACCTTTTTGAAGAAGGTTCAGTAACAAACTTATTTACTTCTATTGTTGGTAACGTTTTTGGTTTTAAAGCTCTTCGTGCACTAAGATTAGAAGATCTTCGTATTCCTCCAGCATATGTAAAAACATTCCAAGGACCTCCTCATGGAATTCAAGTAGAACGTGATAAATTAAACAAATACGGTCGTTCTCTTTTAGGTTGTACTATTAAACCAAAATTAGGTCTTTCTGCTAAAAACTATGGTCGTGCAGTTTACGAATGTTTACGTGGTGGTTTAGATTTTACTAAAGATGATGAAAACGTAAACTCTCAACCATTTATGCGTTGGAGAGACCGTTTCTTATTCGTTGCAGAAGCAATTTATAAATCTCAAGCAGAAACAGGTGAAATTAAAGGACATTACCTAAACGCTACTGCTGGTACTGTTGAAGAAATGCTAAAACGTGCTGAAACTGCAAGAGACTTTGGTGTGCCAATTGTTATGCATGACTACTTAACTGGTGGTTTTACTGCAAATACAACTTTAGCACATTACTGTCGTAATCACGGTTTATTATTACACATTCACCGAGCTATGCACGCTGTTATTGACCGTCAACGTAATCACGGTATACATTTCCGTGTTTTAGCTAAAACTCTTCGTATGTCAGGTGGTGACCACCTTCACTCTGGTACT???????????????????????????????????????????????????????????????????????????????????????????????????????????????????????????????????????????????????????????????????????????????????????????????????????????????????????????????????????????????????????????????????????????????????????????????????????????????????????????
	'I02_MH_poelt_china_sichuan_cort_3659'         gcgcaggtcaggggctgcagctctttggctgtcagttgacttggctgggcgggtccaataccaatt-gggttcctctt-gcttc---ggcttgggg---tttccggttgtgaggggtggcttg-aaaaactttaaagca-a-taaatctgaagacagactact-agctggc-ttgctggctgtagactgaattaat-aaagacaactctcaacaacggatatcttggctcccgtaacgatgaagaacgcagcgaaatgcgatacgtagtgtgaattgcagaattccgtgaaccatcgaatctttgaacgcaaattgcgctcgaggcttcggccaagagcatgtctgcctcagcgtcggcttactaccctcaatc-aatt-ccctta-tgggtaattgattggagctggctttccggtgtt-ccaactaggttgccggttagctgaaaaatattcacgctgtggaagctgctttcctct-aaaagggaaagccgagttccgatttggtaggtgacctttgccggttgcatgccttcgttgctcgcaaaagctttcatgaaagcgtgtgcaggacgccttt-tggctttcgacctgaggtcagg??????????????????????????????????????????????????????????????????????????????????????????????????????????????????????????????????????????????????????????????????????TATTGCATATGTAGCGTACCCTCTAGACCTTTTTGAAGAAGGTTCAGTAACAAACTTATTTACTTCTATTGTTGGTAACGTTTTTGGTTTTAAAGCTCTTCGTGCACTAAGATTAGAAGATCTTCGTATTCCTCCAGCATATGTAAAAACATTCCAAGGACCTCCTCATGGAATTCAAGTAGAACGTGATAAATTAAACAAATACGGTCGTTCTCTTTTAGGTTGTACTATTAAACCAAAATTAGGTCTTTCTGCTAAAAACTATGGTCGTGCAGTTTACGAATGTTTACGTGGTGGTTTAGATTTTACTAAAGATGATGAAAACGTAAACTCTCAACCATTTATGCGTTGGAGAGACCGTTTCTTATTCGTTGCAGAAGCAATTTATAAGTCTCAAGCAGAAACAGGTGAAATTAAAGGACATTACCTAAACGCTACTGCTGGTACTGTTGAAGAAATGCTAAAACGTGCTGAAACTGCAAGAGACTTTGGTGTGCCAATTGTTATGCATGACTACTTAACTGGTGGTTTTACTGCAAATACAACTTTAGCACATTACTGTCGTAATCACGGTTTATTATTACACATTCACCGAGCTATGCAC???????????????????????????????????????????????????????????????????????????????????????????????????????????????????????????????????????????????????????????????????????????????????????????????????????????????????????????????????????????????????????????????????????????????????????????????????????????????????????????????????????????????????????????????????????????????????????????????????????????????????????????
	'I02_MH_septent_usa_AK_cort_5254'              gcgcaggtcaggggctgcagctctttggctgtcagttgacttggctgggcgggtccaataccaatc-gggttcctctt-gcttc---tgcttgggg---tttccggttgtgaggggtggcttg-aaaaacttttaagca-a-taaatctgaagacagactatt-agctggc-ttgctggctgtagactgaattaat-aaagacaactctcaacaacggatatcttggctcccgtaacgatgaagaacgcagcgaaatgcgatacgtagtgtgaattgcagaattccgtgaaccatcgaatctttgaacgcaaattgcgctcgaggcttcggccaagagcatgtctgcctcagcgtcggcttactaccctcaacc-aatt-ccttta-tgggtaattgattggagctggctttccggtttt-ccgactaggctgccggttagctgaaaaatattcacgctgtggaagctgctttcccct-aaaaaggagagccgagttccgatttggtaggtgacctttgccggttgcatgccttcgttgctcgcaaaagctttcatgaaagcgtgtgcaggacgccttt-tggctttcgacctgaggtcagg?????????????????????????????????????????????????????????????????????????????ACTGTATGGACTGACGGTCTAACTAGTCTTGACCGTTATAAAGGTCGTTGTTATGATCTTGAGCCAGTTCCTGGTGAAGAAAATCAATATATTGCATATGTAGCGTACCCTCTAGACCTTTTTGAAGAAGGTTCAGTAACAAACTTATTTACTTCTATTGTTGGTAACGTTTTTGGTTTTAAAGCTCTTCGTGCACTAAGATTAGAAGATCTTCGTATTCCTCCAGCATATGTAAAAACATTCCAAGGACCTCCTCATGGAATTCAAGTAGAACGTGATAAATTAAACAAATACGGTCGTTCTCTTTTAGGTTGTACTATTAAACCAAAATTAGGTCTTTCTGCTAAAAACTATGGTCGTGCAGTTTACGAATGTTTACGTGGTGGTTTAGATTTTACTAAAGATGATGAAAACGTAAACTCTCAACCATTTATGCGTTGGAGAGACCGTTTCTTATTCGTTGCAGAAGCAATTTATAAATCTCAAGCAGAAACAGGTGAAATTAAAGGACATTACCTAAACGCTACTGCTGGTACTGTTGAAGAAATGCTAAAACGTGCTGAAACTGCAAGAGACTTTGGTGTGCCAATTGTTATGCATGACTACTTAACTGGTGGTTTTACTGCAAATACAACTTTAGCACATTACTGTCGTAATCACGGTTTATTATTACACATTCACCGAGCTATGCACGCTGTTATTGACCGTCAACGTAATCACGGTATACATTTCCGTGTTTTAGCTAAAACTCTTCGTATGTCAGGTGGTGACCACCTTCACTCTGGTACA???????????????????????????????????????????????????????????????????????????????????????????????????????????????????????????????????????????????????????????????????????????????????????????????????????????????????????????????????????????????????????????????????????????????????????????????????????????????????????????
	'I02_MH_septent_usa_AK_cort_5994'              gcgcaggtcaggggctgcagctctttggctgtcagttgacttggctgggcgggtccaataccaatt-gggttcctctc-gcttc---ggcttgggg---tttccggttgtgaggggtggcttg-aaaaacttttaagca-a-taattctgaagacagactact-agctggc-ttgctggctgtagactgaattaat-atagacaactctcaacaacggatatcttggctcccgtaacgatgaagaacgcagcgaaatgcgatacgtagtgtgaattgcagaattccgtgaaccatcgaatctttgaacgcaaattgcgctcgaggcttcggccaagagcatgtctgcctcagcgtcggcttactaccctcaacc-aatt-ccccta-tgggtaattgattggagctggctttccggtgtt-ccaactaggttgccggttagctgaaaaatattcacgctgtggaagctgctttcccct-aaaaaggaaagccgagttccgatttggtaggtgacctttgccggttgcatgccttcgttgctcgcaaaagctttcatgaaagcgtgtgcaggacgccttt-tggctttcgacctgaggtcagg?????????????????????????????????????????????????????????????????????????????ACTGTATGGACTGACGGTCTAACTAGTCTTGACCGTTATAAAGGTCGTTGTTATGATCTTGAGCCAGTTCCTGGTGAAGAAAATCAATATATTGCATATGTAGCGTACCCTCTAGACCTTTTTGAAGAAGGTTCAGTAACAAACTTATTTACTTCTATTGTTGGTAACGTTTTTGGTTTTAAAGCTCTTCGTGCACTAAGATTAGAAGATCTTCGTATTCCTCCAGCATATGTAAAAACATTCCAAGGACCTCCTCATGGAATTCAAGTAGAACGTGATAAATTAAACAAATACGGTCGTTCTCTTTTAGGTTGTACTATTAAACCAAAATTAGGTCTTTCTGCTAAAAACTATGGTCGTGCAGTTTACGAATGTTTACGTGGTGGTTTAGATTTTACTAAAGATGATGAAAACGTAAACTCTCAACCATTTATGCGTTGGAGAGACCGTTTCTTATTCGTTGCAGAAGCAATTTATAAATCTCAAGCAGAAACAGGTGAAATTAAAGGACATTACCTAAACGCTACTGCTGGTACTGTTGAAGAAATGCTAAAACGTGCTGAAACTGCAAGAGACTTTGGTGTGCCAATTGTTATGCATGACTACTTAACTGGTGGTTTTACTGCAAATACAACTTTAGCACATTACTGTCGTAATCACGGTTTATTATTACACATTCACCGAGCTATGCACGCTGTTATTGACCGTCAACGTAATCACGGTATACATTTCCGTGTTTTAGCTAAAACTCTTCGTATGTCAGGTGGTGACCACCTTCACTCTGGTACT???????????????????????????????????????????????????????????????????????????????????????????????????????????????????????????????????????????????????????????????????????????????????????????????????????????????????????????????????????????????????????????????????????????????????????????????????????????????????????????
	'I02_MH_trab_usa_AK_cort_4896'                 gcgcaggtcaggggctgcagctctttggctgtcagttgacttggctgggcgggtccaataccaatt-gggttcctctt-gcttc---ggctggggg---tttccggttgtgaggggtggcttg-aaaaacttttaagca-a-aaaatctgaagacagactact-agctggc-ttgctggctgtagactgaattaat-aaagacaactctcaacaacggatatcttggctcccgtaacgatgaagaacgcagcgaaatgcgatacgtagtgtgaattgcagaattccgtgaaccatcgaatctttgaacgcaaattgcgctcgaggcctcggccaagagcatgtctgcctcagcgtcggcttactaccctcaacc-aatt-cccgta-tgggtaattgattggagctggctttccggtgtt-ccgactaggttgccggttagctgaaaaatattcatgctgtggaagctgctttcccct-aaaaaggaaagccgagttccgatttggtaggtgacctttgccggttgcatgccttcgttgctcgccaaggctttcatgaaagcgtgtgcaggacgccttt-tggctttcgacctgaggtcagg?????????????????????????????????????????????????????????????????????????????ACTGTATGGACTGACGGTCTAACTAGTCTTGACCGTTATAAAGGTCGTTGTTATGATCTTGAGCCAGTTCCTGGTGAAGAAAATCAATATATTGCATATGTAGCGTACCCTCTAGACCTTTTTGAAGAAGGTTCAGTAACAAACTTATTTACTTCTATTGTTGGTAACGTTTTTGGTTTTAAAGCTCTTCGTGCACTAAGATTAGAAGATCTTCGTATTCCTCCAGCATATGTAAAAACATTCCAAGGACCTCCTCATGGAATTCAAGTAGAACGTGATAAATTAAACAAATACGGTCGTTCTCTTTTAGGTTGTACTATTAAACCAAAATTAGGTCTTTCTGCTAAAAACTATGGTCGTGCAGTTTACGAATGTTTACGTGGTGGTTTAGATTTTACTAAAGATGATGAAAACGTAAACTCTCAACCATTTATGCGTTGGAGAGACCGTTTCTTATTCGTTGCAGAAGCAATTTATAAATCTCAAGCAGAAACAGGTGAAATTAAAGGACATTACCTAAACGCTACTGCTGGTACTGTTGAAGAAATGCTAAAACGTGCTGAAACTGCAAGAGACTTTGGTGTGCCAATTGTTATGCATGACTACTTAACTGGTGGTTTTACTGCAAATACAACTTTAGCACATTACTGTCGTAATCACGGTTTATTATTACACATTCACCGAGCTATGCACGCTGTTATTGACCGTCAACGTAATCACGGTATACATTTCCGTGTTTTAGCTAAAACTCTTCGTATGTCAGGTGGTGACCACCTTCACTCTGGTACA???????????????????????????????????????????????????????????????????????????????????????????????????????????????????????????????????????????????????????????????????????????????????????????????????????????????????????????????????????????????????????????????????????????????????????????????????????????????????????????
	'I02_MO_sorediata_usa_PA_saxi_4001'            gcgcaggtcaggggctgcagctctttggctgtcagttgacttggctgggcgggtccaataccaatt-gggttcctctt-gcttc---ggctggggg---tttccggttgtgaggggtggcttg-aaaaacttttaagca-a-aaaatctgaagacagactact-agctggc-ttgctggctgtagactgaattaat-aaagacaactctcaacaacggatatcttggctcccgtaacgatgaagaacgcagcgaaatgcgatacgtagtgtgaattgcagaattccgtgaaccatcgaatctttgaacgcaaattgcgctcgaggcttcggccaagagcatgtctgcctcagcgtcggcttactaccctcaacc-aatt-ctctta-tgggtaattgattggagctggctttccggtgtt-ccgactaggttgccggttagctgaaaaatattcatgctgtggaagctgctttcccct-aaaaaggaaagccgagttccgatttggtaggtgacctttgccggttgcatgccttcgttgctcgcaaaggctttcatgaaagcgtgtgcaggacgccttt-tggctttcgacctgaggtcagg?????????????????????????????????????????????????????????????????????????????ACTGTATGGACTGACGGTCTAACTAGTCTTGACCGTTATAAAGGTCGTTGTTATGATCTTGAGCCAGTTCCTGGTGAAGAAAATCAATATATTGCATATGTAGCGTACCCTCTAGACCTTTTTGAAGAAGGTTCAGTAACAAACTTATTTACTTCTATTGTTGGTAACGTTTTTGGTTTTAAAGCTCTTCGTGCACTAAGATTAGAAGATCTTCGTATTCCTCCAGCATATGTAAAAACATTCCAAGGACCTCCTCATGGAATTCAAGTAGAACGTGATAAATTAAACAAATACGGTCGTTCTCTTTTAGGTTGTACTATTAAACCAAAATTAGGTCTTTCTGCTAAAAACTATGGTCGTGCAGTTTACGAATGTTTACGTGGTGGTTTAGATTTTACTAAAGATGATGAAAACGTAAACTCTCAACCATTTATGCGTTGGAGAGACCGTTTCTTATTCGTTGCAGAAGCAATTTATAAGTCTCAAGCAGAAACAGGTGAAATTAAAGGACATTACCTAAACGCTACTGCTGGTACTGTTGAAGAAATGCTAAAACGTGCTGAAACTGCAAGAGACTTTGGTGTGCCAATTGTTATGCATGACTACTTAACTGGTGGTTTTACTGCAAATACAACTTTAGCACATTACTGTCGTAATCACGGTTTATTATTACACATTCACCGAGCTATGCACGCTGTTATTGACCGTCAACGTAATCACGGTATCCATTTCCGTGTTTTAGCTAAAACTCTTCGTATGTCAGGTGGTGACCACCTTCACTCTGGTACT???????????????????????????????????????????????????????????????????????????????????????????????????????????????????????????????????????????????????????????????????????????????????????????????????????????????????????????????????????????????????????????????????????????????????????????????????????????????????????????
	'I05_AJ249568_Tgelatinosa'                     gcgcaggtcagggactgcagctctttggctgt-agttgacttggctgggcgggtccaataccaatt-gggttcctctttgccttt--ggctgagag-gctactcagctgtgaggggtgacttg-accaactgttaagct-t-tatttctgaagacaggctgtt-agctggc-ttgctggctgcagactgaattaacaaaagacaactctcaacaacggatatcttggctcccgtaacgatgaagaacgcagcgaaatgcgatacgtagtgtgaattgcagaattccgtgaaccatcgaatctttgaacgcaaattgcgctcgaggcctcggctaagagcatgtctggctcagcgtcggcttactaccctcaatc-aatt-accttg-tgat-gattgattggagctggctttccggtgtt-cagatcaggttaccggtcagctgaaaaacattcgcgctgtggaagtcgctttcccttcaaaaaggaaagccgagttccgatttggtaggtgacctttgccggttgcatgccttcgttgctcgttctggctttcatgatagcgtgtgcaggacgccttt-t-gctttcgacc???????????????????????????????????????????????????????????????????????????????????????????????????????????????????????????????????????????????????????????????????????????????????????????????????????????????????????????????????????????????????????????????????????????????????????????????????????????????????????????????????????????????????????????????????????????????????????????????????????????????????????????????????????????????????????????????????????????????????????????????????????????????????????????????????????????????????????????????????????????????????????????????????????????????????????????????????????????????????????????????????????????????????????????????????????????????????????????????????????????????????????????????????????????????????????????????????????????????????????????????????????????????????????????????????????????????????????????????????????????????????????????????????????????????????????????????????????????????????????????????????????????????????????????????????????????????????????????????????????????????????????????????????????????????????????????????????????????????????????????????????????????????????????????????????????????????????????????????????????
	'I05_AJ249575_Tgelatinosa'                     gcgcaggtcaggggctgcagctctttggctgt-agttgacttggctgggcgggtccaataccagtg-gggttcctctttgctttt--ggcttagag-gttactcagctgtgaggggtgacttg-accaactattaagct-t-tatttctgaagacaggctgct-agctggc-ttgctggctgcagactgatttaacaaaagacaactctcaacaacggatatcttggctcccgtaacgatgaagaacgcagcgaaatgcgatacgtagtgtgaattgcagaattccgtgaaccatcgaatctttgaacgcaaattgcgctcgaggcctcggctaagagcat-tctggctcagcgtcggcttactaccctcaatc-aatt-accttg-tgat-gattgattggagctggctttccggtgtt-ccgatcaggttgccggtcagctgaaaaacattcgcgctgtggaagtcgctttcccttcaagaaggaaagccgagttccgatttggtaggtgacctttgccggttgcat--cttcgttgctcgttttggctttcatgatagcgtgtgcaggacgc????????????????????????????????????????????????????????????????????????????????????????????????????????????????????????????????????????????????????????????????????????????????????????????????????????????????????????????????????????????????????????????????????????????????????????????????????????????????????????????????????????????????????????????????????????????????????????????????????????????????????????????????????????????????????????????????????????????????????????????????????????????????????????????????????????????????????????????????????????????????????????????????????????????????????????????????????????????????????????????????????????????????????????????????????????????????????????????????????????????????????????????????????????????????????????????????????????????????????????????????????????????????????????????????????????????????????????????????????????????????????????????????????????????????????????????????????????????????????????????????????????????????????????????????????????????????????????????????????????????????????????????????????????????????????????????????????????????????????????????????????????????????????????????????????????????????????????????????????????????????????????
	'I05_AJ293787_Trebouxia_Dornes11_1996'         gcgcaggtcaggggctgcagctctttggctgt-agttgacttggctgggcgggtccaataccaatt-gggttcctcttggccttt--ggctaagag-gctactcagctgtgaggggtgacttt-accaactattaagct-t-tatttctgaagacaggctgtt-agctggc-ttgctggctgcagactgaattaacaaaagacaactctcaacaacggatatcttggctcccgtaacgatgaagaacgcagcgaaatgcgatacgtagtgtgaattgcagaattccgtgaaccatcgaatctttgaacgcaaattgcgctcgaggcctcggctaagagcatgtctggctcagcgtcggcttactaccctcaatc-aatt-accttg-tgat-gattgattggagctggctttccggtgtt-ccgatcaggttaccggtcagctgaaaaacattcgcgctgtggaagtcgctttcccttcaaaaaggaaagccgagttccgatttggtaggtgacctttgccggttgcatgccttcgttgctcgttctggctttcatgatagcgtgtgcaggacgccttt-tggctttcgacctgagctcagg?????????????????????????????????????????????????????????????????????????????????????????????????????????????????????????????????????????????????????????????????????????????????????????????????????????????????????????????????????????????????????????????????????????????????????????????????????????????????????????????????????????????????????????????????????????????????????????????????????????????????????????????????????????????????????????????????????????????????????????????????????????????????????????????????????????????????????????????????????????????????????????????????????????????????????????????????????????????????????????????????????????????????????????????????????????????????????????????????????????????????????????????????????????????????????????????????????????????????????????????????????????????????????????????????????????????????????????????????????????????????????????????????????????????????????????????????????????????????????????????????????????????????????????????????????????????????????????????????????????????????????????????????????????????????????????????????????????????????????????????????????????????????????????????????????????????????????????????
	'I05_FJ792802_Trebouxia_TTC1_TeloschistesChry' gcgcaggtcaggggctgcagctctttggctgt-agttgacttggctgggcgggtccaataccagtt-gagttcctctttgccttt--ggcttagag-gttactcagctgtgaggggtgacttg-accaactattaagct-t-tatttctgaagacaggctgtt-agctggc-ttgctggctgcagactgaattaacaaaagacaactctcaacaacggatatcttggctcccgtaacgatgaagaacgcagcgaaatgcgatacgtagtgtgaattgcagaattccgtgaaccatcgaatctttgaacgcaaattgcgctcgaggcctcggctaagagcatgtctggctcagcgtcggcttactaccctcaatc-aatt-accttg-tgat-gattgattggagctggctttccggtgtt-ccgatcaggttgccggtcagctgaaaaacattcgcgctgtggaagtcgctttcccttcaaaacggaaagccgagttccgatttggtaggtgacctttgccggttgcatgccttcgttgctcgttttggctttcatgatagcgtgtgcaggacgcctttttggctttcgacctgagctcagg?????????????????????????????????????????????????????????????????????????????????????????????????????????????????????????????????????????????????????????????????????????????????????????????????????????????????????????????????????????????????????????????????????????????????????????????????????????????????????????????????????????????????????????????????????????????????????????????????????????????????????????????????????????????????????????????????????????????????????????????????????????????????????????????????????????????????????????????????????????????????????????????????????????????????????????????????????????????????????????????????????????????????????????????????????????????????????????????????????????????????????????????????????????????????????????????????????????????????????????????????????????????????????????????????????????????????????????????????????????????????????????????????????????????????????????????????????????????????????????????????????????????????????????????????????????????????????????????????????????????????????????????????????????????????????????????????????????????????????????????????????????????????????????????????????????????????????????????
	'I05_MH_trab_usa_MN_cort_5769'                 gcgcaggtcaggggctgcagctctttggctgt-agttgacttggctgggcgggtccaataccaatt-gggttcctctt-gccttt--ggctaacag-gctactcagctgtgaggggtgacttg-accaactattaagct-t-tatttctgaagacaggctgtt-agctggc-ttgctggctgcagactgaattaacaaaagacaactctcaacaacggatatcttggctcccgtaacgatgaagaacgcagcgaaatgcgatacgtagtgtgaattgcagaattccgtgaaccatcgaatctttgaacgcaaattgcgctcgaggcctcggctaagagcatgtctggctcagcgtcggcttactaccctcaatc-aatt-accttg-tgat-gattgattggagctggctttccggtgtt-ccgatcaggttaccggtcagctgaaaaacattcgcgctgtggaagtcgctttcccttcaaaaaggaaagccgagttccgatttggtaggtgacctttgccggttgcatgccttcgttgctcgttctggctttcatgatagcgtgtgcaggacgcctttttggctttcgacctgagctcagg?????????????????????????????????????????????????????????????????????????????ACTGTATGGACTGACGGTCTAACTAGTCTTGACCGTTATAAAGGTCGTTGTTACGATCTTGAACCAGTTCCTGGTGAAGAAAATCAATATATTGCATATGTAGCTTACCCTCTAGATCTTTTTGAAGAAGGTTCAGTAACAAACTTATTTACTTCTATTGTTGGTAACGTTTTTGGTTTTAAAGCTCTTCGTGCACTAAGATTAGAAGATCTTCGTATTCCTCCAGCATATGTAAAAACATTCCAAGGACCTCCTCACGGAATTCAAGTAGAACGTGATAAATTAAACAAATACGGTCGTTCTCTTTTAGGTTGTACTATTAAACCAAAATTAGGTCTTTCTGCTAAAAACTATGGTCGTGCAGTTTACGAATGTTTACGTGGTGGTTTAGACTTTACTAAAGATGATGAAAACGTAAACTCTCAACCATTTATGCGTTGGAGAGACCGTTTCTGTTTTGTTGCAGAAGCAATTTATAAGTCTCAAGCAGAAACAGGTGAAATTAAAGGACATTACCTAAACGCAACTGCTGGTACTGTTGAAGAAATGCTAAAACGTGCTGAAACTGCAAGAGATTTTGGTGTACCAATTGTTATGCATGACTACTTAACTGGTGGTTTTACTGCAAATACAACTTTAGCTCATTACTGTCGTAATCATGGTTTATTATTACACATTCACCGAGCTATGCACGCTGTTATTGACCGTCAACGTAATCACGGTATCCATTTCCGTGTTTTAGCTAAAACTCTTCGTATGTCAGGTGGTGACCACCTTCACTCTGGTACT???????????????????????????????????????????????????????????????????????????????????????????????????????????????????????????????????????????????????????????????????????????????????????????????????????????????????????????????????????????????????????????????????????????????????????????????????????????????????????????
	'I05_P270IaTchryECanaryIslands'                gcgcaggtcaggggctgcagctctttggctgt-agtttacttggctgggcgggtccaataccaatt-gggttcctctttgccttt--ggctaagag-gctactcagctgtgaggggtgacttg-accaactattaagct-t-tatttctgaagacaggctgtt-agctggc-ttgctggctgcagactgaattaacaaaagacaactctcaacaacggatatcttggctcccgtaacgatgaagaacgcagcgaaatgcgatacgtagtgtgaattgcagaattccgtgaaccatcgaatctttgaacgcaaattgcgctcgaggcctcggctaagagcatgtctggctcagcgtcggcttactaccctcaatc-aatt-accttg-tgat-gattgattggagctggctttccggtgtt-ccgatcaggttaccggtcagctgaaaaacattcgcgctgtggaagtcgctttcccttcaaaaaggaaagccgagttccgatttggtaggtgacctttgccggttgcatgccttcgttgctcgttctggctttcatgatagcgtgtgcaggacgcctttttggctttcg??????????????????????????????????????????????????????????????????????????????????????????ACTGTATGGACTGACGGTCTAACTAGTCTTGACCGTTATAAAGGTCGTTGTTACGATCTTGAACCAGTTCCTGGTGAAGAAAATCAATATATTGCATATGTAGCTTACCCTCTAGATCTTTTTGAAGAAGGTTCAGTAACAAACTTATTTACTTCTATTGTTGGTAACGTTTTTGGTTTTAAAGCTCTTCGTGCACTAAGATTAGAAGATCTTCGTATTCCTCCAGCATATGTAAAAACATTCCAAGGACCTCCTCACGGAATTCAAGTAGAACGTGATAAATTAAACAAATACGGTCGTTCTCTTTTAGGTTGTACTATTAAACCAAAATTAGGTCTTTCTGCTAAAAACTATGGTCGTGCAGTTTACGAATGTTTACGTGGTGGTTTAGACTTTACTAAAGATGATGAAAACGTAAACTCTCAACCATTTATGCGTTGGAGAGACCGTTTCTGTTTTGTTGCAGAAGCAATTTATAAGTCTCAAGCAGAAACAGGTGAAATTAAAGGACATTACCTAAACGCAACTGCTGGTACTGTTGAAGAAATGCTAAAACGTGCTGAAACTGCAAGAGATTTTGGTGTACCAATTGTTATGCATGACTACTTAACTGGTGGTTTTACTGCAAATACAACTTTAGCTCATTACTGTCGTAATCATGGTTTATTATTACACATTCACCGAGCTATGCACGCTGTTATTGACCGTCAACGTAATCACGGTATCCATTTCCGTGTTTTAGCTAAAACTCTTCGTATGTCAGGTGGTGACCACCTTCACTCTGGTACT???????????????????????????????????????????????????????????????????????????????????????????????????????????????????????????????????????????????????????????????????????????????????????????????????????????????????????????????????????????????????????????????????????????????????????????????????????????????????????????
	'I05_P57IaXwebUSADelaware'                     gcgcaggtcaggggctgcagctctttggctgt-agttgacttggctgggcgggtccaataccagtg-gggttcctctttgctttt--ggcttagag-gttactcagctgtgaggggtgacttg-accaactattaagct-t-tatttctgaagacaggctgct-agctggc-ttgctggctgcagactgatttaacaaaagacaactctcaacaacggatatcttggctcccgtaacgatgaagaacgcagcgaaatgcgatacgtagtgtgaattgcagaattccgtgaaccatcgaatctttgaacgcaaattgcgctcgaggcctcggctaagagcatgtctggctcagcgtcggcttactaccctcaatc-aatt-accttg-tgat-gattgattggagctggctttccggtgtt-ccgatcaggttgccggtcagctgaaaaacattcgcgctgtggaagtcgctttcccttcaagaaggaaagccgagttccgatttggtaggtgacctttgccggttgcatgccttcgttgctcgttttggctttcatgatagcgtgtgcaggacgcctttttggctttcg??????????????????????????????????????????????????????????????????????????????????????????ACTGTATGGACTGACGGTCTAACTAGTCTTGACCGTTATAAAGGTCGTTGTTACGATCTTGAACCAGTTCCTGGTGAAGAAAATCAATATATTGCATATGTAGCTTACCCTCTAGATCTTTTTGAAGAAGGTTCAGTAACAAACTTATTTACTTCTATTGTTGGTAACGTTTTTGGTTTTAAAGCTCTTCGTGCACTAAGATTAGAAGATCTTCGTATTCCTCCAGCATATGTAAAAACATTCCAAGGACCTCCTCACGGAATTCAAGTAGAACGTGATAAATTAAACAAATACGGTCGTTCTCTTTTAGGTTGTACTATTAAACCAAAATTAGGTCTTTCTGCTAAAAACTATGGTCGTGCAGTTTACGAATGTTTACGTGGTGGTTTAGACTTTACTAAAGATGATGAAAACGTAAACTCTCAACCATTTATGCGTTGGAGAGACCGTTTCTGTTTTGTTGCAGAAGCAATTTATAAGTCTCAAGCAGAAACAGGTGAAATTAAAGGACATTACCTAAACGCAACTGCTGGTACTGTTGAAGAAATGCTAAAACGTGCTGAAACTGCAAGAGATTTTGGTGTACCAATTGTTATGCATGACTACTTAACTGGTGGTTTTACTGCAAATACAACTTTAGCTCATTACTGTCGTAATCATGGTTTATTATTACACATTCACCGAGCTATGCACGCTGTTATTGACCGTCAACGTAATCACGGTATCCATTTCCGTGTTTTAGCTAAAACTCTTCGTATGTCAGGTGGTGACCACCTTCACTCTGGTACT???????????????????????????????????????????????????????????????????????????????????????????????????????????????????????????????????????????????????????????????????????????????????????????????????????????????????????????????????????????????????????????????????????????????????????????????????????????????????????????
	'I05_Z68697_Tgelatinosa'                       gcgcaggtcaggggctgcagctctttggctgt-agttgacttggctgggcgggtccaataccaatt-gggttcctcttcgccttt--ggctaagag-gctactcagctgtgaggggtgacttg-atcaactattaagct-t-tatttctgaagacaggctgtt-agctggc-ttgctggctgcagactgaattaacaaaagacaactctcaacaacggatatcttggctcccgtaacgatgaagaacgcagcgaaatgcgatacgtagtg-gaattgcagaattccgtgaaccatcgaatctttgaac-caaattgcgctcgaggcctcggctaagagcatgtctggctcagcgtcggcttactaccctcaatc-aatt-accttg-tgat-gattgattggagctggctttccggtgtt-ccgatcaggttaccggtcagctgaaaaacattcgcgctgtggaagtcgctttcccttcaaaaaggaaagccgagttccgatttggtaggtgacctttgccggttgcatgccttcgttgctcgttctggctttcatgatagcgtgtgcaggacgccttt-tggctttcgacc???????????????????????????????????????????????????????????????????????????????????????????????????????????????????????????????????????????????????????????????????????????????????????????????????????????????????????????????????????????????????????????????????????????????????????????????????????????????????????????????????????????????????????????????????????????????????????????????????????????????????????????????????????????????????????????????????????????????????????????????????????????????????????????????????????????????????????????????????????????????????????????????????????????????????????????????????????????????????????????????????????????????????????????????????????????????????????????????????????????????????????????????????????????????????????????????????????????????????????????????????????????????????????????????????????????????????????????????????????????????????????????????????????????????????????????????????????????????????????????????????????????????????????????????????????????????????????????????????????????????????????????????????????????????????????????????????????????????????????????????????????????????????????????????????????????????????????????????????????
	'I06_MH_infum_canada_BC_saxi_4834'             gcgcaggtcaggggctgcagctctttggctgtcagttgacttggctgggcgggtccaataccaatt-gggttcctctt-gctac---tgcttgggg---tttccgattgtgaggggtggctta-aacaacttttaagcg-a-taaatctgaagacagactact-agctggc-ttgctggctgtagactgaattaat-aaagacaactctcaacaacggatatcttggctcccgtaacgatgaagaacgcagcgaaatgcgatacgtagtgtgaattgcagaattccgtgaaccatcgaatctttgaacgcaaattgcgctcgaggcttcggccaagagcatgtctgcctcagcgtcggcttactaccctcaacc-aatt-ccctta-tgggtacttgattggagctggctttccggtgtt-ccgactaggttgccggttagctgaaaaatattcacgctgtggaagctgctttcccct-gaaaaggaaagccgagttccgatttggtaggtgacctttgccggttgcatgccttcgttgctcgcacaagctttcacgaaagcgtgtgcaggacgccttt-tggctttcgacctgaggtcagg?????????????????????????????????????????????????????????????????????????????ACTGTATGGACTGACGGTCTAACTAGTCTTGACCGTTATAAAGGTCGTTGTTATGATCTTGAGCCAGTTCCTGGTGAAGAAAATCAATATATTGCATATGTAGCGTACCCTCTAGACCTTTTTGAAGAAGGTTCAGTAACAAACTTATTTACTTCTATTGTTGGTAACGTTTTTGGTTTTAAAGCTCTTCGTGCACTAAGATTAGAAGATCTTCGTATTCCTCCAGCATATGTAAAAACATTCCAAGGACCTCCTCATGGAATTCAAGTAGAACGTGATAAATTAAACAAATACGGTCGTTCTCTTTTAGGTTGTACTATTAAACCAAAATTAGGTCTTTCTGCTAAAAACTATGGTCGTGCAGTTTACGAATGTTTACGTGGTGGTTTAGATTTTACTAAAGATGATGAAAACGTAAACTCTCAACCATTTATGCGTTGGAGAGACCGTTTCTTATTCGTTGCAGAAGCAATTTATAAGTCTCAAGCAGAAACAGGTGAAATTAAAGGACATTACCTAAACGCTACTGCTGGTACTGTTGAAGAAATGCTAAAACGTGCTGAAACTGCAAGAGACTTTGGTGTGCCAATTGTTATGCATGACTACTTAACTGGTGGTTTTACTGCAAATACAACTTTAGCACATTACTGTCGTAATCACGGTTTATTATTACACATTCACCGAGCTATGCACGCTGTTATTGACCGTCAACGTAATCACGGTATCCATTTCCGTGTTTTAGCTAAAACTCTTCGTATGTCAGGTGGTGACCACCTTCACTCTGGTACT???????????????????????????????????????????????????????????????????????????????????????????????????????????????????????????????????????????????????????????????????????????????????????????????????????????????????????????????????????????????????????????????????????????????????????????????????????????????????????????
	'I06_MH_infum_canada_BC_saxi_4842'             gcgcaggtcaggggctgcagctctttggctgtcagttgacttggctgggcgggtccaataccaatt-gggttcctctt-gctac---tgcttgggg---tttccgattgtgaggggtggctta-aacaacttttaagcg-a-taaatctgaagacagactact-agctggc-ttgctggctgtagactgaattaat-aaagacaactctcaacaacggatatcttggctcccgtaacgatgaagaacgcagcgaaatgcgatacgtagtgtgaattgcagaattccgtgaaccatcgaatctttgaacgcaaattgcgctcgaggcttcggccaagagcatgtctgcctcagcgtcggcttactaccctcaacc-aatt-ccctta-tgggtacttgattggagctggctttccggtgtt-ccgactaggttgccggttagctgaaaaatattcacgctgtggaagctgctttcccct-gaaaaggaaagccgagttccgatttggtaggtgacctttgccggttgcatgccttcgttgctcgcacaagctttcacgaaagcgtgtgcaggacgccttt-tggctttcgacctgaggtcagg?????????????????????????????????????????????????????????????????????????????ACTGTATGGACTGACGGTCTAACTAGTCTTGACCGTTATAAAGGTCGTTGTTATGATCTTGAGCCAGTTCCTGGTGAAGAAAATCAATATATTGCATATGTAGCGTACCCTCTAGACCTTTTTGAAGAAGGTTCAGTAACAAACTTATTTACTTCTATTGTTGGTAACGTTTTTGGTTTTAAAGCTCTTCGTGCACTAAGATTAGAAGATCTTCGTATTCCTCCAGCATATGTAAAAACATTCCAAGGACCTCCTCATGGAATTCAAGTAGAACGTGATAAATTAAACAAATACGGTCGTTCTCTTTTAGGTTGTACTATTAAACCAAAATTAGGTCTTTCTGCTAAAAACTATGGTCGTGCAGTTTACGAATGTTTACGTGGTGGTTTAGATTTTACTAAAGATGATGAAAACGTAAACTCTCAACCATTTATGCGTTGGAGAGACCGTTTCTTATTCGTTGCAGAAGCAATTTATAAGTCTCAAGCAGAAACAGGTGAAATTAAAGGACATTACCTAAACGCTACTGCTGGTACTGTTGAAGAAATGCTAAAACGTGCTGAAACTGCAAGAGACTTTGGTGTGCCAATTGTTATGCATGACTACTTAACTGGTGGTTTTACTGCAAATACAACTTTAGCACATTACTGTCGTAATCACGGTTTATTATTACACATTCACCGAGCTATGCACGCTGTTATTGACCGTCAACGTAATCACGGTATCCATTTCCGTGTTTTAGCTAAAACTCTTCGTATGTCAGGTGGTGACCACCTTCACTCTGGTACT???????????????????????????????????????????????????????????????????????????????????????????????????????????????????????????????????????????????????????????????????????????????????????????????????????????????????????????????????????????????????????????????????????????????????????????????????????????????????????????
	'I06_MH_infum_norway_Tromso_saxi_4502'         gcgcaggtcaggggctgcagctctttggctgtcagttgacttggctgggcgggtccaataccaatt-gggttcctctt-gctac---tgcttgggg---tttccgattgtgaggggtggctta-aacaacttttaagcg-a-taaatctgaagacagactact-agctggc-ttgctggctgtagactgaattaat-aaagacaactctcaacaacggatatcttggctcccgtaacgatgaagaacgcagcgaaatgcgatacgtagtgtgaattgcagaattccgtgaaccatcgaatctttgaacgcaaattgcgctcgaggcttcggccaagagcatgtctgcctcagcgtcggcttactaccctcaacc-aatt-ccctta-tgggtacttgattggagctggctttccggtgtt-ccgactaggttgccggttagctgaaaaatattcacgctgtggaagctgctttcccct-gaaaaggaaagccgagttccgatttggtaggtgacctttgccggttgcatgccttcgttgctcgcaccagctttcacgaaagcgtgtgcaggacgccttt-tggctttcgacctgaggtcagg?????????????????????????????????????????????????????????????????????????????ACTGTATGGACTGACGGTCTAACTAGTCTTGACCGTTATAAAGGTCGTTGTTATGATCTTGAGCCAGTTCCTGGTGAAGAAAATCAATATATTGCATATGTAGCGTACCCTCTAGACCTTTTTGAAGAAGGTTCAGTAACAAACTTATTTACTTCTATTGTTGGTAACGTTTTTGGTTTTAAAGCTCTTCGTGCACTAAGATTAGAAGATCTTCGTATTCCTCCAGCATATGTAAAAACATTCCAAGGACCTCCTCATGGAATTCAAGTAGAACGTGATAAATTAAACAAATACGGTCGTTCTCTTTTAGGTTGTACTATTAAACCAAAATTAGGTCTTTCTGCTAAAAACTATGGTCGTGCAGTTTACGAATGTTTACGTGGTGGTTTAGATTTTACTAAAGATGATGAAAACGTAAACTCTCAACCATTTATGCGTTGGAGAGACCGTTTCTTATTCGTTGCAGAAGCAATTTATAAGTCTCAAGCAGAAACAGGTGAAATTAAAGGACATTACCTAAACGCTACTGCTGGTACTGTTGAAGAAATGCTAAAACGTGCTGAAACTGCAAGAGACTTTGGTGTGCCAATTGTTATGCATGACTACTTAACTGGTGGTTTTACTGCAAATACAACTTTAGCACATTACTGTCGTAATCACGGTTTATTATTACACATTCACCGAGCTATGCACGCTGTTATTGACCGTCAACGTAATCACGGTATCCATTTCCGTGTTTTAGCTAAAACTCTTCGTATGTCAGGTGGTGACCACCTTCACTCTGGTACT???????????????????????????????????????????????????????????????????????????????????????????????????????????????????????????????????????????????????????????????????????????????????????????????????????????????????????????????????????????????????????????????????????????????????????????????????????????????????????????
	'I06_MH_infum_usa_AK_saxi_4888'                gcgcaggtcaggggctgcagctctttggctgtcagttgacttggctgggcgggtccaataccaatt-gggttcctctt-gctac---tgcttgggg---tttccgattgtgaggggtggctta-aacaacttttaagcg-a-taaatctgaagacagactact-agctggc-ttgctggctgtagactgaattaat-aaagacaactctcaacaacggatatcttggctcccgtaacgatgaagaacgcagcgaaatgcgatacgtagtgtgaattgcagaattccgtgaaccatcgaatctttgaacgcaaattgcgctcgaggcttcggccaagagcatgtctgcctcagcgtcggcttactaccctcaacc-aatt-ccctta-tgggtacttgattggagctggctttccggtgtt-ccgactaggttgccggttagctgaaaaatattcacgctgtggaagctgctttcccct-gaaaaggaaagccgagttccgatttggtaggtgacctttgccggttgcatgccttcgttgctcgcacaagctttcacgaaagcgtgtgcaggacgccttt-tggctttcgacctgaggtcagg?????????????????????????????????????????????????????????????????????????????ACTGTATGGACTGACGGTCTAACTAGTCTTGACCGTTATAAAGGTCGTTGTTATGATCTTGAGCCAGTTCCTGGTGAAGAAAATCAATATATTGCATATGTAGCGTACCCTCTAGACCTTTTTGAAGAAGGTTCAGTAACAAACTTATTTACTTCTATTGTTGGTAACGTTTTTGGTTTTAAAGCTCTTCGTGCACTAAGATTAGAAGATCTTCGTATTCCTCCAGCATATGTAAAAACATTCCAAGGACCTCCTCATGGAATTCAAGTAGAACGTGATAAATTAAACAAATACGGTCGTTCTCTTTTAGGTTGTACTATTAAACCAAAATTAGGTCTTTCTGCTAAAAACTATGGTCGTGCAGTTTACGAATGTTTACGTGGTGGTTTAGATTTTACTAAAGATGATGAAAACGTAAACTCTCAACCATTTATGCGTTGGAGAGACCGTTTCTTATTCGTTGCAGAAGCAATTTATAAGTCTCAAGCAGAAACAGGTGAAATTAAAGGACATTACCTAAACGCTACTGCTGGTACTGTTGAAGAAATGCTAAAACGTGCTGAAACTGCAAGAGACTTTGGTGTGCCAATTGTTATGCATGACTACTTAACTGGTGGTTTTACTGCAAATACAACTTTAGCACATTACTGTCGTAATCACGGTTTATTATTACACATTCACCGAGCTATGCACGCTGTTATTGACCGTCAACGTAATCACGGTATCCATTTCCGTGTTTTAGCTAAAACTCTTCGTATGTCAGGTGGTGACCACCTTCACTCTGGTACT???????????????????????????????????????????????????????????????????????????????????????????????????????????????????????????????????????????????????????????????????????????????????????????????????????????????????????????????????????????????????????????????????????????????????????????????????????????????????????????
	'I06_MO_panniformis_russia_ukn_saxi_5971'      gcgcaggtcaggggctgcagctctttggctgtcagttgacttggctgggcgggtccaataccaatt-gggttcctctt-gctac---tgcttgggg---tttccgattgtgaggggtggctta-aacaacttttaagcg-a-taaatctgaagacagactact-agctggc-ttgctggctgtagactgaattaat-aaagacaactctcaacaacggatatcttggctcccgtaacgatgaagaacgcagcgaaatgcgatacgtagtgtgaattgcagaattccgtgaaccatcgaatctttgaacgcaaattgcgctcgaggcttcggccaagagcatgtctgcctcagcgtcggcttactaccctcaacc-aatt-ccctta-tgggtacttgattggagctggctttccggtgtt-ccgactaggttgccggttagctgaaaaatattcacgctgtggaagctgctttcccct-gaaaaggaaagccgagttccgatttggtaggtgacctttgccggttgcatgccttcgttgctcgcacaagctttcacgaaagcgtgtgcaggacgccttt-tggctttcgacctgaggtcagg?????????????????????????????????????????????????????????????????????????????????????????????????????????????????????????????????????????????????????????????????????????????????????????????????????????????????????????????????????????????????????????????????????????????????????????????????????????????????????????????????????????????????????????????????????????????????????????????????????????????????????????????????????????????????????????????????????????????????????????????????????????????????????????????????????????????????????????????????????????????????????????????????????????????????????????????????????????????????????????????????????????????????????????????????????????????????????????????????????????????????????????????????????????????????????????????????????????????????????????????????????????????????????????????????????????????????????????????????????????????????????????????????????????????????????????????????????????????????????????????????????????????????????????????????????????????????????????????????????????????????????????????????????????????????????????????????????????????????????????????????????????????????????????????????????????????????????????????
	'I07_ME_alber_usa_MN_cort_5773'                gcgcaggtcaggggctgcagctctttggttgtcagttgacttggctgggcgggtccaataccagtt-gggttcctctt-gcttt---tgcgtgggg---tttccgattgtgaggggtggcttg-aataacttttaaaca-a-tacatctgaagacggactact-agctggt-ttgctggctgtagactgatttaac-aaagacaactctcaacaacggatatcttggctcccgtaacgatgaagaacgcagcgaaatgcgatacgtagtgtgaattgcagaattccgtgaaccatcgaatctttgaacgcaaattgcgctcgaggcttcggccaagagcatgtctgcctcagcgtcggcttactaccctcaacc-aatt-ccctca-tgggcaattgattggagctggctttccggtgtt-ccgactaggttgccggttagctgaaaaatattcacgctgtggaagctgctttcccct-aaaaaggaaggccgagttccgatttggtaggtgacctttgccggttgcatgccttcgttgctcgcaaaagctttcatgaaagcgtgtgcaggacgccttt-tggctttcgacctgaggtcagg?????????????????????????????????????????????????????????????????????????????ACTGTATGGACTGACGGTCTAACTAGTCTTGACCGTTATAAAGGTCGTTGTTATGATCTTGAGCCAGTTCCTGGTGAAGAAAATCAATATATTGCATATGTAGCGTACCCTCTAGACCTTTTTGAAGAAGGTTCAGTAACAAACTTATTTACTTCTATTGTTGGTAACGTTTTTGGTTTTAAAGCTCTTCGTGCACTAAGATTAGAAGATCTTCGTATTCCTCCAGCATATGTAAAAACATTCCAAGGACCTCCTCATGGAATTCAAGTAGAACGTGATAAATTAAACAAATACGGTCGTTCTCTTTTAGGTTGTACTATTAAACCAAAATTAGGTCTTTCTGCTAAAAACTATGGTCGTGCAGTTTACGAATGTTTACGTGGTGGTTTAGATTTTACTAAAGATGATGAAAACGTAAACTCTCAACCATTTATGCGTTGGAGAGACCGTTTCTTATTCGTTGCAGAAGCAATTTATAAATCTCAAGCAGAAACAGGTGAAATTAAAGGACATTACCTAAACGCTACTGCTGGTACTGTTGAAGAAATGCTAAAACGTGCTGAAACTGCAAGAGACTTTGGTGTGCCAATTGTTATGCATGACTACTTAACTGGTGGTTTTACTGCAAATACAACTTTAGCACATTACTGTCGTAATCACGGTTTATTATTACACATTCACCGAGCTATGCACGCTGTTATTGACCGTCAACGTAATCACGGTATACATTTCCGTGTTTTAGCTAAAACTCTTCGTATGTCAGGTGGTGACCACCTTCACTCTGGTACT???????????????????????????????????????????????????????????????????????????????????????????????????????????????????????????????????????????????????????????????????????????????????????????????????????????????????????????????????????????????????????????????????????????????????????????????????????????????????????????
	'I07_ME_alber_usa_MN_cort_5773_2'              gcgcaggtcaggggctgcagctctttggttgtcagttgacttggctgggcgggtccaataccagtt-gggttcctctt-gcttt---tgcgtgggg---tttccgattgtgaggggtggcttg-aataacttttaaaca-a-tacatctgaagacggactact-agctggt-ttgctggctgtagactgatttaac-aaagacaactctcaacaacggatatcttggctcccgtaacgatgaagaacgcagcgaaatgcgatacgtagtgtgaattgcagaattccgtgaaccatcgaatctttgaacgcaaattgcgctcgaggcttcggccaagagcatgtctgcctcagcgtcggcttactaccctcaacc-aatt-ccctca-tggtcaattgattggagctggctttccggtgtt-ccgactaggttgccggttagctgaaaaatattcacgctgtggaagctgctttcccct-aaaaaggaaggccgagttccgatttggtaggtgacctttgccggttgcatgccttcgttgctcgcaaaagctttcatgaaagcgtgtgcaggacgccttt-tggctttcgacctgaggtcagg?????????????????????????????????????????????????????????????????????????????????????????????????????????????????????????????????????????????????????????????????????????????????????????????????????????????????????????????????????????????????????????????????????????????????????????????????????????????????????????????????????????????????????????????????????????????????????????????????????????????????????????????????????????????????????????????????????????????????????????????????????????????????????????????????????????????????????????????????????????????????????????????????????????????????????????????????????????????????????????????????????????????????????????????????????????????????????????????????????????????????????????????????????????????????????????????????????????????????????????????????????????????????????????????????????????????????????????????????????????????????????????????????????????????????????????????????????????????????????????????????????????????????????????????????????????????????????????????????????????????????????????????????????????????????????????????????????????????????????????????????????????????????????????????????????????????????????????????
	'I07_MH_olioides1_usa_AK_cort_4891'            gcgcaggtcaggggctgcagctctttggttgtcagttgacttggctgggcgggtccaataccagtt-gggttcctctt-gcttt---tgcgtgggg---tttccgattgtgaggggtggcttg-aataacttttaaaca-a-tacatctgaagacggactact-agctggt-ttgctggctgtagactgatttaac-aaagacaactctcaacaacggatatcttggctcccgtaacgatgaagaacgcagcgaaatgcgatacgtagtgtgaattgcagaattccgtgaaccatcgaatctttgaacgcaaattgcgctcgaggcttcggccaagagcatgtctgcctcagcgtcggcttactaccctcaacc-aatt-ccctca-tggtcaattgattggagctggctttccggtgtt-ccgactaggttgccggttagctgaaaaatattcacgctgtggaagctgctttcccct-aaaaaggaaggccgagttccgatttggtaggtgacctttgccggttgcatgccttcgttgctcgcaaaagctttcatgaaagcgtgtgcaggacgccttt-tggctttcgacctgaggtcagg?????????????????????????????????????????????????????????????????????????????ACTGTATGGACTGACGGTCTAACTAGTCTTGACCGTTATAAAGGTCGTTGTTATGATCTTGAGCCAGTTCCTGGTGAAGAAAATCAATATATTGCATATGTAGCGTACCCTCTAGACCTTTTTGAAGAAGGTTCAGTAACAAACTTATTTACTTCTATTGTTGGTAACGTTTTTGGTTTTAAAGCTCTTCGTGCACTAAGATTAGAAGATCTTCGTATTCCTCCAGCATATGTAAAAACATTCCAAGGACCTCCTCATGGAATTCAAGTAGAACGTGATAAATTAAACAAATACGGTCGTTCTCTTTTAGGTTGTACTATTAAACCAAAATTAGGTCTTTCTGCTAAAAACTATGGTCGTGCAGTTTACGAATGTTTACGTGGTGGTTTAGATTTTACTAAAGATGATGAAAACGTAAACTCTCAACCATTTATGCGTTGGAGAGACCGTTTCTTATTCGTTGCAGAAGCAATTTATAAATCTCAAGCAGAAACAGGTGAAATTAAAGGACATTACCTAAACGCTACTGCTGGTACTGTTGAAGAAATGCTAAAACGTGCTGAAACTGCAAGAGACTTTGGTGTGCCAATTGTTATGCATGACTACTTAACTGGTGGTTTTACTGCAAATACAACTTTAGCACATTACTGTCGTAATCACGGTTTATTATTACACATTCACCGAGCTATGCACGCTGTTATTGACCGTCAACGTAATCACGGTATCCATTTCCGTGTTTTAGCTAAAACTCTTCGTATGTCAGGTGGTGACCACCTTCACTCTGGTACT???????????????????????????????????????????????????????????????????????????????????????????????????????????????????????????????????????????????????????????????????????????????????????????????????????????????????????????????????????????????????????????????????????????????????????????????????????????????????????????
	'I07_MH_olivoides1_usa_AK_cort_5235'           gcgcaggtcaggggctgcagctctttggttgtcagttgacttggctgggcgggtccaataccagtt-gggttcctctt-gcttt---tgcgtgggg---tttccgattgtgaggggtggcttg-aataacttttaaaca-a-tacatctgaagacggactact-agctggt-ttgctggctgtagactgatttaac-aaagacaactctcaacaacggatatcttggctcccgtaacgatgaagaacgcagcgaaatgcgatacgtagtgtgaattgcagaattccgtgaaccatcgaatctttgaacgcaaattgcgctcgaggcttcggccaagagcatgtctgcctcagcgtcggcttactaccctcaacc-aatt-ccctca-tggtcaattgattggagctggctttccggtgtt-ccgactaggttgccggttagctgaaaaatattcacgctgtggaagctgctttcccct-aaaaaggaaggccgagttccgatttggtaggtgacctttgccggttgcatgccttcgttgctcgcaaaagctttcatgaaagcgtgtgcaggacgccttt-tggctttcgacctgaggtcagg?????????????????????????????????????????????????????????????????????????????ACTGTATGGACTGACGGTCTAACTAGTCTTGACCGTTATAAAGGTCGTTGTTATGATCTTGAGCCAGTTCCTGGTGAAGAAAATCAATATATTGCATATGTAGCGTACCCTCTAGACCTTTTTGAAGAAGGTTCAGTAACAAACTTATTTACTTCTATTGTTGGTAACGTTTTTGGTTTTAAAGCTCTTCGTGCACTAAGATTAGAAGATCTTCGTATTCCTCCAGCATATGTAAAAACATTCCAAGGACCTCCTCATGGAATTCAAGTAGAACGTGATAAATTAAACAAATACGGTCGTTCTCTTTTAGGTTGTACTATTAAACCAAAATTAGGTCTTTCTGCTAAAAACTATGGTCGTGCAGTTTACGAATGTTTACGTGGTGGTTTAGATTTTACTAAAGATGATGAAAACGTAAACTCTCAACCATTTATGCGTTGGAGAGACCGTTTCTTATTCGTTGCAGAAGCAATTTATAAATCTCAAGCAGAAACAGGTGAAATTAAAGGACATTACCTAAACGCTACTGCTGGTACTGTTGAAGAAATGCTAAAACGTGCTGAAACTGCAAGAGACTTTGGTGTGCCAATTGTTATGCATGACTACTTAACTGGTGGTTTTACTGCAAATACAACTTTAGCACATTACTGTCGTAATCACGGTTTATTATTACACATTCACCGAGCTATGCACGCTGTTATTGACCGTCAACGTAATCACGGTATCCATTTCCGTGTTTTAGCTAAAACTCTTCGTATGTCAGGTGGTGACCAGCTTCACTCTGGTACT???????????????????????????????????????????????????????????????????????????????????????????????????????????????????????????????????????????????????????????????????????????????????????????????????????????????????????????????????????????????????????????????????????????????????????????????????????????????????????????
	'I07_MH_septent_usa_AK_cort_5253'              gcgcaggtcaggggctgcagctctttggttgtcagttgacttggctgggcgggtccaataccagtt-gggttcctctt-gcttt---tgcgtgggg---tttccgattgtgaggggtggcttg-aataacttttaaaca-a-tacatctgaagacggactact-agctggt-ttgctggctgtagactgatttaac-aaagacaactctcaacaacggatatcttggctcccgtaacgatgaagaacgcagcgaaatgcgatacgtagtgtgaattgcagaattccgtgaaccatcgaatctttgaacgcaaattgcgctcgaggcttcggccaagagcatgtctgcctcagcgtcggcttactaccctcaacc-aatt-ccctca-tgggcaattgattggagctggctttccggtgtt-ccgactaggttgccggttagctgaaaaatattcacgctgtggaagctgctttcccct-aaaaaggaaggccgagttccgatttggtaggtgacctttgccggttgcatgccttcgttgctcgcaaaagctttcatgaaagcgtgtgcaggacgccttt-tggctttcgacctgaggtcagg?????????????????????????????????????????????????????????????????????????????ACTGTATGGACTGACGGTCTAACTAGTCTTGACCGTTATAAAGGTCGTTGTTATGATCTTGAGCCAGTTCCTGGTGAAGAAAATCAATATATTGCATATGTAGCGTACCCTCTAGACCTTTTTGAAGAAGGTTCAGTAACAAACTTATTTACTTCTATTGTTGGTAACGTTTTTGGTTTTAAAGCTCTTCGTGCACTAAGATTAGAAGATCTTCGTATTCCTCCAGCATATGTAAAAACATTCCAAGGACCTCCTCATGGAATTCAAGTAGAACGTGATAAATTAAACAAATACGGTCGTTCTCTTTTAGGTTGTACTATTAAACCAAAATTAGGTCTTTCTGCTAAAAACTATGGTCGTGCAGTTTACGAATGTTTACGTGGTGGTTTAGATTTTACTAAAGATGATGAAAACGTAAACTCTCAACCATTTATGCGTTGGAGAGACCGTTTCTTATTCGTTGCAGAAGCAATTTATAAATCTCAAGCAGAAACAGGTGAAATTAAAGGACATTACCTAAACGCTACTGCTGGTACTGTTGAAGAAATGCTAAAACGTGCTGAAACTGCAAGAGACTTTGGTGTGCCAATTGTTATGCATGACTACTTAACTGGTGGTTTTACTGCAAATACAACTTTAGCACATTACTGTCGTAATCACGGTTTATTATTACACATTCACCGAGCTATGCACGCTGTTATTGACCGTCAACGTAATCACGGTATCCATTTCCGTGTTTTAGCTAAAACTCTTCGTATGTCAGGTGGTGACCACCTTCACTCTGGTACT???????????????????????????????????????????????????????????????????????????????????????????????????????????????????????????????????????????????????????????????????????????????????????????????????????????????????????????????????????????????????????????????????????????????????????????????????????????????????????????
	'I08_9387'                                     gcgcaggtcaggggctgcagctctttggctgtcagttgacttggctgggcgggtccaataccagtt-gggttcctctt-gccttt--ggcttgagg---ttgccagctgtgaggggtggcttg-aaaaacttttaagcg-a-tttatctgaagacagactgct-agctggc-ttgctggctgcagactgaattaat-aaagacaactctcaacaacggatatcttggctcccgtaacgatgaagaacgcagcgaaatgcgatacgtagtgtgaattgcagaattccgtgaaccatcgaatctttgaacgcaaattgcgcttgaggcttcggccaagagcatgtctggctcagcgtcggcttactaccctcaacc-aatt-tccctt-tgggttattgattggagctggctttccggtttg-ccgaataggttgccggtcagctgaaaaacattcacgctgtgaaagctgctttcccct-aaaaaggaaagccgagttccgatttggtaggtgacctttgccggttgcatgccttcgttgctcgcaatagctttcatgattgtgtgtgcaggacgccctt-tggctttcgacctgagctcagg?????????????????????????????????????????????????????????????????????????????????????????????????????????????????????????????????????????????????????????????????????????????????????????????????????????????????????????????????????????????????????????????????????????????????????????????????????????????????????????????????????????????????????????????????????????????????????????????????????????????????????????????????????????????????????????????????????????????????????????????????????????????????????????????????????????????????????????????????????????????????????????????????????????????????????????????????????????????????????????????????????????????????????????????????????????????????????????????????????????????????????????????????????????????????????????????????????????????????????????????????????????????????????????????????????????????????????????????????????????????????????????????????????????????????????????????????????????????????????????????????????????????????????????????????????????????????????????????????????????????????????????????????????????????????????????????????????????????????????????????????????????????????????????????????????????????????????????????
	'I08_9594'                                     gcgcaggtcaggggctgcagctctttggctgtcagttgacttggctgggcgggtccaataccagtt-gggttcctctt-gccttt--ggcttgagg---ttgccagctgtgaggggtggcttg-aaaaacttttaagcg-a-tttatctgaagacagactgct-agctggc-ttgctggctgcagactgaattaat-aaagacaactctcaacaacggatatcttggctcccgtaacgatgaagaacgcagcgaaatgcgatacgtagtgtgaattgcagaattccgtgaaccatcgaatctttgaacgcaaattgcgcttgaggcttcggccaagagcatgtctggctcagcgtcggcttactaccctcaacc-aatt-tccctt-tgggttattgattggagctggctttccggtttg-ccgaataggttgccggtcagctgaaaaacattcacgctgtgaaagctgctttcccct-aaaaaggaaagccgagttccgatttggtaggtgacctttgccggttgcatgccttcgttgctcgcaatagctttcatgattgtgtgtgcaggacgccctt-tggctttcgacctgagctcagg?????????????????????????????????????????????????????????????????????????????????????????????????????????????????????????????????????????????????????????????????????????????????????????????????????????????????????????????????????????????????????????????????????????????????????????????????????????????????????????????????????????????????????????????????????????????????????????????????????????????????????????????????????????????????????????????????????????????????????????????????????????????????????????????????????????????????????????????????????????????????????????????????????????????????????????????????????????????????????????????????????????????????????????????????????????????????????????????????????????????????????????????????????????????????????????????????????????????????????????????????????????????????????????????????????????????????????????????????????????????????????????????????????????????????????????????????????????????????????????????????????????????????????????????????????????????????????????????????????????????????????????????????????????????????????????????????????????????????????????????????????????????????????????????????????????????????????????????
	'I08_L1199_Trebouxia_Tephro_Peru_ITSp'         gcgcaggtcaggggctgcagctctttggctgtcagttgacttggctgggcgggtccaataccagtt-ggtttcctctt-gccttt--ggcttgagg---ttgccaactgtgaggggtggcttg-aaaaacttctaaact-a-tttatctgaagacagactgct-agctggc-ttgctggctgcagactgaattaat-aaagacaactctcaacaacggatatcttggctcccgtaacgatgaagaacgcagcgaaatgcgatacgtagtgtgaattgcagaattccgtgaaccatcgaatctttgaacgcaaattgcgcttgaggcctcggccaagagcatgtctggctcagcgtcggtttactaccctcaacc-aatt-tccctc-tgggtaattgattggagctggctttccggttta-ccgaataggttgccggtcagctgaaaattattcgcgctgtggaagctgctttcccct-aaaaaggaaagccgagttccgatttggtaggtgacctttgccggttgcatgccttcgttgctcgcaatggctttcatgattgcgtgtgcaggacgccttt-tggctttcgacctgagctcagg?????????????????????????????????????????????????????????????????????????????????????????????????????????????????????????????????????????????????????????????????????????????????????????????????????????????????????????????????????????????????????????????????????????????????????????????????????????????????????????????????????????????????????????????????????????????????????????????????????????????????????????????????????????????????????????????????????????????????????????????????????????????????????????????????????????????????????????????????????????????????????????????????????????????????????????????????????????????????????????????????????????????????????????????????????????????????????????????????????????????????????????????????????????????????????????????????????????????????????????????????????????????????????????????????????????????????????????????????????????????????????????????????????????????????????????????????????????????????????????????????????????????????????????????????????????????????????????????????????????????????????????????????????????????????????????????????????????????????????????????????????????????????????????????????????????????????????????????
	'I08_L1201_ITSp_Peru'                          ??????????????????????ctttggctgtcagttgacttggctgggcgggtccaataccagtt-ggtttcctctt-gccttt--ggcttgagg---ttgccagctgtgaggggtggcttg-aaaaacttctaaact-a-tttatctgaagacagactgct-agctggc-ttgctggctgcagactgaattaat-aaagacaactctcaacaacggatatcttggctcccgtaacgatgaagaacgcagcgaaatgcgatacgtagtgtgaattgcagaattccgtgaaccatcgaatctttgaacgcaaattgcgcttgaggcctcggccaagagcatgtctggctcagcgtcggtttactaccctcaacc-aatt-tccctc-tgggtaattgattggagctggctttccggttta-ccgaataggttgccggtcagctgaaagttattcgcgctgtggaagctgctttcccct-aaaaaggaaagccgagttccgatttggtaggtgacctttgccggttgcatgccttcgttgctcgcaatggctttcatgattgcgtgtgcaggacgccttt-tggctttcgacctgagctcagg?????????????????????????????????????????????????????????????????????????????????????????????????????????????????????????????????????????????????????????????????????????????????????????????????????????????????????????????????????????????????????GTTTTTGGTTTTAAAGCTCTTCGTGCACTAAGATTAGAAGATCTTCGTATTCCTCCAGCATATGTAAAAACATTCCAGGGACCTCCTCATGGAATTCAAGTAGAACGTGATAAATTAAACAAATACGGTCGTTCTCTTTTAGGTTGTACTATTAAACCAAAATTAGGTCTTTCTGCTAAAAACTATGGTCGTGCAGTTTACGAATGTTTACGTGGTGGTTTAGACTTTACTAAAGATGATGAAAACGTAAACTCTCAACCATTTATGCGTTGGAGAGACCGTTTCAGTTTTGTTGCAGAGGCAATTTATAAGTCTCAAGCAGAAACAGGTGAAATTAAAGGACATTACCTAAACGCAACTGCTGGTACTGTTGAAGAAATGCTAAAACGTGCTGAAACTGCAAGAGATTTTGGTGTACCTATT-TTAT????????????????????????????????????????????????????????????????????????????????????????????????????????????????????????????????????????????????????????????????????????????????????????????????????????????????????????????????????????????????????????????????????????????????????????????????????????????????????????????????????????????????????????????????????????????????????????????????????????????????????????????????????????????????????????????????????????????????????????????????????????????????????????????
	'I08_L1203_Trebouxia_Tephro_Sudamerica_Peru_IT' gcgcaggtcaggggctgcagctctttggctgtcagttgacttggctgggcgggtccaataccagtt-ggtttcctctt-gccttt--ggcttgagg---ttgccagctgtgaggggtggcttg-aaaaacttctaaact-a-tttatctgaagacagactgct-agctggc-ttgctggctgcagactgaattaat-aaagacaactctcaacaacggatatcttggctcccgtaacgatgaagaacgcagcgaaatgcgatacgtagtgtgaattgcagaattccgtgaaccatcgaatctttgaacgcaaattgcgcttgaggcctcggccaagagcatgtctggctcagcgtcggtttactaccctcaacc-aatt-tccctc-tgggtaattgattggagctggctttccggttta-ccgaataggttgccggtcagctgaaagttattcgcgctgtggaagctgctttcccct-aaaaaggaaagccgagttccgatttggtaggtgacctttgccggttgcatgccttcgttgctcgcaatggctttcatgattgcgtgtgcaggacgccttt-tggctttcgacctgagctcagg????????????????????????????????????????????????????????????????????????????????????????????????????????????????????????????????????????????????????????????????????????????????????????????????????????????????????????????????????????????GTTGGTAACGTTTTTGGTTTTAAAGCTCTTCGTGCACTAAGATTAGAAGATCTTCGTATTCCTCCAGCATATGTAAAAACATTCCAGGGACCTCCTCATGGAATTCAAGTAGAACGTGATAAATTAAACAAATACGGTCGTTCTCTTTTAGGTTGTACTATTAAACCAAAATTAGGTCTTTCTGCTAAAAACTATGGTCGTGCAGTTTACGAATGTTTACGTGGTGGTTTAGACTTTACTAAAGATGATGAAAACGTAAACTCTCAACCATTTATGCGTTGGAGAGACCGTTTCAGTTTTGTTGCAGAGGCAATTTATAAGTCTCAAGCAGAAACAGGTGAAATTAAAGGACATTACCTAAACGCAACTGCTGGTACTGTTGAAGAAATGCTAAAACGTGCTGAAACTGCAAGAGATTTTGGTGTACCTATT-TTAT????????????????????????????????????????????????????????????????????????????????????????????????????????????????????????????????????????????????????????????????????????????????????????????????????????????????????????????????????????????????????????????????????????????????????????????????????????????????????????????????????????????????????????????????????????????????????????????????????????????????????????????????????????????????????????????????????????????????????????????????????????????????????????????
	'I08_MH_oliva_china_heil_cort_3657'            gcgcaggtcaggggctgcagctctttggctgtcagttgacttggctgggcgggtccaataccagtt-gggttcctctt-gccttt--ggcttgagg---ttgccagctgtgaggggtggcttg-aaaaacttttaagca-a-ttcatctgaagacagactgct-agctggc-ttgctggctgcagactgaattaat-aaagacaactctcaacaacggatatcttggctcccgtaacgatgaagaacgcagcgaaatgcgatacgtagtgtgaattgcagaattccgtgaaccatcgaatctttgaacgcaaattgcgcttgaggcttcggccaagagcatgtctggctcagcgtcggcttactaccctcaacc-aatt-tccctt-tgggttattgattggagctggctttccggtttg-ccgaataggttgccggtcagctgaaaatcattcacgctgtggaagctgctttcccct-aaaaaggaaagccgagttccgatttggtaggtgacctttgccggttgcatgccttcgttgctcgcaatggctttcatgattgcgtgtgcaggacgccttt-tggctttcgacctgagctcagg?????????????????????????????????????????????????????????????????????????????ACTGTATGGACTGACGGTCTAACTAGTCTTGACCGTTATAAAGGTCGTTGTTACGATCTTGAACCAGTTCCTGGTGAAGAAAACCAATTTATTGCATATGTAGCATACCCTCTAGATCTTTTTGAAGAAGGTTCAGTAACAAACTTATTTACTTCTATTGTTGGTAACGTTTTTGGTTTTAAAGCTCTTCGTGCACTAAGATTAGAAGATCTTCGTATTCCTCCAGCATATGTAAAAACATTCCAAGGACCTCCTCATGGAATTCAAGTAGAACGTGATAAATTAAACAAATACGGTCGTTCTCTTTTAGGTTGTACTATTAAACCAAAATTAGGTCTTTCTGCTAAAAACTATGGTCGTGCAGTTTACGAATGTTTACGTGGTGGTTTAGACTTTACTAAAGATGATGAAAACGTAAACTCTCAACCATTTATGCGTTGGAGAGACCGTTTCTGTTTTGTTGCAGAGGCAATTTATAAGTCTCAAGCAGAAACAGGTGAAATTAAAGGACATTACCTAAACGCAACTGCTGGTACTGTTGAAGAAATGCTAAAACGTGCTGAAACTGCAAGAGATTTTGGTGTGCCAATTGTTATGCATGACTACTTAACTGGTGGTTTTACTGCAAACACAACTTTAGCTCATTACTGTCGTAATCATGGTTTATTATTACACATTCACCGAGCTATGCACGCTGTTATTGACCGTCAACGTAATCACGGTATCCATTTCCGTGTTTTAGCTAAAACTCTTCGTATGTCAGGTGGTGACCACCTTCACTCTGGTACT???????????????????????????????????????????????????????????????????????????????????????????????????????????????????????????????????????????????????????????????????????????????????????????????????????????????????????????????????????????????????????????????????????????????????????????????????????????????????????????
	'I08_MH_oliva_china_heil_cort_3662'            gcgcaggtcaggggctgcagctctttggctgtcagttgacttggctgggcgggtccaataccagtt-gggttcctctt-gccttt--ggcttgagg---ttgccagctgtgaggggtggcttg-aaaaactgttaagca-a-tttatctgaagacagactgct-agctggc-atgctggctgcagactgaattaat-aaagacaactctcaacaacggatatcttggctcccgtaacgatgaagaacgcagcgaaatgcgatacgtagtgtgaattgcagaattccgtgaaccatcgaatctttgaacgcaaattgcgcttgaggcttcggccaagagcatgtctggctcagcgtcggcttactaccctcaacc-aatt-tccctt-tgggttattgattggagctggctttccggtttg-ccgaataggttgccggtcagctgaaaaacattcacgctgtggaagctgctttcccct-aaaaaggaaagccgagttccgatttggtaggtgacctttgccggttgcatgccttcgttgctcgcaatagctttcatgattgcgtgtgcaggacgccctt-tggctttcgacctgagctcagg?????????????????????????????????????????????????????????????????????????????ACTGTATGGACTGACGGTCTAACTAGTCTTGACCGTTATAAAGGTCGTTGTTACGATCTTGAACCAGTTCCTGGTGAAGAAAACCAATTTATTGCATATGTAGCATACCCTCTAGATCTTTTTGAAGAAGGTTCAGTAACAAACTTATTTACTTCTATTGTTGGTAACGTTTTTGGTTTTAAAGCTCTTCGTGCACTAAGATTAGAAGATCTTCGTATTCCTCCAGCATATGTAAAAACATTCCAAGGACCTCCTCATGGAATTCAAGTAGAACGTGATAAATTAAACAAATACGGTCGTTCTCTTTTAGGTTGTACTATTAAACCAAAATTAGGTCTTTCTGCTAAAAACTATGGTCGTGCAGTTTACGAATGTTTACGTGGTGGTTTAGACTTTACTAAAGATGATGAAAACGTAAACTCTCAACCATTTATGCGTTGGAGAGACCGTTTCTGTTTTGTTGCAGAGGCAATTTATAAGTCTCAAGCAGAAACAGGTGAAATTAAAGGACATTACCTAAACGCAACTGCTGGTACTGTTGAAGAAATGCTAAAACGTGCTGAAACTGCAAGAGATTTTGGTGTGCCAATTGTTATGCATGACTACTTAACTGGTGGTTTTACTGCAAACACAACTTTAGCTCATTACTGTCGTAATCATGGTTTATTATTACACATTCACCGAGCTATGCACGCTGTTATTGACCGTCAACGTAATCACGGTATCCATTTCCGTGTTTTAGCTAAAACTCTTCGTATGTCAGGTGGTGACCACCTTCACTCTGGTACT???????????????????????????????????????????????????????????????????????????????????????????????????????????????????????????????????????????????????????????????????????????????????????????????????????????????????????????????????????????????????????????????????????????????????????????????????????????????????????????
	'I08_MH_subexata_china_sichuan_cort_3649a'     gcgcaggtcaggggctgcagctctttggctgtcagttgacttggctgggcgggtccaataccagtt-gggttcctctt-gccttt--ggcttgagg---ttgccagctgtgaggggtggcttg-aaaaacttttaagca-a-ttcatctgaagacagactgct-agctggc-ttgctggctgcagactgaattaat-aaagacaactctcaacaacggatatcttggctcccgtaacgatgaagaacgcagcgaaatgcgatacgtagtgtgaattgcagaattccgtgaaccatcgaatctttgaacgcaaattgcgcttgaggcttcggccaagagcatgtctggctcagcgtcggcttactaccctcaacc-aatt-tccctt-tgggttattgattggagctggctttccggtttg-ccgaataggttgccggtcagctgaaaatcattcacgctgtggaagctgctttcccct-aaaaaggaaagccgagttccgatttggtaggtgacctttgccggttgcatgccttcgttgctcgcaatggctttcatgattgcgtgtgcaggacgccttt-tggctttcgacctgagctcagg?????????????????????????????????????????????????????????????????????????????ACTGTATGGACTGACGGTCTAACTAGTCTTGACCGTTATAAAGGTCGTTGTTACGATCTTGAACCAGTTCCTGGTGAAGAAAACCAATTTATTGCATATGTAGCATACCCTCTAGATCTTTTTGAAGAAGGTTCAGTAACAAACTTATTTACTTCTATTGTTGGTAACGTTTTTGGTTTTAAAGCTCTTCGTGCACTAAGATTAGAAGATCTTCGTATTCCTCCAGCATATGTAAAAACATTCCAAGGACCTCCTCATGGAATTCAAGTAGAACGTGATAAATTAAACAAATACGGTCGTTCTCTTTTAGGTTGTACTATTAAACCAAAATTAGGTCTTTCTGCTAAAAACTATGGTCGTGCAGTTTACGAATGTTTACGTGGTGGTTTAGACTTTACTAAAGATGATGAAAACGTAAACTCTCAACCATTTATGCGTTGGAGAGACCGTTTCTGTTTTGTTGCAGAGGCAATTTATAAGTCTCAAGCAGAAACAGGTGAAATTAAAGGACATTACCTAAACGCAACTGCTGGTACTGTTGAAGAAATGCTAAAACGTGCTGAAACTGCAAGAGATTTTGGTGTGCCAATTGTTATGCATGACTACTTAACTGGTGGTTTTACTGCAAACACAACTTTAGCTCATTACTGTCGTAATCATGGTTTATTATTACACATTCACCGAGCTATGCACGCTGTTATTGACCGTCAACGTAATCACGGTATCCATTTCCGTGTTTTAGCTAAAACTCTTCGTATGTCAGGTGGTGACCACCTTCACTCTGGTACT???????????????????????????????????????????????????????????????????????????????????????????????????????????????????????????????????????????????????????????????????????????????????????????????????????????????????????????????????????????????????????????????????????????????????????????????????????????????????????????
	'I08_MH_subexata_china_sichuan_cort_3649b'     gcgcaggtcaggggctgcagctctttggctgtcagttgacttggctgggcgggtccaataccaggt-gggttcctctt-gccttt--ggcttgagg---ttgccagctgtgaggggtggcttg-aaaaactgttaagca-a-tttatctgaagacagactgct-agctggc-atgctggctgcagactgaattaat-aaagacaactctcaacaacggatatcttggctcccgtaacgatgaagaacgcagcgaaatgcgatacgtagtgtgaattgcagaattccgtgaaccatcgaatctttgaacgcaaattgcgcttgaggcttcggccaagagcatgtctggctcagcgtcggcttactaccctcaacc-aatt-tccctt-tgggttattgattggagctggctttccggtttg-ccgaataggttgccggtcagctgaaaaacattcacgctgtggaagctgctttcccct-aaaaaggaaagccgagttccgatttggtaggtgacctttgccggttgcatgccttcgttgctcgcaatagctttcatgattgcgtgtgcaggacgccctt-tggctttcgacctgagctcagg?????????????????????????????????????????????????????????????????????????????????????????????????????????????????????????????????????????????????????????????????????????????????????????????????????????????????????????????????????????????????????????????????????????????????????????????????????????????????????????????????????????????????????????????????????????????????????????????????????????????????????????????????????????????????????????????????????????????????????????????????????????????????????????????????????????????????????????????????????????????????????????????????????????????????????????????????????????????????????????????????????????????????????????????????????????????????????????????????????????????????????????????????????????????????????????????????????????????????????????????????????????????????????????????????????????????????????????????????????????????????????????????????????????????????????????????????????????????????????????????????????????????????????????????????????????????????????????????????????????????????????????????????????????????????????????????????????????????????????????????????????????????????????????????????????????????????????????????
	'I08_MH_suboli2_mexico_MORELOS_cort_3739'      gcgcaggtcaggggctgcagctctttggctgtcagttgacttggctgggcgggtccgataccagtt-gggttcctctt-gccttt--ggcttgagg---ttgccagctgtgaggggtggcttg-aaaaacttttaagcg-a-tttatctgaagacagactgct-agctggc-ttgctggctgcagactgaattaat-aaagacaactctcaacaacggatatcttggctcccgtaacgatgaagaacgcagcgaaatgcgatacgtagtgtgaattgcagaattccgtgaaccatcgaatctttgaacgcaaattgcgcttgaggcttcggccaagagcatgtctggctcagcgtcggcttactaccctcaacc-aatt-tccctt-tgggttattgattggagctggctttccggtttg-ccgaataggttgccggtcagctgaaaaacattcacgctgtgaaagctgctttcccct-aaaaaggaaagccgagttccgatttggtaggtgacctttgccggttgcatgccttcgttgctcgcaatagctttcatgattgcgtgtgcaggacgccctt-tggctttcgacctgagctcagg?????????????????????????????????????????????????????????????????????????????ACTGTATGGACTGACGGTCTAACTAGTCTTGACCGTTATAAAGGTCGTTGTTACGATCTTGAACCAGTTCCTGGTGAAGAAAATCAATTTATTGCATATGTAGCATACCCTCTAGATCTTTTTGAAGAAGGTTCAGTAACAAACTTATTTACTTCTATTGTTGGTAACGTTTTTGGTTTTAAAGCTCTTCGTGCACTAAGATTAGAAGATCTTCGTATTCCTCCAGCATATGTAAAAACATTCCAAGGACCTCCTCATGGAATTCAAGTAGAACGTGATAAATTAAACAAATACGGTCGTTCTCTTTTAGGTTGTACTATTAAACCAAAATTAGGTCTTTCTGCTAAAAACTATGGTCGTGCAGTTTACGAATGTTTACGTGGTGGTTTAGACTTTACTAAAGATGATGAAAACGTAAACTCTCAACCATTTATGCGTTGGAGAGACCGTTTCTGTTTTGTTGCAGAGGCAATTTATAAGTCTCAAGCAGAAACAGGTGAAATTAAAGGACATTACCTAAACGCAACTGCTGGTACTGTTGAAGAAATGCTAAAACGTGCTGAAACTGCAAGAGATTTTGGTGTGCCAATTGTTATGCATGACTACTTAACTGGTGGTTTTACTGCAAACACAACTTTAGCTCATTACTGTCGTAATCATGGTTTATTATTACACATTCACCGAGCTATGCACGCTGTTATTGACCGTCAACGTAATCACGGTATCCATTTCCGTGTTTTAGCTAAAACTCTTCGTATGTCAGGTGGTGACCACCTTCACTCTGGTACT???????????????????????????????????????????????????????????????????????????????????????????????????????????????????????????????????????????????????????????????????????????????????????????????????????????????????????????????????????????????????????????????????????????????????????????????????????????????????????????
	'I09_MH_halei_usa_NC_cort_4008'                gcgcaggtcaggggctgcagctctttggctgtcagttgacttggctgggcgggtccaacaccaatt-ggattcctctt-gcttc---ggcttgggg---tttctggttgtgaggggtggcttg-aaaaacttttaagca-a-taaatctgaagacagactact-ggctggc-gtgctggctgtagactgaattaacaaaagacaactctcaacaacggatatcttggctcccgtaacgatgaagaacgcagcgaaatgcgatacgtagtgtgaattgcagaattccgtgaaccatcgaatctttgaacgcaaattgcgctcgaggcttcggccaagagcatgtctgcctcagcgtcggcttactaccctcaatc-aatt-ccctaa-tgggtaaatggttggagctggctttccggtgtt-ccgactaggttgccggttagctgaaaagtattcacgctgtggaagctgcttttct---gcaaaggaaagccgagttccgatttggtaggtgacctttgccggttgcatgccttcgttgctcgcaaaagttttcatgagagcgtgtgcaggacgccttt-tggctttcgacctgaggtcagg?????????????????????????????????????????????????????????????????????????????ACTGTATGGACTGACGGTCTAACTAGTCTTGACCGTTATAAAGGTCGTTGTTATGATCTTGAGCCAGTTCCTGGTGAAGAAAATCAATATATTGCATATGTAGCGTACCCTCTAGACCTTTTTGAAGAAGGTTCAGTAACAAACTTATTTACTTCTATTGTTGGTAACGTTTTTGGTTTTAAAGCTCTTCGTGCACTAAGATTAGAAGATCTTCGTATTCCTCCAGCATATGTAAAAACATTCCAAGGACCTCCTCATGGAATTCAAGTAGAACGTGATAAATTAAACAAATACGGTCGTTCTCTTTTAGGTTGTACTATTAAACCAAAATTAGGTCTTTCTGCTAAAAACTATGGTCGTGCAGTTTACGAATGTTTACGTGGTGGTTTAGATTTTACTAAAGATGATGAAAACGTAAACTCTCAACCATTTATGCGTTGGAGAGACCGTTTCTTATTCGTTGCAGAAGCAATTTATAAATCTCAAGCAGAAACAGGTGAAATTAAAGGACATTACCTAAACGCTACTGCTGGTACTGTTGAAGAAATGCTAAAACGTGCTGAAACTGCAAGAGACTTTGGTGTGCCAATTGTTATGCATGACTACTTAACTGGTGGTTTTACTGCAAATACAACTTTAGCACATTACTGTCGTAATCACGGTTTATTATTACACATTCACCGAGCTATGCACGCTGTTATTGACCGTCAACGTAATCACGGTATCCATTTCCGTGTTTTAGCTAAAACTCTTCGTATGTCAGGTGGTGACCACCTTCACTCTGGTACT???????????????????????????????????????????????????????????????????????????????????????????????????????????????????????????????????????????????????????????????????????????????????????????????????????????????????????????????????????????????????????????????????????????????????????????????????????????????????????????
	'I09_MH_halei_usa_NC_cort_4009'                gcgcaggtcaggggctgcagctctttggctgtcagttgacttggctgggcgggtccaacaccaatt-ggattcctctt-gcttc---ggcttgggg---tttctggttgtgaggggtggcttg-aaaaacttttaagca-a-taaatctgaagacagactact-ggctggc-gtgctggctgtagactgaattaacaaaagacaactctcaacaacggatatcttggctcccgtaacgatgaagaacgcagcgaaatgcgatacgtagtgtgaattgcagaattccgtgaaccatcgaatctttgaacgcaaattgcgctcgaggcttcggccaagagcatgtctgcctcagcgtcggcttactaccctcaatc-aatt-ccctaa-tgggtaaatggttggagctggctttccggtgtt-ccgactaggttgccggttagctgaaaagtattcacgctgtggaagctgcttttct---gcaaaggaaagccgagttccgatttggtaggtgacctttgccggttgcatgccttcgttgctcgcaaaagttttcatgagagcgtgtgcaggacgccttt-tggctttcgacctgaggtcagg?????????????????????????????????????????????????????????????????????????????ACTGTATGGACTGACGGTCTAACTAGTCTTGACCGTTATAAAGGTCGTTGTTATGATCTTGAGCCAGTTCCTGGTGAAGAAAATCAATATATTGCATATGTAGCGTACCCTCTAGACCTTTTTGAAGAAGGTTCAGTAACAAACTTATTTACTTCTATTGTTGGTAACGTTTTTGGTTTTAAAGCTCTTCGTGCACTAAGATTAGAAGATCTTCGTATTCCTCCAGCATATGTAAAAACATTCCAAGGACCTCCTCATGGAATTCAAGTAGAACGTGATAAATTAAACAAATACGGTCGTTCTCTTTTAGGTTGTACTATTAAACCAAAATTAGGTCTTTCTGCTAAAAACTATGGTCGTGCAGTTTACGAATGTTTACGTGGTGGTTTAGATTTTACTAAAGATGATGAAAACGTAAACTCTCAACCATTTATGCGTTGGAGAGACCGTTTCTTATTCGTTGCAGAAGCAATTTATAAATCTCAAGCAGAAACAGGTGAAATTAAAGGACATTACCTAAACGCTACTGCTGGTACTGTTGAAGAAATGCTAAAACGTGCTGAAACTGCAAGAGACTTTGGTGTGCCAATTGTTATGCATGACTACTTAACTGGTGGTTTTACTGCAAATACAACTTTAGCACATTACTGTCGTAATCACGGTTTATTATTACACATTCACCGAGCTATGCACGCTGTTATTGACCGTCAACGTAATCACGGTATCCATTTCCGTGTTTTAGCTAAAACTCTTCGTATGTCAGGTGGTGACCACCTTCACTCTGGTACT???????????????????????????????????????????????????????????????????????????????????????????????????????????????????????????????????????????????????????????????????????????????????????????????????????????????????????????????????????????????????????????????????????????????????????????????????????????????????????????
	'I09_MH_halei_usa_VT_cort_4011'                gcgcaggtcaggggctgcagctctttggctgtcagttgacttggctgggcgggtccaacaccaatt-ggattcctctt-gcttc---ggcttgggg---tttctggttgtgaggggtggcttg-aaaaacttttaagca-a-tgaatctgaagacagactact-ggctggc-gtgctggctgtagactgaattaacaaaagacaactctcaacaacggatatcttggctcccgtaacgatgaagaacgcagcgaaatgcgatacgtagtgtgaattgcagaattccgtgaaccatcgaatctttgaacgcaaattgcgctcgaggcttcggccaagagcatgtctgcctcagcgtcggcttactaccctcaatc-aatt-ccctaa-tgggtaaatggttggagctggctttccggtgtt-ccgactaggttgccggttagctgaaaagtattcacgctgtggaagctgcttttct---gcaaaggaaagccgagttccgatttggtaggtgacctttgccggttgcatgccttcgttgctcgcaaaagttttcatgagagcgtgtgcaggacgccttt-tggctttcgacctgaggtcagg?????????????????????????????????????????????????????????????????????????????ACTGTATGGACTGACGGTCTAACTAGTCTTGACCGTTATAAAGGTCGTTGTTATGATCTTGAGCCAGTTCCTGGTGAAGAAAATCAATATATTGCATATGTAGCGTACCCTCTAGACCTTTTTGAAGAAGGTTCAGTAACAAACTTATTTACTTCTATTGTTGGTAACGTTTTTGGTTTTAAAGCTCTTCGTGCACTAAGATTAGAAGATCTTCGTATTCCTCCAGCATATGTAAAAACATTCCAAGGACCTCCTCATGGAATTCAAGTAGAACGTGATAAATTAAACAAATACGGTCGTTCTCTTTTAGGTTGTACTATTAAACCAAAATTAGGTCTTTCTGCTAAAAACTATGGTCGTGCAGTTTACGAATGTTTACGTGGTGGTTTAGATTTTACTAAAGATGATGAAAACGTAAACTCTCAACCATTTATGCGTTGGAGAGACCGTTTCTTATTCGTTGCAGAAGCAATTTATAAATCTCAAGCAGAAACAGGTGAAATTAAAGGACATTACCTAAACGCTACTGCTGGTACTGTTGAAGAAATGCTAAAACGTGCTGAAACTGCAAGAGACTTTGGTGTGCCAATTGTTATGCATGACTACTTAACTGGTGGTTTTACTGCAAATACAACTTTAGCACATTACTGTCGTAATCACGGTTTATTATTACACATTCACCGAGCTATGCACGCTGTTATTGACCGTCAACGTAATCACGGTATCCATTTCCGTGTTTTAGCTAAAACTCTTCGTATGTCAGGTGGTGACCACCTTCACTCTGGTACA???????????????????????????????????????????????????????????????????????????????????????????????????????????????????????????????????????????????????????????????????????????????????????????????????????????????????????????????????????????????????????????????????????????????????????????????????????????????????????????
	'I10_MH_ushua_argentina_unk_saxi_6045'         gcgcaggtcaggggctgcagctctttggctgtcagttgacttggctgggcgggtccaataccaatt-gggttcctttc-gccttt--ggcttgagg---cttccagttgtgaggggtggcttg-aaaaccttttaagca-a-tatacctgaagacagactgct-agctggc-ttgctggctgcagactgaattaat-aaagacaactctcaacaacggatatcttggctcccgtaacgatgaagaacgcagcgaaatgcgatacgtagtgtgaattgcagaattccgtgaaccatcgaatctttgaacgcaaattgcgcttgaggcttcggccaagagcatgtctggctcagcgtcggcttactaccctcaacc-aatt-ccctta-tgggtaattggttggagctggctttccggtgct-ccgactaggttgccggtcagctgaaagatattcgcgctgtggaagctgcttttcccttaaaaagaaaagccgagttccgatttggtaggtgacctttgccggttgcatgccttcgttgctcgcaatagctttcatgattgcgtgtgcaggacgccttt-tggctttcgacctgagctcagg?????????????????????????????????????????????????????????????????????????????ACTGTATGGACTGACGGTCTAACTAGTCTTGACCGTTATAAAGGTCGTTGTTACGATCTTGAACCAGTTCCTGGTGAAGAAAATCAATTTATTGCATATGTAGCATACCCTCTAGATCTTTTTGAAGAAGGTTCAGTAACAAACTTATTTACTTCTATTGTTGGTAACGTTTTTGGTTTTAAAGCTCTTCGTGCACTAAGATTAGAAGATCTTCGTATTCCTCCAGCATATGTAAAAACATTCCAAGGACCTCCTCATGGAATTCAAGTAGAACGTGATAAATTAAACAAATACGGTCGTTCTCTTTTAGGTTGTACTATTAAACCAAAATTAGGTCTTTCTGCTAAAAACTATGGTCGTGCAGTTTACGAATGTTTACGTGGTGGTTTAGACTTTACTAAAGATGATGAAAACGTAAACTCTCAACCATTTATGCGTTGGAGAGACCGTTTTTGTTTTGTTGCAGAGGCAATTTATAAGTCTCAAGCAGAAACAGGTGAAATTAAAGGACATTACCTAAACGCAACTGCTGGTACTGTTGAAGAAATGCTAAAACGTGCTGAAACTGCAAGAGATTTTGGTGTGCCAATTGTTATGCATGACTACTTAACTGGTGGTTTTACTGCAAACACAACTTTAGCTCATTACTGTCGTAATCATGGTTTATTATTACACATTCACCGAGCTATGCACGCTGTTATTGACCGTCAACGTAATCACGGTATCCATTTCCGTGTTTTAGCT????????????????????????????????????????????????????????????????????????????????????????????????????????????????????????????????????????????????????????????????????????????????????????????????????????????????????????????????????????????????????????????????????????????????????????????????????????????????????????????????????????????????????????????????????????
	'I10_MH_ushua_chile_unk_saxi_6046'             gcgcaggtcaggggctgcagctctttggctgtcagttgacttggctgggcgggtccaataccaatt-gggttcctttc-gccttt--ggcttgag--gctt-ccagttgtgaggggtggcttg-aaaaccttttaagca-a-tatacctgaagacagactgct-agctggc-ttgctggctgcagactgaattaat-aaagacaactctcaacaacggatatcttggctcccgtaacgatgaagaacgcagcgaaatgcgatacgtagtgtgaattgcagaattccgtgaaccatcgaatctttgaacgcaaattgcgcttgaggcttcggccaagagcatgtctggctcagcgtcggcttactaccctcaacc-aatt-ccctta-tgggtaattggttggagctggctttccggtgct-ccgactaggttgccggtcagctgaaagatattcgcgctgtggaagctgcttttcccttaaaaagaaaagccgagttccgatttggtaggtgacctttgccggttgcatgccttcgttgctcgcaatagctttcatgattgcgtgtgcaggacgccttt-tggctttcgacctgagctcagg?????????????????????????????????????????????????????????????????????????????ACTGTATGGACTGACGGTCTAACTAGTCTTGACCGTTATAAAGGTCGTTGTTACGATCTTGAACCAGTTCCTGGTGAAGAAAATCAATTTATTGCATATGTAGCATACCCTCTAGATCTTTTTGAAGAAGGTTCAGTAACAAACTTATTTACTTCTATTGTTGGTAACGTTTTTGGTTTTAAAGCTCTTCGTGCACTAAGATTAGAAGATCTTCGTATTCCTCCAGCATATGTAAAAACATTCCAAGGACCTCCTCATGGAATTCAAGTAGAACGTGATAAATTAAACAAATACGGTCGTTCTCTTTTAGGTTGTACTATTAAACCAAAATTAGGTCTTTCTGCTAAAAACTATGGTCGTGCAGTTTACGAATGTTTACGTGGTGGTTTAGACTTTACTAAAGATGATGAAAACGTAAACTCTCAACCATTTATGCGTTGGAGAGACCGTTTTTGTTTTGTTGCAGAGGCAATTTATAAGTCTCAAGCAGAAACAGGTGAAATTAAAGGACATTACCTAAACGCAACTGCTGGTACTGTTGAAGAAATGCTAAAACGTGCTGAAACTGCAAGAGATTTTGGTGTGCCAATTGTTATGCATGACTACTTAACTGGTGGTTTTACTGCAAACACAACTTTAGCTCATTACTGTCGTAATCATGGTTTATTATTACACATTCACCGAGCTATGCACGCTGTTATTGACCGTCAACGTAATCACGGTATCCATTTCCGTGTTTTAGCTAAAAC???????????????????????????????????????????????????????????????????????????????????????????????????????????????????????????????????????????????????????????????????????????????????????????????????????????????????????????????????????????????????????????????????????????????????????????????????????????????????????????????????????????????????????????????????
	'I10_MH_ushua_chile_unk_saxi_6047'             gcgcaggtcaggggctgcagctctttggctgtcagttgacttggctgggcgggtccaataccaatt-gggttcctttc-gccttt--ggcttgag--gctt-ccagttgtgaggggtggcttg-aaaaccttttaagca-a-tatacctgaagacagactgct-agctggc-ttgctggctgcagactgaattaat-aaagacaactctcaacaacggatatcttggctcccgtaacgatgaagaacgcagcgaaatgcgatacgtagtgtgaattgcagaattccgtgaaccatcgaatctttgaacgcaaattgcgcttgaggcttcggccaagagcatgtctggctcagcgtcggcttactaccctcaacc-aatt-ccctta-tgggtaattggttggagctggctttccggtgct-ccgactaggttgccggtcagctgaaagatattcgcgctgtggaagctgcttttcccttaaaaagaaaggccgagttccgatttggtaggtgacctttgccggttgcatgccttcgttgctcgcaatagctttcatgattgcgtgtgcaggacgccttt-tggctttcgacctgagctcagg?????????????????????????????????????????????????????????????????????????????ACTGTATGGACTGACGGTCTAACTAGTCTTGACCGTTATAAAGGTCGTTGTTACGATCTTGAACCAGTTCCTGGTGAAGAAAATCAATTTATTGCATATGTAGCATACCCTCTAGATCTTTTTGAAGAAGGTTCAGTAACAAACTTATTTACTTCTATTGTTGGTAACGTTTTTGGTTTTAAAGCTCTTCGTGCACTAAGATTAGAAGATCTTCGTATTCCTCCAGCATATGTAAAAACATTCCAAGGACCTCCTCATGGAATTCAAGTAGAACGTGATAAATTAAACAAATACGGTCGTTCTCTTTTAGGTTGTACTATTAAACCAAAATTAGGTCTTTCTGCTAAAAACTATGGTCGTGCAGTTTACGAATGTTTACGTGGTGGTTTAGACTTTACTAAAGATGATGAAAACGTAAACTCTCAACCATTTATGCGTTGGAGAGACCGTTTTTGTTTTGTTGCAGAGGCAATTTATAAGTCTCAAGCAGAAACAGGTGAAATTAAAGGACATTACCTAAACGCAACTGCTGGTACTGTTGAAGAAATGCTAAAACGTGCTGAAACTGCAAGAGATTTTGGTGTGCCAATTGTTATGCATGACTACTTAACTGGTGGTTTTACTGCAAACACAACTTTAGCTCATTACTGTCGTAATCATGGTTTATTATTACACATTCACCGAGCTATGCACGCTGTTATTGACCGTCAACGTAATCACGGTATCCATTTCCGTGTTTTAGCTAAAACTCTTCGTATGTCAGGTGGTGACCACCTTCACTCTGGTACT???????????????????????????????????????????????????????????????????????????????????????????????????????????????????????????????????????????????????????????????????????????????????????????????????????????????????????????????????????????????????????????????????????????????????????????????????????????????????????????
	'I11_MH_oliva_russia_Prim_cort_6012_2'         gcgcaggtcaggggctgcagctctttggctgtcagttgacttggctgggcgggtccaataccagtt-gggttccactt-gccttt--ggcttgtgg---tctccagctgtgaggggtggcttg-aaaaacttttaagca-a-ttcatctgaagacagactgct-agctggc-ttgctggctgcagactggattaat-aaagacaactctcaacaacggatatcttggctcccgtaacgatgaagaacgcagcgaaatgcgatacgtagtgtgaattgcagaattccgtgaaccatcgaatctttgaacgcaaattgcgcttgaggcctcggccaagagcatgtctggctcagcgtcggcttactaccctcaacc-aatt-cccttt-tgggcaattggttggagctggctttccggtttt-ccgaataggttgccggtcagctgaaaaatattcgcgctgtggaagctgctttcccct-caaaaggaaggccgagttccgatttggtaggtgacctttgccggttgcatgccttcgttgctcgcaatggctttcatgattgcgtgtgcaggacgccttt-tggctttcgacctgagctcagg?????????????????????????????????????????????????????????????????????????????????????????????????????????????????????????????????????????????????????????????????????????????????????????????????????????????????????????????????????????????????????????????????????????????????????????????????????????????????????????????????????????????????????????????????????????????????????????????????????????????????????????????????????????????????????????????????????????????????????????????????????????????????????????????????????????????????????????????????????????????????????????????????????????????????????????????????????????????????????????????????????????????????????????????????????????????????????????????????????????????????????????????????????????????????????????????????????????????????????????????????????????????????????????????????????????????????????????????????????????????????????????????????????????????????????????????????????????????????????????????????????????????????????????????????????????????????????????????????????????????????????????????????????????????????????????????????????????????????????????????????????????????????????????????????????????????????????????????
	'I11_MH_suboli2_usa_AZ_cort_4662'              gcgcaggtcaggggctgcagctctttggctgtcagttgacttggctgggcgggtccaataccagtt-gggttccactt-gccttt--ggcttgtgt---tctccagctgtgaggggtggcttg-aaaaacttttaagca-a-tttatctgaagacagactgct-agctggc-ttgctggctgcagactggattaat-aaagacaactctcaacaacggatatcttggctcccgtaacgatgaagaacgcagcgaaatgcgatacgtagtgtgaattgcagaattccgtgaaccatcgaatctttgaacgcaaattgcgcttgaggcctcggccaagagcatgtctggctcagcgtcggcttactaccctcaacc-aatt-cccttt-tggggaattgattggagctggctttccggtttt-ccgaataggttgccggtcagctgaaaaatattcgcgctgtggaagctgctttcccgt-caaaaggaaagccgagttccgatttggtaggtgacctttgccggttgcatgccttcgttgctcgcaatggctttcatgactgcgtgtgcaggacgccttt-tggctttcgacctgagctcagg?????????????????????????????????????????????????????????????????????????????ACTGTATGGACTGACGGTCTAACTAGTCTTGACCGTTATAAAGGTCGTTGCTACGATCTTGAACCAGTTCCTGGTGAAGAAAATCAATTTATTGCATATGTAGCATACCCTCTAGATCTTTTTGAAGAAGGTTCAGTAACAAACTTATTTACTTCTATTGTTGGTAACGTTTTTGGTTTTAAAGCTCTTCGTGCACTAAGATTAGAAGATCTTCGTATTCCTCCAGCATATGTAAAAACATTCCAAGGACCTCCTCATGGAATTCAAGTAGAACGTGATAAATTAAACAAATACGGTCGTTCTCTTTTAGGTTGTACTATTAAACCAAAATTAGGTCTTTCTGCTAAAAACTATGGTCGTGCAGTTTACGAATGTTTACGTGGTGGTTTAGACTTTACTAAAGATGATGAAAACGTAAACTCTCAACCATTTATGCGTTGGAGAGACCGTTTCTGTTTTGTTGCAGAGGCAATTTATAAGTCTCAAGCAGAAACAGGTGAAATTAAAGGACATTACCTAAACGCAACTGCTGGTACTGTTGAAGAAATGCTAAAACGTGCTGAAACTGCAAGAGATTTTGGTGTGCCAATTGTTATGCATGACTACTTAACTGGTGGTTTTACTGCAAACACAACTTTAGCTCATTACTGTCGTAATCATGGTTTATTATTACACATTCACCGAGCTATGCACGCTGTTATTGACCGTCAACGTAATCACGGTATTCATTTCCGTGTTTTAGCTAAAACTCTTCGTATGTCAGGTGGTGACCACCTTCACTCTGGTACG???????????????????????????????????????????????????????????????????????????????????????????????????????????????????????????????????????????????????????????????????????????????????????????????????????????????????????????????????????????????????????????????????????????????????????????????????????????????????????????
	'I12_MH_oliva_russia_Prim_cort_5977'           gcgcaggtcaggggctgcagctctttggttgtcagttgacttggctgggcgggtccaataccaatt-gggttcctctt-gcttc---tgcttgggg---tctccggttgtgaggggtggcttg-aataacttttaagca-a-taaatctgaagacagactact-agctggt-ttgctggctgtagactgatttaac-aaagacaactctcaacaacggatatcttggctcccgtaacgatgaagaacgcagcgaaatgcgatacgtagtgtgaattgcagaattccgtgaaccatcgaatctttgaacgcaaattgcgctcgaggcttcggccaagagcatgtctgcctcagcgtcggcttactaccctcaacc-aatt-ccctca-tgggcaattgattggagctggctttccggtgtt-ccgactaggttgccggttagctgaaaaatattcacgctgtgaaagctgctttcccct-aaaaaggcgggccgagttccgatttggtaggtgacctttgccggttgcatgccttcgttgctcgcaaaagctttcatgaaagcgtgtgcaggacgccttt-tggctttcgacctgaggtcagg?????????????????????????????????????????????????????????????????????????????????????????????????????????????????????????????????????????????????????????????????????????????????????????????????????????????????TCAGTAACAAACTTATTTACTTCTATTGTTGGTAACGTTTTTGGTTTTAAAGCTCTTCGTGCACTAAGATTAGAAGATCTTCGTATTCCTCCAGCATATGTAAAAACATTCCAAGGACCTCCTCATGGAATTCAAGTAGAACGTGATAAATTAAACAAATACGGTCGTTCTCTTTTAGGTTGTACTATTAAACCAAAATTAGGTCTTTCTGCTAAAAACTATGGTCGTGCAGTTTACGAATGTTTACGTGGTGGTTTAGATTTTACTAAAGATGATGAAAACGTAAACTCTCAACCATTTATGCGTTGGAGAGACCGTTTCTTATTCGTTGCAGAAGCAATTTATAAGTCTCAAGCAGAAACAGGTGAAATTAAAGGACATTACCTAAACGCTACTGCTGGTACTGTTGAAGAAATGCTAAAACGTGCTGAAACTGCAAGAGACTTTGGTGTGCCAATTGTTATGCATGACTACTTAACTGGTGGTTTTACTGCAAATACAACTTTAGCACATTACTGTCGT??????????????????????????????????????????????????????????????????????????????????????????????????????????????????????????????????????????????????????????????????????????????????????????????????????????????????????????????????????????????????????????????????????????????????????????????????????????????????????????????????????????????????????????????????????????????????????????????????????????????????????????????????????????????????????????????????
	'I12_MH_oliva_russia_Prim_cort_5998_2'         gcgcaggtcaggggctgcagctctttggttgtcagttgacttggctgggcgggtccaataccaatt-gggttcctctt-gcttc---tgcttgggg---tctccggttgtgaggggtggcttg-aataacttttaagca-a-taaatctgaagacagactact-agctggt-ttgctggctgtagactgatttaac-aaagacaactctcaacaacggatatcttggctcccgtaacgatgaagaacgcagcgaaatgcgatacgtagtgtgaattgcagaattccgtgaaccatcgaatctttgaacgcaaattgcgctcgaggcttcggccaagagcatgtctgcctcagcgtcggcttactaccctcaacc-aatt-ccctca-tgggcaattgattggagctggctttccggtgtt-ccgactaggttgccggttagctgaaaaatattcacgctgtgaaagctgctttcccct-aaaaaggcgggccgagttccgatttggtaggtgacctttgccggttgcatgccttcgttgctcgcaaaagctttcatgaaagcgtgtgcaggacgccttt-tggctttcgacctgaggtcagg?????????????????????????????????????????????????????????????????????????????????????????????????????????????????????????????????????????????????????????????????????????????????????????????????????????????????????????????????????????????????????????????????????????????????????????????????????????????????????????????????????????????????????????????????????????????????????????????????????????????????????????????????????????????????????????????????????????????????????????????????????????????????????????????????????????????????????????????????????????????????????????????????????????????????????????????????????????????????????????????????????????????????????????????????????????????????????????????????????????????????????????????????????????????????????????????????????????????????????????????????????????????????????????????????????????????????????????????????????????????????????????????????????????????????????????????????????????????????????????????????????????????????????????????????????????????????????????????????????????????????????????????????????????????????????????????????????????????????????????????????????????????????????????????????????????????????????????????
	'I13_PUN_cas_usa_OH_cort_3161'                 gcgcaggtcaggggccacagccttttggttgttggttgacttggctgggcgggtccaataccaact-gggttcctttt-gcctttcaggcttaagg-ttctaccagttgtgaggggtggcttg-aaaaacttttaagct-t-tatttctgaagacagactgct-agctggc-ttgctggctgcagactgattaaac-aaagacaactctcaacaacggatatcttggctcccgtaacgatgaagaacgcagcgaaatgcgatacgtagtgtgaattgcagaattccgtgaaccatcgaatctttgaacgcaaattgcgctcgaggcttcggccaagagcatgtctgcctcagcgtcggcttactaccctcaacc-aatt-ccctta-tgggtatttgattggagctggctgtccggttttgccgatcaggctgccggtcagctgaaaaacattcgcactgtggaagctgctctcccttaaaaaaggagagccgagttccgatttggtaggtgacctttgccggttgcatgccttcgttgctcgt-ctagtttccatgaaagcgc-tgcaggacgccttt-tggctttcgacctgaggtcagg?????????????????????????????????????????????????????????????????????????????????????????????????????????????????????????????????????????????????????????????????????????????????????????????????????????????????????????????????????????????????????????????????????????????????????????????????????????????????????????????????????????????????????????????????????????????????????????????????????????????????????????????????????????????????????????????????????????????????????????????????????????????????????????????????????????????????????????????????????????????????????????????????????????????????????????????????????????????????????????????????????????????????????????????????????????????????????????????????????????????????????????????????????????????????????????????????????????????????????????????????????????????????????????????????????????????????????????????????????????????????????????????????????????????????????????????????????????????????????????????????????????????????????????????????????????????????????????????????????????????????????????????????????????????????????????????????????????????????????????????????????????????????????????????????????????????????????????????
	'I14_MH_oliva_russia_Prim_cort_5973_2'         gcgcaggtcaggggctgcagctctttggctgttagttgacttggctgggcgggtccaataccaatt-gggttcctttg-gcttc---ggctggggg---tttccggttgtgaggggtggcttg-aaaaacttttaagca-a-tgaatctgaagacagactatt-agctggctttgctggctgtagactgatttaat-aaagacaactctcaacaacggatatcttggctcccgtaacgatgaagaacgcagcgaaatgcgatacgtagtgtgaattgcagaattccgtgaaccatcgaatctttgaacgcaaattgcgctcgaggcttcggccaagagcatgtctgcctcagcgtcggcttactaccctcaatc-aatt-ccctaa-tgggttattgattggagctggctttccggtgtt-ccgattaggttgccggttagctgaaaaatattcatgctgtggaagttgctttcccct-aaaaaggaaagccgagttccgatttggtaggtgacctttgccggttgcatgccttcgttgctcgcaaaagctttcatgaaagcgtgtgcaggacgccttt-tggctttcgacctgaggtcagg?????????????????????????????????????????????????????????????????????????????????????????????????????????????????????????????????????????????????????????????????????????????????????????????????????????????????????????????????????????????????????????????????????????????????????????????????????????????????????????????????????????????????????????????????????????????????????????????????????????????????????????????????????????????????????????????????????????????????????????????????????????????????????????????????????????????????????????????????????????????????????????????????????????????????????????????????????????????????????????????????????????????????????????????????????????????????????????????????????????????????????????????????????????????????????????????????????????????????????????????????????????????????????????????????????????????????????????????????????????????????????????????????????????????????????????????????????????????????????????????????????????????????????????????????????????????????????????????????????????????????????????????????????????????????????????????????????????????????????????????????????????????????????????????????????????????????????????????
	'I14_MH_oliva_russia_Prim_cort_5973_ITSCOX2'   gcgcaggtcaggggctgcagctctttggctgttagttgacttggctgggcgggtccaataccaatt-gggttcctttg-gcttc---ggctggggg---tttccggttgtgaggggtggcttg-aaaaacttttaagca-a-tgaatctgaagacagactatt-agctggctttgctggctgtagactgatttaat-aaagacaactctcaacaacggatatcttggctcccgtaacgatgaagaacgcagcgaaatgcgatacgtagtgtgaattgcagaattccgtgaaccatcgaatctttgaacgcaaattgcgctcgaggcttcggccaagagcatgtctgcctcagcgtcggcttactaccctcaatc-aatt-ccctaa-tgggttattgattggagctggctttccggtgtt-ccgattaggttgccggttagctgaaaaatattcatgctgtggaagttgctttcccct-aaaaaggaaagccgagttccgatttggtaggtgacctttgccggttgcatgccttcgttgctcgcaaaagctttcatgaaagcgtgtgcaggacgccttt-tggctttcgacctgaggtcagg?????????????????????????????????????????????????????????????????????????????ACTGTATGGACTGACGGTCTAACTAGTCTTGACCGTTATAAAGGTCGTTGTTATGATCTTGAGCCAGTTCCTGGTGAAGAAAATCAATATATTGCATATGTAGCGTACCCTCTAGACCTTTTTGAAGAAGGTTCAGTAACAAACTTATTTACTTCTATTGTTGGTAACGTTTTTGGTTTTAAAGCTCTTCGTGCACTAAGATTAGAAGATCTTCGTATTCCTCCAGCATATGTAAAAACATTCCAAGGACCTCCTCATGGAATTCAAGTAGAACGTGATAAATTAAACAAATACGGTCGTTCTCTTTTAGGTTGTACTATTAAACCAAAATTAGGTCTTTCTGCTAAAAACTATGGTCGTGCAGTTTACGAATGTTTACGTGGTGGTTTAGATTTTACTAAAGATGATGAAAACGTAAATTCTCAACCATTTATGCGTTGGAGAGACCGTTTCTTATTCGTTGCAGAAGCAATTTATAAGTCTCAAGCAGAAACAGGTGAAATTAAAGGACATTACCTAAACGCTACTGCTGGTACTGTTGAAGAAATGCTAAAACGTGCTGAAACTGCAAGAGACTTTGGTGTGCCAATTGTTATGCATGACTACTTAACTGGTGGTTTTACTGCAAATACAACTTTAGCACACTACTGTCGTAATCACGGTTTATTATTACACATTCACCGAGCTATGCACGCTGTTATTGACCGTCAACGTAATCACGGTATCCATTTCCGTGTTTTAGCTAAAACTCTTCGTATGTCAGGTGGTGACCACCTTCACTCTGGTACT???????????????????????????????????????????????????????????????????????????????????????????????????????????????????????????????????????????????????????????????????????????????????????????????????????????????????????????????????????????????????????????????????????????????????????????????????????????????????????????
	'I15_9506'                                     gcgcaggtcaggggctgcagctctttggctgt-agttgacttggctgggcgggtccaacaccagtt-gggtgcctctt-gcctttg-ggctaaaag-gttcctcggctgtgaggggtgacttg-aacaactatgaagct-t-tattactgaagacaggctgct-agctggc-ttgctggctgcagactgaattaacaaaagacaactctcaacaacggatatcttggctcccgtaacgatgaagaacgcagcgaaatgcgatacgtagtgtgaattgcagaattccgtgaaccatcgaatctttgaacgcaaattgcgctcgaggcctcggctaagagcatgtctggctcagcgtcggcttactaccctcaatc-aact-ccctta-tggg-aattgattggagctggctttccggtgtt-ccgattaggttgccggtcagctgaaaaacattcacgctgtggaagttgctttcccttcaaaaaggaaagccgagttccgatttggtaggtgacctttgccggttgcatgccttcgttgctcgctatggctttcatgatagcgtgtgcaggacgccattttggctttcgacctgagctcagg?????????????????????????????????????????????????????????????????????????????????????????????????????????????????????????????????????????????????????????????????????????????????????????????????????????????????????????????????????????????????????????????????????????????????????????????????????????????????????????????????????????????????????????????????????????????????????????????????????????????????????????????????????????????????????????????????????????????????????????????????????????????????????????????????????????????????????????????????????????????????????????????????????????????????????????????????????????????????????????????????????????????????????????????????????????????????????????????????????????????????????????????????????????????????????????????????????????????????????????????????????????????????????????????????????????????????????????????????????????????????????????????????????????????????????????????????????????????????????????????????????????????????????????????????????????????????????????????????????????????????????????????????????????????????????????????????????????????????????????????????????????????????????????????????????????????????????????????
	'I15_9583'                                     gcgcaggtcaggggctgcagctctttggctgt-agttgacttggctgggcgggtccaacaccagtt-gggtgcctctt-gcctttg-cgccaagag-gttcctcggctgtgaggggtgacttg-aacaactatgaaact-t-tattactgaaaacaggctgct-agctggc-ttgctggctgcagactggattaacaaaagacaactctcaacaacggatatcttggctcccgtaacgatgaagaacgcagcgaaatgcgatacgtagtgtgaattgcagaattccgtgaaccatcgaatctttgaacgcaaattgcgctcgaggcctcggctaagagcatgtctggctcagcgtcggcttactaccctcaacc-aact-ccctta-tggg-aattgattggagctggctttccggtgtt-ccgattaggttgccggtcagctgaaaaacattcacgctgtggaagttgctttccctt-aaaaaggaaagccgagttccgatttggtaggtgacctttgccggttgcatgccttcgttgctcgctgtggctttcatgatagcgtgtgcagga???????????????????????????????????????????????????????????????????????????????????????????????????????????????????????????????????????????????????????????????????????????????????????????????????????????????????????????????????????????????????????????????????????????????????????????????????????????????????????????????????????????????????????????????????????????????????????????????????????????????????????????????????????????????????????????????????????????????????????????????????????????????????????????????????????????????????????????????????????????????????????????????????????????????????????????????????????????????????????????????????????????????????????????????????????????????????????????????????????????????????????????????????????????????????????????????????????????????????????????????????????????????????????????????????????????????????????????????????????????????????????????????????????????????????????????????????????????????????????????????????????????????????????????????????????????????????????????????????????????????????????????????????????????????????????????????????????????????????????????????????????????????????????????????????????????????????????????????????????????????????????????
	'I15_9599'                                     gcgcaggtcaggggctgcagctctttggctgt-agttgacttggctgggcgggtccaacaccagtt-gggtgcctctt-gccttta-ggctaagag-gttcctcggctgtgaggggtgacttg-aacaactatgaagct-t-tattactgaagacaggctgct-agctggc-ttgctggctgcagactgaagtaacaaaagacaactctcaacaacggatatcttggctcccgtaacgatgaagaacgcagcgaaatgcgatacgtagtgtgaattgcagaattccgtgaaccatcgaatctttgaacgcaaattgcgctcgaggcctcggctaagagcatgtctggctcagcgtcggcttactaccctcaacc-aact-ccctca-tggg-aattgattggagctggctttccggtgtt-ccgattaggttgccggtcagctgaaaaacattcacgctgtggaagttgctttccctt-aaaaaggaaagccgagttccgatttggtaggtgacctttgccggttgcatgccttcgttgctcgctatggctttcatgatagcgtgtgcaggacgccattttggctttcgacctgagctcagg?????????????????????????????????????????????????????????????????????????????????????????????????????????????????????????????????????????????????????????????????????????????????????????????????????????????????????????????????????????????????????????????????????????????????????????????????????????????????????????????????????????????????????????????????????????????????????????????????????????????????????????????????????????????????????????????????????????????????????????????????????????????????????????????????????????????????????????????????????????????????????????????????????????????????????????????????????????????????????????????????????????????????????????????????????????????????????????????????????????????????????????????????????????????????????????????????????????????????????????????????????????????????????????????????????????????????????????????????????????????????????????????????????????????????????????????????????????????????????????????????????????????????????????????????????????????????????????????????????????????????????????????????????????????????????????????????????????????????????????????????????????????????????????????????????????????????????????????
	'I15_9614'                                     gcgcaggtcaggggctgcagctctttggctgt-agttgacttggctgggcgggtccaacaccagtt-gggtgcctctt-gccttta-ggctaagag-gttcctcggctgtgaggggtgacttg-aacaactatgaagct-t-tattactgaagacaggctgct-agctggc-ttgctggctgcagactgaagtaacaaaagacaactctcaacaacggatatcttggctcccgtaacgatgaagaacgcagcgaaatgcgatacgtagtgtgaattgcagaattccgtgaaccatcgaatctttgaacgcaaattgcgctcgaggcctcggctaagagcatgtctggctcagcgtcggcttactaccctcaacc-aact-ccctca-tggg-aattgattggagctggctttccggtgtt-ccgattaggttgccggtcagctgaaaaacattcacgctgtggaagttgctttccctt-aaaaaggaaagccgagttccgatttggtaggtgacctttgccggttgcatgccttcgttgctcgctatggctttcatgatagcgtgtgcaggacgccattttggctttcgacctgagctcagg?????????????????????????????????????????????????????????????????????????????????????????????????????????????????????????????????????????????????????????????????????????????????????????????????????????????????????????????????????????????????????????????????????????????????????????????????????????????????????????????????????????????????????????????????????????????????????????????????????????????????????????????????????????????????????????????????????????????????????????????????????????????????????????????????????????????????????????????????????????????????????????????????????????????????????????????????????????????????????????????????????????????????????????????????????????????????????????????????????????????????????????????????????????????????????????????????????????????????????????????????????????????????????????????????????????????????????????????????????????????????????????????????????????????????????????????????????????????????????????????????????????????????????????????????????????????????????????????????????????????????????????????????????????????????????????????????????????????????????????????????????????????????????????????????????????????????????????????
	'I15_9665'                                     gcgcaggtcaggggctgcagctctttggctgt-agttgacttggctgggcgggtccaacaccagtt-gggtgcctctt-gccttta-ggccaagag-gttcctcggctgtgaggggtgacttg-aacaactatgaagct-t-tattactgaagacaggctgct-agctggc-ttgctggctgcagactgaattaacaaaagacaactctcaacaacggatatcttggctcccgtaacgatgaagaacgcagcgaaatgcgatacgtagtgtgaattgcagaattccgtgaaccatcgaatctttgaacgcaaattgcgctcgaggcctcggctaagagcatgtctggctcagcgtcggcttactaccctcaacc-aact-ccctta-tggg-aattgattggagctggctttccggtgtt-ccgattaggttgccggtcagctgaaaaacattcacgctgtggaagttgctttccctt-aaaaaggaaagccgagttccgatttggtaggtgacctttgccggttgcatgccttcgttgctcgctatggctttcatgatagcgtgtgcaggacgccattttggctttcgacctgagctcagg?????????????????????????????????????????????????????????????????????????????????????????????????????????????????????????????????????????????????????????????????????????????????????????????????????????????????????????????????????????????????????????????????????????????????????????????????????????????????????????????????????????????????????????????????????????????????????????????????????????????????????????????????????????????????????????????????????????????????????????????????????????????????????????????????????????????????????????????????????????????????????????????????????????????????????????????????????????????????????????????????????????????????????????????????????????????????????????????????????????????????????????????????????????????????????????????????????????????????????????????????????????????????????????????????????????????????????????????????????????????????????????????????????????????????????????????????????????????????????????????????????????????????????????????????????????????????????????????????????????????????????????????????????????????????????????????????????????????????????????????????????????????????????????????????????????????????????????????
	'I15_9666'                                     gcgcaggtcaggggctgcagctctttggctgt-agttgacttggctgggcgggtccaacaccagtt-gggtgcctctt-gcctttg-ggctaagag-gttcctcggctgtgaggggtgacttg-aacaactatgaagct-t-tattactgaagacaggctgct-agctggc-ttgctggctgcagactgaattaacaaaagataactctcaacaacggatatcttggctcccgtaacgatgaagaacgcagcgaaatgcgatacgtagtgtgaattgcagaattccgtgaaccatcgaatctttgaacgcaaattgcgctcgaggcctcggctaagagcatgtctggctcagcgtcggcttactaccctcaacc-aact-ccctta-tggg-aattgattggagctggctttccggtgtt-ccgatcaggttgccggtcagctgaaaaacattcacgctgtggaagttgctttccctt-aaaaaggaaagccgagttccgatttggtaggtgacctttgccggttgcatgccttcgttgctcgctatggctttcatgatagcgtgtgcaggacgccattttggctttcgacctgagctcagg?????????????????????????????????????????????????????????????????????????????????????????????????????????????????????????????????????????????????????????????????????????????????????????????????????????????????????????????????????????????????????????????????????????????????????????????????????????????????????????????????????????????????????????????????????????????????????????????????????????????????????????????????????????????????????????????????????????????????????????????????????????????????????????????????????????????????????????????????????????????????????????????????????????????????????????????????????????????????????????????????????????????????????????????????????????????????????????????????????????????????????????????????????????????????????????????????????????????????????????????????????????????????????????????????????????????????????????????????????????????????????????????????????????????????????????????????????????????????????????????????????????????????????????????????????????????????????????????????????????????????????????????????????????????????????????????????????????????????????????????????????????????????????????????????????????????????????????????
	'I15_9716'                                     gcgcaggtcaggggctgcagctctttggctgt-agttgacttggctgggcgggtccaacaccagtt-gggtgcctctt-gcctttg-ggcttagag-gctgctcggctgtgaggggtgacttg-aacaactataaagct-t-tattactgaagacaggctgct-agctggc-ttgctggctgcaggctgaattaacaacagacaactctcaacaacggatatcttggctcccgtaacgatgaagaacgcagcgaaatgcgatacgtagtgtgaattgcagaattccgtgaaccatcgaatctttgaacgcaaattgcgctcgaggcctcggctaagagcatgtctggctcagcgtcggcttactaccctcaacc-aact-ccctca-tggg-aattgattggagctggctttccggtgtt-ccgattaggttgccggtcagctgaaaaacattcacgctgtggaagttgctttcccttcaaaaaggaaggccgagttccgatttggtaggtgacctttgccggttgcatgccttcgttgctcgctatggctttcatgatagcgtgtgcaggacgccattttggctttcgacctgagctcagg?????????????????????????????????????????????????????????????????????????????????????????????????????????????????????????????????????????????????????????????????????????????????????????????????????????????????????????????????????????????????????????????????????????????????????????????????????????????????????????????????????????????????????????????????????????????????????????????????????????????????????????????????????????????????????????????????????????????????????????????????????????????????????????????????????????????????????????????????????????????????????????????????????????????????????????????????????????????????????????????????????????????????????????????????????????????????????????????????????????????????????????????????????????????????????????????????????????????????????????????????????????????????????????????????????????????????????????????????????????????????????????????????????????????????????????????????????????????????????????????????????????????????????????????????????????????????????????????????????????????????????????????????????????????????????????????????????????????????????????????????????????????????????????????????????????????????????????????
	'I15_PUN_rud_kenya_unk_cort_1195'              gcgcaggtcaggggctgcagctctttggctgt-agttgacttggctgggcgggtccaacaccagtt-gggtgcctttt-gcctttg-ggctaagag-gttcctcggctgtgaggggtgacttg-aacaacaatgaagct-t-tattactgaagacaggctgct-agctggc-ttgctggctgcagactgaattaacaaaagacaactctcaacaacggatatcttggctcccgtaacgatgaagaacgcagcgaaatgcgatacgtagtgtgaattgcagaattccgtgaaccatcgaatctttgaacgcaaattgcgctcgaggcctcggctaagagcatgtctggctcagcgtcggcttacaaccctcaacc-aact-tcctta-tggg-aattgattggagctggctttccggtgtt-cctattaggttgccggtcagctgaaaaccattcacgctgtgggagttgctttcccttcaaaaaggaaagccgagttccgatttggtaggtgacctttgccggttgcatgccttcgttgctcgctatagctttcatgatagcgtgtgcaggacgccattttggc???????????????????????????????????????????????????????????????????????????????????????????????????????????????????????????????????????????????????????????????????????????????????????????????????????????????????????????????????????????????????????????????????????????????????????????????????????????????????????????????????????????????????????????????????????????????????????????????????????????????????????????????????????????????????????????????????????????????????????????????????????????????????????????????????????????????????????????????????????????????????????????????????????????????????????????????????????????????????????????????????????????????????????????????????????????????????????????????????????????????????????????????????????????????????????????????????????????????????????????????????????????????????????????????????????????????????????????????????????????????????????????????????????????????????????????????????????????????????????????????????????????????????????????????????????????????????????????????????????????????????????????????????????????????????????????????????????????????????????????????????????????????????????????????????????????????????????????????????????????????
	'I16_9498'                                     gcgcaggtcaggggccgcagctctttggctgtcggttgacttggctgggcgggtccaataccagtt-ggat-cctctt-gccttt--ggcttgag--gctcaccagctgtgaggggtggcttg-aacaactactaaata-attatttctgaagacagactgct-ggctggc-ttgctggctgcagactgaattaaa-aaagacaactctcaacaacggatatcttggctcccgtaacgatgaagaacgcagcgaaatgcgatacgtagtgtgaattgcagaattccgtgaaccatcgaatctttgaacgcaaattgcgctcgaggcttcggctaagagcatgtctggctcagcgtcggcttactaccctcaacc-aatt-acaacg-tgat-aattgattggagctggctttccggtttt-ccgtttaggttgccggtcagctgaaaaacattcgcgctgtggaagctgctttcccttaaacaaggagagccgagttccgatttggtaggtgacctttgccggttgcatgccttcgttgctcgccatggtttccatgatagcgtgtgcaggacgccttt-t??????????????????????????????????????????????????????????????????????????????????????????????????????????????????????????????????????????????????????????????????????????????????????????????????????????????????????????????????????????????????????????????????????????????????????????????????????????????????????????????????????????????????????????????????????????????????????????????????????????????????????????????????????????????????????????????????????????????????????????????????????????????????????????????????????????????????????????????????????????????????????????????????????????????????????????????????????????????????????????????????????????????????????????????????????????????????????????????????????????????????????????????????????????????????????????????????????????????????????????????????????????????????????????????????????????????????????????????????????????????????????????????????????????????????????????????????????????????????????????????????????????????????????????????????????????????????????????????????????????????????????????????????????????????????????????????????????????????????????????????????????????????????????????????????????????????????????????????????????????????????
	'I16_EU717912_uncult_Trebouxia'                gcgcaggtcaggggccgcagctctttggctgtcggttgacttggctgggcgggtccaataccagtt-ggat-cctctt-gccttt--ggcttg-ag-gctcaccagctgtgaggggtggcttg-aacaactattaaaca-attatttctgaagacagactgct-agctggc-ttgctggctgcagactgaattaat-aaagacaactctcaacaacggatatcttggctcccgtaacgatgaagaacgcagcgaaatgcgatacgtagtgtgaattgcagaattccgtgaaccatcgaatctttgaacgcaaattgcgctcgaggcttcggccaagagcatgtctggctcagcgtcggcttactaccctcaatc-aatt-accatg-tgat-aattgattggagctggctttccggtttc-cc-attaggttgccggtcagctgaaaaacattcgcgctgtggaagctgctttcccttaaacaaggagagccgagttccgatttggtaggtgacctttgccggttgcatgccttcgttgctcgccatggtttccatgatagcgtgtgcaggacgccttt-tggctt?????????????????????????????????????????????????????????????????????????????????????????????????????????????????????????????????????????????????????????????????????????????????????????????????????????????????????????????????????????????????????????????????????????????????????????????????????????????????????????????????????????????????????????????????????????????????????????????????????????????????????????????????????????????????????????????????????????????????????????????????????????????????????????????????????????????????????????????????????????????????????????????????????????????????????????????????????????????????????????????????????????????????????????????????????????????????????????????????????????????????????????????????????????????????????????????????????????????????????????????????????????????????????????????????????????????????????????????????????????????????????????????????????????????????????????????????????????????????????????????????????????????????????????????????????????????????????????????????????????????????????????????????????????????????????????????????????????????????????????????????????????????????????????????????????????????????????????????????????????????
	'I16_EU717913_uncult_Trebouxia'                gcgcaggtcaggggccgcagctctttggctgtcggttgacttggctgggcgggtccaataccagtt-ggat-cctctt-gccttt--ggcttg-ag-gttcaccagctgtgaggggtggcttg-aacaacttctaaaca-attatttctgaagacagactgct-agctggc-ttgctggctgcagactgaattaat-aaagacaactctcaacaacggatatcttggctcccgtaacgatgaagaacgcagcgaaatgcgatacgtagtgtgaattgcagaattccgtgaaccatcgaatctttgaacgcaaattgcgctcgaggcttcggccaagagcatgtctggctcagcgtcggcttactaccctcaatc-aatt-accata-tgct-aattgattggagctggctttccggtttt-ccgattaggttgccggtcagctgaaaaacattcgcgctgtggaagctgctttcccttaaacaaggagagccgagttccgatttggtaggtgacctttgccggttgcatgccttcgttgctcgccatggattccatgatagcgtgtgcaggacgccttt-tggctt?????????????????????????????????????????????????????????????????????????????????????????????????????????????????????????????????????????????????????????????????????????????????????????????????????????????????????????????????????????????????????????????????????????????????????????????????????????????????????????????????????????????????????????????????????????????????????????????????????????????????????????????????????????????????????????????????????????????????????????????????????????????????????????????????????????????????????????????????????????????????????????????????????????????????????????????????????????????????????????????????????????????????????????????????????????????????????????????????????????????????????????????????????????????????????????????????????????????????????????????????????????????????????????????????????????????????????????????????????????????????????????????????????????????????????????????????????????????????????????????????????????????????????????????????????????????????????????????????????????????????????????????????????????????????????????????????????????????????????????????????????????????????????????????????????????????????????????????????????????????
	'I17_9377'                                     gcgcaggtcaggggcctcagccttttggttgttggctgacttggctgggcgggtccaatatcaatt-gggttcctttt-gcctttcaggcatgagg-ttctaccagttgtgaggggtggcttg-aaaaacttYtaacca-t-tttttctgaagacagactgct-agctggc-ttgctggctgcaggctgattaaat-aaagacaactctcaacaacggatatcttggctcccgtaacgatgaagaacgcagcgaaatgcgatacgtagtgtgaattgcagaattccgtgaaccatcgaatctttgaacgcaaattgcgctcgaggcttcggccaagagcatgtctgcctcagcgtcggcttactaccctcaacc-aatt-ccctta-tgggtaattgattggagctggccgtccggttttgccgattaggctgccggtcagctgaaaaacattcgcactgtggaagctgctctcccttaaaaaaggagagccgagttccgatttggtaggtgacctttgccggttgcatgccttcgttgctcgt-ctagttttcatgaaagcgcgtgcagg????????????????????????????????????????????????????????????????????????????????????????????????????????????????????????????????????????????????????????????????????????????????????????????????????????????????????????????????????????????????????????????????????????????????????????????????????????????????????????????????????????????????????????????????????????????????????????????????????????????????????????????????????????????????????????????????????????????????????????????????????????????????????????????????????????????????????????????????????????????????????????????????????????????????????????????????????????????????????????????????????????????????????????????????????????????????????????????????????????????????????????????????????????????????????????????????????????????????????????????????????????????????????????????????????????????????????????????????????????????????????????????????????????????????????????????????????????????????????????????????????????????????????????????????????????????????????????????????????????????????????????????????????????????????????????????????????????????????????????????????????????????????????????????????????????????????????????????????????????????????????????????
	'I17_9511'                                     gcgcaggtcaggggcctcagccttttggttgttggctgacttggctgggcgggtccaatatcaatt-gggttcctttt-gcctttcaggcatgagg-ttctaccagttgtgaggggtggcttg-aaaaacttctaagca-t-tttttctgaagacagactgct-agctggc-ttgctggctgcaggctgattaaat-aaagacaactctcaacaacggatatcttggctcccgtaacgatgaagaacgcagcgaaatgcgatacgtagtgtgaattgcagaattccgtgaaccatcgaatctttgaacgcaaattgcgctcgaggcttcggccaagagcatgtctgcctcagcgtcggcttactaccctcaacc-aatt-ccctta-tgggtaattgattggagctggccgtccggttttgccgattaggctgccggtcagctgaaaaacattcgcactgtggaagctgctctcccttaaaaaaggagagccgagttccgatttggtaggtgacctttgccggttgcatgccttcgttgctcgt-ctagttttcatgaaagcgcgtgcaggacgccttt-t??????????????????????????????????????????????????????????????????????????????????????????????????????????????????????????????????????????????????????????????????????????????????????????????????????????????????????????????????????????????????????????????????????????????????????????????????????????????????????????????????????????????????????????????????????????????????????????????????????????????????????????????????????????????????????????????????????????????????????????????????????????????????????????????????????????????????????????????????????????????????????????????????????????????????????????????????????????????????????????????????????????????????????????????????????????????????????????????????????????????????????????????????????????????????????????????????????????????????????????????????????????????????????????????????????????????????????????????????????????????????????????????????????????????????????????????????????????????????????????????????????????????????????????????????????????????????????????????????????????????????????????????????????????????????????????????????????????????????????????????????????????????????????????????????????????????????????????????????????????????????
	'I17_9514'                                     gcgtaggtcaggggcctcagccttttggttgttggctgacttggctgggcgggtccaatatcaatt-gggttcctttt-gcctttcaggcatgagg-ttctaccagttgtgaggggtggcttg-aaaaacttttaagcgtt-tttttctgaagacagactgct-agctggc-ttgctggctgcaggctgattaaat-aaagacaactctcaacaacggatatcttggctcccgtaacgatgaagaacgcagcgaaatgcgatacgtagtgtgaattgcagaattccgtgaaccatcgaatctttgaacgcaaattgcgctcgaggcttcggccaagagcatgtctgcctcagcgtcggcttactaccctcaacc-aatt-ccctta-tgggtaattgattggagctggccgtccggttttgccgattgggctgccggtcagctgaaaaacattcgcactgtggaagctgctctcccttaaaaagggagagccgagttccgatttggtaggtgacctttgccggttgcatgccttcgttgctcgt-ctagttttcatgaaagcgcgtgcaggacgccttt-t??????????????????????????????????????????????????????????????????????????????????????????????????????????????????????????????????????????????????????????????????????????????????????????????????????????????????????????????????????????????????????????????????????????????????????????????????????????????????????????????????????????????????????????????????????????????????????????????????????????????????????????????????????????????????????????????????????????????????????????????????????????????????????????????????????????????????????????????????????????????????????????????????????????????????????????????????????????????????????????????????????????????????????????????????????????????????????????????????????????????????????????????????????????????????????????????????????????????????????????????????????????????????????????????????????????????????????????????????????????????????????????????????????????????????????????????????????????????????????????????????????????????????????????????????????????????????????????????????????????????????????????????????????????????????????????????????????????????????????????????????????????????????????????????????????????????????????????????????????????????????
	'I17_9520'                                     gcgcaggtcaggggcctcaggcttttggttgttgtctgacttggctgggcgggtccaatatcaatt-gggttcctttt-gcctttcaggcataagg-ttctcgcagttgtgaggggtggcttg-aaaaactttaaagca-t-tttttctgaagacagactgcta-gctggc-ttgctggctgcaggctgattaaat-aaagacaactctcaacaacggatatcttggctcccgtaacgatgaagaacgcagcgaaatgcgatacgtagtgtgaattgcagaattccgtgaaccatcgaatctttgaacgcaaattgcgctcgaggcttcggccaagagcatgtctgcctcagcgtcggcttactaccctcaacc-aatt-tcctta-tgggtaattgattggagctggccgtccggttttgccttttaggctgccggtcagctgaaaaacattcgcactgtggaagctgctctcccttaaaaaaggagagccgagttccgatttggtaggtgacctttgccggttgcatgccttcgttgctcgt-ctagttttca????????????????????????????????????????????????????????????????????????????????????????????????????????????????????????????????????????????????????????????????????????????????????????????????????????????????????????????????????????????????????????????????????????????????????????????????????????????????????????????????????????????????????????????????????????????????????????????????????????????????????????????????????????????????????????????????????????????????????????????????????????????????????????????????????????????????????????????????????????????????????????????????????????????????????????????????????????????????????????????????????????????????????????????????????????????????????????????????????????????????????????????????????????????????????????????????????????????????????????????????????????????????????????????????????????????????????????????????????????????????????????????????????????????????????????????????????????????????????????????????????????????????????????????????????????????????????????????????????????????????????????????????????????????????????????????????????????????????????????????????????????????????????????????????????????????????????????????????????????????????????????????????????????????
	'I17_9525'                                     gcgtaggtcaggggcctcagccttttggttgttggctgacttggctgggcgggtccaatatcaatt-gggttcctttt-gcctttcaggcatgagg-ttctaccagttgtgaggggtggcttg-aaaaacttttaagcgtt-tttttctgaagacagactgct-agctggc-ttgctggctgcaggctgattaaat-aaagacaactctcaacaacggatatcttggctcccgtaacgatgaagaacgcagcgaaatgcgatacgtagtgtgaattgcagaattccgtgaaccatcgaatctttgaacgcaaattgcgctcgaggcttcggccaagagcatgtctgcctcagcgtcggcttactaccctcaacc-aatt-ccctta-tgggtaattgattggagctggccgtccggttttgccgattgggctgccggtcagctgaaaaacattcgcactgtggaagctgctctcccttaaaaagggagagccgagttccgatttggtaggtgacctttgccggttgcatgccttcgttgctcgt-ttagttttcatgaaagcgcgtgcaggacgccttt-t??????????????????????????????????????????????????????????????????????????????????????????????????ACTGTATGGACTGATGGTCTAACTAGTCTTGACCGTTACAAAGGTCGTTGTTATGATATTGAGCCAGTTCCTGGTGAAGAGAATCAATATATTGCATATGTAGCATACCCTCTTGATCTTTTTGAAGAAGGTTCAGTAACAAACTTATTTACTTCTATTGTTGGGAATGTTTTTGGGTTTAAAGCTCTTCGTGCACTACGATTAGAAGATCTTCGTATTCCTCCAGCATATGTTAAAACTTTCCAAGGACCTCCTCATGGAATTCAAGTAGAACGTGACAAATTGAACAAATACGGTCGTTCTCTTTTAGGTTGTACTATTAAACCAAAATTAGGTCTTTCTGCTAAAAACTATGGTCGTGCAGTTTATGAATGTTTACGTGGTGGTTTAGACTTTACTAAAGATGATGAAAACGTAAACTCTCAACCATTTATGCGTTGGAGAGACCGTTTCTTATTTGTTGCAGAAGCAATTTATAAATCTCAAGCAGAAACTGGTGAAATTAAAGGACATTACCTAAACGCAACTGCTGGTAATAGTGAAGAAATGTTAGTCCGTGCTGAAACTGCAAGAGATTTTGGTGTACCGATTGTTATGCATGACTACTTAACTGGTGGTTTTACTGCAAACACAAGTTTATCAACTTACTGTCGTTATAACGGTTTATTATTACACATTCACCGAGCTATGCACGCTGTTATTGGGCGTCAAGGTAATCGCGGTATGCA????????????????????????????????????????????????????????????????????????????????????????????????????????????????????????????????????????????????????????????????????????????????????????????????????????????????????????????????????????????????????????????????????????????????????????????????????????????????????????????????????????????????????????????????????????????????????????
	'I17_9544'                                     gcgcaggtcaggggcctcagccttttggttgttgtctgacttggctgggcgggtccaatatcaatt-gggttcctttt-gcctttcaggcataagg-ttctcgcagttgtgaggggtggcttg-aaaaactttaaagca-t-tttttctgaagacagactgcta-gctggc-ttgctggctgcaggctgattaaat-aaagacaactctcaacaacggatatcttggctcccgtaacgatgaagaacgcagcgaaatgcgatacgtagtgtgaattgcagaattccgtgaaccatcgaatctttgaacgcaaattgcgctcgaggcttcggccaagagcatgtctgcctcagcgtcggcttactaccctcaacc-aatt-tcctta-tgggtaattgattggagctggccgtccggttttgccttttaggctgccggtcagctgaaaaacattcgcactgtggaagctgctctcccttaaaaaaggagagccgagttccgatttggtaggtgacctttgccggttgcatgccttcgttgctcgt-ctagttttcatgaaagcgcgtgcaggacgccttt-tggctttcgacctgaggtcagg?????????????????????????????????????????????????????????????????????????????????????????????????????????????????????????????????????????????????????????????????????????????????????????????????????????????????????????????????????????????????????????????????????????????????????????????????????????????????????????????????????????????????????????????????????????????????????????????????????????????????????????????????????????????????????????????????????????????????????????????????????????????????????????????????????????????????????????????????????????????????????????????????????????????????????????????????????????????????????????????????????????????????????????????????????????????????????????????????????????????????????????????????????????????????????????????????????????????????????????????????????????????????????????????????????????????????????????????????????????????????????????????????????????????????????????????????????????????????????????????????????????????????????????????????????????????????????????????????????????????????????????????????????????????????????????????????????????????????????????????????????????????????????????????????????????????????????????????
	'I17_9567'                                     ????????????????????ccttttggttgttgtctgacttggctgggcgggtccaatatcaatt-gggttcctttt-gcctttcaggcataagg-ttctcgcagttgtgaggggtggcttg-aaaaactttaaagca-t-tttttctgaagacagactgcta-gctggc-ttgctggctgcaggctgattaaat-aaagacaactctcaacaacggatatcttggctcccgtaacgatgaagaacgcagcgaaatgcgatacgtagtgtgaattgcagaattccgtgaaccatcgaatctttgaacgcaaattgcgctcgaggcttcggccaagagcatgtctgcctcagcgtcggcttactaccctcaacc-aatt-tcctta-tgggtaattgattggagctggccgtccggttttgccttttaggctgccggtcagctgaaaaacattcgcactgtggaagctgctctcccttaaaaaaggagagccgagttccgatttggtaggtgacctttgccggttgcatgccttcgttgctcgt-ctagttttcatgaaagcgcgtgcaggacgccttt-tggctttcgacctgaggtcagg?????????????????????????????????????????????????????????????????????????????????????????????????????????????????????????????????????????????????????????????????????????????????????????????????????????????????????????????????????????????????????????????????????????????????????????????????????????????????????????????????????????????????????????????????????????????????????????????????????????????????????????????????????????????????????????????????????????????????????????????????????????????????????????????????????????????????????????????????????????????????????????????????????????????????????????????????????????????????????????????????????????????????????????????????????????????????????????????????????????????????????????????????????????????????????????????????????????????????????????????????????????????????????????????????????????????????????????????????????????????????????????????????????????????????????????????????????????????????????????????????????????????????????????????????????????????????????????????????????????????????????????????????????????????????????????????????????????????????????????????????????????????????????????????????????????????????????????????
	'I17_9593'                                     ????????????????????????????????????tgacttggctgggcgggtccaacatcaatt-gggttcctttt-gcctttcaggcacaagg-ttctcccagttgtgaggggtggcttg-aaaaacttttaagcatt-tttatctgaagacagactgcta-gctggc-ttgctggctgcaggctgatt-aat-aaagacaactctcaacaacggatatcttggctcccgtaacgatgaagaacgcagcgaaatgcgatacgtagtgtgaattgcagaattccgtgaaccatcgaatctttgaacgcaaattgcgctcgaggcttcggccaagagcatgtctgcctcagcgtcggcttactaccctcaacc-aatt-tcctta-tgggtaattgattggagctggccgtccggttttgccttttaggctgccggtcagctgaaaaacattcgcactgtggaagctgctctcccttaaaacaggagagccgagttccgatttggtaggtgacctttgccggttgcatgccttcgttgctcgt-ctagttttcatgaaagagcgtgcaggacgccttt-tggctttcgacctgaggtcagg?????????????????????????????????????????????????????????????????????????????????????????????????????????????????????????????????????????????????????????????????????????????????????????????????????????????????????????????????????????????????????????????????????????????????????????????????????????????????????????????????????????????????????????????????????????????????????????????????????????????????????????????????????????????????????????????????????????????????????????????????????????????????????????????????????????????????????????????????????????????????????????????????????????????????????????????????????????????????????????????????????????????????????????????????????????????????????????????????????????????????????????????????????????????????????????????????????????????????????????????????????????????????????????????????????????????????????????????????????????????????????????????????????????????????????????????????????????????????????????????????????????????????????????????????????????????????????????????????????????????????????????????????????????????????????????????????????????????????????????????????????????????????????????????????????????????????????????????
	'I17_9613'                                     ?????????????????????????????tgttggctgacttggctgggcgggtccaatatcaatt-gggttcctttt-gcctttcaggcacaagg-ttctcccagttgtgaggggtggcttg-aaaaacctttaagcatt-tttttctgaagacagactgcta-gctggc-ttgctggctgcaggctgattaaat-aaagacaactctcaacaacggatatcttggctcccgtaacgatgaagaacgcagcgaaatgcgatacgtagtgtgaattgcagaattccgtgaaccatcgaatctttgaacgcaaattgcgctcgaggcttcggccaagagcatgtctgcctcagcgtcggcttactaccctcaacc-aatt-tcctta-tgggtaattgattggagctggccgtccggttttgccttttaggctgccggtcagctgaaaaacattcgcactgtgaaagctgctctcccttaaaataggagagccgagttccgatttggtaggtgacctttgccggttgcatgccttcgttgctcgt-ctagttttcatgaaagagcgtgcaggacgccttt-tggctttcgacctgaggtcagg?????????????????????????????????????????????????????????????????????????????????????????????????????????????????????????????????????????????????????????????????????????????????????????????????????????????????????????????????????????????????????????????????????????????????????????????????????????????????????????????????????????????????????????????????????????????????????????????????????????????????????????????????????????????????????????????????????????????????????????????????????????????????????????????????????????????????????????????????????????????????????????????????????????????????????????????????????????????????????????????????????????????????????????????????????????????????????????????????????????????????????????????????????????????????????????????????????????????????????????????????????????????????????????????????????????????????????????????????????????????????????????????????????????????????????????????????????????????????????????????????????????????????????????????????????????????????????????????????????????????????????????????????????????????????????????????????????????????????????????????????????????????????????????????????????????????????????????????
	'I17_9631'                                     gcgcaggtcaggggcctcagccttttggttgttgtctgacttggctgggcgggtccaatatcaatt-gggttcctttt-gcctttcaggcataagg-ttctcgcagttgtgaggggtggcttg-aaaaactttaaagca-t-tttttctgaagacagactgcta-gctggc-ttgctggctgcaggctgattaaat-aaagacaactctcaacaacggatatcttggctcccgtaacgatgaagaacgcagcgaaatgcgatacgtagtgtgaattgcagaattccgtgaaccatcgaatctttgaacgcaaattgcgctcgaggcttcggccaagagcatgtctgcctcagcgtcggcttactaccctcaacc-aatt-tcctta-tgggtaattgattggagctggccgtccggttttgccttttaggctgccggtcagctgaaaaacattcgcactgtggaagctgctctcccttaaaaaaggagagccgagttccgatttggtaggtgacctttgccggttgcatgccttcgttgctcgt-ctagttttcatgaaagcgcgtgcaggacgccttt-tggctttcgacctgaggtcagg?????????????????????????????????????????????????????????????????????????????????????????????????????????????????????????????????????????????????????????????????????????????????????????????????????????????????????????????????????????????????????????????????????????????????????????????????????????????????????????????????????????????????????????????????????????????????????????????????????????????????????????????????????????????????????????????????????????????????????????????????????????????????????????????????????????????????????????????????????????????????????????????????????????????????????????????????????????????????????????????????????????????????????????????????????????????????????????????????????????????????????????????????????????????????????????????????????????????????????????????????????????????????????????????????????????????????????????????????????????????????????????????????????????????????????????????????????????????????????????????????????????????????????????????????????????????????????????????????????????????????????????????????????????????????????????????????????????????????????????????????????????????????????????????????????????????????????????????
	'I17_9642'                                     gcgcaggtcaggggcctcagccttttggttgttgtctgacttggctgggcgggtccaatatcaatt-gggttcctttt-gcctttcaggcataagg-ttctcgcagttgtgaggggtggcttg-aaaaactttaaagca-t-tttttctgaagacagactgcta-gctggc-ttgctggctgcaggctgattaaat-aaagacaactctcaacaacggatatcttggctcccgtaacgatgaagaacgcagcgaaatgcgatacgtagtgtgaattgcagaattccgtgaaccatcgaatctttgaacgcaaattgcgctcgaggcttcggccaagagcatgtctgcctcagcgtcggcttactaccctcaacc-aatt-ccctta-tgggtaattgattggagctggccgtccggttttgccttttaggctgccggtcagctgaaaaacattcgcactgtggaagctgctctcccttaaaaaaggagagccgagttccgatttggtaggtgacctttgccggttgcatgccttcgttgctcgt-ctagttttcatgaaagcgcgtgcaggacgccttt-tggctttcgacctgaggtcagg?????????????????????????????????????????????????????????????????????????????????????????????????????????????????????????????????????????????????????????????????????????????????????????????????????????????????????????????????????????????????????????????????????????????????????????????????????????????????????????????????????????????????????????????????????????????????????????????????????????????????????????????????????????????????????????????????????????????????????????????????????????????????????????????????????????????????????????????????????????????????????????????????????????????????????????????????????????????????????????????????????????????????????????????????????????????????????????????????????????????????????????????????????????????????????????????????????????????????????????????????????????????????????????????????????????????????????????????????????????????????????????????????????????????????????????????????????????????????????????????????????????????????????????????????????????????????????????????????????????????????????????????????????????????????????????????????????????????????????????????????????????????????????????????????????????????????????????????
	'I18_9570'                                     gcgcaggtcaggggccactgccttttggttgctggttgacttggctgggcgggtccaataccaatt-gggttcctttg-gcctttctggctgaagg-ttctaccagttgtgaggggtggcttg-aaaaacttgtaaaat-c-tatttctgaagacagactgctaagctggc-ttgctggctgcagactgattaaat-aaagacaactctcaacaacggatatcttggctcccgtaacgatgaagaacgcagcgaaatgcgatacgtagtgtgaattgcagaattccgtgaaccatcgaatctttgaacgcaaattgcgctcgaggcttcggccaagagcatgtctgcctcagcgtcggcttactaccctcaacc-aatt-cccttattgggtacttgattggagctggctgtccggttctgccgataaggctgccggtcagctgaaaaacattcgcactgtgagagctgctttcccct-cgaaaggaaagccgagttccgatttggtaggtgacctttgccggttgcatgccttcgttgctcgt-ctagctttcatgaaagcgcgtgcaggacgccttt-tggctttcgacctgaggtcagg?????????????????????????????????????????????????????????????????????????????????????????????????????????????????????????????????????????????????????????????????????????????????????????????????????????????????????????????????????????????????????????????????????????????????????????????????????????????????????????????????????????????????????????????????????????????????????????????????????????????????????????????????????????????????????????????????????????????????????????????????????????????????????????????????????????????????????????????????????????????????????????????????????????????????????????????????????????????????????????????????????????????????????????????????????????????????????????????????????????????????????????????????????????????????????????????????????????????????????????????????????????????????????????????????????????????????????????????????????????????????????????????????????????????????????????????????????????????????????????????????????????????????????????????????????????????????????????????????????????????????????????????????????????????????????????????????????????????????????????????????????????????????????????????????????????????????????????????
	'I18_9640'                                     gcgcaggtcaggggccactgccttttggttgctggttgacttggctgggcgggtccaataccaatt-gggttcctttg-gcctttcaggctgaagg-ttccaccagttgtgaggggtggcttg-aaaaacttttaaaat-t-tatttctgaagacagactgctaagctggc-ttgctggctgcagactgattaaat-aaagacaactctcaacaacggatatcttggctcccgtaacgatgaagaacgcagcgaaatgcgatacgtagtgtgaattgcagaattccgtgaaccatcgaatctttgaacgcaaattgcgctcgaggcttcggccaagagcatgtctgcctcagcgtcggcttactaccctcaacc-aatt-ccctta-tgggttattgattggagctggctgtccggttgtgccgataaggctgccggtcagctgaaaaacattcgcactgtgagagctgctttccctt-caaaaggaRagccgagttccgatttggtaggtgacctttgccggttgcatgccttcgttgctcgt-ctagctttcatgaaagcgcgtgcaggacgccttt-tggctttcgacctgaggtcagg?????????????????????????????????????????????????????????????????????????????????????????????????????????????????????????????????????????????????????????????????????????????????????????????????????????????????????????????????????????????????????????????????????????????????????????????????????????????????????????????????????????????????????????????????????????????????????????????????????????????????????????????????????????????????????????????????????????????????????????????????????????????????????????????????????????????????????????????????????????????????????????????????????????????????????????????????????????????????????????????????????????????????????????????????????????????????????????????????????????????????????????????????????????????????????????????????????????????????????????????????????????????????????????????????????????????????????????????????????????????????????????????????????????????????????????????????????????????????????????????????????????????????????????????????????????????????????????????????????????????????????????????????????????????????????????????????????????????????????????????????????????????????????????????????????????????????????????????
	'I18_9719'                                     gcgcaggtcaggggccactgccttttggttgctggttgacttggctgggcgggtccaataccaatt-gggttcctttg-gcctttcaggctgaagg-ttccaccagttgtgaggggtggcttg-aaaaacttttaaaat-t-tatttctgaagacagactgctaagctggc-ttgctggctgcagactgattaaat-aaagacaactctcaacaacggatatcttggctcccgtaacgatgaagaacgcagcgaaatgcgatacgtagtgtgaattgcagaattccgtgaaccatcgaatctttgaacgcaaattgcgctcgaggcttcggccaagagcatgtctgcctcagcgtcggcttactaccctcaacc-aatt-ccctta-tgggttattgattggagctggctgtccggttgtgccgataaggctgccggtcagctgaaaaacattcgcactgtgagagctgctttccctt-caaaaggaaagccgagttccgatttggtaggtgacctttgccggttgcatgccttcgttgctcgt-ctagctttcatgaaagcgcgtgcaggacgccttt-tggctttcgacctgaggtcagg?????????????????????????????????????????????????????????????????????????????????????????????????????????????????????????????????????????????????????????????????????????????????????????????????????????????????????????????????????????????????????????????????????????????????????????????????????????????????????????????????????????????????????????????????????????????????????????????????????????????????????????????????????????????????????????????????????????????????????????????????????????????????????????????????????????????????????????????????????????????????????????????????????????????????????????????????????????????????????????????????????????????????????????????????????????????????????????????????????????????????????????????????????????????????????????????????????????????????????????????????????????????????????????????????????????????????????????????????????????????????????????????????????????????????????????????????????????????????????????????????????????????????????????????????????????????????????????????????????????????????????????????????????????????????????????????????????????????????????????????????????????????????????????????????????????????????????????????
	'I18_9720'                                     gcgcaggtcaggggccactgccttttggttgctggttgacttggctgggcgggtccaataccaatt-gggttcctttg-gcctttcaggctgaagg-ttccaccagttgtgaggggtggcttg-aaaaacttttaaaat-t-tatttctgaagacagactgctaagctggc-ttgctggctgcagactgattaaat-aaagacaactctcaacaacggatatcttggctcccgtaacgatgaagaacgcagcgaaatgcgatacgtagtgtgaattgcagaattccgtgaaccatcgaatctttgaacgcaaattgcgctcgaggcttcggccaagagcatgtctgcctcagcgtcggcttactaccctcaacc-aatt-cccttg-tgggttattgattgaagctggctgtccggttgtgccgataaggctgccggtcagctgaaaaacattcgcactgtgagagctgctttccctt-caaaaggaaagccgagttccgatttggtaggtgacctttgccggttgcatgccttcgttgctcgt-ctagctttcatgaaagcgcgtgcaggacgccttt-tggctttcgacctgaggtcagg?????????????????????????????????????????????????????????????????????????????????????????????????????????????????????????????????????????????????????????????????????????????????????????????????????????????????????????????????????????????????????????????????????????????????????????????????????????????????????????????????????????????????????????????????????????????????????????????????????????????????????????????????????????????????????????????????????????????????????????????????????????????????????????????????????????????????????????????????????????????????????????????????????????????????????????????????????????????????????????????????????????????????????????????????????????????????????????????????????????????????????????????????????????????????????????????????????????????????????????????????????????????????????????????????????????????????????????????????????????????????????????????????????????????????????????????????????????????????????????????????????????????????????????????????????????????????????????????????????????????????????????????????????????????????????????????????????????????????????????????????????????????????????????????????????????????????????????????
	'I18_L1177_ITSp_Peru'                          gcgcaggtcaggggccactgccttttggttgctggttgacttggctgggcgggtccaataccaatt-gggttcctttg-gcctttcaggctgaagg-ttctaccagttgtgaggggtggcttg-aaaaacttttaaaat-c-tatttctgaagacagactgctaagctggc-ttgctggctgcagactgattaaat-aaagacaactctcaacaacggatatcttggctcccgtaacgatgaagaacgcagcgaaatgcgatacgtagtgtgaattgcagaattccgtgaaccatcgaatctttgaacgcaaattgcgctcgaggcttcggccaagagcatgtctgcctcagcgtcggcttactaccctcaacc-aatt-cccttactgggtaattgattggagctggctgtccggttgtgccga-aaggctgccggtcagctgaaaaacattcgcactgtgaaagctgctttcccct-caaaaggaaagccgagttccgatttggtaggtgacctttgccggttgcatgccttcgttgctcgt-ctagctttcatgaaagcgcgtgcaggacgccttt-tggctttcgacctgaggtcagg????????????????????????????????????????????????????????????????????????????????????????????????????????????????????????????????????????????????????????????????????????????????????????????????????????????????????????????????????????????????GTAATGTTTTTGGTGTTAAAGCTCTTCGTGCACTACGATTAGAAGATCTTCGTATTCCTCCAGCATATGTTAAAACTTTCCAAGGACCTCCTCATGGAATTCAAGTAGAACGTGACAAATTAAACAAATATGGTCGTTCTCTTTTAGGTTGTACTATTAAACCAAAATTAGGTCTTTCTGCTAAAAACTATGGTCGTGCAGTTTATGAATGTTTACGTGGTGGTTTAGACTTTACTAAAGATGATGAAAACGTAAACTCTCAACCATTTATGCGTTGGAGAGACCGTTTTTTATTTGTTGCAGAAGCAATTTATAAATCTCAAGCAGAAACTGGTGAAATTAAAGGACATTACCTAAACGCAACTGCTGGTACTTGTGAAGAAATGTTAATCCGTGCTGAAACTGCAAGAGATTTTGGTGTACCAATTGTTAT????????????????????????????????????????????????????????????????????????????????????????????????????????????????????????????????????????????????????????????????????????????????????????????????????????????????????????????????????????????????????????????????????????????????????????????????????????????????????????????????????????????????????????????????????????????????????????????????????????????????????????????????????????????????????????????????????????????????????????????????????????????????????????????
	'I18_L1178_ITSp_Peru'                          gcgcaggtcaggggccactgccttttggttgctggttgacttggctgggcgggtccaataccaatt-gggttcctttg-gcctttcaggctgaagg-ttctaccagttgtgaggggtggcttg-aaaaacttttaaaat-c-tatttctgaagacagactgctaagctggc-ttgctggctgcagactgattaaat-aaagacaactctcaacaacggatatcttggctcccgtaacgatgaagaacgcagcgaaatgcgatacgtagtgtgaattgcagaattccgtgaaccatcgaatctttgaacgcaaattgcgctcgaggcttcggccaagagcatgtctgcctcagcgtcggcttactaccctcaacc-aatt-cccttactgggtaattgattggagctggctgtccggttgtgccga-aaggctgccggtcagctgaaaaacattcgcactgtgaaagctgctttcccct-caaaaggaaagccgagttccgatttggtaggtgacctttgccggttgcatgccttcgttgctcgt-ctagctttcatgaaagcgcgtgcaggacgccttt-tggctttcgacctgaggtcagg???????????????????????????????????????????????????????????????????????????????????????????????????????????????????????????????????????????????????????????????????????????????????????????????????????????????????????????????????????????????????ATGTTTTTGGTTTTAAAGCTCTTCGTGCTCTACGATTAGAAGATCTTCGTATTCCTCCAGCATATGTTAAAACTTTCCAAGGACCTCCTCATGGAATTCAAGTAGAACGTGACAAATTAAACAAATATGGTCGTTCTCTTTTAGGTTGTACTATTAAACCAAAATTAGGTCTTTCTGCTAAAAACTATGGTCGTGCAGTTTATGAATGTTTACGTGGTGGTTTAGACTTTACTAAAGATGATGAAAACGTAAACTCTCAACCATTTATGCGTTGGAGAGACCGTTTTTTATTTGTTGCAGAAGCAATTTATAAATCTCAAGCAGAAACTGGTGAAATTAAAGGACATTACCTAAACGCAACTGCTGGTACTTGTGAAGAAATGTTAATCCGTGCTGAAACTGCAAGAGATTTTGGTGTACCAATTGTTAT????????????????????????????????????????????????????????????????????????????????????????????????????????????????????????????????????????????????????????????????????????????????????????????????????????????????????????????????????????????????????????????????????????????????????????????????????????????????????????????????????????????????????????????????????????????????????????????????????????????????????????????????????????????????????????????????????????????????????????????????????????????????????????????
	'S02_MH_exula_morocco_unk_cort_4103'           ???????????????????????????????????????????????????????????????????????????????????????????????????????????????????????????????????????????????????????????????????????????????????????????????????????????????????????????????????????????????????????????????????????????????????????????????????????????????????????????????????????????????????????????????????????????????????????????????????????????????????????????????????????????????????????????????????????????????????????????????????????????????????????????????????????????????????????????????????????????????????????????????????????????????????????????????????????????????????????????????????????????????????????????????????????ACTGTATGGACTGATGGTTTAACTAGTCTTGACCGTTACAAAGGCCGTTGTTATGATATTGAGCCAGTTCCTGGTGAAGATAATCAATTTATTGCATATGTAGCGTACCCTTTAGATCTTTTTGAAGAAGGTTCAGTAACAAACTTATTCACTTCTATTGTTGGTAACGTTTTTGGATTCAAAGCTCTTCGTGCATTACGTTTAGAAGATCTTCGTATTCCTCCAGCATATGTTAAAACATTCCAAGGACCTCCTCACGGAATCCAAGTAGAACGTGACAAATTAAACAAATATGGTCGTTCTCTTTTAGGTTGTACTATTAAACCTAAATTAGGTCTTTCTGCAAAAAACTACGGTCGTGCTGTTTATGAGTGTTTACGTGGTGGTTTAGATTTTACTAAAGATGATGAAAACGTAAACTCTCAACCTTTTATGCGTTGGAGAGACCGTTTCGCATTCGTTGCGGAAGCAATTTACAAATCTCAAGCAGAAACAGGTGAAATTAAAGGACATTATCTAAACGCTACTGCTGGTACTGTTGAAGAAATGTTAAAACGTGCTGAATGTGCAAGAGATTTTGGTATGCCTATTATTATGCATGACTACTTAACTGGTGGTTTTACTGCAAATACAACTTTAGCACATTACTCTCGTGATAATGGTTTATTACTACATATTCACCGAGCTATGCACGCTGTTATTGACCGTCAACGTAATCACGGTATCCATTTCCGTGTATTAGCTAAAACTCTTCGTATGTCAGGTGGTGACCATCTTCACTCTGGTACT???????????????????????????????????????????????????????????????????????????????????????????????????????????????????????????????????????????????????????????????????????????????????????????????????????????????????????????????????????????????????????????????????????????????????????????????????????????????????????????

;


END;

BEGIN SETS;
	CHARSET ITS   =   1- 667;
	CHARSET rbcL   =   668- 1783;

END;

BEGIN CODONS;
	CODONPOSSET * UNTITLED  =  N:  1- 667, 1: 668-1781\3, 2: 669-1782\3, 3: 670-1783\3;
	CODONPOSSET ITS  =  N:  1- 1783 ;
	CODONPOSSET rbcL  =  N:  2- 667, 2: 669-1782\3, 3: 670-1783\3, ?:  1 668-1781\3;

	CODESET * UNTITLED   =  universal:  1- 1783;


END;

BEGIN ASSUMPTIONS;
    OPTIONS DEFTYPE = unord PolyTcount = MINSTEPS;
	TYPESET * UNTITLED   =  unord:  1- 1783;

	EXSET * UNTITLED  =  1 -  2 67 75 -  107 124 -  143 164 -  166 172 197 375 380 -  387 418 -  431 476 -  484 544 -  546 580 603 -  679 1469 -  1783;

END;

BEGIN MESQUITECHARMODELS;
	ProbModelSet * UNTITLED   =  'Jukes-Cantor':  1- 1783;
END;

Begin MESQUITE;
		MESQUITESCRIPTVERSION 2;
		TITLE AUTO;
		tell ProjectCoordinator;
		timeSaved 1638319119877;
		getEmployee #mesquite.minimal.ManageTaxa.ManageTaxa;
		tell It;
			setID 0 5988343982453761641;
		endTell;
		getEmployee #mesquite.charMatrices.ManageCharacters.ManageCharacters;
		tell It;
			setID 0 22350045354732176;
			mqVersion 351;
			checksumv 0 3 2921603461 null  getNumChars 1783 numChars 1783 getNumTaxa 161 numTaxa 161   short true   bits 3458764513820540943   states 15   sumSquaresStatesOnly 3350391.0 sumSquares -8.258837906100688E22 longCompressibleToShort false usingShortMatrix true   NumFiles 1 NumMatrices 1;
			mqVersion;
		endTell;
		getWindow;
		tell It;
			suppress;
			setResourcesState false false 102;
			setPopoutState 300;
			setExplanationSize 0;
			setAnnotationSize 0;
			setFontIncAnnot 0;
			setFontIncExp 0;
			setSize 556 654;
			setLocation 8 23;
			setFont SanSerif;
			setFontSize 10;
			getToolPalette;
			tell It;
			endTell;
			desuppress;
		endTell;
		getEmployee  #mesquite.charMatrices.BasicDataWindowCoord.BasicDataWindowCoord;
		tell It;
			showDataWindow #22350045354732176 #mesquite.charMatrices.BasicDataWindowMaker.BasicDataWindowMaker;
			tell It;
				getWindow;
				tell It;
					getTable;
					tell It;
						rowNamesWidth 313;
					endTell;
					setExplanationSize 30;
					setAnnotationSize 20;
					setFontIncAnnot 0;
					setFontIncExp 0;
					setSize 454 582;
					setLocation 8 23;
					setFont SanSerif;
					setFontSize 10;
					getToolPalette;
					tell It;
						setTool mesquite.charMatrices.BasicDataWindowMaker.BasicDataWindow.arrow;
					endTell;
					setActive;
					setTool mesquite.charMatrices.BasicDataWindowMaker.BasicDataWindow.arrow;
					colorCells  #mesquite.molec.ColorByAA.ColorByAA;
				tell It;
					emphasizeDegeneracy off;
				endTell;
					colorRowNames  #mesquite.charMatrices.TaxonGroupColor.TaxonGroupColor;
					colorColumnNames  #mesquite.charMatrices.ColorByExcluded.ColorByExcluded;
					colorText  #mesquite.charMatrices.NoColor.NoColor;
					setBackground White;
					toggleShowNames on;
					toggleShowTaxonNames on;
					toggleTight off;
					toggleThinRows off;
					toggleShowChanges off;
					toggleSeparateLines off;
					toggleShowStates on;
					toggleAutoWCharNames off;
					toggleAutoTaxonNames off;
					toggleShowDefaultCharNames off;
					toggleConstrainCW on;
					toggleBirdsEye off;
					toggleShowPaleGrid off;
					toggleShowPaleCellColors off;
					toggleShowPaleExcluded off;
					togglePaleInapplicable on;
					toggleShowBoldCellText off;
					toggleAllowAutosize off;
					toggleColorsPanel off;
					toggleLinkedScrolling on;
					toggleScrollLinkedTables off;
				endTell;
				showWindow;
				getWindow;
				tell It;
					forceAutosize;
				endTell;
				getEmployee #mesquite.charMatrices.AlterData.AlterData;
				tell It;
					toggleBySubmenus off;
				endTell;
				getEmployee #mesquite.charMatrices.ColorByState.ColorByState;
				tell It;
					setStateLimit 9;
					toggleUniformMaximum on;
				endTell;
				getEmployee #mesquite.charMatrices.ColorCells.ColorCells;
				tell It;
					setColor Red;
					removeColor off;
				endTell;
				getEmployee #mesquite.categ.StateNamesStrip.StateNamesStrip;
				tell It;
					showStrip off;
				endTell;
				getEmployee #mesquite.charMatrices.AnnotPanel.AnnotPanel;
				tell It;
					togglePanel off;
				endTell;
				getEmployee #mesquite.charMatrices.CharReferenceStrip.CharReferenceStrip;
				tell It;
					showStrip off;
				endTell;
				getEmployee #mesquite.charMatrices.QuickKeySelector.QuickKeySelector;
				tell It;
					autotabOff;
				endTell;
				getEmployee #mesquite.charMatrices.SelSummaryStrip.SelSummaryStrip;
				tell It;
					showStrip off;
				endTell;
				getEmployee #mesquite.align.AlignToDropped.AlignToDropped;
				tell It;
					gapCosts 16 6 1 1;
					subCosts  10 5 10 10 10 5 5 10 10 10 5 10;
				endTell;
				getEmployee #mesquite.molec.SequenceInfoEditor.SequenceInfoEditor;
				tell It;
					panelOpen false;
				endTell;
			endTell;
		endTell;
		getEmployee  #mesquite.charMatrices.ManageCharacters.ManageCharacters;
		tell It;
			showCharacters #22350045354732176 #mesquite.lists.CharacterList.CharacterList;
			tell It;
				setData 0;
				getWindow;
				tell It;
					useTargetValue off;
					setTargetValue ;
					newAssistant  #mesquite.lists.CharListInclusion.CharListInclusion;
					newAssistant  #mesquite.lists.CharListPartition.CharListPartition;
					newAssistant  #mesquite.lists.CharListCodonPos.CharListCodonPos;
					setExplanationSize 30;
					setAnnotationSize 20;
					setFontIncAnnot 0;
					setFontIncExp 0;
					setSize 454 582;
					setLocation 8 23;
					setFont SanSerif;
					setFontSize 10;
					getToolPalette;
					tell It;
					endTell;
				endTell;
				showWindow;
				getEmployee #mesquite.lists.CharListAnnotPanel.CharListAnnotPanel;
				tell It;
					togglePanel off;
				endTell;
			endTell;
		endTell;
		endTell;
end;
