# Supplementary material for: Turnover of Lecanoroid Mycobionts and Their Trebouxia Photobionts Along an Elevation Gradient in Bolivia Highlights the Role of Environment in Structuring the Lichen Symbiosis
Source: Front Microbiol. 2021 Dec 20;12:774839. doi: 10.3389/fmicb.2021.774839 (PMC8721194; doi:10.3389/fmicb.2021.774839)
Supplement: Supplementary file 8 [file Data_Sheet_8.zip]

Archive with 3 entries (2 files):
- Trebouxia_S_2_loci_supplement.nex
- __MACOSX/
- __MACOSX/._Trebouxia_S_2_loci_supplement.nex
