# Supplementary material for: Turnover of Lecanoroid Mycobionts and Their Trebouxia Photobionts Along an Elevation Gradient in Bolivia Highlights the Role of Environment in Structuring the Lichen Symbiosis
Source: Front Microbiol. 2021 Dec 20;12:774839. doi: 10.3389/fmicb.2021.774839 (PMC8721194; doi:10.3389/fmicb.2021.774839)
Supplement: Supplementary file 8 [file Data_Sheet_8.zip › Trebouxia_S_2_loci_supplement.nex]

#NEXUS
[written Tue Nov 30 19:49:54 EST 2021 by Mesquite  version 3.51 (build 898) at bio-FLLab-MBP.local/192.168.0.120]

BEGIN TAXA;
	TITLE Taxa;
	DIMENSIONS NTAX=215;
	TAXLABELS
		'12_3_Lec_AF_26927_Trebouxia' '13_13b_Lec_PRF_3751_Trebouxia' '13_14_Lec_PRF_3757_Trebouxia' '16_25b_Lec_AF_29526_Trebouxia' '16_2_Lec_AF_29512_Trebouxia' '16_3_Lec_AF_29594_Trebouxia' '16_4a_Lec_AF_29565a_Trebouxia' '16_4b_Lec_AF_29565b_Trebouxia' '16_5_Lec_AF_29519_Trebouxia' '4_1_Lec_AF_17637_Trebouxia' '4_6_Lec_AF_29584_Trebouxia' '4_8_Lec_AF_29635_Trebouxia' '6_1_Lec_AF_29567_Trebouxia' '6_2_Lec_AF_29569_Trebouxia' '6_3_Lec_AF_29582_Trebouxia' '7_2_Lec_AF_29524_Trebouxia' '7_3_Lec_AF_29504_Trebouxia' 'A01_LEC_garov_usa_ID_saxi_100' 'C03_9540' 'D04_MG515207_MK314945' 'I01_ME_subaur_usa_ID_cort_3758' 'S01_AF242460_Tjamesii_letharii1' 'S01_AF242463_Tjamesii_letharii4' 'S01_AF242464_Tjamesii_letharii5' 'S01_LE_lupina_usa_CA_cort_FJ170679_8820' 'S01_LE_lupina_usa_OR_cort_FJ170522_8819' 'S01_LE_lupina_usa_WA_cort_FJ170723_9091' 'S01_LE_lupina_usa_WA_cort_FJ170724_9099' 'S01_LE_lupina_usa_WA_cort_FJ170726_9093' 'S01_LE_lupina_usa_WY_cort_FJ170493_8825' 'S02_DQ166600_Tsimplex_LecRupicola' 'S02_DQ166620_Trebouxia_simplex_LecanoraSwartz' 'S02_EU551512_Trebouxia_simplex_TephroAtra' 'S02_EU551513_Trebouxia_simplex_TephroAtra' 'S02_EU551541_Trebouxia_simplex_TephroAtra' 'S02_EU551542_Trebouxia_simplex_TephroAtra' 'S02_EU551543_Trebouxia_simplex_TephroAtra' 'S02_FM945345_Trebouxia_PS2008_CetrariaIsland' 'S02_GQ375319_Tjamesii_458_Sv4_2' 'S02_GQ375320_Tjamesii_1087_A1_3' 'S02_GQ375323_Tjamesii_1436_Is1_49' 'S02_GQ375355_Tjamesii_1135_Fa2_40' 'S02_GQ375363_Tjamesii_1384_Ch1_32' 'S02_JN204767_Tjamesii_Tuerk42158' 'S02_JN204768_Tjamesii_Tuerk42730' 'S02_JN204793_Tjamesii_Tuerk43426' 'S02_JN204809_Tjamesii_Tuerk44692' 'S02_JX036166_Trebouxia_LecCancriformis_hap4' 'S02_L1084_Trebouxia_Tephro_EU_Austria_ITSp' 'S02_L1086_Trebouxia_Tephro_EU_Austria_ITSp' 'S02_L1087_Trebouxia_Tephro_EU_Austria_ITSp' 'S02_L1088_Trebouxia_Tephro_EU_Austria_ITSp' 'S02_L1089_Trebouxia_Tephro_EU_Austria_ITSp' 'S02_L1207_ITSp_Norway' 'S02_L1213_ITSp_Norway' 'S02_L1390_Trebouxia_Tephro_EU_Austria_ITSp' 'S02_L141Bryoriacapillaris' 'S02_L149Bryoriafuscescens' 'S02_L160Bryoriaimplexa4' 'S02_L161Bryorianadvornikiana' 'S02_L163Bryorianitidula' 'S02_L186Bryoriaglabra' 'S02_L1872_Trebouxia_ITSp' 'S02_L1893_Trebouxia_ITSp' 'S02_L189Bryoriasubcana' 'S02_L1900_Trebouxia_ITSp' 'S02_L1902_Trebouxia_ITSp' 'S02_L1903_Trebouxia_ITSp' 'S02_L1906_Trebouxia_ITSp' 'S02_L1911_Trebouxia_ITSp' 'S02_L203Bryoriaglabra' 'S02_L206Bryoriasp' 'S02_L209Bryoriacapillaris' 'S02_L210Bryoriacapillaris' 'S02_L211Bryoriacapillaris' 'S02_L231bBryoriasimplicior' 'S02_L240bBryoriaimplexa2' 'S02_L244aBryoriaimplexa2' 'S02_L245Bryorianadvornikiana' 'S02_L272Bryoriaimplexa3' 'S02_L274Bryoriaimplexa2' 'S02_L296Bryoriasimplicior' 'S02_Las_pus_Germany_HAP14' 'S02_Las_pus_Norway_HAP15' 'S02_Las_pus_Norway_HAP19' 'S02_Las_pus_Norway_HAP20' 'S02_Las_pus_Norway_HAP22' 'S02_Las_pus_Slovakia_HAP13' 'S02_MH_exula_morocco_unk_cort_4103' 'S02_MO_disjuncta_canada_BC_saxi_4841' 'S02_MO_disjuncta_greenland_NW_saxi_3956' 'S02_MO_disjuncta_usa_AK_saxi_5970' 'S02_RH_mac_antar_DV_saxi_6788' 'S02_S03_L1134_Trebouxia_USA_Oregon_ITSp' 'S02_S03_L205Bryoriafremontii' 'S02_S03_L208Bryoriafremontii' 'S02_S03_MH_exula_usa_OR_cort_4312' 'S02_S03_MH_exula_usa_WA_cort_3761' 'S02_S03_MH_exula_usa_WA_cort_4282' 'S02_S03_MH_exula_usa_WA_cort_4642_9786' 'S02_S03_S215Bryoriafremontii' 'S02_S03_S320Bryoriafremontii' 'S02_S03_S324Bryoriafremontii' 'S02_S03_S327Bryoriafremontii' 'S02_S07_L198bBryoriaglabra' 'S02_S07_L232Bryorialanestris' 'S02_S07_MH_exula_canada_YK_cort_4900' 'S02_S07_MH_exula_canada_YK_cort_5218_ITS' 'S02_S07_MH_exula_usa_AK_cort_3900' 'S02_S07_MH_exula_usa_WA_cort_4329' 'S02_S07_MO_disjuncta_canada_YT_saxi_4850' 'S02_S08_GQ375345_Cetraria_aculeata' 'S02_S08_Las_pus_Greece_HAP18' 'S02_S10Bryoriaimplexa3' 'S02_S11_FJ626726_Trebouxia_australis_SAG2205' 'S02_S128Bryoriaimplexa2' 'S02_S157Bryoriasubcana' 'S02_S164Bryoriaimplexa5' 'S02_S166Bryoriaimplexa4' 'S02_S16_L199Bryoriaamericana' 'S02_S16_L260Bryoriafremontii' 'S02_S192Bryoriacapillaris' 'S02_S22Bryoriaimplexa1' 'S02_S239aBryoriasp' 'S02_S24Bryoriafuscescens' 'S02_S267Bryoriafuscescens' 'S02_S30bBryoriasimplicior' 'S02_S329Bryoriaamericana' 'S02_S36Bryoriaimplexa1' 'S02_S384Bryoriasp' 'S02_S386Bryoriaimplexa2' 'S02_S387Bryoriaimplexa2' 'S02_S394Bryoriacapillaris' 'S02_S395aBryoriaimplexa3' 'S02_S396Bryoriasubcana' 'S02_S39Bryoriaimplexa1' 'S02_S45Bryoriaimplexa5' 'S02_S47Bryoriaimplexa5' 'S02_S56Bryoriafuscescens' 'S02_S57Bryoriaimplexa4' 'S02_S62Bryoriaimplexa3' 'S02_S69Bryoriaamericana' 'S02_S79Bryorianadvornikiana' 'S02_XA_coE3_usa_UT_saxi_012' 'S02_xS03_MO_panniformis_usa_ME_saxi_3998' 'S02_xS03_MO_panniformis_usa_ME_saxi_3999' 'S04_MH_exata_sweden_skane_cort_3926' 'S04_MH_exula_germany_Saarland_cort_5061' 'S04_MH_exula_turkey_unk_cort_4099' 'S04_MH_exula_turkey_unk_cort_4101' 'S04_MH_exula_usa_AK_cort_4866' 'S04_MH_exula_usa_AK_cort_4873' 'S04_MH_exula_usa_MI_cort_5057' 'S04_MH_exula_usa_MN_cort_5768' 'S05_FJ626736_Trebouxia_suecica' 'S05_GQ375338_Tjamesii_1159_Sp1_15' 'S05_L1261_Trebouxia_Tatra_EU_Finland_ITSp' 'S05_L236Bryoriafremontii' 'S05_LE_vulpina_usa_CA_cort_FJ170747_9782' 'S05_MH_exula_canada_BC_cort_4635' 'S05_MH_exula_canada_BC_cort_4637' 'S05_MH_exula_usa_ID_cort_4346' 'S05_MH_exula_usa_WA_cort_4349' 'S05_MH_subeleg_usa_WA_cort_5225' 'S05_S13Bryoriafremontii' 'S05_S229aBryoriafremontii' 'S05_S236bBryoriafremontii' 'S05_S319Bryoriafremontii' 'S05_S328Bryoriafremontii' 'S05_S33Bryoriafremontii' 'S05_S37Bryoriafremontii' 'S06_MH_eltula_usa_CO_cort_4212_2' 'S06_MH_eltula_usa_CO_cort_4212_ITS' 'S06_MH_exula_canada_YK_cort_4853' 'S06_MH_exula_usa_CO_cort_4221' 'S06_MH_exula_usa_UT_cort_3776' 'S09_GQ375351_Cetraria_aculeata' 'S09_JX474334_from_Lsallia_pustul' 'S09_JX474349_from_Lsallia_pustul' 'S09_JX474357_from_Lsallia_pustul' 'S09_Las_pus_Hungary_HAP16' 'S10_FJ626735_Trebouxia_simplex_SAG10180' 'S10_L147Bryoriafurcellata' 'S10_L148Bryoriafurcellata' 'S10_Las_pus_CzechRep_HAP01' 'S10_Las_pus_Germany_HAP06' 'S10_Las_pus_Germany_HAP08' 'S10_Las_pus_Norway_HAP03' 'S10_Las_pus_Poland_HAP04' 'S10_Las_pus_Poland_HAP05' 'S10_Las_pus_Poland_HAP07' 'S10_Las_pus_Poland_HAP09' 'S10_Las_pus_Slovakia_HAP02' 'S10_S275Bryoriafurcellata' 'S10_S31Bryoriafurcellata' 'S10_simplex_SAG101_80' 'S12_GU124701_ex_Cetraria_aculeata' 'S13_FJ626727_Trebouxia_brindabellae_SAG2206' 'S14_L1136' 'S15_L1138' 'S18_Las_pus_Norway_HAP21' 'S19_L1889_Trebouxia_ITSp' 'S19_L1929_Trebouxia_ITSp' 'S20_Las_pus_Germany_HAP11' 'S20_Las_pus_Italy_HAP10' 'S20_Las_pus_Spain_HAP12' 'S21_JN204749_URa1_Tuerk35604' 'S21_JN204771_URa1_Tuerk42992' 'S21_JN204811_URa1_Tuerk44712' 'S21_JN204812_URa1_Tuerk44727' 'S21_JX036273_Trebouxia_Austrolecia_hap17' 'S22_L164Bryoriatenuis' 'S22_L183Bryoriabicolor' 'S22_S70Bryoriatenuis' 'S23_S23Bryoriabicolor' 
	;

END;


BEGIN CHARACTERS;
	TITLE  Character_Matrix;
	DIMENSIONS  NCHAR=1853;
	FORMAT DATATYPE = DNA GAP = - MISSING = ?;
	MATRIX
	'12_3_Lec_AF_26927_Trebouxia'                  ??????????????????????TGCCCTCTCATGATGGGCAGCTCCCTTCAAGGAGTTGCCTTTGTGAGTGCGCAGGTCAGGGGTTGGCTCCTTTTGGTGTCAATTGACTTGGCTGGGCGGGTCCAATATCAATTGGGACCTTTTTGCCTTTCAGGCTTAAAGGT-TTCTGGTTGTGAGGGGTGGCTTTCAACAACTTCAAAA--CATTTATTCTGAAGACAGTTCTACTGGCTGGCTT-GCTGGCTGTAGGCTGATTAATTACAGACAACTCTCAACAACGGATATCTTGGCTCCCGTAACGATGAAGAACGCAGCGAAATGCGATACGTAGTGTGAATTGCAGAATTCCGTGAACCATCGAATCTTTGAACGCAAATTGCGCTCGAGGCTTCGGCCAAGAGCATGTCTGCCTCAGCGTCGGCTACTACCCTCAACTAAATTTCATTG-----GTGAATTCCGGTGAAAGGCAGTTGGATCTGGCCGTCCGGTTTGCC-CTTTGGGTGGCCGGTCAGCTGAAATACATTCACGCTTTGGGAGCCTCTTTCCTTTCGAGGAAAGGCGAGTTCCG-ATTTGGTAGGTGACCTTTGCCGGTTGCATGCCTTCGTTGCCCGCTGTGCTCCCGAATGCGTTGTGCAGGACGCC-TTTTGGCTTTCGACCTGAGGTCAGGCAAGAACACCCGCTGAACTTAAGCATATCAATAAGC??????????????????????????????????????????????????????????????????????????????????????????????????????????????????????????????????????????????????????????????????????????????????????????????????????????????????????????????????????????????????????????????????????????????????????????????????????????????????????????????????????????????????????????????????????????????????????????????????????????????????????????????????????????????????????????????????????????????????????????????????????????????????????????????????????????????????????????????????????????????????????????????????????????????????????????????????????????????????????????????????????????????????????????????????????????????????????????????????????????????????????????????????????????????????????????????????????????????????????????????????????????????????????????????????????????????????????????????????????????????????????????????????????????????????????????????????????????????????????????????????????????????????????????????????????????????????????????????????????????????????????????????????????????????????????????????????????????????????????????????????????????????????????
	'13_13b_Lec_PRF_3751_Trebouxia'                GCAAACACCGTG-ACTTACTTATGCCCTCTCATGATGGGCAGCTCCCTTCAAGGAGTTGCCTTTATGAGTGCGCAGGTCAGGGGTTGGCTCCTTTTGGTGTCAATTGACTTGGCTGGGCGGGTCCAATATCAATTGGGACCTTTTTGTCTTTCAGGCTTGAAGGTTTACCGGTTGTGAGGGGTGGCTTTCACCAACTCCAAAA--CATTTATTCTGAAGACAGTTCTACTGGCTGGCTTTGCTGGCTGTAGGCTGATTAATTACAGACAACTCTCAACAACGGATATCTTGGCTCCCGTAACGATGAAGAACGCAGCGAAATGCGATACGTAGTGTGAATTGCAGAATTCCGTGAACCATCGAATCTTTGAACGCAAATTGCGCTCGAGGCTTCGGCCAAGAGCATGTCTGCCTCAGCGTCGGCTACTACCCTCAACTAAATTTCATTG-----GTGAATTCCGATGAAAGGCAGTTGGATCTGGCCGTCCGGTTTGCC-CTTTGGGTGGCCGGTCAGCTGAAATATATTCACGCTTTGGGGGCCGCTTTCCTTTCGAGGAAAGGCGAGTTCCG-ATTTGGTAGGTGACCTTTGCCGGTTGCATGCCTTCGTTGCCCGCTGTGCTCCCAAATGCGTTGTGCAGGACGCC-TTTTGGCTTTCGACCTGAGGTCAGGCAAGAACACCCGCTGAACTTAAGCATATCAATAAGCGGAGGAAAAGAAACTAAC???????????ACTTGGACTACTGTATGGACTGATGGTTTAACTAGTCTTGACCGTTACAAAGGTCGTTGTTATGATATTGAGCCAGTTCCTGGTGAAGATAATCAATTTATTGCATATGTAGCGTACCCTTTAGATCTTTTTGAAGAAGGTTCAGTAACAAACTTATTCACTTCTATTGTTGGTAACGTTTTTGGATTCAAAGCTCTTCGTGCATTACGTTTAGAAGATCTTCGTATTCCTCCAGCATATGTTAAAACATTCCAAGGRCCTCCTCACGGAATTCAAGTAGAACGTGACAAATTAAACAAATATGGTCGTTCTCTTTTAGGTTGTACTATTAAGCCTAAATTAGGTCTTTCTGCAAAAAACTACGGTCGTGCTGTTTATGAGTGTTTACGTGGTGGTTTAGATTTTACTAAAGATGATGAAAACGTAAACTCTCAACCTTTTATGCGTTGGAGAGACCGTTTCGCATTCGTTGCAGAAGCAACTTACAAATCTCAAGCAGAAACAGGTGAAATTAAAGGACATTATCTAAACGCTACTGCTGGTACTGTTGAAGAAATGTTAAAACGTGCTGAATGTGCAAGAGATTTTGGTGCACCTATTGTTATGCATGACTACTTAACTGGTGGTTTTACTGCAAATACAACTTTAGCACATTACTGTCGTGATAATGGTTTATTACTACATATTCACCGAGCTATGCACGCTGTTATTGACCGTCAACGTAATCACGGTATTCATTTCCGTGTATTAGCTAAAACTCTTCGTATGTCAGGTGGTGACCATCTTCACTCTGGTACTGTTGTAGGTA?????????????????????????????????????????????????????????????????????????????????????????????????????????????????????????????????????????????????????????????????????????????????????????????????????????????????????????????????????????????????????????????????????????????????????????????????????????????????
	'13_14_Lec_PRF_3757_Trebouxia'                 GTAAACACCGAG-ACCTACTTATGCCCTCTCACAAGCGGCAGTTCCCCTTGAGGAGTCTCCTTTGTGAGTGCGCAGGTCAGGGGCTGGCTCCTTTTGGTGTCAGTTGACTTGACTGGGCGGGTCCAATATCAATTGGGGCCTTTCTGCCTTTTGGGCGGTCAGGTCTACCGGTTGTGAGGGGTGGCTTTCAACAATCTCAAAA---GTATTTTCTGAAGACAGTTCTACTGGCTGGCTTCGCCGGCTGTAGACTGAATAACTAAAGACAACTCTCAACAACGGATATCTTGGCTCCCGTAACGATGAAGAACGCAGCGAAATGCGATACGTAGTGTGAATTGCAGAATTCCGTGAACCATCGAATCTTTGAACGCAAATTGCGCTCGAGGCCTCGGCCTAGAGCATGTCTGCCTCAGCGTCGGCTACTACCCTCAACTAAATTTCATTG-----GTGAACTCCGATGAAAGGCAGTTGGATCTGGCCGTCCGGTTTGCC-TTTTGGGTTGCCGGTCAGCTGAAATACATTCACGCTTTAAGAGCTGCTTTCCCTTCG-GGAAAGGCGAGTTCCG-ATTTGGTAGGTGACCTTTGCCGGTTGCATGCCTTCGTTGCCCGCTATGCTCTCAACTGCGCTGTGCAGGACGCC-TTTTGGCTTTCGACCTGAGGTCAGGCAAGAACACCCGCTGAACTTAAGCATATCAATAAGCGGAGGAAAAGAAACTAACTAGGATTCCCT?????????????????????????????????????????????????????????????????????????????????????????????????????????????????????????????????????????????????????????????????????????????????????????????????????????????????????????????????????????????????????????????????????????????????????????????????????????????????????????????????????????????????????????????????????????????????????????????????????????????????????????????????????????????????????????????????????????????????????????????????????????????????????????????????????????????????????????????????????????????????????????????????????????????????????????????????????????????????????????????????????????????????????????????????????????????????????????????????????????????????????????????????????????????????????????????????????????????????????????????????????????????????????????????????????????????????????????????????????????????????????????????????????????????????????????????????????????????????????????????????????????????????????????????????????????????????????????????????????????????????????????????????????????????????????????????????????????????????????????
	'16_25b_Lec_AF_29526_Trebouxia'                GTAAACACCGAG-ACCTACTTATGCCCTCTCACAAGCGGCAGCTCCCCTTGAGGAGGTGCCTTTGTGAGTGCGCAGGTCAGGGGCTGGCTCCTTTTGGTGTCAGTTGACTTGACTGGGCGGGTCCAATATCAATTGGGGCTTTTCTGTCTTTTAGGCGGTCAGGTTTACCGGTTGTGAGGGGTGGCTTTCAACAACCTCAAAA---GTATTTTCTGAAGACAGACCTACTGGCTGGCTTTGCCGGCTGTAGACTGAATAACTAAAGACAACTCTCAACAACGGATATCTTGGCTCCCGTAACGATGAAGAACGCAGCGAAATGCGATACGTAGTGTGAATTGCAGAATTCCGTGAACCATCGAATCTTTGAACGCAAATTGCGCTCGAGGCCTCGGCCAAGAGCATGTCTGCCTCAGCGTCGGCTACTACCCTCAACTAAATTTCATTG-----GTGAACTCCGATGAAGGGCAGTTGGATCTGGCCGTCCGGTTTGCC-TTTTGGGTTGCCGGTCAGCTGAAATACATTCACGCTTTGAGAGCTGCTTTCCCTTTG-GGAAAGGCGAGTTCCG-ATTTGGTAGGTGACCTTTGCCGGTTGCATGCCTTCGTTGCCCGCTATGTTCTCAACTGCGTTGTGCAGGACGCC-TTTTGGCTTTCGACCTGAGGTCAGGCAAGAACACCCGCTGAACTTAAGCATATCAATAAGCGGAGGAAAAGAAACTAACTAGGATTCCCT?????????????????????????????????????????????????????????????????????????????????????????????????????????????????????????????????????????????????????????????????????????????????????????????????????????????????????????????????????????????????????????????????????????????????????????????????????????????????????????????????????????????????????????????????????????????????????????????????????????????????????????????????????????????????????????????????????????????????????????????????????????????????????????????????????????????????????????????????????????????????????????????????????????????????????????????????????????????????????????????????????????????????????????????????????????????????????????????????????????????????????????????????????????????????????????????????????????????????????????????????????????????????????????????????????????????????????????????????????????????????????????????????????????????????????????????????????????????????????????????????????????????????????????????????????????????????????????????????????????????????????????????????????????????????????????????????????????????????????????
	'16_2_Lec_AF_29512_Trebouxia'                  GTAAACACCGAG-ACCTACTTATGCCCTCTCACAAGCGGCAGTTCCCCTTGAGGAGTCTCCTTTGTGAGTGCGCAGGTCAGGGGCTGGCTCCTTTTGGTGTCAGTTGACTTGACTGGGCGGGTCCAATATCAATTGGGGCCTTTCTGCCTTTTGGGCGGTCAGGTCTACCGGTTGTGAGGGGTGGCTTTCAACAATCTCAAAA---GTATTTTCTGAAGACAGTTCTACTGGCTGGCTTCGCCGGCTGTAGACTGAATAACTAAAGACAACTCTCAACAACGGATATCTTGGCTCCCGTAACGATGAAGAACGCAGCGAAATGCGATACGTAGTGTGAATTGCAGAATTCCGTGAACCATCGAATCTTTGAACGCAAATTGCGCTCGAGGCCTCGGCCTAGAGCATGTCTGCCTCAGCGTCGGCTACTACCCTCAACTAAATTTCATTG-----GTGAACTCCGATGAAAGGCAGTTGGATCTGGCCGTCCGGTTTGCC-TTTTGGGTTGCCGGTCAGCTGAAATACATTCACGCTTTAAGAGCTGCTTTCCCTTCG-GGAAAGGCGAGTTCCG-ATTTGGTAGGTGACCTTTGCCGGTTGCATGCCTTCGTTGCCCGCTATGCTCTCAACTGCGCTGTGCAGGACGCC-TTTTGGCTTTCGACCTGAGGTCAGGCAAGAACACCCGCTGAACTTAAGCATATCAATAAGCGGAGGAAAAGAAACTAACTAGGATTCCCT?????????????????????????????????????????????????????????????????????????????????????????????????????????????????????????????????????????????????????????????????????????????????????????????????????????????????????????????????????????????????????????????????????????????????????????????????????????????????????????????????????????????????????????????????????????????????????????????????????????????????????????????????????????????????????????????????????????????????????????????????????????????????????????????????????????????????????????????????????????????????????????????????????????????????????????????????????????????????????????????????????????????????????????????????????????????????????????????????????????????????????????????????????????????????????????????????????????????????????????????????????????????????????????????????????????????????????????????????????????????????????????????????????????????????????????????????????????????????????????????????????????????????????????????????????????????????????????????????????????????????????????????????????????????????????????????????????????????????????????
	'16_3_Lec_AF_29594_Trebouxia'                  ???????????????????TTATGCC-TCTCACAGGCGGCAGCTCCCCTTGAGGAGTCTCCTTTGTGAGTGCGCAGGTCAGGGGCTGGCTCCTTTTGGTGTCAGTTGACTTGACTGGGCGGGTCCAATATCAATTGGGGCTTTTCTGYCTTTTAGGCGGTCAGGTYTACCGGTTGTGAGGGGTGGCTTTCAACAACCTCAAAA---GTATTTTCTGAAGACAG??CTACTGGCTGGCTTYGCCGGCTGTAGACTGAATAACTAAAGACAACTCTCAACAACGGATATCTTGGCTCCCGTAACGATGAAGAACGCAGCGAAATGCGATACGTAGTGTGAATTGCAGAATTCCGTGAACCATCGAATCTTTGAACGCAAATTGCGCTCGAGGCCTCGGCC?AGAGCATGTCTGCCTCAGCGTCGGCTACTACCCTCAACTAAATTTCATTG-----GTGAACTCCGATGAARGGCAGTTGGATCTGGCCGTCCGGTTTGCC-TTTTGGGTTGCCGGTCAGCTGAAATACATTCACGCTTTGAGAGCTGCTTTCCCTTYG-GGAAAGGCGAGTTCCG-ATTTGGTAGGTGACCTTTGCCGGTTGCATGCCTTCGTTGCCCGCTATGCTCTCAACTGCGYTGTGCAGGACGCC-TTTTGGCTTTCGACCTGAGGTCAGGCAAGAACACCCGCTGAACTTAAGCATATCAATAAGCGGAGGAAAAGAAACTAACTAGGATTCCCT?????????????????????????????????????????????????????????????????????????????????????????????????????????????????????????????????????????????????????????????????????????????????????????????????????????????????????????????????????????????????????????????????????????????????????????????????????????????????????????????????????????????????????????????????????????????????????????????????????????????????????????????????????????????????????????????????????????????????????????????????????????????????????????????????????????????????????????????????????????????????????????????????????????????????????????????????????????????????????????????????????????????????????????????????????????????????????????????????????????????????????????????????????????????????????????????????????????????????????????????????????????????????????????????????????????????????????????????????????????????????????????????????????????????????????????????????????????????????????????????????????????????????????????????????????????????????????????????????????????????????????????????????????????????????????????????????????????????????????????
	'16_4a_Lec_AF_29565a_Trebouxia'                GTAAACACCGAG-ACCTACTTATGCCCTCTCACAAGCGGCAGTTCCCCTTGAGGAGTCTCCTTTGTGAGTGCGCAGGTCAGGGGCTGGCTCCTTTTGGTGTCAGTTGACTTGACTGGGCGGGTCCAATATCAATTGGGGCCTTTCTGCCTTTTGGGCGGTCAGGTCTACCGGTTGTGAGGGGTGGCTTTCAACAATCTCAAAA---GTATTTTCTGAAGACAGTTCTACTGGCTGGCTTCGCCGGCTGTAGACTGAATAACTAAAGACAACTCTCAACAACGGATATCTTGGCTCCCGTAACGATGAAGAACGCAGCGAAATGCGATACGTAGTGTGAATTGCAGAATTCCGTGAACCATCGAATCTTTGAACGCAAATTGCGCTCGAGGCCTCGGCCTAGAGCATGTCTGCCTCAGCGTCGGCTACTACCCTCAACTAAATTTCATTG-----GTGAACTCCGATGAAAGGCAGTTGGATCTGGCCGTCCGGTTTGCC-TTTTGGGTTGCCGGTCAGCTGAAATACATTCACGCTTTAAGAGCTGCTTTCCCTTCG-GGAAAGGCGAGTTCCG-ATTTGGTAGGTGACCTTTGCCGGTTGCATGCCTTCGTTGCCCGCTATGCTCTCAACTGCGCTGTGCAGGACGCC-TTTTGGCTTTCGACCTGAGGTCAGGCAAGAACACCCGCTGAACTTAAGCATATCAATAAGCGGAGGAAAAGAAACTAACTAGGATTCCCT?????????????????????????????????????????????????????????????????????????????????????????????????????????????????????????????????????????????????????????????????????????????????????????????????????????????????????????????????????????????????????????????????????????????????????????????????????????????????????????????????????????????????????????????????????????????????????????????????????????????????????????????????????????????????????????????????????????????????????????????????????????????????????????????????????????????????????????????????????????????????????????????????????????????????????????????????????????????????????????????????????????????????????????????????????????????????????????????????????????????????????????????????????????????????????????????????????????????????????????????????????????????????????????????????????????????????????????????????????????????????????????????????????????????????????????????????????????????????????????????????????????????????????????????????????????????????????????????????????????????????????????????????????????????????????????????????????????????????????????
	'16_4b_Lec_AF_29565b_Trebouxia'                GTAAACACCGAG-ACCTACTTATGCCCTCTCACAAGCGGCAGTTCCCCTTGAGGAGTCTCCTTTGTGAGTGCGCAGGTCAGGGGCTGGCTCCTTTTGGTGTCAGTTGACTTGACTGGGCGGGTCCAATATCAATTGGGGCCTTTCTGCCTTTTGGGCGGTCAGGTCTACCGGTTGTGAGGGGTGGCTTTCAACAATCTCAAAA---GTATTTTCTGAAGACAGTTCTACTGGCTGGCTTCGCCGGCTGTAGACTGAATAACTAAAGACAACTCTCAACAACGGATATCTTGGCTCCCGTAACGATGAAGAACGCAGCGAAATGCGATACGTAGTGTGAATTGCAGAATTCCGTGAACCATCGAATCTTTGAACGCAAATTGCGCTCGAGGCCTCGGCCTAGAGCATGTCTGCCTCAGCGTCGGCTACTACCCTCAACTAAATTTCATTG-----GTGAACTCCGATGAAAGGCAGTTGGATCTGGCCGTCCGGTTTGCC-TTTTGGGTTGCCGGTCAGCTGAAATACATTCACGCTTTAAGAGCTGCTTTCCCTTCG-GGAAAGGCGAGTTCCG-ATTTGGTAGGTGACCTTTGCCGGTTGCATGCCTTCGTTGCCCGCTATGCTCTCAACTGCGCTGTGCAGGACGCC-TTTTGGCTTTCGACCTGAGGTCAGGCAAGAACACCCGCTGAACTTAAGCATATCAATAAGCGGAGGAAAAGAAACTAACTAGGATTCCCT?????????????????????????????????????????????????????????????????????????????????????????????????????????????????????????????????????????????????????????????????????????????????????????????????????????????????????????????????????????????????????????????????????????????????????????????????????????????????????????????????????????????????????????????????????????????????????????????????????????????????????????????????????????????????????????????????????????????????????????????????????????????????????????????????????????????????????????????????????????????????????????????????????????????????????????????????????????????????????????????????????????????????????????????????????????????????????????????????????????????????????????????????????????????????????????????????????????????????????????????????????????????????????????????????????????????????????????????????????????????????????????????????????????????????????????????????????????????????????????????????????????????????????????????????????????????????????????????????????????????????????????????????????????????????????????????????????????????????????????
	'16_5_Lec_AF_29519_Trebouxia'                  GTAAACACCGAG-ACCTACTTATGCCCTCTCACAAGCGGCAGCTCCCCTTGAGGAGGTGCCTTTGTGAGTGCGCAGGTCAGGGGCTGGCTCCTTTTGGTGTCAGTTGACTTGACTGGGCGGGTCCAATATCAATTGGGGCTTTTCTGYCTTTTRRGCGGTCAGGTCTACCGGTTGTGAGGGGTGGCTTTCAACAACCTCAAAA---GTATTTTCTGAAGACAGACCTACTGGCTGGCTTTGCCGGCTGTAGACTGAATAACTAAAGACAACTCTCAACAACGGATATCTTGGCTCCCGTAACGATGAAGAACGCAGCGAAATGCGATACGTAGTGTGAATTGCAGAATTCCGTGAACCATCGAATCTTTGAACGCAAATTGCGCTCGAGGCCTCGGCCAAGAGCATGTCTGCCTCAGCGTCGGCTACTACCCTCAACTAAATTTCATTG-----GTGAACTCCGATGAAGGGCAGTTGGATCTGGCCGTCCGGTTTGCC-TTTTGGGTTGCCGGTCAGCTGAAATACATTCACGCTTTGAGAGCTGCTTGCCCTTTG-GGAAAGGCGAGTTCCG-ATTTGGTAGGTGACCTTTGCCGGTTGCATGCCTTCGTTGCCCGCTATGTTCTCAACTGCGTTGTGCAGGACGCC-TTTTGGCTTTCGACCTGAGGTCAGGCAAGAACACCCGCTGAACTTAAGCATATCAATAAGCGGAGGAAAAGAAACTAACTAGGATTCCCT?????????????????????????????????????????????????????????????????????????????????????????????????????????????????????????????????????????????????????????????????????????????????????????????????????????????????????????????????????????????????????????????????????????????????????????????????????????????????????????????????????????????????????????????????????????????????????????????????????????????????????????????????????????????????????????????????????????????????????????????????????????????????????????????????????????????????????????????????????????????????????????????????????????????????????????????????????????????????????????????????????????????????????????????????????????????????????????????????????????????????????????????????????????????????????????????????????????????????????????????????????????????????????????????????????????????????????????????????????????????????????????????????????????????????????????????????????????????????????????????????????????????????????????????????????????????????????????????????????????????????????????????????????????????????????????????????????????????????????????
	'4_1_Lec_AF_17637_Trebouxia'                   GTAAACACCGAG-ACCTACTTATGCCCTCTCACAAGCGGCAGTTCCCCTTGAGGAGTCTCCTTTGTGAGTGCGCAGGTCAGGGGCTGGCTCCTTTTGGTGTCAGTTGACTTGACTGGGCGGGTCCAATATCAATTGGGGCCTTTCTGCCTTTTGGGCGGTCAGGTCTACCGGTTGTGAGGGGTGGCTTTCAACAATCTCAAAA---GTATTTTCTGAAGACAGTTCTACTGGCTGGCTTCGCCGGCTGTAGACTGAATAACTAAAGACAACTCTCAACAACGGATATCTTGGCTCCCGTAACGATGAAGAACGCAGCGAAATGCGATACGTAGTGTGAATTGCAGAATTCCGTGAACCATCGAATCTTTGAACGCAAATTGCGCTCGAGGCCTCGGCCTAGAGCATGTCTGCCTCAGCGTCGGCTACTACCCTCAACTAAATTTCATTG-----GTGAACTCCGATGAAAGGCAGTTGGATCTGGCCGTCCGGTTTGCC-TTTTGGGTTGCCGGTCAGCTGAAATACATTCACGCTTTAAGAGCTGCTTTCCCTTCG-GGAAAGGCGAGTTCCG-ATTTGGTAGGTGACCTTTGCCGGTTGCATGCCTTCGTTGCCCGCTATGCTCTCAACTGCGCTGTGCAGGACGCC-TTTTGGCTTTCGACCTGAGGTCAGGCAAGAACACCCGCTGAACTTAAGCATATCAATAAGCGGAGGAAAAGAAACTAACTAGGATTCCCT?????????????????????????????????????????????????????????????????????????????????????????????????????????????????????????????????????????????????????????????????????????????????????????????????????????????????????????????????????????????????????????????????????????????????????????????????????????????????????????????????????????????????????????????????????????????????????????????????????????????????????????????????????????????????????????????????????????????????????????????????????????????????????????????????????????????????????????????????????????????????????????????????????????????????????????????????????????????????????????????????????????????????????????????????????????????????????????????????????????????????????????????????????????????????????????????????????????????????????????????????????????????????????????????????????????????????????????????????????????????????????????????????????????????????????????????????????????????????????????????????????????????????????????????????????????????????????????????????????????????????????????????????????????????????????????????????????????????????????????
	'4_6_Lec_AF_29584_Trebouxia'                   GTAAACACCGAG-ACCTACTTATGCCCTCTCACAAGCGGCAGTTCCCCTTGAGGAGTCTCCTTTGTGAGTGCGCAGGTCAGGGGCTGGCTCCTTTTGGTGTCAGTTGACTTGACTGGGCGGGTCCAATATCAATTGGGGCCTTTCTGCCTTTTGGGCGGTCAGGTCTACCGGTTGTGAGGGGTGGCTTTCAACAATCTCAAAA---GTATTTTCTGAAGACAGTTCTACTGGCTGGCTTCGCCGGCTGTAGACTGAATAACTAAAGACAACTCTCAACAACGGATATCTTGGCTCCCGTAACGATGAAGAACGCAGCGAAATGCGATACGTAGTGTGAATTGCAGAATTCCGTGAACCATCGAATCTTTGAACGCAAATTGCGCTCGAGGCCTCGGCCTAGAGCATGTCTGCCTCAGCGTCGGCTACTACCCTCAACTAAATTTCATTG-----GTGAACTCCGATGAAAGGCAGTTGGATCTGGCCGTCCGGTTTGCC-TTTTGGGTTGCCGGTCAGCTGAAATACATTCACGCTTTAAGAGCTGCTTTCCCTTCG-GGAAAGGCGAGTTCCG-ATTTGGTAGGTGACCTTTGCCGGTTGCATGCCTTCGTTGCCCGCTATGCTCTCAACTGCGCTGTGCAGGACGCC-TTTTGGCTTTCGACCTGAGGTCAGGCAAGAACACCCGCTGAACTTAAGCATATCAATAAGCGGAGGAAAAGAAACTAACTAGGATTCCCT?????????????????????????????????????????????????????????????????????????????????????????????????????????????????????????????????????????????????????????????????????????????????????????????????????????????????????????????????????????????????????????????????????????????????????????????????????????????????????????????????????????????????????????????????????????????????????????????????????????????????????????????????????????????????????????????????????????????????????????????????????????????????????????????????????????????????????????????????????????????????????????????????????????????????????????????????????????????????????????????????????????????????????????????????????????????????????????????????????????????????????????????????????????????????????????????????????????????????????????????????????????????????????????????????????????????????????????????????????????????????????????????????????????????????????????????????????????????????????????????????????????????????????????????????????????????????????????????????????????????????????????????????????????????????????????????????????????????????????????
	'4_8_Lec_AF_29635_Trebouxia'                   GTAAACACCGAG-ACCTACTTATGCCCTCTCACAAGCGGCAGTTCCCCTTGAGGAGTCTCCTTTGTGAGTGCGCAGGTCAGGGGCTGGCTCCTTTTGGTGTCAGTTGACTTGACTGGGCGGGTCCAATATCAATTGGGGCCTTTCTGCCTTTTGGGCGGTCAGGTCTACCGGTTGTGAGGGGTGGCTTTCAACAATCTCAAAA---GTATTTTCTGAAGACAGTTCTACTGGCTGGCTTCGCCGGCTGTAGACTGAATAACTAAAGACAACTCTCAACAACGGATATCTTGGCTCCCGTAACGATGAAGAACGCAGCGAAATGCGATACGTAGTGTGAATTGCAGAATTCCGTGAACCATCGAATCTTTGAACGCAAATTGCGCTCGAGGCCTCGGCCTAGAGCATGTCTGCCTCAGCGTCGGCTACTACCCTCAACTAAATTTCATTG-----GTGAACTCCGATGAAAGGCAGTTGGATCTGGCCGTCCGGTTTGCC-TTTTGGGTTGCCGGTCAGCTGAAATACATTCACGCTTTAAGAGCTGCTTTCCCTTCG-GGAAAGGCGAGTTCCG-ATTTGGTAGGTGACCTTTGCCGGTTGCATGCCTTCGTTGCCCGCTATGCTCTCAACTGCGCTGTGCAGGACGCC-TTTTGGCTTTCGACCTGAGGTCAGGCAAGAACACCCGCTGAACTTAAGCATATCAATAAGCGGAGGAAAAGAAACTAACTAGGATTCCCT?????????????????????????????????????????????????????????????????????????????????????????????????????????????????????????????????????????????????????????????????????????????????????????????????????????????????????????????????????????????????????????????????????????????????????????????????????????????????????????????????????????????????????????????????????????????????????????????????????????????????????????????????????????????????????????????????????????????????????????????????????????????????????????????????????????????????????????????????????????????????????????????????????????????????????????????????????????????????????????????????????????????????????????????????????????????????????????????????????????????????????????????????????????????????????????????????????????????????????????????????????????????????????????????????????????????????????????????????????????????????????????????????????????????????????????????????????????????????????????????????????????????????????????????????????????????????????????????????????????????????????????????????????????????????????????????????????????????????????????
	'6_1_Lec_AF_29567_Trebouxia'                   GCAAACACCGTGAACTTACTTATGCCCTCTCATGATGGGCAGCTCCCTTCACGGAGTTGCCTTTGTGAGTGCGCAGGTCAGGGGTTGGCTCCTTTTGGTGTCAATTGACTTGGCTGGGCGGGTCCAACATCAATTGGGACCTTTTCGCCTTTCAGGCTTGAAGGTTTACCGGTTGTGAGGGGTGGCTTTCAACAATTTCAAAA--CATTTATTCTGAAGGCAGTTCTACTGGCTGGCTTTGCTGGCTGTAGGCTGATTAATTACAGACAACTCTCAACAACGGATATCTTGGCTCCCGTAACGATGAAGAACGCAGCGAAATGCGATACGTAGTGTGAATTGCAGAATTCCGTGAACCATCGAATCTTTGAACGCAAATTGCGCTCGAGGCTTCGGCCAAGAGCATGTCTGCCTCAGCGTCGGCTACTACCCTCAACTAAATWTCATTG-----GTGAATTCCGRTGAAAGGCAGTTGGATCTGGCCGTCCGGTTTGCY-CTTTGGGTGGCCGGTCAGCTGAAATAYATTCACGCTTTGGGAGCCTCTTTCCTCTCGAGGAAAGGCGAGTTCCG-ATTTGGTAGGTGACCTTTGCCGGTTGCATGCCTTCGTTGCCCGCTGTGCTCCCGAATGCGGTGTGCAGGACGCC-TTTTGGCTTTCGACCTGAGGTCAGGCAAGAACACCCGCTGAACTTAAGCATATCAATAAGCGGAGGAAAAGAAACTAACTAGGATTCCCT?????????????????????????????????????????????????????????????????????????????????????????????????????????????????????????????????????????????????????????????????????????????????????????????????????????????????????????????????????????????????????????????????????????????????????????????????????????????????????????????????????????????????????????????????????????????????????????????????????????????????????????????????????????????????????????????????????????????????????????????????????????????????????????????????????????????????????????????????????????????????????????????????????????????????????????????????????????????????????????????????????????????????????????????????????????????????????????????????????????????????????????????????????????????????????????????????????????????????????????????????????????????????????????????????????????????????????????????????????????????????????????????????????????????????????????????????????????????????????????????????????????????????????????????????????????????????????????????????????????????????????????????????????????????????????????????????????????????????????????
	'6_2_Lec_AF_29569_Trebouxia'                   GTAAACACCGAG-ACCTACTTATGCCCTCTCACAAGCGGCAGTTCCCCTTGAGGAGTCGCCTTTGTGAGTGCGCAGGTCAGGGGCTGGCTCCTTTTGGTGTCAGTTGACTTGACTGGGCGGGTCCAATATCAATTGGGGCCTTTCTGCCTTTTGGGCGGTCAGGTCTACCGGTTGTGAGGGGTGGCTTTCAACAATCTCAAAA---GTATTTTCTGAAGACAGTTCTACTGGCTGGCTTCGCCGGCTGTAGACTGAATAACTAAAGACAACTCTCAACAACGGATATCTTGGCTCCCGTAACGATGAAGAACGCAGCGAAATGCGATACGTAGTGTGAATTGCAGAATTCCGTGAACCATCGAATCTTTGAACGCAAATTGCGCTCGAGGCCTCGGCCTAGAGCATGTCTGCCTCAGCGTCGGCTACTACCCTCAACTAAATTTCATTG-----GTGAACTCCGATGAAAGGCAGTTGGATCTGGCCGTCCGGTTTGCC-TTTTGGGTTGCCGGTCAGCTGAAATACATTCACGCTTTAAGAGCTGCTTTCCCTTCG-GGAAAGGCGAGTTCCG-ATTTGGTAGGTGACCTTTGCCGGTTGCATGCCTTCGTTGCCCGCTATGCTCTCAACTGCGCTGTGCAGGACGCC-TTTTGGCTTTCGACCTGAGGTCAGGCAAGAACACCCGCTGAACTTAAGCATATCAATAAGCGGAGGAAAAGAAACTAACTAGGATTCCCT?????????????????????????????????????????????????????????????????????????????????????????????????????????????????????????????????????????????????????????????????????????????????????????????????????????????????????????????????????????????????????????????????????????????????????????????????????????????????????????????????????????????????????????????????????????????????????????????????????????????????????????????????????????????????????????????????????????????????????????????????????????????????????????????????????????????????????????????????????????????????????????????????????????????????????????????????????????????????????????????????????????????????????????????????????????????????????????????????????????????????????????????????????????????????????????????????????????????????????????????????????????????????????????????????????????????????????????????????????????????????????????????????????????????????????????????????????????????????????????????????????????????????????????????????????????????????????????????????????????????????????????????????????????????????????????????????????????????????????????
	'6_3_Lec_AF_29582_Trebouxia'                   CAAACACCGTGA-ACTTACTTATGCCCTCTCATGATGGGCAGCTCCCTTCACGGAGTTGCCTTTGTGAGTGCGCAGGTCAGGGGTTGGCTCCTTTTGGTGTCAATTGACTTGRCTGGGCGGGTCCAAYATCAATTGGGACCTTTTCGCCTTTCAGGCTTGAAGGTTTACCGGTTGTGAGGGGTGGCTTTCAACAATTTCAAAA--CATTTATTCTGAAGGCAGTTCTACTGGCTGGCTTTGCTGGCTGTAGGCTGATTAATTACAGACAACTCTCAACAACGGATATCTTGGCTCCCGTAACGATGAAGAACGCAGCGAAATGCGATACGTAGTGTGAATTGCAGAATTCCGTGAACCATCGAATCTTTGAACGCAAATTGCGCTCGAGGCTTCGGCCAAGAGCATGTCTGCCTCAGCGTCGGCTACTACCCTCAACTAAATWTCATTG-----GTGAATTCCGRTGAAAGGCAGTTGGATCTGGCCGTCCGGTTTGCY-CTTTGGGTGGCCGGTCAGCTGAAATAYATTCACGCTTTGGGAGCCTCTTTCCTCTCGAGGAAAGGCGAGTTCCG-ATTTGGTAGGTGACCTTTGCCGGTTGCATGCCTTCGTTGCCCGCTGTGCTCCCGAATGCGGTGTGCAGGACGCC-TTTTGGCTTTCGACCTGAGGTCAGGCAAGAACACCCGCTGAACTTAAGCATATCAATAAGCGGAGGAAAAGAAACTAACTAGGATTCCCT?????????????????????????????????????????????????????????????????????????????????????????????????????????????????????????????????????????????????????????????????????????????????????????????????????????????????????????????????????????????????????????????????????????????????????????????????????????????????????????????????????????????????????????????????????????????????????????????????????????????????????????????????????????????????????????????????????????????????????????????????????????????????????????????????????????????????????????????????????????????????????????????????????????????????????????????????????????????????????????????????????????????????????????????????????????????????????????????????????????????????????????????????????????????????????????????????????????????????????????????????????????????????????????????????????????????????????????????????????????????????????????????????????????????????????????????????????????????????????????????????????????????????????????????????????????????????????????????????????????????????????????????????????????????????????????????????????????????????????????
	'7_2_Lec_AF_29524_Trebouxia'                   TAAACACCGAGA-ACCTACTTATGCCCTCTCACAAGCGGCAGTTCCCCTTGAGGAGTCTCCTTTGTGAGTGCGCAGGTCAGGGGCTGGCTCCTTTTGGTGTCAGTTGACTTGACTGGGCGGGTCCAATATCAATTGGGGCCTTTCTGCCTTTTGGGCGGTCAGGTCTACCGGTTGTGAGGGGTGGCTTTCAACAAYCTCAAAA---GTATTTTCTGAAGACAGAYCTACTGGCTGGCTTCGCCGGCTGTAGACTGAATAACTAAAGACAACTCTCAACAACGGATATCTTGGCTCCCGTAACGATGAAGAACGCAGCGAAATGCGATACGTAGTGTGAATTGCAGAATTCCGTGAACCATCGAATCTTTGAACGCAAATTGCGCTCGAGGCCTCGGCCWAGAGCATGTCTGCCTCAGCGTCGGCTACTACCCTCAACTAAATTTCATTG-----GTGAACTCCGATGAARGGCAGTTGGATCTGGCCGTCCGGTTTGCC-TTTTGGGTTGCCGGTCAGCTGAAATACATTCACGCTTTRAGAGCTGCTTKCCCTTCG-GGAAAGGCGAGTTCCG-ATTTGGTAGGTGACCTTTGCCGGTTGCATGCCTTCGTTGCCCGCTATGCTCTCAACTGCGCTGTGCAGGACGCC-TTTTGGCTTTCGACCTGAGGTCAGGCAAGAACACCCGCTGAACTTAAGCATATCAATAAGCGGAGGAAAAGAAACTAACTAGGATTCCCT?????????????????????????????????????????????????????????????????????????????????????????????????????????????????????????????????????????????????????????????????????????????????????????????????????????????????????????????????????????????????????????????????????????????????????????????????????????????????????????????????????????????????????????????????????????????????????????????????????????????????????????????????????????????????????????????????????????????????????????????????????????????????????????????????????????????????????????????????????????????????????????????????????????????????????????????????????????????????????????????????????????????????????????????????????????????????????????????????????????????????????????????????????????????????????????????????????????????????????????????????????????????????????????????????????????????????????????????????????????????????????????????????????????????????????????????????????????????????????????????????????????????????????????????????????????????????????????????????????????????????????????????????????????????????????????????????????????????????????????
	'7_3_Lec_AF_29504_Trebouxia'                   TAAACACCGAGA-ACCTACTTATGCCCTCTCACAAGCGGCAGCTCCCCTTGAGGAGTTGCCTATGTGAGTGCGCAGGTCAGGGGCTGGCTCCTTTTGGTGTCAGTTGACTTGACTGGGCGGGTCCAATATCAATTGGGGCCTTTCTGCCTTTTARGCGGTCAGGTCTACCGGTTGTGAGGGGTGGCTTTCAWCAACCTCMAAA---KTATTTTCTGAAGACAGATCTACTGGCTGGCTTYGCCGGCTGTAGACTGAATAACTAAAGACAACTCTCAACAACGGATATCTTGGCTCCCGTAACGATGAAGAACGCAGCGAAATGCGATACGTAGTGTGAATTGCAGAATTCCGTGAACCATCGAATCTTTGAACGCAAATTGCGCTCGAGGCCTCGGCCAAGAGCATGTCTGCCTCAGCGTCGGCTACTACCCTCAACTAAATTTCATTG-----GTGAACTCCGATGAAAGGCAGTTGGATCTGGCCGTCCGGTTTGCC-TTTTRGGTTGCCGGTCAGSTGAAATACATTCACGCTTTGAGAGCTGCTTTCCSTTCG-GGAAAGGCGAGTTCCG-ATTTGGTAGGTGACCTTTGCCGGTTGCATGCCTTCGTTGCCCGCTATGCTCTCAACTGCGTTGTGCAGGACGCC-TTTTGGCTTTCGACCTGAGGTCAGGCAAGAACACCCGCTGAACTTAAGCATATCAATAAGCGGAGGAAAAGAAACTAACTAGGATTCCCT?????????????????????????????????????????????????????????????????????????????????????????????????????????????????????????????????????????????????????????????????????????????????????????????????????????????????????????????????????????????????????????????????????????????????????????????????????????????????????????????????????????????????????????????????????????????????????????????????????????????????????????????????????????????????????????????????????????????????????????????????????????????????????????????????????????????????????????????????????????????????????????????????????????????????????????????????????????????????????????????????????????????????????????????????????????????????????????????????????????????????????????????????????????????????????????????????????????????????????????????????????????????????????????????????????????????????????????????????????????????????????????????????????????????????????????????????????????????????????????????????????????????????????????????????????????????????????????????????????????????????????????????????????????????????????????????????????????????????????????
	'A01_LEC_garov_usa_ID_saxi_100'                ?????????????????????????????????????????????????????????????????????????????????????????????????????????????????????????????????????????????????????????????????????????????????????????????????????????????????????????????????????????????????????????????????????????????????????????????????????????????????????????????????????????????????????????????????????????????????????????????????????????????????????????????????????????????????????????????????????????????????????????????????????????????????????????????????????????????????????????????????????????????????????????????????????????????????????????????????????????????????????????????????????????????????????????????????????????????????????????????????????????????????????????????????????????????ACTGTATGGACTGACGGTCTAACTAGTCTTGACCGTTACAAAGGGCGTTGTTATGATATTGAGCCAGTTGCTGGTGAAGAGAATCAATTTATTGCGTACGTAGCGTATCCTTTAGATCTTTTTGAAGAAGGTTCAGTAACAAACTTATTTACTTCTATTGTTGGTAACGTTTTTGGATTCAAAGCTCTTCGTGCATTACGTTTAGAAGATCTTCGTATCCCTCCTGCATATGTTAAAACATTCCAAGGACCTCCTCACGGAATTCAGGTAGAGCGTGATAAATTAAACAAATACGGTCGTTCTCTTTTAGGTTGTACTATTAAACCTAAATTAGGTCTTTCTGCAAAAAACTACGGTCGTGCTGTTTATGAATGTTTACGTGGTGGTTTAGACTTTACTAAAGATGATGAAAACGTAAACTCTCAACCATTTATGCGTTGGAGAGACCGTTTCGCATTCGTTGCGGAAGCAATTTATAAATCTCAAGCAGAAACAGGTGAAATTAAAGGACATTATCTAAACGCTACTGCTGGTACTGTTGAAGAAATGTTAAAACGTGCTGAATGTGCAAGAGACTTCGGTATGCCTATTGTTATGCATGACTACTTAACTGGTGGTTTTACTGCAAATACAACTTTAGCACATTACTGTCGTGATAATGGTTTATTACTACACATTCACCGAGCAATGCACGCAGTTATTGACCGTCAACGTAACCACGGTATCCACTTCCGTGTATTAGCTAAAACTCTTCGTATGTCAGGTGGTGACCACCTTCACTCTGGTACT???????????????????????????????????????????????????????????????????????????????????????????????????????????????????????????????????????????????????????????????????????????????????????????????????????????????????????????????????????????????????????????????????????????????????????????????????????????????????????????
	'C03_9540'                                     ?????????????????????????????????????????????????????????????????????????????????????????????????????????????????????????????????????????????????????????????????????????????????????????????????????????????????????????????????????????????????????????????????????????????????????????????????????????????????????????????????????????????????????????????????????????????????????????????????????????????????????????????????????????????????????????????????????????????????????????????????????????????????????????????????????????????????????????????????????????????????????????????????????????????????????????????????????????????????????????????????????????????????????????????????????????????????????????????????????????????????????????????????????????????ACTGTATGGACTGACGGTTTAACTAGTCTTGACCGTTATAAAGGACGTTGTTATGATATTGAACCAGTTGCAGGTGAACAAGGTCAATTTATTGCATATGTAGCTTACCCTTTAGATCTTTTTGAAGAAGGTTCAGTAACAAACTTGTTTACTTCTATTGTTGGTAATGTTTTTGGATTTAAAGCTCTTCGTGCATTACGATTAGAAGATCTTCGTATTCCTCCAGCATATGTAAAAACATTCCAAGGACCTCCTCACGGAATTCAAGTTGAACGTGATAAATTAAACAAATATGGTCGTTCTCTTTTAGGTTGTACTATTAAACCAAAATTAGGTCTTTCTGCAAAAAATTACGGTCGTGCTGTTTATGAGTGTTTACGTGGTGGTTTAGACTTTACTAAAGATGATGAAAACGTAAACTCTCAACCTTTTATGCGTTGGAGAGACCGCTTTGCATTTGTTGCAGAAGCAATTTACAAATCTCAAGCAGAAACAGGGGAGATTAAAGGACACTATCTAAACGCAACTGCTGGTAATGTTGACGAAATGATGAAACGTGCTGAATGTGCAAGAGATTTTGGTATGCCTATTGTTATGCATGACTACTTAACTGGTGGTTTCACTGCAAATACAACTTTAGCACATTACTGTCGTTATAATGGTTTATTACTACACATTCACCGAGCTATGCACGCTGTTATTGACCGTCAACGTAATCATGGTATCCATTTCCGTGTATTAGCTAAAACCCTTCGTATGTCAGGTGGTGATCACCTTCACTCTGGAGCT???????????????????????????????????????????????????????????????????????????????????????????????????????????????????????????????????????????????????????????????????????????????????????????????????????????????????????????????????????????????????????????????????????????????????????????????????????????????????????????
	'D04_MG515207_MK314945'                        ????????????????????????????????????????????????????????????????????????????????????????????????????????????????????????????????????????????????????????????????????????????????????????????????????????????????????????????????????????????????????????????????????????????????????????????????????????????????????????????????????????????????????????????????????????????????????????????????????????????????????????????????????????????????????????????????????????????????????????????????????????????????????????????????????????????????????????????????????????????????????????????????????????????????????????????????????????????????????????????????????????????????????????????????????????????????????????????????????????????????????????????????????????????????????????????????????????CTTGACCGTTACAAAGGTCGTTGTTATGATATTGAGCCAGTTCCTGGTGAAGATAATCAATTTATTGCATATGTAGCATACCCTCTAGATCTTTTTGAAGAAGGTTCAGTAACAAACTTATTTACTTCTATTGTTGGTAACGTTTTTGGATTCAAAGCTCTTCGTGCATTACGATTAGAAGATCTTCGTATTCCTCCAGCATATGTTAAAACATTCCAAGGACCACCTCACGGAATTCAAGTAGAACGTGATAAATTAAACAAATACGGTCGTTCTTTTTTAGGATGTACTATTAAACCTAAATTAGGTCTTTCTGCAAAAAATTACGGTCGTGCTGTTTATGAATGTTTACGTGGTGGTTTAGACTTTACTAAAGATGATGAAAATGTAAACTCTCAACCTTTTATGCGTTGGAGAGACCGTTTCTCATTCGTTGCGGAAGCAATTTATAAATCTCAAGCAGAAACAGGTGAAATTAAAGGACATTATTTAAACGCAACTGCTGGTACTGTTGAAGAAATGCTAAAACGTGCCGAATGTGCGAGAGATTTTGGTGTGCCGATTGTTATGCATGACTATTTAACTGGTGGTTTTACTGCAAACACAACTTTAGCACATTACTGTCGTAATAATGGGTTATTACTACATATTCACCGAGCTATGCATGCTGTTATTGACCGTCAACGTAATCACGGTATCCATTTCCGTGTACTAGCTAAAACTCTTCGTATGTCTGGTGGTGACCATCTTCACTCTGGTACTGTTGTAGGTAAATTAGAGGGTGAACGTGAAGTAACTTTAGGTTTCGTTGATTTAATGCGTGACGATTATATTGAGAAAGATCGTAGTCGTGGTATTTACTTTACTCAAGACTGGGTTTCTCTTCCAGGAACAATGCCAGTAGCTTCTGGTGGTATTCATGTATGGCACATGCCAGCCTTAGTTGAAATTTTCGGAGACGACGCTTGTCTTCAGTTCGGTGGTGGTACACTTGGACACCCTTGGGGTAATGCTCCTGGTGCTGTTGCAAACCGTGTTGCTTTAGAAGCTTGTGTTCAAGCACGTAACGAAGGTCGT
	'I01_ME_subaur_usa_ID_cort_3758'               ?????????????????????????????????????????????????????????????????????????????????????????????????????????????????????????????????????????????????????????????????????????????????????????????????????????????????????????????????????????????????????????????????????????????????????????????????????????????????????????????????????????????????????????????????????????????????????????????????????????????????????????????????????????????????????????????????????????????????????????????????????????????????????????????????????????????????????????????????????????????????????????????????????????????????????????????????????????????????????????????????????????????????????????????????????????????????????????????????????????????????????????????????????????????ACTGTATGGACTGACGGTCTAACTAGTCTTGACCGTTATAAAGGTCGTTGTTATGATCTTGAGCCAGTTCCTGGTGAAGAAAATCAATATATTGCATATGTAGCATACCCTCTAGATCTTTTTGAAGAAGGTTCAGTAACAAACTTATTTACTTCTATTGTTGGTAACGTTTTTGGTTTTAAAGCTCTTCGTGCGCTAAGATTAGAAGATCTTCGTATTCCTCCAGCATATGTAAAAACATTCCAAGGACCTCCTCATGGAATTCAAGTAGAACGTGATAAATTAAACAAATACGGTCGTTCTCTTTTAGGTTGTACCATTAAACCAAAATTAGGTCTTTCTGCTAAAAACTATGGTCGTGCAGTTTACGAATGTTTACGTGGTGGTTTAGATTTTACTAAAGATGATGAAAACGTAAACTCTCAACCATTTATGCGTTGGAGAGACCGTTTCTTATTTGTTGCAGAAGCGATTTATAAGTCTCAAGCAGAAACAGGTGAAATTAAAGGACATTACCTAAACGCAACTGCTGGTACTGTTGAAGGAATGCTAAAACGTGCTGAAACTGCAAGAGATTTTGGTGTGCCAATTGTTATGCATGACTACTTAACTGGTGGTTTTACTGCAAACACAACTTTAGCTCATTACTGTCGTGATCATGGTTTATTACTACACATTCACCGAGCTATGCACGCTGTTATTGACCGTCAACGTAATCACGGTATCCATTTCCGTGTTTTAGCTAAAACTCTTCGTATGTCAGGTGGTGACCACCTTCACTCTGGTACT???????????????????????????????????????????????????????????????????????????????????????????????????????????????????????????????????????????????????????????????????????????????????????????????????????????????????????????????????????????????????????????????????????????????????????????????????????????????????????????
	'S01_AF242460_Tjamesii_letharii1'              ??????????????????????????????????????????????????????????????????????gcgcaggtcaggggctggctccttttggtgtcagttgacttggctgggcgggtccaatatcaatcgggacctttttgcctttcaggcttgaaggtttactggttgtgaggggtggctt-caaacacttcaa--agtattttttctgaagacggttctactggctggctt-gctggctgtaggctgaataactaaaaacaactctcaacaacggatatcttggctcccgtaacgatgaagaacgcagcgaaatgcgatacgtagtgtgaattgcagaattccgtgaaccatcgaatctttgaacgcaaattgcgctcgaggcctcggccaagagcatgtctgcctcagcgtcggctactaccctcaactaaatttacact-----gtgaattcaatgtaaaggcagttggatctggctgtccggattacc-ttgcaggttgccggtcagctgaaattcattcacgctttgggagctgctttcctacaagggaagggcgagttccg-atttggtaggtgacctttgccggttgcatgccttcgttgcccgctatgctttcaaatgcgttgtgcaggacgcc-ttttggctttcgacctgaggtcagg??????????????????????????????????????????????????????????????????????????????????????????????????????????????????????????????????????????????????????????????????????????????????????????????????????????????????????????????????????????????????????????????????????????????????????????????????????????????????????????????????????????????????????????????????????????????????????????????????????????????????????????????????????????????????????????????????????????????????????????????????????????????????????????????????????????????????????????????????????????????????????????????????????????????????????????????????????????????????????????????????????????????????????????????????????????????????????????????????????????????????????????????????????????????????????????????????????????????????????????????????????????????????????????????????????????????????????????????????????????????????????????????????????????????????????????????????????????????????????????????????????????????????????????????????????????????????????????????????????????????????????????????????????????????????????????????????????????????????????????????????????????????????????????????????????????????????????????
	'S01_AF242463_Tjamesii_letharii4'              ??????????????????????????????????????????????????????????????????????gcgcaggtcaggggctggctccttttggtgtcagttgacttggctgggcgggtccaatatcaattgggacctttttgcctttcaggcttgaaggtttactggttgtgaggggtggctt-caaacacttcaa--agtattttttctgaagacggttctactggctggctt-gctggctgtaggctgaataactaaaaacaactctcaacaacggatatcttggctcccgtaacgatgaagaacgcagcgaaatgcgatacgtagtgtgaattgcagaattccgtgaaccatcgaatctttgaacgcaaattgcgctcgaggcctcggccaagagcatgtctgcctcagcgtcggctactaccctcaactaaatttacact-----gtgaattcaatgtaaaggcagttggatttggccgtccggattacc-ttttaggttgccggtcagctgaaattcattcacgctttgggagctgctttcctacaagggaagggcgagttccg-atttggtaggtgacctttgccggttgcatgccttcgttgcccgctttgctttcaaatgcgttgtgcaggacgcc-ttttggctttcgacctgaggtcagg??????????????????????????????????????????????????????????????????????????????????????????????????????????????????????????????????????????????????????????????????????????????????????????????????????????????????????????????????????????????????????????????????????????????????????????????????????????????????????????????????????????????????????????????????????????????????????????????????????????????????????????????????????????????????????????????????????????????????????????????????????????????????????????????????????????????????????????????????????????????????????????????????????????????????????????????????????????????????????????????????????????????????????????????????????????????????????????????????????????????????????????????????????????????????????????????????????????????????????????????????????????????????????????????????????????????????????????????????????????????????????????????????????????????????????????????????????????????????????????????????????????????????????????????????????????????????????????????????????????????????????????????????????????????????????????????????????????????????????????????????????????????????????????????????????????????????????????
	'S01_AF242464_Tjamesii_letharii5'              ??????????????????????????????????????????????????????????????????????gcgcaggtcaggggctggctccttttggtgtcagttgacttggctgggcgggtccaatatcaactgggacctttttgcctttcaggcttgaaggtttactggttgtgaggggtggctt-caaacacttcaa--agtattttttctgaagacggttctactggctggctt-gctggctgtaggctgaataactaaaaacaactctcaacaacggatatcttggctcccgtaacgatgaagaacgcagcgaaatgcgatacgtagtgtgaattgcagaattccgtgaaccatcgaatctttgaacgcaaattgcgctcgaggcctcggccaagagcatgtctgcctcagcgtcggctactaccctcaactaaatttacact-----gtgaattcaatgtaaaggcagttggatctggccgtccggattacc-ttttaggttgccggtcagctgaaattcattcacgctttgggagctgctttcctacaagggaagggcgagttccg-atttggtaggtgacctttgccggttgcatgccttcgttgcccgctatgctttcaaatgcgttgtgcaggacgcc-ttttggctttcgacctgaggtcagg??????????????????????????????????????????????????????????????????????????????????????????????????????????????????????????????????????????????????????????????????????????????????????????????????????????????????????????????????????????????????????????????????????????????????????????????????????????????????????????????????????????????????????????????????????????????????????????????????????????????????????????????????????????????????????????????????????????????????????????????????????????????????????????????????????????????????????????????????????????????????????????????????????????????????????????????????????????????????????????????????????????????????????????????????????????????????????????????????????????????????????????????????????????????????????????????????????????????????????????????????????????????????????????????????????????????????????????????????????????????????????????????????????????????????????????????????????????????????????????????????????????????????????????????????????????????????????????????????????????????????????????????????????????????????????????????????????????????????????????????????????????????????????????????????????????????????????????
	'S01_LE_lupina_usa_CA_cort_FJ170679_8820'      ??????????????????????????????????????????????????????????????????????gcgcaggtcaggggctggctccttttggtgtcagttgacttggctgggcgggtccaatatcaattgggacctttttgcctttcaggcttgaaggtttactggttgtgaggggtggctt-caaacacttcaa--agtattttttctgaagacggttctactggctggctt-gctggctgtagactgaataactaaaaacaactctcaacaacggatatcttggctcccgtaacgatgaagaacgcagcgaaatgcgatacgtagtgtgaattgcagaattccgtgaaccatcgaatctttgaacgcaaattgcgctcgaggcctcggccaagagcatgtctgcctcagcgtcggctactaccctcaactaaatttacact-----gtgaattcaatgtaaaggcagttggatctggccgtccggattacc-ttttaggttgccggtcagctgaaattcattcacgctttgggagctgctttcctacaagggaagggcgagttccg-atttggtaggtgacctttgccggttgcatgccttcgttgcccgctatgctttcaaatgcgttgtgcaggacgcc-ttttggctttcgacctgaggtcagg??????????????????????????????????????????????????????????????????????????ACTGTATGGACTGACGGGTTAACTAGTCTTGACCGTTACAAAGGTCGTTGTTATGATATTGAGCCAGTTCCTGGTGAAGAGAATCAATTTATTGCATATGTAGCGTACCCTTTAGATCTTTTTGAAGAAGGTTCAGTAACAAACTTATTTACTTCTATTGTTGGTAACGTTTTTGGATTCAAAGCTCTTCGTGCATTACGATTAGAAGATCTTCGTATTCCTCCAGCATATGTTAAAACATTCCAAGGACCTCCTCACGGAATCCAAGTAGAACGTGATAAATTAAACAAATATGGTCGTTCTCTTTTAGGTTGTACTATTAAACCTAAATTAGGTCTTTCTGCAAAAAATTACGGTCGTGCTGTTTATGAGTGTTTACGTGGTGGTTTAGATTTTACTAAAGATGATGAAAACGTAAACTCTCAACCTTTTATGCGTTGGAGAGACCGTTTCGCTTTCGTTGCGGAAGCAATTTACAAATCTCAAGCAGAAACAGGTGAAATTAAAGGACATTACCTAAACGCAACTGCTGGTACTGTTGAAGAAATGCTAAAACGTGCTGAATGTGCAAGAGATTTTGGTATGCCTATTGTTATGCATGACTACTTAACTGGTGGTTTTACTGCAAATACAACTTTAGCACATTACTGTCGTGATAATGGTTTATTACTACATATTCACCGAGCTATGCACGCTGTTATTGACCGTCAACGTAATCACGGTATCCATTTCCGTGTATTAGCTAAAACTCTTCGTATGTCAGGTGGTGACCATCTTCACTCTGGTACT???????????????????????????????????????????????????????????????????????????????????????????????????????????????????????????????????????????????????????????????????????????????????????????????????????????????????????????????????????????????????????????????????????????????????????????????????????????????????????????
	'S01_LE_lupina_usa_OR_cort_FJ170522_8819'      ??????????????????????????????????????????????????????????????????????gcgcaggtcaggggctggctccttttggtgtcagttgacttggctgggcgggtccaatatcaattgggacctttttgcctttcaggcttgaaggtttactggttgtgaggggtggctt-caaacacttcaa--agtattttttctgaagacggttctactggctggctt-gctggctgtaggctgaataactaaaaacaactctcaacaacggatatcttggctcccgtaacgatgaagaacgcagcgaaatgcgatacgtagtgtgaattgcagaattccgtgaaccatcgaatctttgaacgcaaattgcgctcgaggcctcggccaagagcatgtctgcctcagcgtcggctactaccctcaactaaatttacact-----gtgaattcaatgtaaaggcagttggatctggctgtccggattacc-ttgcaggttgccggtcagctgaaattcattcacgctttgggagctgctttcctacaagggaagggcgagttccg-atttggtaggtgacctttgccggttgcatgccttcgttgcccgttatgctttcaaatgcgttgtgcaggacgcc-ttttggctttcgacctgaggtcagg??????????????????????????????????????????????????????????????????????????ACTGTATGGACTGACGGGTTAACTAGTCTTGACCGTTACAAAGGTCGTTGTTATGATATTGAGCCAGTTCCTGGTGAAGAGAATCAATTTATTGCATATGTAGCGTACCCTTTAGATCTTTTTGAAGAAGGTTCAGTAACAAACTTATTTACTTCTATTGTTGGTAACGTTTTTGGATTCAAAGCTCTTCGTGCATTACGATTAGAAGATCTTCGTATTCCTCCAGCATATGTTAAAACATTCCAAGGACCTCCTCACGGAATCCAAGTAGAACGTGATAAATTAAACAAATATGGTCGTTCTCTTTTAGGTTGTACTATTAAACCTAAATTAGGTCTTTCTGCAAAAAATTACGGTCGTGCTGTTTATGAGTGTTTACGTGGTGGTTTAGATTTTACTAAAGATGATGAAAACGTAAACTCTCAACCTTTTATGCGTTGGAGAGACCGTTTCGCTTTCGTTGCGGAAGCAATTTACAAATCTCAAGCAGAAACAGGTGAAATTAAAGGACATTACCTAAACGCAACTGCTGGTACTGTTGAAGAAATGCTAAAACGTGCTGAATGTGCAAGAGATTTTGGTATGCCTATTGTTATGCATGACTACTTAACTGGTGGTTTTACTGCAAATACAACTTTAGCACATTACTGTCGTGATAATGGTTTATTACTACATATTCACCGAGCTATGCACGCTGTTATTGACCGTCAACGTAATCACGGTATCCATTTCCGTGTATTAGCTAAAACTCTTCGTATGTCAGGTGGTGACCATCTTCACTCTGGTACT???????????????????????????????????????????????????????????????????????????????????????????????????????????????????????????????????????????????????????????????????????????????????????????????????????????????????????????????????????????????????????????????????????????????????????????????????????????????????????????
	'S01_LE_lupina_usa_WA_cort_FJ170723_9091'      ??????????????????????????????????????????????????????????????????????gcgcaggtcaggggctggctccttttggtgtcagttgacttggctgggcgggtccaatatcaattgggacctttttgcctttcaggcttgaaggtttactggttgtgaggggtggctt-caaacacttcaa--agtattttttctgaagacggttctactggctggctt-gctggctgtaggctgaataactaaaaacaactctcaacaacggatatcttggctcccgtaacgatgaagaacgcagcgaaatgcgatacgtagtgtgaattgcagaattccgtgaaccatcgaatctttgaacgcaaattgcgctcgaggcctcggccaagagcatgtctgcctcagcgtcggctactaccctcaactaaatttacact-----gtgaattcaatgtaaaggcagttggatctggctgtccggattacc-ttgcaggttgccggtcagctgaaattcattcacgctttgggagctgctttcctacaagggaatggcgagttccg-atttggtaggtgacctttgccggttgcatgccttcgttgcccgctatgctttcaaatgcgttgtgcaggacgcc-ttttggctttcgacctgaggtcagg??????????????????????????????????????????????????????????????????????????ACTGTATGGACTGACGGGTTAACTAGTCTTGACCGTTACAAAGGTCGTTGTTATGATATTGAGCCAGTTCCTGGTGAAGAGAATCAATTTATTGCATATGTAGCGTACCCTTTAGATCTTTTTGAAGAAGGTTCAGTAACAAACTTATTTACTTCTATTGTTGGTAACGTTTTTGGATTCAAAGCTCTTCGTGCATTACGATTAGAAGATCTTCGTATTCCTCCAGCATATGTTAAAACATTCCAAGGACCTCCTCACGGAATCCAAGTAGAACGTGATAAATTAAACAAATATGGTCGTTCTCTTTTAGGTTGTACTATTAAACCTAAATTAGGTCTTTCTGCAAAAAATTACGGTCGTGCTGTTTATGAGTGTTTACGTGGTGGTTTAGATTTTACTAAAGATGATGAAAACGTAAACTCTCAACCTTTTATGCGTTGGAGAGACCGTTTCGCTTTCGTTGCGGAAGCAATTTACAAATCTCAAGCAGAAACAGGTGAAATTAAAGGACATTACCTAAACGCAACTGCTGGTACTGTTGAAGAAATGCTAAAACGTGCTGAATGTGCAAGAGATTTTGGTATGCCTATTGTTATGCATGACTACTTAACTGGTGGTTTTACTGCAAATACAACTTTAGCACATTACTGTCGTGATAATGGTTTATTACTACATATTCACCGAGCTATGCACGCTGTTATTGACCGTCAACGTAATCACGGTATCCATTTCCGTGTATTAGCTAAAACTCTTCGTATGTCAGGTGGTGACCATCTTCACTCTGGTACT???????????????????????????????????????????????????????????????????????????????????????????????????????????????????????????????????????????????????????????????????????????????????????????????????????????????????????????????????????????????????????????????????????????????????????????????????????????????????????????
	'S01_LE_lupina_usa_WA_cort_FJ170724_9099'      ??????????????????????????????????????????????????????????????????????gcgcaggtcaggggctggctccttttggtgtcagttgacttggctgggcgggtccaatatcaattgggacctttttgcctttcaggcttgcaggtttactggttgtgaggggtggctt-caaacacttcaa--agtattttttctgaagacggttctactggctggctt-gctggctgtaggctgaataactaaaaacaactctcaacaacggatatcttggctcccgtaacgatgaagaacgcagcgaaatgcgatacgtagtgtgaattgcagaattccgtgaaccatcgaatctttgaacgcaaattgcgctcgaggcctcggccaagagcatgtctgcctcagcgtcggctactaccctcaactaaatttacact-----gtgaattcaatgtaaaggcagttggatctggctgtccggattacc-ttgcaggttgccggtcagctgaaattcattcacgctttgggagctgctttcctacaagggaatggcgagttccg-atttggtaggtgacctttgccggttgcatgccttcgttgcccgctatgctttcaaatgcgttgtgcaggacgcc-ttttggctttcgacctgaggtcagg??????????????????????????????????????????????????????????????????????????????????????????????????????????????????????????????????????????????????????????????????????????????????????????????????????????????????????????????????????????????????????????????????????????????????????????????????????????????????????????????????????????????????????????????????????????????????????????????????????????????????????????????????????????????????????????????????????????????????????????????????????????????????????????????????????????????????????????????????????????????????????????????????????????????????????????????????????????????????????????????????????????????????????????????????????????????????????????????????????????????????????????????????????????????????????????????????????????????????????????????????????????????????????????????????????????????????????????????????????????????????????????????????????????????????????????????????????????????????????????????????????????????????????????????????????????????????????????????????????????????????????????????????????????????????????????????????????????????????????????????????????????????????????????????????????????????????????????
	'S01_LE_lupina_usa_WA_cort_FJ170726_9093'      ??????????????????????????????????????????????????????????????????????gcgcaggtcaggggctggctccttttggtgtcagttgacttggctgggcgggtccaatatcaattgggacctttttgcctttcaggcttgcaggtttactggttgtgaggggtggctt-caaacacttcaa--agtattttttctgaagacggttctactggctggctt-gctggctgtaggctgaataactaaaaacaactctcaacaacggatatcttggctcccgtaacgatgaagaacgcagcgaaatgcgatacgtagtgtgaattgcagaattccgtgaaccatcgaatctttgaacgcaaattgcgctcgaggcctcggccaagagcatgtctgcctcagcgtcggctactaccctcaactaaatttacact-----gtgaattcaatgtaaaggcagttggatctggctgtccggattacc-ttgcaggttgccggtcagctgaaattcattcacgctttgggagctgctttcctacaagggaatggcgagttccg-atttggtaggtgacctttgccggttgcatgccttcgttgcccgctatgctttcaaatgcgttgtgcaggacgcc-ttttggctttcgacctgaggtcagg??????????????????????????????????????????????????????????????????????????ACTGTATGGACTGACGGGTTAACTAGTCTTGACCGTTACAAAGGTCGTTGTTATGATATTGAGCCAGTTCCTGGTGAAGAGAATCAATTTATTGCATATGTAGCGTACCCTTTAGATCTTTTTGAAGAAGGTTCAGTAACAAACTTATTTACTTCTATTGTTGGTAACGTTTTTGGATTCAAAGCTCTTCGTGCATTACGATTAGAAGATCTTCGTATTCCTCCAGCATATGTTAAAACATTCCAAGGACCTCCTCACGGAATCCAAGTAGAACGTGATAAATTAAACAAATATGGTCGTTCTCTTTTAGGTTGTACTATTAAACCTAAATTAGGTCTTTCTGCAAAAAATTACGGTCGTGCTGTTTATGAGTGTTTACGTGGTGGTTTAGATTTTACTAAAGATGATGAAAACGTAAACTCTCAACCTTTTATGCGTTGGAGAGACCGTTTCGCTTTCGTTGCGGAAGCAATTTACAAATCTCAAGCAGAAACAGGTGAAATTAAAGGACATTACCTAAACGCAACTGCTGGTACTGTTGAAGAAATGCTAAAACGTGCTGAATGTGCAAGAGATTTTGGTATGCCTATTGTTATGCATGACTACTTAACTGGTGGTTTTACTGCAAATACAACTTTAGCACATTACTGTCGTGATAATGGTTTATTACTACATATTCACCGAGCTATGCACGCTGTTATTGACCGTCAACGTAATCACGGTATCCATTTCCGTGTATTAGCTAAAACTCTTCGTATGTCAGGTGGTGACCATCTTCACTCTGGTACA???????????????????????????????????????????????????????????????????????????????????????????????????????????????????????????????????????????????????????????????????????????????????????????????????????????????????????????????????????????????????????????????????????????????????????????????????????????????????????????
	'S01_LE_lupina_usa_WY_cort_FJ170493_8825'      ??????????????????????????????????????????????????????????????????????gcgcaggtcaggggctggcttcttttggtgtcagttgacttggctgggcgggtccaatatcaattgggacctttttgcctttcaggcttgaaggtttactggttgtgaggggtggctt-caaacacttcaa--agtattttttctgaagacggttctactggctggctt-gctggctgtaggctgaataacta-aaacaactctcaacaacggatatcttggctcccgtaacgatgaagaacgcagcgaaatgcgatacgtagtgtgaattgcagaattccgtgaaccatcgaatctttgaacgcaaattgcgctcgaggcctcggccaagagcatgtctgcctcagcgtcggctactaccctcaactaaatttacact-----gtgaattcaatgtaaaggcagttggatctggctgtccggattacc-ttttaggttgccggtcagctgaaattcattcacgctttgggagctgc-ttcctacaagggaagggcgagttccg-atttggtaggtgacctttgccggttgcatgccttcgttgcccgctgtgctttcaaatgcgttgtgcaggacgcc-ttttggctttcgacctgaggtcagg??????????????????????????????????????????????????????????????????????????ACTGTATGGACTGACGGGTTAACTAGTCTTGACCGTTACAAAGGTCGTTGTTATGATATTGAGCCAGTTCCTGGTGAAGAGAATCAATTTATTGCATATGTAGCGTACCCTTTAGATCTTTTTGAAGAAGGTTCAGTAACAAACTTATTTACTTCTATTGTTGGTAACGTTTTTGGATTCAAAGCTCTTCGTGCATTACGATTAGAAGATCTTCGTATTCCTCCAGCATATGTTAAAACATTCCAAGGACCTCCTCACGGAATCCAAGTAGAACGTGATAAATTAAACAAATATGGTCGTTCTCTTTTAGGTTGTACTATTAAACCTAAATTAGGTCTTTCTGCAAAAAATTACGGTCGTGCTGTTTATGAGTGTTTACGTGGTGGTTTAGATTTTACTAAAGATGATGAAAACGTAAACTCTCAACCTTTTATGCGTTGGAGAGACCGTTTCGCTTTCGTTGCGGAAGCAATTTACAAATCTCAAGCAGAAACAGGTGAAATTAAAGGACATTACCTAAACGCAACTGCTGGTACTGTTGAAGAAATGCTAAAACGTGCTGAATGTGCAAGAGATTTTGGTATGCCTATTGTTATGCATGACTACTTAACTGGTGGTTTTACTGCAAATACAACTTTAGCACATTACTGTCGTGATAATGGTTTATTACTACATATTCACCGAGCTATGCACGCTGTTATTGACCGTCAACGTAATCACGGTATCCATTTCCGTGTATTAGCTAAAACTCTTCGTATGTCAGGTGGTGACCATCTTCACTCTGGTACT???????????????????????????????????????????????????????????????????????????????????????????????????????????????????????????????????????????????????????????????????????????????????????????????????????????????????????????????????????????????????????????????????????????????????????????????????????????????????????????
	'S02_DQ166600_Tsimplex_LecRupicola'            ??????????????????????????????????????????????????????????????????????gcgcaggtcaggggctggctccttttggtgtcagttgacttgactgggcgggtccaatatcaattggggcctttctgccttttgggcggtcaggtctaccggttgtgaggggtggctttcaacaatctcaaa-agtat--tttctgaagacagttctactggctggcttcgccggctgtagactgaataactaaagacaactctcaacaacggatatcttggctcccgtaacgatgaagaacgcagcgaaatgcgatacgtagtgtgaattgcagaattccgtgaaccatcgaatctttgaacgcaaattgcgctcgaggcctcggcctagagcatgtctgcctcagcgtcggctactaccctcaactaaatttcattg-----gtgaactccgatgaaaggcagttggatctggccgtccggtttgcc-ttttgggttgccggtcagctgaaatacattcacgctttaagagctgctttcccttc-gggaaaggcgagttccg-atttggtaggtgacctttgccggttgcatgccttcgttgcccgctatgctctcaactgcgctgtgcaggacgcc-ttttggctttcgacctgaggtcagg??????????????????????????????????????????????????????????????????????????????????????????????????????????????????????????????????????????????????????????????????????????????????????????????????????????????????????????????????????????????????????????????????????????????????????????????????????????????????????????????????????????????????????????????????????????????????????????????????????????????????????????????????????????????????????????????????????????????????????????????????????????????????????????????????????????????????????????????????????????????????????????????????????????????????????????????????????????????????????????????????????????????????????????????????????????????????????????????????????????????????????????????????????????????????????????????????????????????????????????????????????????????????????????????????????????????????????????????????????????????????????????????????????????????????????????????????????????????????????????????????????????????????????????????????????????????????????????????????????????????????????????????????????????????????????????????????????????????????????????????????????????????????????????????????????????????????????????
	'S02_DQ166620_Trebouxia_simplex_LecanoraSwartz' ??????????????????????????????????????????????????????????????????????gcgcaggtcaggggctggctccttttggtgtcagttgacttgactgggcgggtccaatatcaattggggcctttctgccttttgggcggtcaggtctaccggttgtgaggggtggctttcaacaatctcaaa-agtat--tttctgaagacagttctactggctggcttcgccggctgtaaactgaataactaaagacaactctcaacaacggatatcttggctcccgtaacgatgaagaacgcagcgaaatgcgatacgtagtgt-aattgcagaattccgtgaaccatcgaatctttgaacgcaaattgcgctcgaggcctcggcctagagcatgtctgcctcagcgtcggctactaccctcaactaaatttcattg-----gtgaactccgatgaaaggcagttggatctggccgtccggtttgcc-ttttgggttgccggtcagctgaaatacattcacgctttaagagctgctttcccttc-gggaaaggcgagttccg-atttggtaggtgacctttgccggttgcatgccttcgttgcccgctatgctctcaactgcgctgtgcaggacgcc-ttttggctttcgacctgaggtcagg??????????????????????????????????????????????????????????????????????????????????????????????????????????????????????????????????????????????????????????????????????????????????????????????????????????????????????????????????????????????????????????????????????????????????????????????????????????????????????????????????????????????????????????????????????????????????????????????????????????????????????????????????????????????????????????????????????????????????????????????????????????????????????????????????????????????????????????????????????????????????????????????????????????????????????????????????????????????????????????????????????????????????????????????????????????????????????????????????????????????????????????????????????????????????????????????????????????????????????????????????????????????????????????????????????????????????????????????????????????????????????????????????????????????????????????????????????????????????????????????????????????????????????????????????????????????????????????????????????????????????????????????????????????????????????????????????????????????????????????????????????????????????????????????????????????????????????????
	'S02_EU551512_Trebouxia_simplex_TephroAtra'    ?????????????????????????????????????????????????????????????????????????????????????????????????????????????????????????gtccaatatcaattggggcctttctgccttttgggcggtcaggtctaccggttgtgaggggtggctttcaacaatctcaaa-agtat--tttctgaagacagttctactggctggcttcgccggctgtagactgaataactaaagacaactctcaacaacggatatcttggctcccgtaacgatgaagaacgcagcgaaatgcgatacgtagtgtgaattgcagaattccgtgaaccatcgaatctttgaacgcaaattgcgctcgaggcctcggcctagagcatgtctgcctcagcgtcggctactaccctcaactaaatttcattg-----gtgaactccgatgaaaggcagttggatctggccgtccggtttgcc-ttttgggttgccggtcagctgaaatacattcacgctttaagagctgctttcccttc-gggaaaggcgagttccg-atttggtaggtgacctttgccggttgcatgccttcgttgcccgctatgctctcaactgcgctgtgcaggacgcc-tttt???????????????????????????????????????????????????????????????????????????????????????????????????????????????????????????????????????????????????????????????????????????????????????????????????????????????????????????????????????????????????????????????????????????????????????????????????????????????????????????????????????????????????????????????????????????????????????????????????????????????????????????????????????????????????????????????????????????????????????????????????????????????????????????????????????????????????????????????????????????????????????????????????????????????????????????????????????????????????????????????????????????????????????????????????????????????????????????????????????????????????????????????????????????????????????????????????????????????????????????????????????????????????????????????????????????????????????????????????????????????????????????????????????????????????????????????????????????????????????????????????????????????????????????????????????????????????????????????????????????????????????????????????????????????????????????????????????????????????????????????????????????????????????????????????????????????????????????????????????????????
	'S02_EU551513_Trebouxia_simplex_TephroAtra'    ?????????????????????????????????????????????????????????????????????????????????????????????????????????????????????????????????????????????????tgccttttgggcggtcaggtctaccggttgtgaggggtggctttcaacaatctcaaa-agtat--tttctgaagacagttctactggctggcttcgccggctgtagactgaataactaaagacaactctcaacaacggatatcttggctcccgtaacgatgaagaacgcagcgaaatgcgatacgtagtgtgaattgcagaattccgtgaaccatcgaatctttgaacgcaaattgcgctcgaggcctcggcctagagcatgtctgcctcagcgtcggctactaccctcaactaaatttcattg-----gtgaactccgatgaaaggcagttggatctggccgtccggtttgcc-ttttgggttgccggtcagctgaaatacattcacgctttaagagctgctttcccttc-gggaaaggcgagttccg-atttggtaggtgacctttgccggttgcatgccttcgttgcccgctatgctctcaactgcgctgtgcaggacgcctttttggctttcgacctgaggtcagg??????????????????????????????????????????????????????????????????????????????????????????????????????????????????????????????????????????????????????????????????????????????????????????????????????????????????????????????????????????????????????????????????????????????????????????????????????????????????????????????????????????????????????????????????????????????????????????????????????????????????????????????????????????????????????????????????????????????????????????????????????????????????????????????????????????????????????????????????????????????????????????????????????????????????????????????????????????????????????????????????????????????????????????????????????????????????????????????????????????????????????????????????????????????????????????????????????????????????????????????????????????????????????????????????????????????????????????????????????????????????????????????????????????????????????????????????????????????????????????????????????????????????????????????????????????????????????????????????????????????????????????????????????????????????????????????????????????????????????????????????????????????????????????????????????????????????????????
	'S02_EU551541_Trebouxia_simplex_TephroAtra'    ??????????????????????????????????????????????????????????????????????gcgcaggtcaggggctggctccttttggtgtcagttgacttgactgggcgggtccaatatcaattggggcctttctgccttttgggcggtcaggtctaccggttgtgaggggtggctttcaacaatctcaaa-agtat--tttctgaagacagttctactggctggcttcgccggctgtagactgaataactaaagacaactctcaacaacggatatcttggctcccgtaacgatgaagaacgcagcgaaatgcgatacgtagtgtgaattgcagaattccgtgaaccatcgaatctttgaacgcaaattgcgctcgaggcctcggcctagagcatgtctgcctcagcgtcggctactaccctcaactaaatttcattg-----gtgaactccgatgaaaggcagttggatctggccgtccggtttgcc-ttttgggttgccggtcagctgaaatacattcacgctttaagagctgctttcccttc-gggaaaggcgagttccg-atttggtaggtgacctttgccggttgcatgccttcgttgcccgctatgctctcaactgcgctgtgcaggacgcc-ttttggctttcgacctgaggtcagg??????????????????????????????????????????????????????????????????????????????????????????????????????????????????????????????????????????????????????????????????????????????????????????????????????????????????????????????????????????????????????????????????????????????????????????????????????????????????????????????????????????????????????????????????????????????????????????????????????????????????????????????????????????????????????????????????????????????????????????????????????????????????????????????????????????????????????????????????????????????????????????????????????????????????????????????????????????????????????????????????????????????????????????????????????????????????????????????????????????????????????????????????????????????????????????????????????????????????????????????????????????????????????????????????????????????????????????????????????????????????????????????????????????????????????????????????????????????????????????????????????????????????????????????????????????????????????????????????????????????????????????????????????????????????????????????????????????????????????????????????????????????????????????????????????????????????????????
	'S02_EU551542_Trebouxia_simplex_TephroAtra'    ??????????????????????????????????????????????????????????????????????gcgcaggtcaggggctggctccttttggtgtcagttgacttgactgggcgggtccaatatcaattggggcctttctgccttttgggcggtcaggtctaccggttgtgaggggtggctttcaacaatctcaaa-agtat--tttctgaagacagttctactggctggcttcgccggctgtagactgaataactaaagacaactctcaacaacggatatcttggctcccgtaacgatgaagaacgcagcgaaatgcgatacgtagtgtgaattgcagaattccgtgaaccatcgaatctttgaacgcaaattgcgctcgaggcctcggcctagagcatgtctgcctcagcgtcggctactaccctcaactaaatttcattg-----gtgaactccgatgaaaggcagttggatctggccgtccggtttgcc-ttttgggttgccggtcagctgaaatacattcacgctttaagagctgctttcccttc-gggaaaggcgagttccg-atttggtaggtgacctttgccggttgcatgccttcgttgcccgctatgctctcaactgcgctgtgcaggacgcc-ttttggctttcgacctgaggtcagg??????????????????????????????????????????????????????????????????????????????????????????????????????????????????????????????????????????????????????????????????????????????????????????????????????????????????????????????????????????????????????????????????????????????????????????????????????????????????????????????????????????????????????????????????????????????????????????????????????????????????????????????????????????????????????????????????????????????????????????????????????????????????????????????????????????????????????????????????????????????????????????????????????????????????????????????????????????????????????????????????????????????????????????????????????????????????????????????????????????????????????????????????????????????????????????????????????????????????????????????????????????????????????????????????????????????????????????????????????????????????????????????????????????????????????????????????????????????????????????????????????????????????????????????????????????????????????????????????????????????????????????????????????????????????????????????????????????????????????????????????????????????????????????????????????????????????????????
	'S02_EU551543_Trebouxia_simplex_TephroAtra'    ??????????????????????????????????????????????????????????????????????gcgcaggtcaggggctggctccttttggtgtcagttgacttgactgggcgggtccaatatcaattggggcctttctgccttttgggcggtcaggtctaccggttgtgaggggtggctttcaacaatctcaaa-agtat--tttctgaagacagttctactggctggcttcgccggctgtagactgaataactaaagacaactctcaacaacggatatcttggctcccgtaacgatgaagaacgcagcgaaatgcgatacgtagtgtgaattgcagaattccgtgaaccatcgaatctttgaacgcaaattgcgctcgaggcctcggcctagagcatgtctgcctcagcgtcggctactaccctcaactaaatttcattg-----gtgaactccgatgaaaggcagttggatctggccgtccggtttgcc-ttttgggttgccggtcagctgaaatacattcacgctttaagagctgctttcccttc-gggaaaggcgagttccg-atttggtaggtgacctttgccggttgcatgccttcgttgcccgctatgctctcaactgcgctgtgcaggacgcc-ttttggctttcgacctgaggtcagg??????????????????????????????????????????????????????????????????????????????????????????????????????????????????????????????????????????????????????????????????????????????????????????????????????????????????????????????????????????????????????????????????????????????????????????????????????????????????????????????????????????????????????????????????????????????????????????????????????????????????????????????????????????????????????????????????????????????????????????????????????????????????????????????????????????????????????????????????????????????????????????????????????????????????????????????????????????????????????????????????????????????????????????????????????????????????????????????????????????????????????????????????????????????????????????????????????????????????????????????????????????????????????????????????????????????????????????????????????????????????????????????????????????????????????????????????????????????????????????????????????????????????????????????????????????????????????????????????????????????????????????????????????????????????????????????????????????????????????????????????????????????????????????????????????????????????????????
	'S02_FM945345_Trebouxia_PS2008_CetrariaIsland' ??????????????????????????????????????????????????????????????????????gcgcaggtcaggggctggctccttttggtgtcagttgacttgactgggcgggtccaatatcaattggggcctgtctgccttttaggcggtcaggtctaccggttgtgaggggtggctttcaacaacctcaaa-a-tat--tttctgaagacagttctactggctggctttgtcggctgtagactgaataactaaagacaactctcaacaacggatatcttggctcccgtaacgatgaagaacgcagcgaaatgcgatacgtagtgtgaattgcagaattccgtgaaccatcgaatctttgaacgcaaattgcgctcgaggcctcggccaagagcatgtctgcctcagcgtcggctactaccctcaaccaaatttcattg-----gtgaactccgatgaaaggcagttggatctggccgtccggtttgcc-ttttgggttgccggtcagctgaaatacattcacgctttgagagctgctttcctttc-cggaaaggcgagttccg-atttggtaggtgacctttgccggttgcatgccttcgttgcccgctatgctctcaattgcgttgtgcaggacgcc-ttttggctttcgacc????????????????????????????????????????????????????????????????????????????????????????????????????????????????????????????????????????????????????????????????????????????????????????????????????????????????????????????????????????????????????????????????????????????????????????????????????????????????????????????????????????????????????????????????????????????????????????????????????????????????????????????????????????????????????????????????????????????????????????????????????????????????????????????????????????????????????????????????????????????????????????????????????????????????????????????????????????????????????????????????????????????????????????????????????????????????????????????????????????????????????????????????????????????????????????????????????????????????????????????????????????????????????????????????????????????????????????????????????????????????????????????????????????????????????????????????????????????????????????????????????????????????????????????????????????????????????????????????????????????????????????????????????????????????????????????????????????????????????????????????????????????????????????????????????????????????????????????????????
	'S02_GQ375319_Tjamesii_458_Sv4_2'              ??????????????????????????????????????????????????????????????????????gcgcaggtcaggggctggctccttttggtgtcagttgacttgactgggcgggtccaatatcaattggggcctttctgccttttgggcggtcaggtctaccggttgtgaggggtggctttcaacaatctcaaa-agtat--tttctgaagacagttctactggctggcttcgccggctgtagactgaataactaaagacaactctcaacaacggatatcttggctcccgtaacgatgaagaacgcagcgaaatgcgatacgtagtgtgaattgcagaattccgtgaaccatcgaatctttgaacgcaaattgcgctcgaggcctcggcctagagcatgtctgcctcagcgtcggctactaccctcaactaaatttcattg-----gtgaactccgatgaaaggcagttggatctggccgtccggtttgcc-ttttgggttgccggtcagctgaaatacattcacgctttaagagctgctttcccttc-gggaaaggcgagttccg-atttggtaggtgacctttgccggttgcatgccttcgttgcccgctatgctctcaactgcgctgtgcaggacgcc-ttttggctttcgacctgaggtcagg??????????????????????????????????????????????????????????????????????????????????????????????????????????????????????????????????????????????????????????????????????????????????????????????????????????????????????????????????????????????????????????????????????????????????????????????????????????????????????????????????????????????????????????????????????????????????????????????????????????????????????????????????????????????????????????????????????????????????????????????????????????????????????????????????????????????????????????????????????????????????????????????????????????????????????????????????????????????????????????????????????????????????????????????????????????????????????????????????????????????????????????????????????????????????????????????????????????????????????????????????????????????????????????????????????????????????????????????????????????????????????????????????????????????????????????????????????????????????????????????????????????????????????????????????????????????????????????????????????????????????????????????????????????????????????????????????????????????????????????????????????????????????????????????????????????????????????????
	'S02_GQ375320_Tjamesii_1087_A1_3'              ??????????????????????????????????????????????????????????????????????gcgcaggtcaggggctggctccttttggtgtcagttgacttgactgggcgggtccgatatcaattggggcctttctgccttttgggcggtcaggtctaccggttgtgaggggtggctttcaacaatctcaaa-agtat--tttctgaagacagttctactggctggcttcgccggctgtagactgaataactaaagacaactctcaacaacggatatcttggctcccgtaacgatgaagaacgcagcgaaatgcgatacgtagtgtgaattgcagaattccgtgaaccatcgaatctttgaacgcaaattgcgctcgaggcctcggcctagagcatgtctgcctcagcgtcggctactaccctcaactaaatttcattg-----gtgaactccgatgaaaggcagttggatctggccgtccggtttgcc-ttttgggttgccggtcagctgaaatacattcacgctttaagagctgctttcccttc-gggaaaggcgagttccg-atttggtaggtgacctttgccggttgcatgccttcgttgcccgctatgctctcaactgcgctgtgcaggacgcc-ttttggctttcgacctgaggtcagg??????????????????????????????????????????????????????????????????????????????????????????????????????????????????????????????????????????????????????????????????????????????????????????????????????????????????????????????????????????????????????????????????????????????????????????????????????????????????????????????????????????????????????????????????????????????????????????????????????????????????????????????????????????????????????????????????????????????????????????????????????????????????????????????????????????????????????????????????????????????????????????????????????????????????????????????????????????????????????????????????????????????????????????????????????????????????????????????????????????????????????????????????????????????????????????????????????????????????????????????????????????????????????????????????????????????????????????????????????????????????????????????????????????????????????????????????????????????????????????????????????????????????????????????????????????????????????????????????????????????????????????????????????????????????????????????????????????????????????????????????????????????????????????????????????????????????????????
	'S02_GQ375323_Tjamesii_1436_Is1_49'            ??????????????????????????????????????????????????????????????????????gcgcaggtcaggggctggctccttttggtgtcagttgacttgactgggcgggtccaatatcaattggggcctttctgcctttgaggcggtcaggtctaccggttgtgaggggtggctttcaacaacctcaaa-agtat--tttctgaagacagttctactggctggctttgccggctgtagactgaataactaaagacaactctcaacaacggatatcttggctcccgtaacgatgaagaacgcagcgaaatgcgatacgtagtgtgaattgcagaattccgtgaaccatcgaatctttgaacgcaaattgcgctcgaggcctcggccaagagcatgtctgcctcagcgtcggctactaccctcaattaaatttcattg-----gtgaactccgatgaaaggccgttggatctggccgtccggtttgcc-ttttaggttgccggtcagctgaaatacattcacgctttaagagctgctttcccttc-gggaaaggcgagttccg-atttggtaggtgacctttgccggttgcatgccttcgttgcccgctatgctctcaactgcgctgtgcaggacgcc-ttttggctttcgacctgaggtcagg??????????????????????????????????????????????????????????????????????????????????????????????????????????????????????????????????????????????????????????????????????????????????????????????????????????????????????????????????????????????????????????????????????????????????????????????????????????????????????????????????????????????????????????????????????????????????????????????????????????????????????????????????????????????????????????????????????????????????????????????????????????????????????????????????????????????????????????????????????????????????????????????????????????????????????????????????????????????????????????????????????????????????????????????????????????????????????????????????????????????????????????????????????????????????????????????????????????????????????????????????????????????????????????????????????????????????????????????????????????????????????????????????????????????????????????????????????????????????????????????????????????????????????????????????????????????????????????????????????????????????????????????????????????????????????????????????????????????????????????????????????????????????????????????????????????????????????????
	'S02_GQ375355_Tjamesii_1135_Fa2_40'            ??????????????????????????????????????????????????????????????????????gcgcaggtcaggggctggctccttttggtgtcagttgacttgactgggcgggtccaatatcaattggggcctttctgcctttcaggcggtcaggtctaccggttgtgaggggtggctttcaacaacctcaaa-agtat--tttctgaagacagttctactggctggctttgccggctgtagactgaataactaaagacaactctcaacaacggatatcttggctcccgtaacgatgaagaacgcagcgaaatgcgatacgtagtgtgaattgcagaattccgtgaaccatcgaatctttgaacgcaaattgcgctcgaggcctcggcctagagcatgtctgcctcagcgtcggctactaccctcaactaaatttcattg-----gtgaactccgatgaaaggcagttggatctggccgtccggtttgcc-ttttgggttgccggtcagctgaaatacattcacgctttaagagctgctttcccttc-gggaaaggcgagttccg-atttggtaggtgacctttgccggttgcatgccttcgttgcccgctatgctctcaattgcgttgtgcaggacgcc-atttggctttcgacctgaggtcagg??????????????????????????????????????????????????????????????????????????????????????????????????????????????????????????????????????????????????????????????????????????????????????????????????????????????????????????????????????????????????????????????????????????????????????????????????????????????????????????????????????????????????????????????????????????????????????????????????????????????????????????????????????????????????????????????????????????????????????????????????????????????????????????????????????????????????????????????????????????????????????????????????????????????????????????????????????????????????????????????????????????????????????????????????????????????????????????????????????????????????????????????????????????????????????????????????????????????????????????????????????????????????????????????????????????????????????????????????????????????????????????????????????????????????????????????????????????????????????????????????????????????????????????????????????????????????????????????????????????????????????????????????????????????????????????????????????????????????????????????????????????????????????????????????????????????????????????
	'S02_GQ375363_Tjamesii_1384_Ch1_32'            ??????????????????????????????????????????????????????????????????????gcgcaggtcaggggctggctccttttggtgtcagttgacttgactgggcgggtccaatatcaattggggcctttctgccgtttaggcggtcaggtctaccggttgtgaggggtggctttcaacaacctcaaa-agtat--tttctgaagacagttgtactggctggctttgccggctgtagactgaataactaaagacaactctcaacaacggatatcttggctcccgtaacgatgaagaacgcagcgaaatgcgatacgtagtgtgaattgcagaattccgtgaaccatcgaatctttgaacgcaaattgcgctcgaggcctcggcctagagcatgtctgcctcagcgtcggctactaccctcaactaaatttcattg-----gtgaactccgatgaaaggcagttggatctggccgtccggtttgcc-ttttgggttgccggtcagctgaaatacattcacgctttaagagctgctttcccttc-gggaaaggcgagttccg-atttggtaggtgacctttgccggttgcatgccttcgttgcccgctatgctctcaattgcgttgtgcaggacgcc-ttttggctttcgacctgaggtcagg??????????????????????????????????????????????????????????????????????????????????????????????????????????????????????????????????????????????????????????????????????????????????????????????????????????????????????????????????????????????????????????????????????????????????????????????????????????????????????????????????????????????????????????????????????????????????????????????????????????????????????????????????????????????????????????????????????????????????????????????????????????????????????????????????????????????????????????????????????????????????????????????????????????????????????????????????????????????????????????????????????????????????????????????????????????????????????????????????????????????????????????????????????????????????????????????????????????????????????????????????????????????????????????????????????????????????????????????????????????????????????????????????????????????????????????????????????????????????????????????????????????????????????????????????????????????????????????????????????????????????????????????????????????????????????????????????????????????????????????????????????????????????????????????????????????????????????????
	'S02_JN204767_Tjamesii_Tuerk42158'             ??????????????????????????????????????????????????????????????????????gcgcaggtcaggggctggctccttttggtgtcagttgacttgactgggcgggtccaatatcaattggggcctttctgccttttgggcggtcaggtctaccggttgtgaggggtggctttcaacaatctcaaa-agtat--tttctgaagacagttctactggctggcttcgccggctgtagactgaataactaaagacaactctcaacaacggatatcttggctcccgtaacgatgaagaacgcagcgaaatgcgatacgtagtgtgaattgcagaattccgtgaaccatcgaatctttgaacgcaaattgcgctcgaggcctcggcctagagcatgtctgcctcagcgtcggctactaccctcaactaaatttcattg-----gtgaactccgatgaaaggcagttggatctggccgtccggtttgcc-ttttgggttgccggtcagctgaaatacattcacgctttaagagctgctttcccttc-gggaaaggcgagttccg-atttggtaggtgacctttgccggttgcatgccttcgttgcccgctatgctctcaactgcgctgtgcaggacgcc-tt?????????????????????????????????????????????????????????????????????????????????????????????????????????????????????????????????????????????????????????????????????????????????????????????????????????????????????????????????????????????????????????????????????????????????????????????????????????????????????????????????????????????????????????????????????????????????????????????????????????????????????????????????????????????????????????????????????????????????????????????????????????????????????????????????????????????????????????????????????????????????????????????????????????????????????????????????????????????????????????????????????????????????????????????????????????????????????????????????????????????????????????????????????????????????????????????????????????????????????????????????????????????????????????????????????????????????????????????????????????????????????????????????????????????????????????????????????????????????????????????????????????????????????????????????????????????????????????????????????????????????????????????????????????????????????????????????????????????????????????????????????????????????????????????????????????????????????????????????????????????????
	'S02_JN204768_Tjamesii_Tuerk42730'             ??????????????????????????????????????????????????????????????????????gcgcaggtcaggggctggctccttttggtgtcagttgacttgactgggcgggtccaatatcaattggggcctttctgccttttgggcggtcaggtctaccggttgtgaggggtggctttcaacaatctcaaa-agtat--tttctgaagacagttctactggctggcttcgccggctgtagactgaataactaaagacaactctcaacaacggatatcttggctcccgtaacgatgaagaacgcagcgaaatgcgatacgtagtgtgaattgcagaattccgtgaaccatcgaatctttgaacgcaaattgcgctcgaggcctcggcctagagcatgtctgcctcagcgtcggctactaccctcaactaaatttcattg-----gtgaactccgatgaaaggcagttggatctggccgtccggtttgcc-ttttgggttgccggtcagctgaaatacattcacgctttaagagctgctttcccttc-gggaaaggcgagttccg-atttggtaggtgacctttgccggttgcatgccttcgttgcccgctatgctctcaactgcgctgtgcaggacgcc-tt?????????????????????????????????????????????????????????????????????????????????????????????????????????????????????????????????????????????????????????????????????????????????????????????????????????????????????????????????????????????????????????????????????????????????????????????????????????????????????????????????????????????????????????????????????????????????????????????????????????????????????????????????????????????????????????????????????????????????????????????????????????????????????????????????????????????????????????????????????????????????????????????????????????????????????????????????????????????????????????????????????????????????????????????????????????????????????????????????????????????????????????????????????????????????????????????????????????????????????????????????????????????????????????????????????????????????????????????????????????????????????????????????????????????????????????????????????????????????????????????????????????????????????????????????????????????????????????????????????????????????????????????????????????????????????????????????????????????????????????????????????????????????????????????????????????????????????????????????????????????????
	'S02_JN204793_Tjamesii_Tuerk43426'             ??????????????????????????????????????????????????????????????????????gcgcaggtcaggggctggctccttttggtgtcagttgacttgactgggcgggtccaatatcaattggggcctttctgccttttgggcggtcaggtctaccggttgtgaggggtggctttcaacaatctcaaa-agtat--tttctgaagacagttctactggctggcttcgccggctgtagactgaataactaaagacaactctcaacaacggatatcttggctcccgtaacgatgaagaacgcagcgaaatgcgatacgtagtgtgaattgcagaattccgtgaaccatcgaatctttgaacgcaaattgcgctcgaggcctcggcctagagcatgtctgcctcagcgtcggctactaccctcaactaaatttcattg-----gtgaactccgatgaaaggcagttggatctggccgtccggtttgcc-ttttgggttgccggtcagctgaaatacattcacgctttaagagctgctttcccttc-gggaaaggcgagttccg-atttggtaggtgacctttgccggttgcatgccttcgttgcccgctatgctctcatctgcgttgtgcaggacgcc-tt?????????????????????????????????????????????????????????????????????????????????????????????????????????????????????????????????????????????????????????????????????????????????????????????????????????????????????????????????????????????????????????????????????????????????????????????????????????????????????????????????????????????????????????????????????????????????????????????????????????????????????????????????????????????????????????????????????????????????????????????????????????????????????????????????????????????????????????????????????????????????????????????????????????????????????????????????????????????????????????????????????????????????????????????????????????????????????????????????????????????????????????????????????????????????????????????????????????????????????????????????????????????????????????????????????????????????????????????????????????????????????????????????????????????????????????????????????????????????????????????????????????????????????????????????????????????????????????????????????????????????????????????????????????????????????????????????????????????????????????????????????????????????????????????????????????????????????????????????????????????????
	'S02_JN204809_Tjamesii_Tuerk44692'             ??????????????????????????????????????????????????????????????????????gcgcaggtcaggggctggctccttttggtgtcagttgacttgactgggcgggtccaatatcaattggggcctgtctgccttttgggcggtcaggtctaccggttgtgaggggtggctttcaacaacctcaaa-agtat--tttctgaagacagttctactggctggcttcgccggctgtagactgaataactaaagacaactctcaacaacggatatcttggctcccgtaacgatgaagaacgcagcgaaatgcgatacgtagtgtgaattgcagaattccgtgaaccatcgaatctttgaacgcaaattgcgctcgaggcctcggcctagagcatgtctgcctcagcgtcggctactaccctcaactaaatttcattg-----gtgaactccgatgaaaggcagttggatctggccgtccggtttgcc-ttttgggttgccggtcagctgaaatacattcacgctttaagagctgctttcccttc-gggaaaggcgagttccg-atttggtaggtgacctttgccggttgcatgccttcgttgcccgctatgctctcaactgcgttgtgcaggacgcc-tt?????????????????????????????????????????????????????????????????????????????????????????????????????????????????????????????????????????????????????????????????????????????????????????????????????????????????????????????????????????????????????????????????????????????????????????????????????????????????????????????????????????????????????????????????????????????????????????????????????????????????????????????????????????????????????????????????????????????????????????????????????????????????????????????????????????????????????????????????????????????????????????????????????????????????????????????????????????????????????????????????????????????????????????????????????????????????????????????????????????????????????????????????????????????????????????????????????????????????????????????????????????????????????????????????????????????????????????????????????????????????????????????????????????????????????????????????????????????????????????????????????????????????????????????????????????????????????????????????????????????????????????????????????????????????????????????????????????????????????????????????????????????????????????????????????????????????????????????????????????????????
	'S02_JX036166_Trebouxia_LecCancriformis_hap4'  ??????????????????????????????????????????????????????????????????????gcgcaggtcagggactggctccttttggtgtcagttgacttgactgggcgggtccaatatcaattggggcctttctgcctttgaggcggtcaggtctaccggttgtgaggggtggctttcaacaacctcaaa-agtat--tttctgaagacagttctaccggctggctttgccggctgtagactgaataactaaagacaactctcaacaacggatatcttggctcccgtaacgatgaagaacgcagcgaaatgcgatacgtagtgtgaattgcagaattccgtgaaccatcgaatctttgaacgcaaattgcgctcgaggcctcggccaagagcatgtctgcctcagcgtcggctactaccctcaattaaatttcattg-----gtgaactccgatgaaaggcagttggatttggccgtccggtttgcctttttaggttgccggtcagttgaaatacattcacgctttgagagctgctttcctttt-gggaaaggcgagttccg-atttggtaggtgacctttgccggttgcatgccttcgttgcccgctatgctctcaactgcgttgtgcaggacgcc-ttttggctttcgacctgaggtcagg??????????????????????????????????????????????????????????????????????????????????????????????????????????????????????????????????????????????????????????????????????????????????????????????????????????????????????????????????????????????????????????????????????????????????????????????????????????????????????????????????????????????????????????????????????????????????????????????????????????????????????????????????????????????????????????????????????????????????????????????????????????????????????????????????????????????????????????????????????????????????????????????????????????????????????????????????????????????????????????????????????????????????????????????????????????????????????????????????????????????????????????????????????????????????????????????????????????????????????????????????????????????????????????????????????????????????????????????????????????????????????????????????????????????????????????????????????????????????????????????????????????????????????????????????????????????????????????????????????????????????????????????????????????????????????????????????????????????????????????????????????????????????????????????????????????????????????????
	'S02_L1084_Trebouxia_Tephro_EU_Austria_ITSp'   ??????????????????????????????????????????????????????????????????????gcgcaggtcaggggctggctccttttggtgtcagttgacttgactgggcgggtccaatatcaattggggcctttctgccttttgggcggtcaggtctaccggttgtgaggggtggctttcaacaatctcaaa-agtat--tttctgaagacagttctactggctggcttcgccggctgtagactgaataactaaagacaactctcaacaacggatatcttggctcccgtaacgatgaagaacgcagcgaaatgcgatacgtagtgtgaattgcagaattccgtgaaccatcgaatctttgaacgcaaattgcgctcgaggcctcggcctagagcatgtctgcctcagcgtcggctactaccctcaactaaatttcattg-----gtgaactccgatgaaaggcagttggatctggccgtccggtttgcc-ttttgggttgccggtcagctgaaatacattcacgctttaagagctgctttcccttc-gggaaaggcgagttccg-atttggtaggtgacctttgccggttgcatgccttcgttgcccgctatgctctcaactgcgctgtgcaggacgcc-ttttggctttcgacctgaggtcagg??????????????????????????????????????????????????????????????????????????????????????????????????????????????????????????????????????????????????????????????????????????????????????????????????????????????????????????????????????????????????????????????????????????????????????????????????????????????????????????????????????????????????????????????????????????????????????????????????????????????????????????????????????????????????????????????????????????????????????????????????????????????????????????????????????????????????????????????????????????????????????????????????????????????????????????????????????????????????????????????????????????????????????????????????????????????????????????????????????????????????????????????????????????????????????????????????????????????????????????????????????????????????????????????????????????????????????????????????????????????????????????????????????????????????????????????????????????????????????????????????????????????????????????????????????????????????????????????????????????????????????????????????????????????????????????????????????????????????????????????????????????????????????????????????????????????????????????
	'S02_L1086_Trebouxia_Tephro_EU_Austria_ITSp'   ??????????????????????????????????????????????????????????????????????gcgcaggtcaggggctggctccttttggtgtcagttgacttgactgggcgggtccaatatcaattggggcctttctgccttttgggcggtcaggtctaccggttgtgaggggtggctttcaacaatctcaaa-agtat--tttctgaagacagttctactggctggcttcgccggctgtagactgaataactaaagacaactctcaacaacggatatcttggctcccgtaacgatgaagaacgcagcgaaatgcgatacgtagtgtgaattgcagaattccgtgaaccatcgaatctttgaacgcaaattgcgctcgaggcctcggcctagagcatgtctgcctcagcgtcggctactaccctcaactaaatttcattg-----gtgaactccgatgaaaggcagttggatctggccgtccggtttgcc-ttttgggttgccggtcagctgaaatacattcacgctttaagagctgctttcccttc-gggaaaggcgagttccg-atttggtaggtgacctttgccggttgcatgccttcgttgcccgctatgctctcaactgcgctgtgcaggacgcc-ttttggctttcgacctgaggtcagg??????????????????????????????????????????????????????????????????????????????????????????????????????????????????????????????????????????????????????????????????????????????????????????????????????????????????????????????????????????????????????????????????????????????????????????????????????????????????????????????????????????????????????????????????????????????????????????????????????????????????????????????????????????????????????????????????????????????????????????????????????????????????????????????????????????????????????????????????????????????????????????????????????????????????????????????????????????????????????????????????????????????????????????????????????????????????????????????????????????????????????????????????????????????????????????????????????????????????????????????????????????????????????????????????????????????????????????????????????????????????????????????????????????????????????????????????????????????????????????????????????????????????????????????????????????????????????????????????????????????????????????????????????????????????????????????????????????????????????????????????????????????????????????????????????????????????????????
	'S02_L1087_Trebouxia_Tephro_EU_Austria_ITSp'   ??????????????????????????????????????????????????????????????????????gcgcaggtcaggggctggctccttttggtgtcagttgacttgactgggcgggtccaatatcaattggggcctttctgccttttgggcggtcaggtctaccggttgtgaggggtggctttcaacaatctcaaa-agtat--tttctgaagacagttctactggctggcttcgccggctgtagactgaataactaaagacaactctcaacaacggatatcttggctcccgtaacgatgaagaacgcagcgaaatgcgatacgtagtgtgaattgcagaattccgtgaaccatcgaatctttgaacgcaaattgcgctcgaggcctcggcctagagcatgtctgcctcagcgtcggctactaccctcaactaaatttcattg-----gtgaactccgatgaaaggcagttggatctggccgtccggtttgcc-ttttgggttgccggtcagctgaaatacattcacgctttaagagctgctttcccttc-gggaaaggcgagttccg-atttggtaggtgacctttgccggttgcatgccttcgttgcccgctatgctctcaactgcgctgtgcaggacgcc-ttttggctttcgacctgaggtcagg?????????????????????????????????????????????????????????????????????????????????????????????????????????????????????????????????????????????????????????????????????????????????????????????????????????????????????????????????????????????????????TTTGGATTCAAAGCTCTTCGTGCATTACGTTTAGAAGATCTTCGTATTCCTCCAGCATATGTTAAAACATTCCAAGGACCTCCTCACGGAATTCAAGTAGAACGTGATAAATTAAACAAATATGGTCGTTCTCTTTTAGGTTGTACTATTAAACCTAAATTAGGTCTTTCTGCAAAAAACTACGGTCGTGCTGTTTATGAGTGTTTACGTGGTGGTTTAGATTTTACTAAAGATGATGAAAACGTAAACTCTCAACCTTTTATGCGTTGGAGAGACCGTTTCGCATTCGTTGCGGAAGCAATTTACAAATCTCAAGCAGAAACAGGTGAAATTAAAGGACATTATCTAAACGCTACTGCTGGTACTGTTGAAGAAATGTTAAAACGTGCTGAATGTGCAAGAGATTTTGGTGTACCTATT?????????????????????????????????????????????????????????????????????????????????????????????????????????????????????????????????????????????????????????????????????????????????????????????????????????????????????????????????????????????????????????????????????????????????????????????????????????????????????????????????????????????????????????????????????????????????????????????????????????????????????????????????????????????????????????????????????????????????????????????????????????????????????????????????
	'S02_L1088_Trebouxia_Tephro_EU_Austria_ITSp'   ??????????????????????????????????????????????????????????????????????gcgcaggtcaggggctggctccttttggtgtcagttgacttgactgggcgggtccaatatcaattggggcctttctgccttttgggcggtcaggtctaccggttgtgaggggtggctttcaacaatctcaaa-agtat--tttctgaagacagttctactggctggcttcgccggctgtagactgaataactaaagacaactctcaacaacggatatcttggctcccgtaacgatgaagaacgcagcgaaatgcgatacgtagtgtgaattgcagaattccgtgaaccatcgaatctttgaacgcaaattgcgctcgaggcctcggcctagagcatgtctgcctcagcgtcggctactaccctcaactaaatttcattg-----gtgaactccgatgaaaggcagttggatctggccgtccggtttgcc-ttttgggttgccggtcagctgaaatacattcacgctttaagagctgctttcccttc-gggaaaggcgagttccg-atttggtaggtgacctttgccggttgcatgccttcgttgcccgctatgctctcaactgcgctgtgcaggacgcc-ttttggctttcgacctgaggtcagg??????????????????????????????????????????????????????????????????????????????????????????????????????????????????????????????????????????????????????????????????????????????????????????????????????????????????????????????????????????????????????????????????????????????????????????????????????????????????????????????????????????????????????????????????????????????????????????????????????????????????????????????????????????????????????????????????????????????????????????????????????????????????????????????????????????????????????????????????????????????????????????????????????????????????????????????????????????????????????????????????????????????????????????????????????????????????????????????????????????????????????????????????????????????????????????????????????????????????????????????????????????????????????????????????????????????????????????????????????????????????????????????????????????????????????????????????????????????????????????????????????????????????????????????????????????????????????????????????????????????????????????????????????????????????????????????????????????????????????????????????????????????????????????????????????????????????????????
	'S02_L1089_Trebouxia_Tephro_EU_Austria_ITSp'   ??????????????????????????????????????????????????????????????????????gcgcaggtcaggggctggctccttttggtgtcagttgacttgactgggcgggtccaatatcaattggggcctttctgccttttgggcggtcaggtctaccggttgtgaggggtggctttcaacaatctcaaa-agtat--tttctgaagacagttctactggctggcttcgccggctgtagactgaataactaaagacaactctcaacaacggatatcttggctcccgtaacgatgaagaacgcagcgaaatgcgatacgtagtgtgaattgcagaattccgtgaaccatcgaatctttgaacgcaaattgcgctcgaggcctcggcctagagcatgtctgcctcagcgtcggctactaccctcaactaaatttcattg-----gtgaactccgatgaaaggcagttggatctggccgtccggtttgcc-ttttgggttgccggtcagctgaaatacattcacgctttaagagctgctttcccttc-gggaaaggcgagttccg-atttggtaggtgacctttgccggttgcatgccttcgttgcccgctatgctctcaactgcgctgtgcaggacgcc-ttttggctttcgacctgaggtcagg??????????????????????????????????????????????????????????????????????????????????????????????????????????????????????????????????????????????????????????????????????????????????????????????????????????????????????????????????????????????????????????????????????????????????????????????????????????????????????????????????????????????????????????????????????????????????????????????????????????????????????????????????????????????????????????????????????????????????????????????????????????????????????????????????????????????????????????????????????????????????????????????????????????????????????????????????????????????????????????????????????????????????????????????????????????????????????????????????????????????????????????????????????????????????????????????????????????????????????????????????????????????????????????????????????????????????????????????????????????????????????????????????????????????????????????????????????????????????????????????????????????????????????????????????????????????????????????????????????????????????????????????????????????????????????????????????????????????????????????????????????????????????????????????????????????????????????????
	'S02_L1207_ITSp_Norway'                        ??????????????????????????????????????????????????????????????????????gcgcaggtcaggggctggctccttttggtgtcagttgacttgactgggcgggtccaatatcaattggggcctttctgccttttgggcggtcaggtctaccggttgtgaggggtggctttcaacaatctc-aa-agtat--tttctgaagacagttctactggctggcttcgccggctgtaaactgaataactaaagacaactctcaacaacggatatcttggctcccgtaacgatgaagaacgcagcgaaatgcgatacgtagtgtgaattgcagaattccgtgaaccatcgaatctttgaacgcaaattgcgctcgaggcctcggcctagagcatgtctgcctcagcgtcggctactaccctcaactaaatttcattg-----gtgaactccgatgaaaggcagttggatctggccgtccggtttgcc-ttttgggttgccggtcagctgaaatacattcacgctttaagagctgctttcccttc-gggaaaggcgagttccg-atttggtaggtgacctttgccggttgcatgccttcgttgcccgctatgctctcaactgcgctgtgcaggacgcc-ttttggctttcgacctgaggtcagg??????????????????????????????????????????????????????????????????????????????????????????????????????????????????????????????????????????????????????????????????????????????????????????????????????????????????????????????????????????????????????????????????????????????????????????????????????????????????????????????????????????????????????????????????????????????????????????????????????????????????????????????????????????????????????????????????????????????????????????????????????????????????????????????????????????????????????????????????????????????????????????????????????????????????????????????????????????????????????????????????????????????????????????????????????????????????????????????????????????????????????????????????????????????????????????????????????????????????????????????????????????????????????????????????????????????????????????????????????????????????????????????????????????????????????????????????????????????????????????????????????????????????????????????????????????????????????????????????????????????????????????????????????????????????????????????????????????????????????????????????????????????????????????????????????????????????????????
	'S02_L1213_ITSp_Norway'                        ??????????????????????????????????????????????????????????????????????gcgcaggtcaggggctggctccttttggtgtcagttgacttgactgggcgggtccaatatcaattggggcctttctgccttttgggcggtcaggtctaccggttgtgaggggtggctttcaacaatctcaaa-agtat--tttctgaagacagttgtactggctggcttcgccggctgtagactgaataactaaagacaactctcaacaacggatatcttggctcccgtaacgatgaagaacgcagcgaaatgcgatacgtagtgtgaattgcagaattccgtgaaccatcgaatctttgaacgcaaattgcgctcgaggcctcggcctagagcatgtctgcctcagcgtcggctactaccctcaactaaatttcattg-----gtgaactccgatgaaaggcagttggatctggccgtccggtttgcc-ttttgggttgccggtcagctgaaatacattcacgctttaagagctgctttcccttc-gggaaaggcgagttccg-atttggtaggtgacctttgccggttgcacgccttcgttgcccgctatgctctcaactgcgctgtgcaggacgct-ttttggctttcg???????????????????????????????????????????????????????????????????????????????????????????????????????????????????????????????????????????????????????????????????????????????????????????????????????????????????????????????????????????????????????????????????????????????????????????????????????????????????????????????????????????????????????????????????????????????????????????????????????????????????????????????????????????????????????????????????????????????????????????????????????????????????????????????????????????????????????????????????????????????????????????????????????????????????????????????????????????????????????????????????????????????????????????????????????????????????????????????????????????????????????????????????????????????????????????????????????????????????????????????????????????????????????????????????????????????????????????????????????????????????????????????????????????????????????????????????????????????????????????????????????????????????????????????????????????????????????????????????????????????????????????????????????????????????????????????????????????????????????????????????????????????????????????????????????????????????????????????????????
	'S02_L1390_Trebouxia_Tephro_EU_Austria_ITSp'   ????????????????????????????????????????????????????????????????????????????????????ctggctccttttggtgtcagttgacttgactgggcgggtccaatatcaattggggcctttctgccttttgggcggtcaggtctaccggttgtgaggggtggctttcaacaatctcaaa-agtat--tttctgaagacagttctactggctggcttcgccggctgtagactgaataactaaagacaactctcaacaacggatatcttggctcccgtaacgatgaagaacgcagcgaaatgcgatacgtagtgtgaattgcagaattccgtgaaccatcgaatctttgaacgcaaattgcgctcgaggcctcggcctagagcatgtctgcctcagcgtcggctactaccctcaactaaatttcattg-----gtgaactccgatgaaaggcagttggatctggccgtccggtttgcc-ttttgggttgccggtcagctgaaatacattcacgctttaagagctgctttcccttc-gggaaaggcgagttccg-atttggtaggtgacctttgccggttgcatgccttcgttgcccgctatgctctcaactgcgctgtgcaggacgcc-ttttggctttcgacctgaggtcagg??????????????????????????????????????????????????????????????????????????????????????????????????????????????????????????????????????????????????????????????????????????????????????????????????????????????????????????????????????????????????????????????????????????????????????????????????????????????????????????????????????????????????????????????????????????????????????????????????????????????????????????????????????????????????????????????????????????????????????????????????????????????????????????????????????????????????????????????????????????????????????????????????????????????????????????????????????????????????????????????????????????????????????????????????????????????????????????????????????????????????????????????????????????????????????????????????????????????????????????????????????????????????????????????????????????????????????????????????????????????????????????????????????????????????????????????????????????????????????????????????????????????????????????????????????????????????????????????????????????????????????????????????????????????????????????????????????????????????????????????????????????????????????????????????????????????????????????
	'S02_L141Bryoriacapillaris'                    ??????????????????????????????????????????????????????????????????????gcgcaggtcaggggctggctccttttggtgtcagttgacttgactgggcgggtccaatatcaattggggcctt-ctgcctttt-ggcggtcaggtctaccggttgtgaggggtggctttcaacaact-caaaa--ta--ttttctgaagacagttctactggctggctt-gc-ggctgtagactgaataactaaagacaactctcaacaacggatatcttggctcccgtaacgatgaagaacgcagcgaaatgcgatacgtagtgtgaattgcagaattccgtgaaccatcgaatctttgaacgcaaattgcgctcgaggcctcggcc-agagcatgtctgcctcagcgtcggctactaccctcaac-aaatttcattg-----gtgaactccgatgaaaggcagttggatctggccgtccggtttgcc-ttttgggttgccggtcagctgaaatacattcacgcttt-agagctgctttcct-tc--ggaaaggcgagttccg-atttggtaggtgacctttgccggttgcatgccttcgttgcccgctatgctctcaattgcgttgtgcaggacgcc-ttttggctttcga??????????????????????????????????????????????????????????????????????????????????????????????????????????????????????????????????????????????????????????????????????????????????????????????????????????????????????????????????????????????????????????????????????????????????????????????????????????????????????????????????????????????????????????????????????????????????????????????????????????????????????????????????????????????????????????????????????????????????????????????????????????????????????????????????????????????????????????????????????????????????????????????????????????????????????????????????????????????????????????????????????????????????????????????????????????????????????????????????????????????????????????????????????????????????????????????????????????????????????????????????????????????????????????????????????????????????????????????????????????????????????????????????????????????????????????????????????????????????????????????????????????????????????????????????????????????????????????????????????????????????????????????????????????????????????????????????????????????????????????????????????????????????????????????????????????????????????????????????????
	'S02_L149Bryoriafuscescens'                    ??????????????????????????????????????????????????????????????????????gcgcaggtcaggggctggctccttttggtgtcagttgacttgactgggcgggtccaatatcaattggggcctt-ctgcctttt-ggcggtcaggtctaccggttgtgaggggtggctttcaacaact-caaaa--ta--ttttctgaagacagttctactggctggctt-gc-ggctgtagactgaataactaaagacaactctcaacaacggatatcttggctcccgtaacgatgaagaacgcagcgaaatgcgatacgtagtgtgaattgcagaattccgtgaaccatcgaatctttgaacgcaaattgcgctcgaggcctcggcc-agagcatgtctgcctcagcgtcggctactaccctcaac-aaatttcattg-----gtgaactccgatgaaaggcagttggatctggccgtccggtttgcc-ttttgggttgccggtcagctgaaatacattcacgcttt-agagctgctttcct-tc--ggaaaggcgagttccg-atttggtaggtgacctttgccggttgcatgccttcgttgcccgctatgctctcaa-tgcg-tgtgcaggacgcc-ttttggctttcga??????????????????????????????????????????????????????????????????????????????????????????????????????????????????????????????????????????????????????????????????????????????????????????????????????????????????????????????????????????????????????????????????????????????????????????????????????????????????????????????????????????????????????????????????????????????????????????????????????????????????????????????????????????????????????????????????????????????????????????????????????????????????????????????????????????????????????????????????????????????????????????????????????????????????????????????????????????????????????????????????????????????????????????????????????????????????????????????????????????????????????????????????????????????????????????????????????????????????????????????????????????????????????????????????????????????????????????????????????????????????????????????????????????????????????????????????????????????????????????????????????????????????????????????????????????????????????????????????????????????????????????????????????????????????????????????????????????????????????????????????????????????????????????????????????????????????????????????????????
	'S02_L160Bryoriaimplexa4'                      ??????????????????????????????????????????????????????????????????????gcgcaggtcaggggctggctccttttggtgtcagttgacttgactgggcgggtccaatatcaattggggcctttctgccttttgggcggtcaggtctaccggttgtgaggggtggctttcaacaatctcaaa-agtat--tttctgaagacagttctactggctggcttcgccggctgtagactgaataactaaagacaactctcaacaacggatatcttggctcccgtaacgatgaagaacgcagcgaaatgcgatacgtagtgtgaattgcagaattccgtgaaccatcgaatctttgaacgcaaattgcgctcgaggcctcggcctagagcatgtctgcctcagcgtcggctactaccctcaactaaatttcattg-----gtgaactccgatgaaaggcagttggatctggccgtccggtttgcc-ttttgggttgccggtcagctgaaatacattcacgctttaagagctgctttcccttc-gggaaaggcgagttccg-atttggtaggtgacctttgccggttgcatgccttcgttgcccgctatgctctcaactgcgctgtgcaggacgcc-ttttggctttcga??????????????????????????????????????????????????????????????????????????????????????????????????????????????????????????????????????????????????????????????????????????????????????????????????????????????????????????????????????????????????????????????????????????????????????????????????????????????????????????????????????????????????????????????????????????????????????????????????????????????????????????????????????????????????????????????????????????????????????????????????????????????????????????????????????????????????????????????????????????????????????????????????????????????????????????????????????????????????????????????????????????????????????????????????????????????????????????????????????????????????????????????????????????????????????????????????????????????????????????????????????????????????????????????????????????????????????????????????????????????????????????????????????????????????????????????????????????????????????????????????????????????????????????????????????????????????????????????????????????????????????????????????????????????????????????????????????????????????????????????????????????????????????????????????????????????????????????????????????
	'S02_L161Bryorianadvornikiana'                 ??????????????????????????????????????????????????????????????????????gcgcaggtcaggggctggctccttttggtgtcagttgacttgactgggcgggtccaatatcaattgggggctttctgccttttaggcggtcaggtctaccggttgtgaggggtggctttcatcaacctccaa-attat--tttctgaagacagctctactggctggctttgccggctgtagactgaataactaaagacaactctcaacaacggatatcttggctcccgtaacgatgaagaacgcagcgaaatgcgatacgtagtgtgaattgcagaattccgtgaaccatcgaatctttgaacgcaaattgcgctcgaggcctcggccaagagcatgtctgcctcagcgtcggctactactctcaactaactttcattg-----gtgaactccgatgaaaagcagttggatctggccgtccggtatgcc-ttttaggttgccggtcagttgaaatacattcacgctttgagagctgctttcctttc-gggaaaggcgagttccg-atttggtaggtgacctttgccggttgcatgccttcgttgcccgctatgctctcaactgcgttgtgcaggacgcc-ttttggctttcga??????????????????????????????????????????????????????????????????????????????????????????????????????????????????????????????????????????????????????????????????????????????????????????????????????????????????????????????????????????????????????????????????????????????????????????????????????????????????????????????????????????????????????????????????????????????????????????????????????????????????????????????????????????????????????????????????????????????????????????????????????????????????????????????????????????????????????????????????????????????????????????????????????????????????????????????????????????????????????????????????????????????????????????????????????????????????????????????????????????????????????????????????????????????????????????????????????????????????????????????????????????????????????????????????????????????????????????????????????????????????????????????????????????????????????????????????????????????????????????????????????????????????????????????????????????????????????????????????????????????????????????????????????????????????????????????????????????????????????????????????????????????????????????????????????????????????????????????????????
	'S02_L163Bryorianitidula'                      ??????????????????????????????????????????????????????????????????????gcgcaggtcaggggctggctccttttggtgtcagttgacttgactgggcgggtccaatatcaattggggcctttctgccttttgggcggtcaggtctaccggttgtgaggggtggctttcaacaatctcaaa-agtat--tttctgaagacagttctactggctggcttcgccggctgtagactgaataactaaagacaactctcaacaacggatatcttggctcccgtaacgatgaagaacgcagcgaaatgcgatacgtagtgtgaattgcagaattccgtgaaccatcgaatctttgaacgcaaattgcgctcgaggcctcggcctagagcatgtctgcctcagcgtcggctactaccctcaactaaatttcattg-----gtgaactccgatgaaaggcagttggatctggccgtccggtttgcc-ttttgggttgccggtcagctgaaatacattcacgctttaagagctgctttcccttc-gggaaaggcgagttccg-atttggtaggtgacctttgccggttgcatgccttcgttgcccgctatgctctcaactgcgctgtgcaggacgcc-ttttggctttcga??????????????????????????????????????????????????????????????????????????????????????????????????????????????????????????????????????????????????????????????????????????????????????????????????????????????????????????????????????????????????????????????????????????????????????????????????????????????????????????????????????????????????????????????????????????????????????????????????????????????????????????????????????????????????????????????????????????????????????????????????????????????????????????????????????????????????????????????????????????????????????????????????????????????????????????????????????????????????????????????????????????????????????????????????????????????????????????????????????????????????????????????????????????????????????????????????????????????????????????????????????????????????????????????????????????????????????????????????????????????????????????????????????????????????????????????????????????????????????????????????????????????????????????????????????????????????????????????????????????????????????????????????????????????????????????????????????????????????????????????????????????????????????????????????????????????????????????????????????
	'S02_L186Bryoriaglabra'                        ??????????????????????????????????????????????????????????????????????gcgcaggtcaggggctggctccttttggtgtcagttgacttgactgggcgggtccaatatcaattggggcctttctgccttttgggcggtcaggtctaccggttgtgaggggtggctttcaacaatctcaaa-agtat--tttctgaagacagttctactggctggcttcgccggctgtagactgaataactaaagacaactctcaacaacggatatcttggctcccgtaacgatgaagaacgcagcgaaatgcgatacgtagtgtgaattgcagaattccgtgaaccatcgaatctttgaacgcaaattgcgctcgaggcctcggcctagagcatgtctgcctcagcgtcggctactaccctcaactaaatttcattg-----gtgaactccgatgaaaggcagttggatctggccgtccggtttgcc-ttttgggttgccggtcagctgaaatacattcacgctttaagagctgctttcccttc-gggaaaggcgagttccg-atttggtaggtgacctttgccgg???????????????????????????????????????????????????????????????????????????????????????????????????????????????????????????????????????????????????????????????????????????????????????????????????????????????????????????????????????????????????????????????????????????????????????????????????????????????????????????????????????????????????????????????????????????????????????????????????????????????????????????????????????????????????????????????????????????????????????????????????????????????????????????????????????????????????????????????????????????????????????????????????????????????????????????????????????????????????????????????????????????????????????????????????????????????????????????????????????????????????????????????????????????????????????????????????????????????????????????????????????????????????????????????????????????????????????????????????????????????????????????????????????????????????????????????????????????????????????????????????????????????????????????????????????????????????????????????????????????????????????????????????????????????????????????????????????????????????????????????????????????????????????????????????????????????????????????????????????????????????????????????????????????????????????????????????????
	'S02_L1872_Trebouxia_ITSp'                     ??????????????????????????????????????????????????????????????????????gcgcaggtcaggggctggctccttttggtgtcagttgacttgactgggcgggtccaatatcaattggggcctttctgccttttgggcggtcaggtctaccggttgtgaggggtggctttcaacaatctcaaa-agtat--tttctgaagacagttctactggctggcttcgccggctgtagactgaataactaaagacaactctcaacaacggatatcttggctcccgtaacgatgaagaacgcagcgaaatgcgatacgtagtgtgaattgcagaattccgtgaaccatcgaatctttgaacgcaaattgcgctcgaggcctcggcctagagcatgtctgcctcagcgtcggctactaccctcaactaaatttcattg-----gtgaactccgatgaaaggcagttggatctggccgtccggtttgcc-ttttgggttgccggtcagctgaaatacattcacgctttaagagctgctttcccttc-gggaaaggcgagttccg-atttggtaggtgacctttgccggttgcatgccttcgttgcccgctatgctctcaactgcgctgtgcaggacgcc-ttttggctttcgacctgaggtcagg??????????????????????????????????????????????????????????????????????????????????????????????????????????????????????????????????????????????????????????????????????????????????????????????????????????????????????????????????????????????????????????????????????????????????????????????????????????????????????????????????????????????????????????????????????????????????????????????????????????????????????????????????????????????????????????????????????????????????????????????????????????????????????????????????????????????????????????????????????????????????????????????????????????????????????????????????????????????????????????????????????????????????????????????????????????????????????????????????????????????????????????????????????????????????????????????????????????????????????????????????????????????????????????????????????????????????????????????????????????????????????????????????????????????????????????????????????????????????????????????????????????????????????????????????????????????????????????????????????????????????????????????????????????????????????????????????????????????????????????????????????????????????????????????????????????????????????????
	'S02_L1893_Trebouxia_ITSp'                     ??????????????????????????????????????????????????????????????????????gcgcaggtcaggggctggctccttttggtgtcagttgacttgactgggcgggtccaatatcaattggggcctttctgccttttgggcggtcaggtctaccggttgtgaggggtggctttcaacaatctcaaa-agtat--tttctgaagacagttctactggctggcttcgccggctgtagactgaataactaaagacaactctcaacaacggatatcttggctcccgtaacgatgaagaacgcagcgaaatgcgatacgtagtgtgaattgcagaattccgtgaaccatcgaatctttgaacgcaaattgcgctcgaggcctcggcctagagcatgtctgcctcagcgtcggctactaccctcaactaaatttcattg-----gtgaactccgatgaaaggcagttggatctggccgtccggtttgcc-ttttgggttgccggtcagctgaaatacattcacgctttaagagctgctttcccttc-gggaaaggcgagttccg-atttggtaggtgacctttgccggttgcatgccttcgttgcccgctatgctctcaactgcgctgtgcaggacgcc-ttttggctttcgacctgaggtcagg??????????????????????????????????????????????????????????????????????????????????????????????????????????????????????????????????????????????????????????????????????????????????????????????????????????????????????????????????????????????????????????????????????????????????????????????????????????????????????????????????????????????????????????????????????????????????????????????????????????????????????????????????????????????????????????????????????????????????????????????????????????????????????????????????????????????????????????????????????????????????????????????????????????????????????????????????????????????????????????????????????????????????????????????????????????????????????????????????????????????????????????????????????????????????????????????????????????????????????????????????????????????????????????????????????????????????????????????????????????????????????????????????????????????????????????????????????????????????????????????????????????????????????????????????????????????????????????????????????????????????????????????????????????????????????????????????????????????????????????????????????????????????????????????????????????????????????????
	'S02_L189Bryoriasubcana'                       ??????????????????????????????????????????????????????????????????????gcgcaggtcaggggctggctccttttggtgtcagttgacttgactgggcgggtccaatatcaattggggcctgtctgccttttaggcggtcaggtctaccggttgtgaggggtggctttcaacaacctcaaa-actat--tttctgaagacagttctactggctggctttgtcggctgtagactgaataactaaagacaactctcaacaacggatatcttggctcccgtaacgatgaagaacgcagcgaaatgcgatacgtagtgtgaattgcagaattccgtgaaccatcgaatctttgaacgcaaattgcgctcgaggcctcggccaagagcatgtctgcctcagcgtcggctactaccctcaaccaaatttcattg-----gtgaactccgatgaaaggcagttggatctggccgtccggtttgcc-ttttgggttgccggtcagctgaaatacattcacgctttgagagctgctttcctttc-cggaaaggcgagttccg-atttggtaggtgacctttgccggttgcatgccttcgttgcccgctatgctctcaattgcgttgtgcaggacgcc-ttttggctttcga??????????????????????????????????????????????????????????????????????????????????????????????????????????????????????????????????????????????????????????????????????????????????????????????????????????????????????????????????????????????????????????????????????????????????????????????????????????????????????????????????????????????????????????????????????????????????????????????????????????????????????????????????????????????????????????????????????????????????????????????????????????????????????????????????????????????????????????????????????????????????????????????????????????????????????????????????????????????????????????????????????????????????????????????????????????????????????????????????????????????????????????????????????????????????????????????????????????????????????????????????????????????????????????????????????????????????????????????????????????????????????????????????????????????????????????????????????????????????????????????????????????????????????????????????????????????????????????????????????????????????????????????????????????????????????????????????????????????????????????????????????????????????????????????????????????????????????????????????????
	'S02_L1900_Trebouxia_ITSp'                     ??????????????????????????????????????????????????????????????????????gcgcaggtcaggggctggctccttttggtgtcagttgacttgactgggcgggtccaatatcaattggggcctttctgccttttgggcggtcaggtctaccggttgtgaggggtggctttcaacaatctcaaa-agtat--tttctgaagacagttctactggctggcttcgccggctgtagactgaataactaaagacaactctcaacaacggatatcttggctcccgtaacgatgaagaacgcagcgaaatgcgatacgtagtgtgaattgcagaattccgtgaaccatcgaatctttgaacgcaaattgcgctcgaggcctcggcctagagcatgtctgcctcagcgtcggctactaccctcaactaaatttcattg-----gtgaactccgatgaaaggcagttggatctggccgtccggtttgcc-ttttgggttgccggtcagctgaaatacattcacgctttaagagctgctttcccttc-gggaaaggcgagttccg-atttggtaggtgacctttgccggttgcatgccttcgttgcccgctatgctctcaactgcgctgtgcaggacgcc-ttttggctttcgacctgaggtcagg??????????????????????????????????????????????????????????????????????????????????????????????????????????????????????????????????????????????????????????????????????????????????????????????????????????????????????????????????????????????????????????????????????????????????????????????????????????????????????????????????????????????????????????????????????????????????????????????????????????????????????????????????????????????????????????????????????????????????????????????????????????????????????????????????????????????????????????????????????????????????????????????????????????????????????????????????????????????????????????????????????????????????????????????????????????????????????????????????????????????????????????????????????????????????????????????????????????????????????????????????????????????????????????????????????????????????????????????????????????????????????????????????????????????????????????????????????????????????????????????????????????????????????????????????????????????????????????????????????????????????????????????????????????????????????????????????????????????????????????????????????????????????????????????????????????????????????????
	'S02_L1902_Trebouxia_ITSp'                     ??????????????????????????????????????????????????????????????????????gcgcaggtcaggggctggctccttttggtgtcagttgacttgactgggcgggtccaatatcaattggggcctttctgccttttgggcggtcaggtctaccggttgtgaggggtggctttcaacaatctcaaa-agtat--tttctgaagacagttctactggctggcttcgccggctgtagactgaataactaaagacaactctcaacaacggatatcttggctcccgtaacgatgaagaacgcagcgaaatgcgatacgtagtgtgaattgcagaattccgtgaaccatcgaatctttgaacgcaaattgcgctcgaggcctcggcctagagcatgtctgcctcagcgtcggctactaccctcaactaaatttcattg-----gtgaactccgatgaaaggcagttggatctggccgtccggtttgcc-ttttgggttgccggtcagctgaaatacattcacgctttaagagctgctttcccttc-gggaaaggcgagttccg-atttggtaggtgacctttgccggttgcatgccttcgttgcccgctatgctctcaactgcgctgtgcaggacgcc-ttttggctttcgacctgaggtcagg??????????????????????????????????????????????????????????????????????????????????????????????????????????????????????????????????????????????????????????????????????????????????????????????????????????????????????????????????????????????????????????????????????????????????????????????????????????????????????????????????????????????????????????????????????????????????????????????????????????????????????????????????????????????????????????????????????????????????????????????????????????????????????????????????????????????????????????????????????????????????????????????????????????????????????????????????????????????????????????????????????????????????????????????????????????????????????????????????????????????????????????????????????????????????????????????????????????????????????????????????????????????????????????????????????????????????????????????????????????????????????????????????????????????????????????????????????????????????????????????????????????????????????????????????????????????????????????????????????????????????????????????????????????????????????????????????????????????????????????????????????????????????????????????????????????????????????????
	'S02_L1903_Trebouxia_ITSp'                     ?????????????????????????????????????????????????????????????????????????????????????????????????????caattgacttgactgggcgggtccaatatcaattggggcctttctgccttttgggcggtcaggtctaccggttgtgaggggtggctttcaacaatctcaaa-agtat--tttctgaagacagttctactggctggcttcgccggctgtagactgaataactaaagacaactctcaacaacggatatcttggctcccgtaacgatgaagaacgcagcgaaatgcgatacgtagtgtgaattgcagaattccgtgaaccatcgaatctttgaacgcaaattgcgctcgaggcctcggcctagagcatgtctgcctcagcgtcggctactaccctcaactaaatttcattg-----gtgaactccgatgaaaggcagttggatctggccgtccggtttgcc-ttttgggttgccggtcagctgaaatacattcacgctttaagagctgctttcccttc-gggaaaggcgagttccg-atttggtaggtgacctttgccggttgcatgccttcgttgcccgctatgctctcaactgcgctgtgcaggacgcc-ttttggctttcgacctgaggtcagg??????????????????????????????????????????????????????????????????????????????????????????????????????????????????????????????????????????????????????????????????????????????????????????????????????????????????????????????????????????????????????????????????????????????????????????????????????????????????????????????????????????????????????????????????????????????????????????????????????????????????????????????????????????????????????????????????????????????????????????????????????????????????????????????????????????????????????????????????????????????????????????????????????????????????????????????????????????????????????????????????????????????????????????????????????????????????????????????????????????????????????????????????????????????????????????????????????????????????????????????????????????????????????????????????????????????????????????????????????????????????????????????????????????????????????????????????????????????????????????????????????????????????????????????????????????????????????????????????????????????????????????????????????????????????????????????????????????????????????????????????????????????????????????????????????????????????????????
	'S02_L1906_Trebouxia_ITSp'                     ???????????????????????????????????????????????????????????????????????????????????????????????????????????????????????????????????????????????tctgccttttgggcggtcaggtctaccggttgtgaggggtggctttcaacaatctcaaa-agtat--tttctgaagacagttctactggctggcttcgccggctg-agactgaataactaaagacaactctcaacaacggatatcttggctcccgtaacgatgaagaacgcagcgaaatgcgatacgtagtgtgaattgcagaattccgtgaaccatcgaatctttgaacgcaaattgcgctcgaggcctcggcctagagcatgtctgcctcagcgtcggctactaccctcaactaaatttcattg-----gtgaactccgatgaaaggcagttggatctggccgtccggtttgcc-ttttgggttgccggtcagctgaaatacattcacgctttaagagctgctttcccttcg-ggaaaggcgagttccg-atttg?????????????????????????????????????????????????????????????????????????????????????????????????????????????????????????????????????????????????????????????????????????????????????????????????????????????????????????????????????????????????????????????????????????????????????????????????????????????????????????????????????????????????????????????????????????????????????????????????????????????????????????????????????????????????????????????????????????????????????????????????????????????????????????????????????????????????????????????????????????????????????????????????????????????????????????????????????????????????????????????????????????????????????????????????????????????????????????????????????????????????????????????????????????????????????????????????????????????????????????????????????????????????????????????????????????????????????????????????????????????????????????????????????????????????????????????????????????????????????????????????????????????????????????????????????????????????????????????????????????????????????????????????????????????????????????????????????????????????????????????????????????????????????????????????????????????????????????????????????????????????????????????????????????????????????????????????????????????????????????
	'S02_L1911_Trebouxia_ITSp'                     ??????????????????????????????????????????????????????????????????????gcgcaggtcaggggctggctccttttggtgtcagttgacttgactgggcgggtccaatatcaattggggcctttctgccttttgggcggtcaggtctaccggttgtgaggggtggctttcaacaatctcaaa-agtat--tttctgaagacagttctactggctggcttcgccggctgtagactgaataactaaagacaactctcaacaacggatatcttggctcccgtaacgatgaagaacgcagcgaaatgcgatacgtagtgtgaattgcagaattccgtgaaccatcgaatctttgaacgcaaattgcgctcgaggcctcggcctagagcatgtctgcctcagcgtcggctactaccctcaactaaatttcattg-----gtgaactccgatgaaaggcagttggatctggccgtccggtttgcc-ttttgggttgccggtcagctgaaatacattcacgctttaagagctgctttcccttc-gggaaaggcgagttccg-atttggtaggtgacctttgccggttgcatgccttcgttgcccgctatgctctcaactgcgctgtgcaggacgcc-ttttggctttcgacctgaggtcagg??????????????????????????????????????????????????????????????????????????????????????????????????????????????????????????????????????????????????????????????????????????????????????????????????????????????????????????????????????????????????????????????????????????????????????????????????????????????????????????????????????????????????????????????????????????????????????????????????????????????????????????????????????????????????????????????????????????????????????????????????????????????????????????????????????????????????????????????????????????????????????????????????????????????????????????????????????????????????????????????????????????????????????????????????????????????????????????????????????????????????????????????????????????????????????????????????????????????????????????????????????????????????????????????????????????????????????????????????????????????????????????????????????????????????????????????????????????????????????????????????????????????????????????????????????????????????????????????????????????????????????????????????????????????????????????????????????????????????????????????????????????????????????????????????????????????????????????
	'S02_L203Bryoriaglabra'                        ??????????????????????????????????????????????????????????????????????gcgcaggtcaggggctggctccttttggtgtcagttgacttgactgggcgggtccaatatcaattggggcctttctgccttttgggcggtcaggtctaccggttgtgaggggtggctttcaacaatctcaaa-agtat--tttctgaagacagttctactggctggcttcgccggctgtagactgaataactaaagacaactctcaacaacggatatcttggctcccgtaacgatgaagaacgcagcgaaatgcgatacgtagtgtgaattgcagaattccgtgaaccatcgaatctttgaacgcaaattgcgctcgaggcctcggcctagagcatgtctgcctcagcgtcggctactaccctcaactaaatttcattg-----gtgaactccgatgaaaggcagttggatctggccgtccggtttgcc-ttttgggttgccggtcagctgaaatacattcacgctttaagagctgctttcccttc-gggaaaggcgagttccg-atttggtaggtgacctttgccggttgcatgccttcgttgcccgctatgctctcaactgcgctgtgcaggacgcc-tt?????????????????????????????????????????????????????????????????????????????????????????????????????????????????????????????????????????????????????????????????????????????????????????????????????????????????????????????????????????????????????????????????????????????????????????????????????????????????????????????????????????????????????????????????????????????????????????????????????????????????????????????????????????????????????????????????????????????????????????????????????????????????????????????????????????????????????????????????????????????????????????????????????????????????????????????????????????????????????????????????????????????????????????????????????????????????????????????????????????????????????????????????????????????????????????????????????????????????????????????????????????????????????????????????????????????????????????????????????????????????????????????????????????????????????????????????????????????????????????????????????????????????????????????????????????????????????????????????????????????????????????????????????????????????????????????????????????????????????????????????????????????????????????????????????????????????????????????????????????????????
	'S02_L206Bryoriasp'                            ??????????????????????????????????????????????????????????????????????gcgcaggtcaggggctggctccttttggtgtcagttgacttgactgggcgggtccaatatcaattggggcctttctgccttttgggcggtcaggtctaccggttgtgaggggtggctttcaacaatctcaaa-agtat--tttctgaagacagttctactggctggcttcgccggctgtagactgaataactaaagacaactctcaacaacggatatcttggctcccgtaacgatgaagaacgcagcgaaatgcgatacgtagtgtgaattgcagaattccgtgaaccatcgaatctttgaacgcaaattgcgctcgaggcctcggcctagagcatgtctgcctcagcgtcggctactaccctcaactaaatttcattg-----gtgaactccgatgaaaggcagttggatctggccgtccggtttgcc-ttttgggttgccggtcagctgaaatacattcacgctttaagagctgctttcccttc-gggaaaggcgagttccg-atttggtaggtgacctttgccggttgcatgccttcgttgcccgctatgctctcaactgcgctgtgcaggacgcc-ttttggctttcga??????????????????????????????????????????????????????????????????????????????????????????????????????????????????????????????????????????????????????????????????????????????????????????????????????????????????????????????????????????????????????????????????????????????????????????????????????????????????????????????????????????????????????????????????????????????????????????????????????????????????????????????????????????????????????????????????????????????????????????????????????????????????????????????????????????????????????????????????????????????????????????????????????????????????????????????????????????????????????????????????????????????????????????????????????????????????????????????????????????????????????????????????????????????????????????????????????????????????????????????????????????????????????????????????????????????????????????????????????????????????????????????????????????????????????????????????????????????????????????????????????????????????????????????????????????????????????????????????????????????????????????????????????????????????????????????????????????????????????????????????????????????????????????????????????????????????????????????????????
	'S02_L209Bryoriacapillaris'                    ??????????????????????????????????????????????????????????????????????gcgcaggtcaggggctggctccttttggtgtcagttgacttgactgggcgggtccaatatcaattggggcctttctgccttttgggcggtcaggtctaccggttgtgaggggtggctttcaacaatctcaaa-agtat--tttctgaagacagttctactggctggcttcgccggctgtagactgaataactaaagacaactctcaacaacggatatcttggctcccgtaacgatgaagaacgcagcgaaatgcgatacgtagtgtgaattgcagaattccgtgaaccatcgaatctttgaacgcaaattgcgctcgaggcctcggcctagagcatgtctgcctcagcgtcggctactaccctcaactaaatttcattg-----gtgaactccgatgaaaggcagttggatctggccgtccggtttgcc-ttttgggttgccggtcagctgaaatacattcacgctttaagagctgctttcccttc-gggaaaggcgagttccg-atttggtaggtgacctttgccggttgcatgccttcgttgcccgctatgctctcaactgcgctgtgcaggacgcc-ttttggctttcga??????????????????????????????????????????????????????????????????????????????????????????????????????????????????????????????????????????????????????????????????????????????????????????????????????????????????????????????????????????????????????????????????????????????????????????????????????????????????????????????????????????????????????????????????????????????????????????????????????????????????????????????????????????????????????????????????????????????????????????????????????????????????????????????????????????????????????????????????????????????????????????????????????????????????????????????????????????????????????????????????????????????????????????????????????????????????????????????????????????????????????????????????????????????????????????????????????????????????????????????????????????????????????????????????????????????????????????????????????????????????????????????????????????????????????????????????????????????????????????????????????????????????????????????????????????????????????????????????????????????????????????????????????????????????????????????????????????????????????????????????????????????????????????????????????????????????????????????????????
	'S02_L210Bryoriacapillaris'                    ??????????????????????????????????????????????????????????????????????gcgcaggtcaggggctggctccttttggtgtcagttgacttgactgggcgggtccaatatcaattggggcctttctgccttttgggcggtcaggtctaccggttgtgaggggtggctttcaacaatctcaaa-agtat--tttctgaagacagttctactggctggcttcgccggctgtagactgaataactaaagacaactctcaacaacggatatcttggctcccgtaacgatgaagaacgcagcgaaatgcgatacgtagtgtgaattgcagaattccgtgaaccatcgaatctttgaacgcaaattgcgctcgaggcctcggcctagagcatgtctgcctcagcgtcggctactaccctcaactaaatttcattg-----gtgaactccgatgaaaggcagttggatctggccgtccggtttgcc-ttttgggttgccggtcagctgaaatacattcacgctttaagagctgctttcccttcg-ggaaaggcgagttccgcatttggtaggtgacct??????????????????????????????????????????????????????????????????????????????????????????????????????????????????????????????????????????????????????????????????????????????????????????????????????????????????????????????????????????????????????????????????????????????????????????????????????????????????????????????????????????????????????????????????????????????????????????????????????????????????????????????????????????????????????????????????????????????????????????????????????????????????????????????????????????????????????????????????????????????????????????????????????????????????????????????????????????????????????????????????????????????????????????????????????????????????????????????????????????????????????????????????????????????????????????????????????????????????????????????????????????????????????????????????????????????????????????????????????????????????????????????????????????????????????????????????????????????????????????????????????????????????????????????????????????????????????????????????????????????????????????????????????????????????????????????????????????????????????????????????????????????????????????????????????????????????????????????????????????????????????????????????????????????????????????????????????????????
	'S02_L211Bryoriacapillaris'                    ??????????????????????????????????????????????????????????????????????gcgcaggtcaggggctggctccttttggtgtcagttgacttgactgggcgggtccaatatcaattggggcctgtctgccttttaggcggtcaggtctaccggttgtgaggggtggctttcaacaacctcaaa-actat--tttctgaagacagttctactggctggctttgtcggctgtagactgaataactaaagacaactctcaacaacggatatcttggctcccgtaacgatgaagaacgcagcgaaatgcgatacgtagtgtgaattgcagaattccgtgaaccatcgaatctttgaacgcaaattgcgctcgaggcctcggccaagagcatgtctgcctcagcgtcggctactaccctcaaccaaatttcattg-----gtgaactccgatgaaaggcagttggatctggccgtccggtttgcc-ttttgggttgccggtcagctgaaatacattcacgctttgagagctgctttcctttc-cggaaaggcgagttccg-atttggtaggtgacctttgccggttgcatgccttcgttgcccgctatgctctcaattgcgttgtgcaggacgcc-ttttggctttcga??????????????????????????????????????????????????????????????????????????????????????????????????????????????????????????????????????????????????????????????????????????????????????????????????????????????????????????????????????????????????????????????????????????????????????????????????????????????????????????????????????????????????????????????????????????????????????????????????????????????????????????????????????????????????????????????????????????????????????????????????????????????????????????????????????????????????????????????????????????????????????????????????????????????????????????????????????????????????????????????????????????????????????????????????????????????????????????????????????????????????????????????????????????????????????????????????????????????????????????????????????????????????????????????????????????????????????????????????????????????????????????????????????????????????????????????????????????????????????????????????????????????????????????????????????????????????????????????????????????????????????????????????????????????????????????????????????????????????????????????????????????????????????????????????????????????????????????????????????
	'S02_L231bBryoriasimplicior'                   ??????????????????????????????????????????????????????????????????????gcgcaggtcaggggctggctccttttggtgtcagttgacttgactgggcgggtccaatatcaattggggcctttctgcctttgaggcggtcaggtctaccggttgtgaggggtggctttcaacaacctcaaa-agtat--tttctgaagacagttctactggctggctttgccggctgtagactgaataactaaagacaactctcaacaacggatatcttggctcccgtaacgatgaagaacgcagcgaaatgcgatacgtagtgtgaattgcagaattccgtgaaccatcgaatctttgaacgcaaattgcgctcgaggcctcggccaagagcatgtctgcctcagcgtcggctactaccctcaattaaatttcattg-----gtgaactccgatgaaaggcagttggatctggccgtccggtttgcc-ttttaggttgccggtcagctgaaatacattcacgctttgagagctgctttcctttc-gggaaaggcgagttccg-acttggtaggtgacctttgccggttgcatgccttcgttgcccgctatgctctcatctgcgttgtgcaggacgcc-ttttggctttcga??????????????????????????????????????????????????????????????????????????????????????????????????????????????????????????????????????????????????????????????????????????????????????????????????????????????????????????????????????????????????????????????????????????????????????????????????????????????????????????????????????????????????????????????????????????????????????????????????????????????????????????????????????????????????????????????????????????????????????????????????????????????????????????????????????????????????????????????????????????????????????????????????????????????????????????????????????????????????????????????????????????????????????????????????????????????????????????????????????????????????????????????????????????????????????????????????????????????????????????????????????????????????????????????????????????????????????????????????????????????????????????????????????????????????????????????????????????????????????????????????????????????????????????????????????????????????????????????????????????????????????????????????????????????????????????????????????????????????????????????????????????????????????????????????????????????????????????????????????
	'S02_L240bBryoriaimplexa2'                     ??????????????????????????????????????????????????????????????????????gcgcaggtcaggggctggctccttttggtgtcagttgacttgactgggcgggtccaatatcaattggggcctttctgccttttgggcggtcaggtctaccggttgtgaggggtggctttcaacaatctcaaa-agtat--tttctgaagacagttctactggctggcttcgccggctgtagactgaataactaaagacaactctcaacaacggatatcttggctcccgtaacgatgaagaacgcagcgaaatgcgatacgtagtgtgaattgcagaattccgtgaaccatcgaatctttgaacgcaaattgcgctcgaggcctcggcctagagcatgtctgcctcagcgtcggctactaccctcaactaaatttcattg-----gtgaactccgatgaaaggcagttggatctggccgtccggtttgcc-ttttgggttgccggtcagctgaaatacattcacgctttaagagctgctttcccttc-gggaaaggcgagttccg-atttggtaggtgacctttgccggttgcatgccttcgttgcccgctatgctctcaactgcgctgtgcaggacgcc-ttttggctttcga??????????????????????????????????????????????????????????????????????????????????????????????????????????????????????????????????????????????????????????????????????????????????????????????????????????????????????????????????????????????????????????????????????????????????????????????????????????????????????????????????????????????????????????????????????????????????????????????????????????????????????????????????????????????????????????????????????????????????????????????????????????????????????????????????????????????????????????????????????????????????????????????????????????????????????????????????????????????????????????????????????????????????????????????????????????????????????????????????????????????????????????????????????????????????????????????????????????????????????????????????????????????????????????????????????????????????????????????????????????????????????????????????????????????????????????????????????????????????????????????????????????????????????????????????????????????????????????????????????????????????????????????????????????????????????????????????????????????????????????????????????????????????????????????????????????????????????????????????????
	'S02_L244aBryoriaimplexa2'                     ??????????????????????????????????????????????????????????????????????gcgcaggtcaggggctggctccttttggtgtcagttgacttgactgggcgggtccaatatcaattggggcctttctgccttttgggcggtcaggtctaccggttgtgaggggtggctttcaacaatctcaaa-agtat--tttctgaagacagttctactggctggcttcgccggctgtagactgaataactaaagacaactctcaacaacggatatcttggctcccgtaacgatgaagaacgcagcgaaatgcgatacgtagtgtgaattgcagaattccgtgaaccatcgaatctttgaacgcaaattgcgctcgaggcctcggcctagagcatgtctgcctcagcgtcggctactaccctcaactaaatttcattg-----gtgaactccgatgaaaggcagttggatctggccgtccggtttgcc-ttttgggttgccggtcagctgaaatacattcacgctttaagagctgctttcccttc-gggaaaggcgagttccg-atttggtaggtgacctttgccggttgcatgccttcgttgcccgctatgctctcaactgcgctgtgcaggacgcc-ttttggctttcga??????????????????????????????????????????????????????????????????????????????????????????????????????????????????????????????????????????????????????????????????????????????????????????????????????????????????????????????????????????????????????????????????????????????????????????????????????????????????????????????????????????????????????????????????????????????????????????????????????????????????????????????????????????????????????????????????????????????????????????????????????????????????????????????????????????????????????????????????????????????????????????????????????????????????????????????????????????????????????????????????????????????????????????????????????????????????????????????????????????????????????????????????????????????????????????????????????????????????????????????????????????????????????????????????????????????????????????????????????????????????????????????????????????????????????????????????????????????????????????????????????????????????????????????????????????????????????????????????????????????????????????????????????????????????????????????????????????????????????????????????????????????????????????????????????????????????????????????????????
	'S02_L245Bryorianadvornikiana'                 ??????????????????????????????????????????????????????????????????????gcgcaggtcaggggctggctccttttggtgtcagttgacttgactgggcgggtccaatatcaattggggcctttctgccttttaggcggtcaggtctaccggttgtgaggggtggctttcatcaacctccaa-attat--tttctgaagacagctctactggctggctttgccggctgtagactgaataactaaagacaactctcaacaacggatatcttggctcccgtaacgatgaagaacgcagcgaaatgcgatacgtagtgtgaattgcagaattccgtgaaccatcgaatctttgaacgcaaattgcgctcgaggcctcggccaagagcatgtctgcctcagcgtcggctactactctcaactaactttcattg-----gtgaactccgatgaaaagcagttggatctggccgtccggtttgcc-ttttaggttgccggtcagttgaaatacattcacgctttgagagctgctttcctttc-gggaaaggcgagttccg-atttggtaggtgacctttgccggttgcatgccttcgttgcccgctatgctctcaactgcgttgtgcaggacgcc-ttttggctttcga??????????????????????????????????????????????????????????????????????????????????????????????????????????????????????????????????????????????????????????????????????????????????????????????????????????????????????????????????????????????????????????????????????????????????????????????????????????????????????????????????????????????????????????????????????????????????????????????????????????????????????????????????????????????????????????????????????????????????????????????????????????????????????????????????????????????????????????????????????????????????????????????????????????????????????????????????????????????????????????????????????????????????????????????????????????????????????????????????????????????????????????????????????????????????????????????????????????????????????????????????????????????????????????????????????????????????????????????????????????????????????????????????????????????????????????????????????????????????????????????????????????????????????????????????????????????????????????????????????????????????????????????????????????????????????????????????????????????????????????????????????????????????????????????????????????????????????????????????????
	'S02_L272Bryoriaimplexa3'                      ??????????????????????????????????????????????????????????????????????gcgcaggtcaggggctggctccttttggtgtcagttgacttgactgggcgggtccaatatcaattggggcctt-ctgcctttt-ggcggtcaggtctaccggttgtgaggggtggctttcaacaact-caaaa--ta--ttttctgaagacagttctactggctggctt-gc-ggctgtagactgaataactaaagacaactctcaacaacggatatcttggctcccgtaacgatgaagaacgcagcgaaatgcgatacgtagtgtgaattgcagaattccgtgaaccatcgaatctttgaacgcaaattgcgctcgaggcctcggcc-agagcatgtctgcctcagcgtcggctactaccctcaac-aaatttcattg-----gtgaactccgatgaaaggcagttggatctggccgtccggtttgcc-ttttgggttgccggtcagctgaaatacattcacgcttt-agagctgctttcct-tc--ggaaaggcgagttccg-atttggtaggtgacctttgccggttgcatgccttcgttgcccgctatgctctcaa-tgcg-tgtgcaggacgcc-ttttggctttcga??????????????????????????????????????????????????????????????????????????????????????????????????????????????????????????????????????????????????????????????????????????????????????????????????????????????????????????????????????????????????????????????????????????????????????????????????????????????????????????????????????????????????????????????????????????????????????????????????????????????????????????????????????????????????????????????????????????????????????????????????????????????????????????????????????????????????????????????????????????????????????????????????????????????????????????????????????????????????????????????????????????????????????????????????????????????????????????????????????????????????????????????????????????????????????????????????????????????????????????????????????????????????????????????????????????????????????????????????????????????????????????????????????????????????????????????????????????????????????????????????????????????????????????????????????????????????????????????????????????????????????????????????????????????????????????????????????????????????????????????????????????????????????????????????????????????????????????????????????
	'S02_L274Bryoriaimplexa2'                      ??????????????????????????????????????????????????????????????????????gcgcaggtcaggggctggctccttttggtgtcagttgacttgactgggcgggtccaatatcaattggggcctgtctgccttttaggcggtcaggtctaccggttgtgaggggtggctttcaacaacctcaaa-actat--tttctgaagacagttctactggctggctttgtcggctgtagactgaataactaaagacaactctcaacaacggatatcttggctcccgtaacgatgaagaacgcagcgaaatgcgatacgtagtgtgaattgcagaattccgtgaaccatcgaatctttgaacgcaaattgcgctcgaggcctcggccaagagcatgtctgcctcagcgtcggctactaccctcaaccaaatttcattg-----gtgaactccgatgaaaggcagttggatctggccgtccggtttgcc-ttttgggttgccggtcagctgaaatacattcacgctttgagagctgctttcctttc-cggaaaggcgagttccg-atttggtaggtgacctttgccggttgcatgccttcgttgcccgctatgctctcaattgcgttgtgcaggacgcc-ttttggctttcga??????????????????????????????????????????????????????????????????????????????????????????????????????????????????????????????????????????????????????????????????????????????????????????????????????????????????????????????????????????????????????????????????????????????????????????????????????????????????????????????????????????????????????????????????????????????????????????????????????????????????????????????????????????????????????????????????????????????????????????????????????????????????????????????????????????????????????????????????????????????????????????????????????????????????????????????????????????????????????????????????????????????????????????????????????????????????????????????????????????????????????????????????????????????????????????????????????????????????????????????????????????????????????????????????????????????????????????????????????????????????????????????????????????????????????????????????????????????????????????????????????????????????????????????????????????????????????????????????????????????????????????????????????????????????????????????????????????????????????????????????????????????????????????????????????????????????????????????????????
	'S02_L296Bryoriasimplicior'                    ??????????????????????????????????????????????????????????????????????gcgcaggtcaggggctggctccttttggtgtcagttgacttgactgggcgggtccaatatcaattggggcctttctgccttttgggcggtcaggtctaccggttgtgaggggtggctttcaacaatctcaaa-agtat--tttctgaagacagttctactggctggcttcgccggctgtagactgaataactaaagacaactctcaacaacggatatcttggctcccgtaacgatgaagaacgcagcgaaatgcgatacgtagtgtgaattgcagaattccgtgaaccatcgaatctttgaacgcaaattgcgctcgaggcctcggcctagagcatgtctgcctcagcgtcggctactaccctcaactaaatttcattg-----gtgaactccgatgaaaggcagttggatctggccgtccggtttgcc-ttttgggttgccggtcagctgaaatacattcacgctttaagagctgctttcccttc-gggaaaggcgagttccg-atttggtaggtgacctttgccggttgcatgccttcgttgcccgctatgctctcaactgcgctgtgcaggacgcc-ttttggctttcga??????????????????????????????????????????????????????????????????????????????????????????????????????????????????????????????????????????????????????????????????????????????????????????????????????????????????????????????????????????????????????????????????????????????????????????????????????????????????????????????????????????????????????????????????????????????????????????????????????????????????????????????????????????????????????????????????????????????????????????????????????????????????????????????????????????????????????????????????????????????????????????????????????????????????????????????????????????????????????????????????????????????????????????????????????????????????????????????????????????????????????????????????????????????????????????????????????????????????????????????????????????????????????????????????????????????????????????????????????????????????????????????????????????????????????????????????????????????????????????????????????????????????????????????????????????????????????????????????????????????????????????????????????????????????????????????????????????????????????????????????????????????????????????????????????????????????????????????????????
	'S02_Las_pus_Germany_HAP14'                    ??????????????????????????????????????????????????????????????????????????????????????????????????????????????????????????????????????????????????????????????????????????????????????????????????????????????????ttcctgaagacagttctactggctggcttagccggctgtagactgaataactaaagacaactctcaacaacggatatcttggctcccgtaacgatgaagaacgcagcgaaatgcgatacgtagtgtgaattgcagaattccgtgaaccatcgaatctttgaacgcaaattgcgctcgaggcctcggccaagagcatgtctgcctcagcgtcggctactaccctcaactaaatttcattg-----gcgaactccgatgaaaggcagttggatctggccgtccggtgtgcc-ttttaggttgccggtcagctgaaatacattcacgctttgagagctgctttcctttc-gggaaaggcgagttccg-atttggtaggtgacctttgccggttgcatgccttcgttgcccgctatgctctcaactgcattgtgcaggacg????????????????????????????????????????????????????????????????????????????????????????????????????????????????????????????????????????????????????????????????????????????????????????????????????????????????????????????TTTTTGAAGAAGGTTCAGTAACAAACTTATTCACTTCTATTGTTGGTAACGTTTTTGGATTCAAAGCTCTTCGTGCATTACGTTTAGAAGATCTTCGTATTCCTCCAGCATATGTTAAAACATTCCAAGGACCTCCTCACGGAATTCAAGTAGAACGTGACAAATTAAACAAATATGGTCGTTCTCTTTTAGGTTGTACTATTAAACCTAAATTAGGTCTTTCTGCAAAAAACTACGGTCGTGCTGTTTATGAGTGTTTACGTGGTGGTTTAGATTTTACTAAAGATGATGAAAACGTAAACTCTCAACCTTTTATGCGTTGGAGAGACCGTTTCGCATTCGTTGCGGAAGCAATTTACAAATCTCAAGCAGAAACAGGTGAAATTAAAGGACATTATCTAAACGCTACTGCTGGTACTGTTGAAGAAATGTTAAAACGTG?????????????????????????????????????????????????????????????????????????????????????????????????????????????????????????????????????????????????????????????????????????????????????????????????????????????????????????????????????????????????????????????????????????????????????????????????????????????????????????????????????????????????????????????????????????????????????????????????????????????????????????????????????????????????????????????????????????????????????????????????????????????????????????????????????????????????????????????????
	'S02_Las_pus_Norway_HAP15'                     ??????????????????????????????????????????????????????????????????????????????????????????????????????????????????????????????????????????????????????????????????????????????????????????????????????????????????tttctgaagacagttctactggctggctttgtcggctgtagactgaataactaaagacaactctcaacaacggatatcttggctcccgtaacgatgaagaacgcagcgaaatgcgatacgtagtgtgaattgcagaattccgtgaaccatcgaatctttgaacgcaaattgcgctcgaggcctcggccaagagcatgtctgcctcagcgtcggctactaccctcaaccaaatttcattg-----gtgaactccgatgaaaggcagttggatctggccgtccggtttgcc-ttttgggttgccggtcagctgaaatacattcacgctttgagagctgctttcctttc-cggaaaggcgagttccg-atttggtaggtgacctttgccggttgcatgccttcgttgcccgctatgctcccaattgcgctgtgcaggacg????????????????????????????????????????????????????????????????????????????????????????????????????????????????????????????????????????????????????????????????????????????????????????????????????????????????????????????TTTTTGAAGAAGGTTCAGTAACAAACTTATTCACTTCTATTGTTGGTAACGTTTTTGGATTCAAAGCTCTTCGTGCATTACGTTTAGAAGATCTTCGTATTCCTCCAGCATATGTTAAAACATTCCAAGGACCTCCTCACGGAATTCAAGTAGAACGTGACAAATTAAACAAATATGGTCGTTCTCTTTTAGGTTGTACTATTAAACCTAAATTAGGTCTTTCTGCAAAAAACTACGGTCGTGCTGTTTATGAGTGTTTACGTGGTGGTTTAGATTTTACTAAAGATGATGAAAACGTAAACTCTCAACCTTTTATGCGTTGGAGAGACCGTTTCGCATTCGTTGCGGAAGCAATTTACAAATCTCAAGCAGAAACAGGTGAAATTAAAGGACATTATCTAAACGCTACTGCTGGTACTGTTGAAGAAATGTTAAAACGTG?????????????????????????????????????????????????????????????????????????????????????????????????????????????????????????????????????????????????????????????????????????????????????????????????????????????????????????????????????????????????????????????????????????????????????????????????????????????????????????????????????????????????????????????????????????????????????????????????????????????????????????????????????????????????????????????????????????????????????????????????????????????????????????????????????????????????????????????????
	'S02_Las_pus_Norway_HAP19'                     ??????????????????????????????????????????????????????????????????????????????????????????????????????????????????????????????????????????????????????????????????????????????????????????????????????????????????tttctgaagacagttctactggctggctttgtcggctgtagactgaataactaaagacaactctcaacaacggatatcttggctcccgtaacgatgaagaacgcagcgaaatgcgatacgtagtgtgaattgcagaattccgtgaaccatcgaatctttgaacgcaaattgcgctcgaggcctcggccaagagcatgtctgcctcagcgtcggctactaccctcaaccaaatttcattg-----gtgaactccgatgaaaggcagttggatctggccgtccggtttgcc-ttttgggttgccggtcagctgaaatacattcacgctttgagagctgctttcctttc-cggaaaggcgagttccg-atttggtaggtgacctttgccggttgcatgccttcgttgcccgctatgctctcaattgcgttgtgcaggacg????????????????????????????????????????????????????????????????????????????????????????????????????????????????????????????????????????????????????????????????????????????????????????????????????????????????????????????TTTTTGAAGAAGGTTCAGTAACAAACTTATTCACTTCTATTGTTGGTAACGTTTTTGGATTCAAAGCTCTTCGTGCATTACGTTTAGAAGATCTTCGTATTCCTCCAGCATATGTTAAAACATTCCAAGGACCTCCTCACGGAATTCAAGTAGAACGTGACAAATTAAACAAATATGGTCGTTCTCTTTTAGGTTGTACTATTAAACCTAAATTAGGTCTTTCTGCAAAAAACTACGGTCGTGCTGTTTATGAGTGTTTACGTGGTGGTTTAGATTTTACTAAAGATGATGAAAACGTAAACTCTCAACCTTTTATGCGTTGGAGAGACCGTTTCGCATTCGTTGCGGAAGCAATTTACAAATCTCAAGCAGAAACAGGTGAAATTAAAGGACATTATCTAAACGCTACTGCTGGTACTGTTGAAGAAATGTTAAAACGTG?????????????????????????????????????????????????????????????????????????????????????????????????????????????????????????????????????????????????????????????????????????????????????????????????????????????????????????????????????????????????????????????????????????????????????????????????????????????????????????????????????????????????????????????????????????????????????????????????????????????????????????????????????????????????????????????????????????????????????????????????????????????????????????????????????????????????????????????????
	'S02_Las_pus_Norway_HAP20'                     ??????????????????????????????????????????????????????????????????????????????????????????????????????????????????????????????????????????????????????????????????????????????????????????????????????????????????tttctgaagacagttctactggctggctttgccggctgtagactgaataactaaagacaactctcaacaacggatatcttggctcccgtaacgatgaagaacgcagcgaaatgcgatacgtagtgtgaattgcagaattccgtgaaccatcgaatctttgaacgcaaattgcgctcgaggcctcggccaagagcatgtctgcctcagcgtcggctactaccctcaaccaaatttcattg-----gtgaactccgatgaaaggcagttggatctggccgtccggtttgcc-ttttgggttgccggtcagctgaaatacattcacgctttgagagctgctttcctttc-gggaaaggcgagttccg-atttggtaggtgacctttgccggttgcatgccttcgttgcccgctatgctctcaattgcgttgtgcaggacg????????????????????????????????????????????????????????????????????????????????????????????????????????????????????????????????????????????????????????????????????????????????????????????????????????????????????????????TTTTTGAAGAAGGTTCAGTAACAAACTTATTCACTTCTATTGTTGGTAACGTTTTTGGATTCAAAGCTCTTCGTGCATTACGTTTAGAAGATCTTCGTATTCCTCCAGCATATGTTAAAACATTCCAAGGACCTCCTCACGGAATTCAAGTAGAACGTGATAAATTAAACAAATATGGTCGTTCTCTTTTAGGTTGTACTATTAAACCTAAATTAGGTCTTTCTGCAAAAAACTACGGTCGTGCTGTTTATGAGTGTTTACGTGGTGGTTTAGATTTTACTAAAGATGATGAAAACGTAAACTCTCAACCTTTTATGCGTTGGAGAGACCGTTTCGCATTCGTTGCGGAAGCAATTTACAAATCTCAAGCAGAAACAGGTGAAATTAAAGGACATTATCTAAACGCTACTGCTGGTACTGTTGAAGAAATGTTAAAACGTG?????????????????????????????????????????????????????????????????????????????????????????????????????????????????????????????????????????????????????????????????????????????????????????????????????????????????????????????????????????????????????????????????????????????????????????????????????????????????????????????????????????????????????????????????????????????????????????????????????????????????????????????????????????????????????????????????????????????????????????????????????????????????????????????????????????????????????????????????
	'S02_Las_pus_Norway_HAP22'                     ??????????????????????????????????????????????????????????????????????????????????????????????????????????????????????????????????????????????????????????????????????????????????????????????????????????????????tttctgaagacagttctactggctggcttcgccggctgtagactgaataactaaagacaactctcaacaacggatatcttggctcccgtaacgatgaagaacgcagcgaaatgcgatacgtagtgtgaattgcagaattccgtgaaccatcgaatctttgaacgcaaattgcgctcgaggcctcggcctagagcatgtctgcctcagcgtcggctactaccctcaactaaatttcattg-----gtgaactccgatgaaaggcagttggatctggccgtccggtttgcc-ttttgggttgccggtcagctgaaatacattcacgctttaagagctgctttcccttc-gggaaaggcgagttccg-atttggtaggtgacctttgccggttgcatgccttcgttgcccgctatgctctcaactgcgctgtgcaggacg????????????????????????????????????????????????????????????????????????????????????????????????????????????????????????????????????????????????????????????????????????????????????????????????????????????????????????????TTTTTGAAGAAGGTTCAGTAACAAACTTATTCACTTCTATTGTTGGTAACGTTTTTGGATTCAAAGCTCTTCGTGCATTACGTTTAGAAGATCTTCGTATTCCTCCAGCATATGTTAAAACATTCCAAGGACCTCCTCACGGAATTCAAGTAGAACGTGATAAATTAAACAAATATGGTCGTTCTCTTTTAGGTTGTACTATTAAACCTAAATTAGGTCTTTCTGCAAAAAACTACGGTCGTGCTGTTTATGAGTGTTTACGTGGTGGTTTAGATTTTACTAAAGATGATGAAAACGTAAACTCTCAACCTTTTATGCGTTGGAGAGACCGTTTCGCATTCGTTGCGGAAGCAATTTACAAATCTCAAGCAGAAACAGGTGAAATTAAAGGACATTATCTAAACGCTACTGCTGGTACTGTTGAAGAAATGTTAAAACGTG?????????????????????????????????????????????????????????????????????????????????????????????????????????????????????????????????????????????????????????????????????????????????????????????????????????????????????????????????????????????????????????????????????????????????????????????????????????????????????????????????????????????????????????????????????????????????????????????????????????????????????????????????????????????????????????????????????????????????????????????????????????????????????????????????????????????????????????????????
	'S02_Las_pus_Slovakia_HAP13'                   ??????????????????????????????????????????????????????????????????????????????????????????????????????????????????????????????????????????????????????????????????????????????????????????????????????????????????tttctgaagacagttctactggctggctttgccggctgtagactgaataactaaagacaactctcaacaacggatatcttggctcccgtaacgatgaagaacgcagcgaaatgcgatacgtagtgtgaattgcagaattccgtgaaccatcgaatctttgaacgcaaattgcgctcgaggcctcggccaagagcatgtctgcctcagcgtcggctactaccctcaactaaatttcattg-----gtgaactccgatgaaaggcagttggatctggccgtccggtttgcc-ttttgggttgccggtcagctgaaatacattcacgctttgagagctgctttcctttc-gggaaaggcgagttccg-atttggtaggtgacctttgccggttgcatgccttcgttgcccgctatgctctcaactgcgttgtgcaggacg????????????????????????????????????????????????????????????????????????????????????????????????????????????????????????????????????????????????????????????????????????????????????????????????????????????????????????????TTTTTGAAGAAGGTTCAGTAACAAACTTATTCACTTCTATTGTTGGTAACGTTTTTGGATTCAAAGCTCTTCGTGCATTACGTTTAGAAGATCTTCGTATTCCTCCAGCATATGTTAAAACATTCCAAGGACCTCCTCACGGAATTCAAGTAGAACGTGACAAATTAAACAAATATGGTCGTTCTCTTTTAGGTTGTACTATTAAACCTAAATTAGGTCTTTCTGCAAAAAACTACGGTCGTGCTGTTTATGAGTGTTTACGTGGTGGTTTAGATTTTACTAAAGATGATGAAAACGTAAACTCTCAACCTTTTATGCGTTGGAGAGACCGTTTCGCATTCGTTGCGGAAGCAATTTACAAATCTCAAGCAGAAACAGGTGAAATTAAAGGACATTATCTAAACGCTACTGCTGGTACTGTTGAAGAAATGTTAAAACGTG?????????????????????????????????????????????????????????????????????????????????????????????????????????????????????????????????????????????????????????????????????????????????????????????????????????????????????????????????????????????????????????????????????????????????????????????????????????????????????????????????????????????????????????????????????????????????????????????????????????????????????????????????????????????????????????????????????????????????????????????????????????????????????????????????????????????????????????????????
	'S02_MH_exula_morocco_unk_cort_4103'           ??????????????????????????????????????????????????????????????????????gcgcaggtcaggggctggctccttttggtgtcagttgacttgactgggcgggtccaatatcaattggggcctgtctgccttttaggcggtcaggtctaccggttgtgaggggtggctttcaacaacctcaaa-actat--tttctgaagacagttctactggctggctttgtcggctgtagactgaataactaaagacaactctcaacaacggatatcttggctcccgtaacgatgaagaacgcagcgaaatgcgatacgtagtgtgaattgcagaattccgtgaaccatcgaatctttgaacgcaaattgcgctcgaggcctcggccaagagcatgtctgcctcagcgtcggctactaccctcaaccaaatttcattg-----gtgaactccgatgaaaggcagttggatctggccgtccggtttgcc-ttttgggttgccggtcagctgaaatacattcacgctttgagagctgctttcctttc-cggaaaggcgagttccg-atttggtaggtgacctttgccggttgcatgccttcgttgcccgctatgctctcaattgcgttgtgcaggacgcc-ttttggctttcgacctgaggtcagg??????????????????????????????????????????????????????????????????????????ACTGTATGGACTGATGGTTTAACTAGTCTTGACCGTTACAAAGGCCGTTGTTATGATATTGAGCCAGTTCCTGGTGAAGATAATCAATTTATTGCATATGTAGCGTACCCTTTAGATCTTTTTGAAGAAGGTTCAGTAACAAACTTATTCACTTCTATTGTTGGTAACGTTTTTGGATTCAAAGCTCTTCGTGCATTACGTTTAGAAGATCTTCGTATTCCTCCAGCATATGTTAAAACATTCCAAGGACCTCCTCACGGAATCCAAGTAGAACGTGACAAATTAAACAAATATGGTCGTTCTCTTTTAGGTTGTACTATTAAACCTAAATTAGGTCTTTCTGCAAAAAACTACGGTCGTGCTGTTTATGAGTGTTTACGTGGTGGTTTAGATTTTACTAAAGATGATGAAAACGTAAACTCTCAACCTTTTATGCGTTGGAGAGACCGTTTCGCATTCGTTGCGGAAGCAATTTACAAATCTCAAGCAGAAACAGGTGAAATTAAAGGACATTATCTAAACGCTACTGCTGGTACTGTTGAAGAAATGTTAAAACGTGCTGAATGTGCAAGAGATTTTGGTATGCCTATTATTATGCATGACTACTTAACTGGTGGTTTTACTGCAAATACAACTTTAGCACATTACTCTCGTGATAATGGTTTATTACTACATATTCACCGAGCTATGCACGCTGTTATTGACCGTCAACGTAATCACGGTATCCATTTCCGTGTATTAGCTAAAACTCTTCGTATGTCAGGTGGTGACCATCTTCACTCTGGTACT???????????????????????????????????????????????????????????????????????????????????????????????????????????????????????????????????????????????????????????????????????????????????????????????????????????????????????????????????????????????????????????????????????????????????????????????????????????????????????????
	'S02_MO_disjuncta_canada_BC_saxi_4841'         ??????????????????????????????????????????????????????????????????????gcgcaggtcaggggctggctccttttggtgtcagttgacttgactgggcgggtccaatatcaattggggcctttctgccttttgggcggtcaggtctaccggttgtgaggggtggctttcaacaatctcaaa-agtat--tttctgaagacagttctactggctggcttcgccggctgtagactgaataactaaagacaactctcaacaacggatatcttggctcccgtaacgatgaagaacgcagcgaaatgcgatacgtagtgtgaattgcagaattccgtgaaccatcgaatctttgaacgcaaattgcgctcgaggcctcggcctagagcatgtctgcctcagcgtcggctactaccctcaactaaatttcattg-----gtgaactccgatgaaaggcagttggatctggccgtccggtttgcc-ttttgggttgccggtcagctgaaatacattcacgctttaagagctgctttcccttc-gggaaaggcgagttccg-atttggtaggtgacctttgccggttgcatgccttcgttgcccgctatgctctcaactgcgctgtgcaggacgcc-ttttggctttcgacctgaggtcagg??????????????????????????????????????????????????????????????????????????ACTGTATGGACTGATGGTTTAACTAGTCTTGACCGTTACAAAGGCCGTTGTTATGATATTGAGCCAGTTCCTGGTGAAGATAATCAATTTATTGCATATGTAGCGTACCCTTTAGATCTTTTTGAAGAAGGTTCAGTAACAAACTTATTCACTTCTATTGTTGGTAACGTTTTTGGATTCAAAGCTCTTCGTGCATTACGTTTAGAAGATCTTCGTATTCCTCCAGCATATGTTAAAACATTCCAAGGACCTCCTCACGGAATTCAAGTAGAACGTGATAAATTAAACAAATATGGTCGTTCTCTTTTAGGTTGTACTATTAAACCTAAATTAGGTCTTTCTGCAAAAAACTACGGTCGTGCTGTTTATGAGTGTTTACGTGGTGGTTTAGATTTTACTAAAGATGATGAAAACGTAAACTCTCAACCTTTTATGCGTTGGAGAGACCGTTTCGCATTCGTTGCGGAAGCAATTTACAAATCTCAAGCAGAAACAGGTGAAATTAAAGGACATTATCTAAACGCTACTGCTGGTACTGTTGAAGAAATGTTAAAACGTGCTGAATGTGCAAGAGATTTTGGTATGCCTATTATTATGCATGACTACTTAACTGGTGGTTTTACTGCAAATACAACTTTAGCACATTACTCTCGTGATAATGGTTTATTACTACATATTCACCGAGCTATGCACGCTGTTATTGACCGTCAACGTAATCACGGTATCCATTTCCGTGTATTAGCTAAAACTCTTCGTATGTCAGGTGGTGACCATCTTCACTCTGGTACA???????????????????????????????????????????????????????????????????????????????????????????????????????????????????????????????????????????????????????????????????????????????????????????????????????????????????????????????????????????????????????????????????????????????????????????????????????????????????????????
	'S02_MO_disjuncta_greenland_NW_saxi_3956'      ??????????????????????????????????????????????????????????????????????gcgcaggtcaggggctggctccttttggtgtcagttgacttgactgggcgggtccaatatcaattggggcctttctgccttttgggcggtcaggtctaccggttgtgaggggtggctttcaacaatctcaaa-agtat--tttctgaagacagttctactggctggcttcgccggctgtagactgaataactaaagacaactctcaacaacggatatcttggctcccgtaacgatgaagaacgcagcgaaatgcgatacgtagtgtgaattgcagaattccgtgaaccatcgaatctttgaacgcaaattgcgctcgaggcctcggcctagagcatgtctgcctcagcgtcggctactaccctcaactaaatttcattg-----gtgaactccgatgaaaggcagttggatctggccgtccggtttgcc-ttttgggttgccggtcagctgaaatacattcacgctttaagagctgctttcccttc-gggaaaggcgagttccg-atttggtaggtgacctttgccggttgcatgccttcgttgcccgttatgctctcaactgcgctgtgcaggacgcc-ttttggctttcgacctgaggtcagg??????????????????????????????????????????????????????????????????????????ACTGTATGGACTGATGGTTTAACTAGTCTTGACCGTTACAAAGGCCGTTGTTATGATATTGAGCCAGTTCCTGGTGAAGATAATCAATTTATTGCATATGTAGCGTACCCTTTAGATCTTTTTGAAGAAGGTTCAGTAACAAACTTATTCACTTCTATTGTTGGTAACGTTTTTGGATTCAAAGCTCTTCGTGCATTACGTTTAGAAGATCTTCGTATTCCTCCAGCATATGTTAAAACATTCCAAGGACCTCCTCACGGAATCCAAGTAGAACGTGACAAATTAAACAAATATGGTCGTTCTCTTTTAGGTTGTACTATTAAACCTAAATTAGGTCTTTCTGCAAAAAACTACGGTCGTGCTGTTTATGAGTGTTTACGTGGTGGTTTAGATTTTACTAAAGATGATGAAAACGTAAACTCTCAACCTTTTATGCGTTGGAGAGACCGTTTCGCATTCGTTGCGGAAGCAATTTACAAATCTCAAGCAGAAACAGGTGAAATTAAAGGACATTATCTAAACGCTACTGCTGGTACTGTTGAAGAAATGTTGAAACGTGCTGAATGTGCAAGAGATTTTGGTATGCCTATTATTATGCATGACTACTTAACTGGTGGTTTTACTGCAAATACAACTTTAGCACATTACTCTCGTGATAATGGTTTATTACTACATATTCACCGAGCTATGCACGCTGTTATTGACCGTCAACGTAATCACGGTATCCATTTCCGTGTATTAGCTAAAACTCTTCGTATGTCAGGTGGTGACCATCTTCACTCTGGTACA???????????????????????????????????????????????????????????????????????????????????????????????????????????????????????????????????????????????????????????????????????????????????????????????????????????????????????????????????????????????????????????????????????????????????????????????????????????????????????????
	'S02_MO_disjuncta_usa_AK_saxi_5970'            ??????????????????????????????????????????????????????????????????????gcgcaggtcaggggctggctccttttggtgtcagttgacttgactgggcgggtccaatatcaattggggcctttctgcctttgaggcggtcaggtctaccggttgtgaggggtggctttcaacaacctcaaa-agtat--tttctgaagacagttctactggctggctttgccggctgtagactgaataactaaagacaactctcaacaacggatatcttggctcccgtaacgatgaagaacgcagcgaaatgcgatacgtagtgtgaattgcagaattccgtgaaccatcgaatctttgaacgcaaattgcgctcgaggcctcggccaagagcatgtctgcctcagcgtcggctactaccctcaattaaatttcattg-----gtgaactccgatgaaaggcagttggatctggccgtccggtttgcc-ttttaggttgccggtcagctgaaatacattcacgctttgagagctgctttcctttc-gggaaaggcgagttccg-acttggtaggtgacctttgccggttgcatgccttcgttgcccgctatgctctcatctgcgttgtgcaggacgcc-ttttggctttcgacctgaggtcagg??????????????????????????????????????????????????????????????????????????ACTGTATGGACTGATGGTTTAACTAGTCTTGACCGTTACAAAGGCCGTTGTTATGATATTGAGCCAGTTCCTGGTGAAGATAATCAATTTATTGCATATGTAGCGTACCCTTTAGATCTTTTTGAAGAAGGTTCAGTAACAAACTTATTCACTTCTATTGTTGGTAACGTTTTTGGATTCAAAGCTCTTCGTGCATTACGTTTAGAAGATCTTCGTATTCCTCCAGCATATGTTAAAACATTCCAAGGACCTCCTCACGGAATTCAAGTAGAACGTGATAAATTAAACAAATATGGTCGTTCTCTTTTAGGTTGTACTATTAAACCTAAATTAGGTCTTTCTGCAAAAAACTACGGTCGTGCTGTTTATGAGTGTTTACGTGGTGGTTTAGATTTTACTAAAGATGATGAAAACGTAAACTCTCAACCTTTTATGCGTTGGAGAGACCGTTTCGCATTCGTTGCGGAAGCAATTTACAAATCTCAAGCAGAAACAGGTGAAATTAAAGGACATTATCTAAACGCTACTGCTGGTACTGTTGAAGAAATGTTAAAACGTGCTGAATGTGCAAGAGATTTTGGTATGCCTATTATTATGCATGACTACTTAACTGGTGGTTTTACTGCAAATACAACTTTAGCACATTACTCTCGTGATAATGGTTTATTACTACATATTCACCGAGCTATGCACGCTGTTATTGACCGTCAACGTAATCACGGTATCCATTTCCGTGTATTAGCTAAAACTCTTCGTATGTCAGGTGGTGACCATCTTCACTCTGGTACA???????????????????????????????????????????????????????????????????????????????????????????????????????????????????????????????????????????????????????????????????????????????????????????????????????????????????????????????????????????????????????????????????????????????????????????????????????????????????????????
	'S02_RH_mac_antar_DV_saxi_6788'                ??????????????????????????????????????????????????????????????????????gcgcaggtcaggggctggctccttttggtgtcagttgacttgactgggcgggtccaatatcaattggggcctttctgccttttgggcggtcaggtctaccggttgtgaggggtggctttcaacaatctcaaa-agtat--tttctgaagacagttctactggctggcttcgccggctgtagactgaataactaaagacaactctcaacaacggatatcttggctcccgtaacgatgaagaacgcagcgaaatgcgatacgtagtgtgaattgcagaattccgtgaaccatcgaatctttgaacgcaaattgcgctcgaggcctcggcctagagcatgtctgcctcagcgtcggctactaccctcaactaaatttcattg-----gtgaactccgatgaaaggcagttggatctggccgtccggtttgcc-ttttgggttgccggtcagctgaaatacattcacgctttaagagctgctttcccttc-gggaaaggcgagttccg-atttggtaggtgacctttgccggttgcatgccttcgttgcccgctatgctctcaactgcgctgtgcaggacgcc-ttttggctttcgacctgaggtcagg??????????????????????????????????????????????????????????????????????????ACTGTATGGACTGATGGTTTAACTAGTCTTGACCGTTACAAAGGCCGTTGTTATGATATTGAGCCAGTTCCTGGTGAAGATAATCAATTTATTGCATATGTAGCGTACCCTTTAGATCTTTTTGAAGAAGGTTCAGTAACAAACTTATTCACTTCTATTGTTGGTAACGTTTTTGGATTCAAAGCTCTTCGTGCATTACGTTTAGAAGATCTTCGTATTCCTCCAGCATATGTTAAAACATTCCAAGGACCTCCTCACGGAATTCAAGTAGAACGTGACAAATTAAACAAATATGGTCGTTCTCTTTTAGGTTGTACTATTAAACCTAAATTAGGTCTTTCTGCAAAAAACTACGGTCGTGCTGTTTATGAGTGTTTACGTGGTGGTTTAGATTTTACTAAAGATGATGAAAACGTAAACTCTCAACCTTTTATGCGTTGGAGAGACCGTTTCGCATTCGTTGCGGAAGCAATTTACAAATCTCAAGCAGAAACAGGTGAAATTAAAGGACATTATCTAAACGCTACTGCTGGTACTGTTGAAGAAATGTTAAAACGTGCTGAATGTGCAAGAGATTTTGGTATGCCTATTATTATGCATGACTACTTAACTGGTGGTTTTACTGCAAATACAACTTTAGCACATTACTCTCGTGATAATGGTTTATTACTACATATTCACCGAGCTATGCACGCTGTTATTGACCGTCAACGTAATCACGGTATCCATTTCCGTGTATTAGCTAAAACTCTTCGTATGTCAGGTGGTGACCATCTTCACTCTGGTACA???????????????????????????????????????????????????????????????????????????????????????????????????????????????????????????????????????????????????????????????????????????????????????????????????????????????????????????????????????????????????????????????????????????????????????????????????????????????????????????
	'S02_S03_L1134_Trebouxia_USA_Oregon_ITSp'      ??????????????????????????????????????????????????????????????????????gcgcaggtcaggggctggctccttttggtgtcagttgacttgactgggcgggtccaatatcaattggggcctttctgccttttgggcggtaaggtctaccggttgtgaggggtggctttcaacaacctcaaa-attat--tttctgaaaacagttctactggctggctttgccggctgtaaactgaataactaaagacaactctcaacaacggatatcttggctcccgtaacgatgaagaacgcagcgaaatgcgatacgtagtgtgaattgcagaattccgtgaaccatcgaatctttgaacgcaaattgcgctcgaggcctcggccaagagcatgtctgcctcagcgtcggctactaccctcaactaaatttcattg-----gtgcattccggtgaaaggcagttggatctggccgtccggtttgcc-ttttgggttgccggtcagcttaaatacattcacgctttgagagctgctttccttc--gggaaaggcgagttccg-atttggtaggtgacctttgccggttgcatgccttcgttgcccgctatgctctcagatgcgttgtgcaggacgcc-ctttggctttcgacctgaggtcagg??????????????????????????????????????????????????????????????????????????????????????????????????????????????????????????????????????????????????????????????????????????????????????????????????????????????????????????????????????????????????????????????????????????????????????????????????????????????????????????????????????????????????????????????????????????????????????????????????????????????????????????????????????????????????????????????????????????????????????????????????????????????????????????????????????????????????????????????????????????????????????????????????????????????????????????????????????????????????????????????????????????????????????????????????????????????????????????????????????????????????????????????????????????????????????????????????????????????????????????????????????????????????????????????????????????????????????????????????????????????????????????????????????????????????????????????????????????????????????????????????????????????????????????????????????????????????????????????????????????????????????????????????????????????????????????????????????????????????????????????????????????????????????????????????????????????????????????
	'S02_S03_L205Bryoriafremontii'                 ??????????????????????????????????????????????????????????????????????gcgcaggtcaggggctggctccttttggtgtcagttgacttgactgggcgggtccaatatcaattggggcctttctgccttttgggcggtaaggtctaccggttgtgaggggtggctttcaacaacctcaaa-actat-atttctgaagacagttctactggctggctttgccggctgtagactgaataactaaagacaactctcaacaacggatatcttggctcccgtaacgatgaagaacgcagcgaaatgcgatacgtagtgtgaattgcagaattccgtg-accatcgaatctttgaacgcaaattgcgctcgaggcctcggccaagagcatgtctgcctcagcgtcggctactaccctcaactaaatttcattg-----gtgcattccggtgaaaggcagttggatctggccgtccggtttgcc-ttttgggttgccggtcagcttaaatacattcacgctttgagagctgctttccttc--gggaaaggcgagttccg-atttggtaggtgacctttgccggttgcatgccttcgttgcccgctatgctctcagatgcgttgtgcaggacgcc-c??????????????????????????????????????????????????????????????????????????????????????????????????????????????????????????????????????????????????????????????????????????????????????????????????????????????????????????????????????????????????????????????????????????????????????????????????????????????????????????????????????????????????????????????????????????????????????????????????????????????????????????????????????????????????????????????????????????????????????????????????????????????????????????????????????????????????????????????????????????????????????????????????????????????????????????????????????????????????????????????????????????????????????????????????????????????????????????????????????????????????????????????????????????????????????????????????????????????????????????????????????????????????????????????????????????????????????????????????????????????????????????????????????????????????????????????????????????????????????????????????????????????????????????????????????????????????????????????????????????????????????????????????????????????????????????????????????????????????????????????????????????????????????????????????????????????????????????????????????????????????
	'S02_S03_L208Bryoriafremontii'                 ??????????????????????????????????????????????????????????????????????gcgcaggtcaggggctggctccttttggtgtcagttgacttgactgggcgggtccaatatcaattggggcctttctgccttttgggcggtaaggtctaccggttgtgaggggtggctttcaacaacctcaaa-actat-atttctgaagacagttctactggctggctttgccggctgtagactgaataactaaagacaactctcaacaacggatatcttggctcccgtaacgatgaagaacgcagcgaaatgcgatacgtagtgtgaattgcagaattccgtgaaccatcgaatctttgaacgcaaattgcgctcgaggcctcggccaagagcatgtctgcctcagcgtcggctactaccctcaactaaatttcattg-----gtgcattccggtgaaaggcagttggatctggccgtccggtttgcc-ttttgggttgccggtcagcttaaatacattcacgctttgagagctgctttccttc--gggaaaggcgagttccg-atttggtaggtgacctttgccggttgcatgccttcgttgcccgctatgctctcagatgcgttgtgcaggacgcc-ctttggctttcga??????????????????????????????????????????????????????????????????????????????????????????????????????????????????????????????????????????????????????????????????????????????????????????????????????????????????????????????????????????????????????????????????????????????????????????????????????????????????????????????????????????????????????????????????????????????????????????????????????????????????????????????????????????????????????????????????????????????????????????????????????????????????????????????????????????????????????????????????????????????????????????????????????????????????????????????????????????????????????????????????????????????????????????????????????????????????????????????????????????????????????????????????????????????????????????????????????????????????????????????????????????????????????????????????????????????????????????????????????????????????????????????????????????????????????????????????????????????????????????????????????????????????????????????????????????????????????????????????????????????????????????????????????????????????????????????????????????????????????????????????????????????????????????????????????????????????????????????????????
	'S02_S03_MH_exula_usa_OR_cort_4312'            ??????????????????????????????????????????????????????????????????????gcgcaggtcaggggctggctccttttggtgtcagttgacttgactgggcgggtccaatatcaattggggcctttctgccttttgggcggtaaggtctaccggttgtgaggggtggctttcaacaacctcaaa-actat-atttctgaagacagttctactggctggctttgccggctgtagactgaataactaaagacaactctcaacaacggatatcttggctcccgtaacgatgaagaacgcagcgaaatgcgatacgtagtgtgaattgcagaattccgtgaaccatcgaatctttgaacgcaaattgcgctcgaggcctcggccaagagcatgtctgcctcagcgtcggctactaccctcaactaaatttcattg-----gtgcattccggtgaaaggcagttggatctggccgtccggtttgcc-ttttgggttgccggtcagcttaaatacattcacgctttgagagctgctttccttc--gggaaaggcgagttccg-atttggtaggtgacctttgccggttgcatgccttcgttgcccgctatgctctcagatgcgttgtgcaggacgcc-ctttggctttcgacctgaggtcagg??????????????????????????????????????????????????????????????????????????ACTGTATGGACTGATGGTTTAACTAGTCTTGACCGTTACAAAGGCCGTTGTTATGATATTGAGCCAGTTCCTGGTGAAGATAATCAATTTATTGCATATGTAGCGTACCCTTTAGATCTTTTTGAAGAAGGTTCAGTAACAAACTTATTCACTTCTATTGTTGGTAACGTTTTTGGATTCAAAGCTCTTCGTGCATTACGTTTAGAAGATCTTCGTATTCCTCCAGCATATGTTAAAACATTCCAAGGACCTCCTCACGGAATTCAAGTAGAACGTGACAAATTAAACAAATATGGTCGTTCTCTTTTAGGTTGTACTATTAAACCTAAATTAGGTCTTTCTGCAAAAAACTACGGTCGTGCTGTTTATGAGTGTTTACGTGGTGGTTTAGATTTTACTAAAGATGATGAAAACGTAAACTCTCAACCTTTTATGCGTTGGAGAGACCGTTTCGCATTCGTTGCGGAAGCAATTTACAAATCTCAAGCAGAAACAGGTGAAATTAAAGGACATTATCTAAACGCTACTGCTGGTACTGTTGAAGAAATGTTAAAACGTGCTGAATGTGCAAGAGATTTTGGTATGCCTATTATTATGCATGACTACTTAACTGGTGGTTTTACTGCAAATACAACTTTAGCACATTACTCTCGTGATAATGGTTTATTACTACATATTCACCGAGCTATGCACGCTGTTATTGACCGTCAACGTAATCACGGTATCCATTTCCGTGTATTAGCTAAAACTCTTCGTATGTCAGGTGGTGACCATCTTCACTCTGGTACT???????????????????????????????????????????????????????????????????????????????????????????????????????????????????????????????????????????????????????????????????????????????????????????????????????????????????????????????????????????????????????????????????????????????????????????????????????????????????????????
	'S02_S03_MH_exula_usa_WA_cort_3761'            ??????????????????????????????????????????????????????????????????????gcgcaggtcaggggctggctccttttggtgtcagttgacttgactgggcgggtccaatatcaattggggcctttctgccttttgggcggtaaggtctaccggttgtgaggggtggctttcaacaacctcaaa-attat-atttctgaagacagttctactggctggctttgccggctgtagactgaataactaaagacaactctcaacaacggatatcttggctcccgtaacgatgaagaacgcagcgaaatgcgatacgtagtgtgaattgcagaattccgtgaaccatcgaatctttgaacgcaaattgcgctcaaggcctcggccaagagcatgtctgcctcagcgtcggctactaccctcaactaaatttcattg-----gtgcattccggtgaaaggcagttggatctggccgtccggtttgcc-ttttgggttgccggtcagcttaaatacattcacgctttgagagctgctttccttc--gggaaaggcgagttccg-atttggtaggtgacctttgccggttgcatgccttcgttgcccgc--tgctctcagatgcgttgtgcaggacgcc-ctttggctttcgacctgaggtcagg??????????????????????????????????????????????????????????????????????????ACTGTATGGACTGATGGTTTAACTAGTCTTGACCGTTACAAAGGCCGTTGTTATGATATTGAGCCAGTTCCTGGTGAAGATAATCAATTTATTGCATATGTAGCGTACCCTTTAGATCTTTTTGAAGAAGGTTCAGTAACAAACTTATTCACTTCTATTGTTGGTAACGTTTTTGGATTCAAAGCTCTTCGTGCATTACGTTTAGAAGATCTTCGTATTCCTCCAGCATATGTTAAAACATTCCAAGGACCTCCTCACGGAATTCAAGTAGAACGTGACAAATTAAACAAATATGGTCGTTCTCTTTTAGGTTGTACTATTAAACCTAAATTAGGTCTTTCTGCAAAAAACTACGGTCGTGCTGTTTATGAGTGTTTACGTGGTGGTTTAGATTTTACTAAAGATGATGAAAACGTAAACTCTCAACCTTTTATGCGTTGGAGAGACCGTTTCGCATTCGTTGCGGAAGCAATTTACAAATCTCAAGCAGAAACAGGTGAAATTAAAGGACATTATCTAAACGCTACTGCTGGTACTGTTGAAGAAATGTTAAAACGTGCTGAATGTGCAAGAGATTTTGGTATGCCTATTATTATGCATGACTACTTAACTGGTGGTTTTACTGCAAATACAACTTTAGCACATTACTCTCGTGATAATGGTTTATTACTACATATTCACCGAGCTATGCACGCTGTTATTGACCGTCAACGTAATCACGGTATCCATTTCCGTGTATTAGCTAAAACTCTTCGTATGTCAGGTGGTGACCATCTTCACTCTGGTACT???????????????????????????????????????????????????????????????????????????????????????????????????????????????????????????????????????????????????????????????????????????????????????????????????????????????????????????????????????????????????????????????????????????????????????????????????????????????????????????
	'S02_S03_MH_exula_usa_WA_cort_4282'            ??????????????????????????????????????????????????????????????????????gcgcaggtcaggggctggctccttttggtgtcagttgacttgactgggcgggtccaatatcaattggggcctttctgccttttgggcggtaaggtctaccggttgtgaggggtggctttcaacaacctcaaa-attat-atttctgaagacagttctactggctggctttgccggctgtagactgaataactaaagacaactctcaacaacggatatcttggctcccgtaacgatgaagaacgcagcgaaatgcgatacgtagtgtgaattgcagaattccgtgaaccatcgaatctttgaacgcaaattgcgctcgaggcctcggccaagagcatgtctgcctcagcgtcggctactaccctcaactaaatttcattg-----gtgcattccggtgaaaggcagttggatctggccgtccggtttgcc-ttttgggttgccggtcagcttaaatacattcacgctttgagagctgctttccttc--gggaaaggcgagttccg-atttggtaggtgacctttgccggttgcatgccttcgttgcccgctatgctctcagatgcgttgtgcaggacgcc-ctttggctttcgacctgaggtcagg??????????????????????????????????????????????????????????????????????????ACTGTATGGACTGATGGTTTAACTAGTCTTGACCGTTACAAAGGCCGTTGTTATGATATTGAGCCAGTTCCTGGTGAAGATAATCAATTTATTGCATATGTAGCGTACCCTTTAGATCTTTTTGAAGAAGGTTCAGTAACAAACTTATTCACTTCTATTGTTGGTAACGTTTTTGGATTCAAAGCTCTTCGTGCATTACGTTTAGAAGATCTTCGTATTCCTCCAGCATATGTTAAAACATTCCAAGGACCTCCTCACGGAATTCAAGTAGAACGTGACAAATTAAACAAATATGGTCGTTCTCTTTTAGGTTGTACTATTAAACCTAAATTAGGTCTTTCTGCAAAAAACTACGGTCGTGCTGTTTATGAGTGTTTACGTGGTGGTTTAGATTTTACTAAAGATGATGAAAACGTAAACTCTCAACCTTTTATGCGTTGGAGAGACCGTTTCGCATTCGTTGCGGAAGCAATTTACAAATCTCAAGCAGAAACAGGTGAAATTAAAGGACATTATCTAAACGCTACTGCTGGTACTGTTGAAGAAATGTTAAAACGTGCTGAATGTGCAAGAGATTTTGGTATGCCTATTATTATGCATGACTACTTAACTGGTGGTTTTACTGCAAATACAACTTTAGCACATTACTCTCGTGATAATGGTTTATTACTACATATTCACCGAGCTATGCACGCTGTTATTGACCGTCAACGTAATCACGGTATCCATTTCCGTGTATTAGCTAAAACTCTTCGTATGTCAGGTGGTGACCATCTTCACTCTGGTACT???????????????????????????????????????????????????????????????????????????????????????????????????????????????????????????????????????????????????????????????????????????????????????????????????????????????????????????????????????????????????????????????????????????????????????????????????????????????????????????
	'S02_S03_MH_exula_usa_WA_cort_4642_9786'       ??????????????????????????????????????????????????????????????????????gcgcaggtcaggggctggctccttttggtgtcagttgacttgactgggcgggtccaatatcaattggggcctttctgccttttgggcggtaaggtctaccggttgtgaggggtggctttcaacaacctcaaa-attat-atttctgaagacagttctactggctggctttgccggctgtagactgaataactaaagacaactctcaacaacggatatcttggctcccgtaacgatgaagaacgcagcgaaatgcgatacgtagtgtgaattgcagaattccgtgaaccatcgaatctttgaacgcaaattgcgctcgaggcctcggccaagagcatgtctgcctcagcgtcggctactaccctcaactaaatttcattg-----gtgcattccggtgaaaggcagttggatctggccgtccggtttgcc-ttttgggttgccggtcagcttaaatacattcacgctttgagagctgctttccttc--gggaaaggcgagttccg-atttggtaggtgacctttgccggttgcatgccttcgttgcccgctatgctctcagatgcgttgtgcaggacgcc-ctttggctttcgacctgaggtcagg??????????????????????????????????????????????????????????????????????????ACTGTATGGACTGATGGTTTAACTAGTCTTGACCGTTACAAAGGCCGTTGTTATGATATTGAGCCAGTTCCTGGTGAAGATAATCAATTTATTGCATATGTAGCGTACCCTTTAGATCTTTTTGAAGAAGGTTCAGTAACTAACTTATTCACTTCTATTGTTGGTAACGTTTTTGGATTCAAAGCTCTTCGTGCATTACGTTTAGAAGATCTTCGTATTCCTCCAGCATATGTTAAAACATTCCAAGGACCTCCTCACGGAATTCAAGTAGAACGTGACAAATTAAACAAATATGGTCGTTCTCTTTTAGGTTGTACTATTAAACCTAAATTAGGTCTTTCTGCAAAAAACTACGGTCGTGCTGTTTATGAGTGTTTACGTGGTGGTTTAGATTTTACTAAAGATGATGAAAACGTAAACTCTCAACCTTTTATGCGTTGGAGAGACCGTTTCGCATTCGTTGCGGAAGCAATTTACAAATCTCAAGCAGAAACAGGTGAAATTAAAGGACATTATCTAAACGCTACTGCTGGTACTGTTGAAGAAATGTTAAAACGTGCTGAATGTGCAAGAGATTTTGGTATGCCTATTATTATGCATGACTACTTAACTGGTGGTTTTACTGCAAATACAACTTTAGCACATTACTCTCGTGATAATGGTTTATTACTACATATTCACCGAGCTATGCACGCTGTTATTGACCGTCAACGTAATCACGGTATCCATTTCCGTGTATTAGCTAAAACTCTTCGTATGTCAGGTGGTGACCATCTTCACTCTGGTACT???????????????????????????????????????????????????????????????????????????????????????????????????????????????????????????????????????????????????????????????????????????????????????????????????????????????????????????????????????????????????????????????????????????????????????????????????????????????????????????
	'S02_S03_S215Bryoriafremontii'                 ??????????????????????????????????????????????????????????????????????gcgcaggtcaggggctggctccttttggtgtcagttgacttgactgggcgggtccaatatcaattggggcctttctgccttttgggcggtaaggtctaccggttgtgaggggtggctttcaacaacctcaaa-actat-atttctgaagacagttctactggctggctttgccggctgtagactgaataactaaagacaactctcaacaacggatatcttggctcccgtaacgatgaagaacgcagcgaaatgcgatacgtagtgtgaattgcagaattccgtgaaccatcgaatctttgaacgcaaattgcgctcgaggcctcggccaagagcatgtctgcctcagcgtcggctactaccctcaactaaatttcattg-----gtgcattccggtgaaaggcagttggatctggccgtccggtttgcc-ttttgggttgccggtcagcttaaatacattcacgctttgagagctgctttccttc--gggaaaggcgagttccg-atttggtaggtgacctttgccggttgcatgccttcgttgcccgctatgctctcagatgcg??????????????????????????????????????????????????????????????????????????????????????????????????????????????????????????????????????????????????????????????????????????????????????????????????????????????????????????????????????????????????????????????????????????????????????????????????????????????????????????????????????????????????????????????????????????????????????????????????????????????????????????????????????????????????????????????????????????????????????????????????????????????????????????????????????????????????????????????????????????????????????????????????????????????????????????????????????????????????????????????????????????????????????????????????????????????????????????????????????????????????????????????????????????????????????????????????????????????????????????????????????????????????????????????????????????????????????????????????????????????????????????????????????????????????????????????????????????????????????????????????????????????????????????????????????????????????????????????????????????????????????????????????????????????????????????????????????????????????????????????????????????????????????????????????????????????????????????????????????????????????????????????????
	'S02_S03_S320Bryoriafremontii'                 ??????????????????????????????????????????????????????????????????????gcgcaggtcaggggctggctccttttggtgtcagttgacttgactgggcgggtccaatatcaattggggcctttctgccttttgggcggtaaggtctaccggttgtgaggggtggctttcaacaacctcaaa-actat-atttctgaagacagttctactggctggctttgccggctgtagactgaataactaaagacaactctcaacaacggatatcttggctcccgtaacgatgaagaacgcagcgaaatgcgatacgtagtgtgaattgcagaattccgtgaaccatcgaatctttgaacgcaaattgcgctcgaggcctcggccaagagcatgtctgcctcagcgtcggctactaccctcaactaaatttcattg-----gtgcattccggtgaaaggcagttggatctggccgtccggtttgcc-ttttgggttgccggtcagcttaaatacattcacgctttgagagctgctttccttc--gggaaaggcgagttccg-atttggtaggtgacctttgccggttgcatgccttcgttgcccgctatgctctcagatgcgttgtgcaggacgcc-ctttg??????????????????????????????????????????????????????????????????????????????????????????????????????????????????????????????????????????????????????????????????????????????????????????????????????????????????????????????????????????????????????????????????????????????????????????????????????????????????????????????????????????????????????????????????????????????????????????????????????????????????????????????????????????????????????????????????????????????????????????????????????????????????????????????????????????????????????????????????????????????????????????????????????????????????????????????????????????????????????????????????????????????????????????????????????????????????????????????????????????????????????????????????????????????????????????????????????????????????????????????????????????????????????????????????????????????????????????????????????????????????????????????????????????????????????????????????????????????????????????????????????????????????????????????????????????????????????????????????????????????????????????????????????????????????????????????????????????????????????????????????????????????????????????????????????????????????????????????????????????????
	'S02_S03_S324Bryoriafremontii'                 ??????????????????????????????????????????????????????????????????????gcgcaggtcaggggctggctccttttggtgtcagttgacttgactgggcgggtccaatatcaattggggcctttctgccttttgggcggtaaggtctaccggttgtgaggggtggctttcaacaacctcaaa-actat-atttctgaagacagttctactggctggctttgccggctgtagactgaataactaaagacaactctcaacaacggatatcttggctcccgtaacgatgaagaacgcagcgaaatgcgatacgtagtgtgaattgcagaattccgtgaaccatcgaatctttgaacgcaaattgcgctcgaggcctcggccaagagcatgtctgcctcagcgtcggctactaccctcaactaaatttcattg-----gtgcattccggtgaaaggcagttggatctggccgtccggtttgcc-ttttgggttgccggtcagcttaaatacattcacgctttgagagctgctttccttc--gggaaaggcgagttccg-atttggtaggtgacctttgccggttgcatgccttcgttgcccgctatgctctcagatgcgttgtgcaggacgcc-ctttg??????????????????????????????????????????????????????????????????????????????????????????????????????????????????????????????????????????????????????????????????????????????????????????????????????????????????????????????????????????????????????????????????????????????????????????????????????????????????????????????????????????????????????????????????????????????????????????????????????????????????????????????????????????????????????????????????????????????????????????????????????????????????????????????????????????????????????????????????????????????????????????????????????????????????????????????????????????????????????????????????????????????????????????????????????????????????????????????????????????????????????????????????????????????????????????????????????????????????????????????????????????????????????????????????????????????????????????????????????????????????????????????????????????????????????????????????????????????????????????????????????????????????????????????????????????????????????????????????????????????????????????????????????????????????????????????????????????????????????????????????????????????????????????????????????????????????????????????????????????????
	'S02_S03_S327Bryoriafremontii'                 ??????????????????????????????????????????????????????????????????????gcgcaggtcaggggctggctccttttggtgtcagttgacttgactgggcgggtccaatatcaattggggcctttctgccttttgggcggtaaggtctaccggttgtgaggggtggctttcaacaacctcaaa-actat-atttctgaagacagttctactggctggctttgccggctgtagactgaataactaaagacaactctcaacaacggatatcttggctcccgtaacgatgaagaacgcagcgaaatgcgatacgtagtgtgaattgcagaattccgtgaaccatcgaatctttgaacgcaaattgcgctcgaggcctcggccaagagcatgtctgcctcagcgtcggctactaccctcaactaaatttcattg-----gtgcattccggtgaaaggcagttggatctggccgtccggtttgcc-ttttgggttgccggtcagcttaaatacattcacgctttgagagctgctttccttc--gggaaaggcgagttccg-atttggtaggtgacctttgccggttgcatgccttcgttgcccgctatgctctcagatgcgttgtgcaggacgcc-ctttggctttcga??????????????????????????????????????????????????????????????????????????????????????????????????????????????????????????????????????????????????????????????????????????????????????????????????????????????????????????????????????????????????????????????????????????????????????????????????????????????????????????????????????????????????????????????????????????????????????????????????????????????????????????????????????????????????????????????????????????????????????????????????????????????????????????????????????????????????????????????????????????????????????????????????????????????????????????????????????????????????????????????????????????????????????????????????????????????????????????????????????????????????????????????????????????????????????????????????????????????????????????????????????????????????????????????????????????????????????????????????????????????????????????????????????????????????????????????????????????????????????????????????????????????????????????????????????????????????????????????????????????????????????????????????????????????????????????????????????????????????????????????????????????????????????????????????????????????????????????????????????
	'S02_S07_L198bBryoriaglabra'                   ??????????????????????????????????????????????????????????????????????gcgcaggtcaggggctggctccttttggtgtcagttgacttgactgggcgggtccaatatcaattggggcttttctgtcttttaagcggtcaggtctaccggttgtgaggggtggctttcaacaacctcaaa-agtat--tttctgaagacagacctactggctggctttgccggctgtagactgaataactaaagacaactctcaacaacggatatcttggctcccgtaacgatgaagaacgcagcgaaatgcgatacgtagtgtgaattgcagaattccgtgaaccatcgaatctttgaacgcaaattgcgctcgaggcctcggccaagagcatgtctgcctcagcgtcggctactaccctcaactaaatttcattg-----gtgaactccgatgaagggcagttggatctggccgtccggtttgcc-ttttgggttgccggtcagctgaaatacattcacgctatgagagctgctttcccttt-gggaaaggcgagttccg-atttggtaggtgacctttgccggttgcatgccttcgttgcccgctatgttctcaactgcgttgtgcaggacgcc-ttttggctttcga??????????????????????????????????????????????????????????????????????????????????????????????????????????????????????????????????????????????????????????????????????????????????????????????????????????????????????????????????????????????????????????????????????????????????????????????????????????????????????????????????????????????????????????????????????????????????????????????????????????????????????????????????????????????????????????????????????????????????????????????????????????????????????????????????????????????????????????????????????????????????????????????????????????????????????????????????????????????????????????????????????????????????????????????????????????????????????????????????????????????????????????????????????????????????????????????????????????????????????????????????????????????????????????????????????????????????????????????????????????????????????????????????????????????????????????????????????????????????????????????????????????????????????????????????????????????????????????????????????????????????????????????????????????????????????????????????????????????????????????????????????????????????????????????????????????????????????????????????????
	'S02_S07_L232Bryorialanestris'                 ??????????????????????????????????????????????????????????????????????gcgcaggtcaggggctggctccttttggtgtcagttgacttgactgggcgggtccaatatcaattggggcttttctgtcttttaagcggtcaggtctaccggttgtgaggggtggctttcaacaacctcaaa-agtat--tttctgaagacagacctactggctggctttgccggctgtagactgaataactaaagacaactctcaacaacggatatcttggctcccgtaacgatgaagaacgcagcgaaatgcgatacgtagtgtgaattgcagaattccgtgaaccatcgaatctttgaacgcaaattgcgctcgaggcctcggccaagagcatgtctgcctcagcgtcggctactaccctcaactaaatttcattg-----gtgaactccgatgaagggcagttggatctggccgtccggtttgcc-ttttgggttgccggtcagctgaaatacattcacgctatgagagctgctttcccttt-gggaaaggcgagttccg-atttggtaggtgacctttgccggttgcatgccttcgttgcccgctatgttctcaactgcgttgtgcaggacgcc-ttttggctttcga??????????????????????????????????????????????????????????????????????????????????????????????????????????????????????????????????????????????????????????????????????????????????????????????????????????????????????????????????????????????????????????????????????????????????????????????????????????????????????????????????????????????????????????????????????????????????????????????????????????????????????????????????????????????????????????????????????????????????????????????????????????????????????????????????????????????????????????????????????????????????????????????????????????????????????????????????????????????????????????????????????????????????????????????????????????????????????????????????????????????????????????????????????????????????????????????????????????????????????????????????????????????????????????????????????????????????????????????????????????????????????????????????????????????????????????????????????????????????????????????????????????????????????????????????????????????????????????????????????????????????????????????????????????????????????????????????????????????????????????????????????????????????????????????????????????????????????????????????????
	'S02_S07_MH_exula_canada_YK_cort_4900'         ??????????????????????????????????????????????????????????????????????gcgcaggtcaggggctggctccttttggtgtcagttgacttgactgggcgggtccaatatcaattggggcttttctgtcttttaagcggtcaggtctaccggttgtgaggggtggctttcaacaacctcaaa-agtat--tttctgaagacagacctactggctggctttgccggctgtagactgaataactaaagacaactctcaacaacggatatcttggctcccgtaacgatgaagaacgcagcgaaatgcgatacgtagtgtgaattgcagaattccgtgaaccatcgaatctttgaacgcaaattgcgctcgaggcctcggccaagagcatgtctgcctcagcgtcggctactaccctcaactaaatttcattg-----gtgaactccgatgaagggcagttggatctggccgtccggtttgcc-ttttgggttgccggtcagctgaaatacattcacgctatgagagctgctttcccttt-gggaaaggcgagttccg-atttggtaggtgacctttgccggttgcatgccttcgttgcccgctatgttctcaactgcgttgtgcaggacgcc-ttttggctttcgacctgaggtcagg??????????????????????????????????????????????????????????????????????????ACTGTATGGACTGATGGTTTAACTAGTCTTGACCGTTACAAAGGCCGTTGTTATGATATTGAGCCAGTTCCTGGTGAAGATAATCAATTTATTGCATATGTAGCGTACCCTTTAGATCTTTTTGAAGAAGGTTCAGTAACAAACTTATTCACTTCTATTGTTGGTAACGTTTTTGGATTCAAAGCTCTTCGTGCATTACGTTTAGAAGATCTTCGTATTCCTCCAGCATATGTTAAAACATTCCAAGGACCTCCTCACGGAATTCAAGTAGAACGTGATAAATTAAACAAATATGGTCGTTCTCTTTTAGGTTGTACTATTAAACCTAAATTAGGTCTTTCTGCAAAAAACTACGGTCGTGCTGTTTATGAGTGTTTACGTGGTGGTTTAGATTTTACTAAAGATGATGAAAACGTAAACTCTCAACCTTTTATGCGTTGGAGAGACCGTTTCGCATTCGTTGCGGAAGCAATTTACAAATCTCAAGCAGAAACAGGTGAAATTAAAGGACATTATCTAAACGCTACTGCTGGTACTGTTGAAGAAATGTTAAAACGTGCTGAATGTGCAAGAGATTTTGGTATGCCTATTATTATGCATGACTACTTAACTGGTGGTTTTACTGCAAATACAACTTTAGCACATTACTCTCGTGATAATGGTTTATTACTACATATTCACCGAGCTATGCACGCTGTTATTGACCGTCAACGTAATCACGGTATCCATTTCCGTGTATTAGCTAAAACTCTTCGTATGTCAGGTGGTGACCATCTTCACTCTGGTACA???????????????????????????????????????????????????????????????????????????????????????????????????????????????????????????????????????????????????????????????????????????????????????????????????????????????????????????????????????????????????????????????????????????????????????????????????????????????????????????
	'S02_S07_MH_exula_canada_YK_cort_5218_ITS'     ??????????????????????????????????????????????????????????????????????gcgcaggtcaggggctggctccttttggtgtcagttgacttgactgggcgggtccaatatcaattggggcttttctgtcttttaagcggtcaggtctaccggttgtgaggggtggctttcaacaacctcaaa-agtat--tttctgaagacagacctactggctggctttgccggctgtagactgaataactaaagacaactctcaacaacggatatcttggctcccgtaacgatgaagaacgcagcgaaatgcgatacgtagtgtgaattgcagaattccgtgaaccatcgaatctttgaacgcaaattgcgctcgaggcctcggccaagagcatgtctgcctcagcgtcggctactaccctcaactaaatttcattg-----gtgaactccgatgatgggcagttggatctggccgtccggtttgcc-ttttgggttgccggtcagctgaaatacattcacgctttgagagctgctttcccttt-gggaaaggcgagttccg-atttggtaggtgacctttgccggttgcatgccttcgttgcccgctatgttctcaactgcgttgtgcaggacgcc-ttttggctttcgacctgaggtcagg??????????????????????????????????????????????????????????????????????????ACTGTATGGACTGATGGTTTAACTAGTCTTGACCGTTACAAAGGCCGTTGTTATGATATTGAGCCAGTTCCTGGTGAAGATAATCAATTTATTGCATATGTAGCGTACCCTTTAGATCTTTTTGAAGAAGGTTCAGTAACAAACTTATTCACTTCTATTGTTGGTAACGTTTTTGGATTCAAAGCTCTTCGTGCATTACGTTTAGAAGATCTTCGTATTCCTCCAGCATATGTTAAAACATTCCAAGGACCTCCTCACGGAATTCAAGTAGAACGTGATAAATTAAACAAATATGGTCGTTCTCTTTTAGGTTGTACTATTAAACCTAAATTAGGTCTTTCTGCAAAAAACTACGGTCGTGCTGTTTATGAGTGTTTACGTGGTGGTTTAGATTTTACTAAAGATGATGAAAACGTAAACTCTCAACCTTTTATGCGTTGGAGAGACCGTTTCGCATTCGTTGCGGAAGCAATTTACAAATCTCAAGCAGAAACAGGTGAAATTAAAGGACATTATCTAAACGCTACTGCTGGTACTGTTGAAGAAATGTTAAAACGTGCTGAATGTGCAAGAGATTTTGGTATGCCTATTATTATGCATGACTACTTAACTGGTGGTTTTACTGCAAATACAACTTTAGCACATTACTCTCGTGATAATGGTTTATTACTACATATTCACCGAGCTATGCACGCTGTTATTGACCGTCAACGTAATCACGGTATCCATTTCCGTGTATTAGCTAAAACTCTTCGTATGTCAGGTGGTGACCATCTTCACTCTGGTACA???????????????????????????????????????????????????????????????????????????????????????????????????????????????????????????????????????????????????????????????????????????????????????????????????????????????????????????????????????????????????????????????????????????????????????????????????????????????????????????
	'S02_S07_MH_exula_usa_AK_cort_3900'            ??????????????????????????????????????????????????????????????????????gcgcaggtcaggggctggctccttttggtgtcagttgacttgactgggcgggtccaatatcaattggggcttttctgtcttttaagcggtcaggtctaccggttgtgaggggtggctttcaacaacctcaaa-agtat--tttctgaagacagacctactggctggctttgccggctgtagactgaataactaaagacaactctcaacaacggatatcttggctcccgtaacgatgaagaacgcagcgaaatgcgatacgtagtgtgaattgcagaattccgtgaaccatcgaatctttgaacgcaaattgcgctcgaggcctcggccaagagcatgtctgcctcagcgtcggctactaccctcaactaaatttcattg-----gtgaactccgatgaagggcagttggatctggccgtccggtttgcc-ttttgggttgccggtcagctgaaatacattcacgctatgagagctgctttcccttt-gggaaaggcgagttccg-atttggtaggtgacctttgccggttgcatgccttcgttgcccgctatgttctcaactgcgttgtgcaggacgcc-ttttggctttcgacctgaggtcagg??????????????????????????????????????????????????????????????????????????ACTGTATGGACTGATGGTTTAACTAGTCTTGACCGTTACAAAGGCCGTTGTTATGATATTGAGCCAGTTCCTGGTGAAGATAATCAATTTATTGCATATGTAGCGTACCCTTTAGATCTTTTTGAAGAAGGTTCAGTAACAAACTTATTCACTTCTATTGTTGGTAACGTTTTTGGATTCAAAGCTCTTCGTGCATTACGTTTAGAAGATCTTCGTATTCCTCCAGCATATGTTAAAACATTCCAAGGACCTCCTCACGGAATTCAAGTAGAACGTGACAAATTAAACAAATATGGTCGTTCTCTTTTAGGTTGTACTATTAAACCTAAATTAGGTCTTTCTGCAAAAAACTACGGTCGTGCTGTTTATGAGTGTTTACGTGGTGGTTTAGATTTTACTAAAGATGATGAAAACGTAAACTCTCAACCTTTTATGCGTTGGAGAGACCGTTTCGCATTCGTTGCGGAAGCAATTTACAAATCTCAAGCAGAAACAGGTGAAATTAAAGGACATTATCTAAACGCTACTGCTGGTACTGTTGAAGAAATGTTAAAACGTGCTGAATGTGCAAGAGATTTTGGTATGCCTATTATTATGCATGACTACTTAACTGGTGGTTTTACTGCAAATACAACTTTAGCACATTACTCTCGTGATAATGGTTTATTACTACATATTCACCGAGCTATGCACGCTGTTATTGACCGTCAACGTAATCACGGTATCCATTTCCGTGTATTAGCTAAAACTCTTCGTATGTCAGGTGGTGACCATCTTCACTCTGGTACT???????????????????????????????????????????????????????????????????????????????????????????????????????????????????????????????????????????????????????????????????????????????????????????????????????????????????????????????????????????????????????????????????????????????????????????????????????????????????????????
	'S02_S07_MH_exula_usa_WA_cort_4329'            ??????????????????????????????????????????????????????????????????????gcgcaggtcaggggctggctccttttggtgtcagttgacttgactgggcgggtccaatatcaattggggcttttctgtcttttgggcggtcaggtctaccggttgtgaggggtggctttcaacaacctcaaa-agtat--tttctgaagacagacctactggctggctttgccggctgtagactgaataactaaagacaactctcaacaacggatatcttggctcccgtaacgatgaagaacgcagcgaaatgcgatacgtagtgtgaattgcagaattccgtgaaccatcgaatctttgaacgcaaattgcgctcgaggcctcggccaagagcatgtctgcctcagcgtcggctactaccctcaactaaatttcattg-----gtgaactccgatgaaaggcagttggatctggccgtccggtttgcc-ttttgggttgccggtcagctgaaatacattcacgctttgagagctgctttcccttt-gggaaaggcgagttccg-atttggtaggtgacctttgccggttgcatgccttcgttgcccgctatgttctcaactgcgttgtgcaggacgcc-ttttggctttcgacctgaggtcagg??????????????????????????????????????????????????????????????????????????ACTGTATGGACTGATGGTTTAACTAGTCTTGACCGTTACAAAGGCCGTTGTTATGATATTGAGCCAGTTCCTGGTGAAGATAATCAATTTATTGCATATGTAGCGTACCCTTTAGATCTTTTTGAAGAAGGTTCAGTAACAAACTTATTCACTTCTATTGTTGGTAACGTTTTTGGATTCAAAGCTCTTCGTGCATTACGTTTAGAAGATCTTCGTATTCCTCCAGCATATGTTAAAACATTCCAAGGACCTCCTCACGGAATTCAAGTAGAACGTGAYAAATTAAACAAATATGGTCGTTCTCTTTTAGGTTGTACTATTAAACCTAAATTAGGTCTTTCTGCAAAAAACTACGGTCGTGCTGTTTATGAGTGTTTACGTGGTGGTTTAGATTTTACTAAAGATGATGAAAACGTAAACTCTCAACCTTTTATGCGTTGGAGAGACCGTTTCGCATTCGTTGCGGAAGCAATTTACAAATCTCAAGCAGAAACAGGTGAAATTAAAGGACATTATCTAAACGCTACTGCTGGTACTGTTGAAGAAATGTTAAAACGTGCTGAATGTGCAAGAGATTTTGGTATGCCTATTATTATGCATGACTACTTAACTGGTGGTTTTACTGCAAATACAACTTTAGCACATTACTCTCGTGATAATGGTTTATTACTACATATTCACCGAGCTATGCACGCTGTTATTGACCGTCAACGTAATCACGGTATCCATTTCCGTGTATTAGCTAAAACTCTTCGTATGTCAGGTGGTGACCATCTTCACTCTGGTACT???????????????????????????????????????????????????????????????????????????????????????????????????????????????????????????????????????????????????????????????????????????????????????????????????????????????????????????????????????????????????????????????????????????????????????????????????????????????????????????
	'S02_S07_MO_disjuncta_canada_YT_saxi_4850'     ??????????????????????????????????????????????????????????????????????gcgcaggtcaggggctggctccttttggtgtcagttgacttgactgggcgggtccaatatcaattggggcttttctgtcttttaagcggtcaggtctaccggttgtgaggggtggctttcaacaacctcaaa-agtat--tttctgaagacagacctactggctggctttgccggctgtagactgaataactaaagacaactctcaacaacggatatcttggctcccgtaacgatgaagaacgcagcgaaatgcgatacgtagtgtgaattgcagaattccgtgaaccatcgaatctttgaacgcaaattgcgctcgaggcctcggccaagagcatgtctgcctcagcgtcggctactaccctcaactaaatttcattg-----gtgaactccgatgatgggcagttggatctggccgtccggtttgcc-ttttgggttgccggtcagctgaaatacattcacgctttgagagctgctttcccttt-gggaaaggcgagttccg-atttggtaggtgacctttgccggttgcatgccttcgttgcccgctatgttctcaactgcgttgtgcaggacgcc-ttttggctttcgacctgaggtcagg??????????????????????????????????????????????????????????????????????????ACTGTATGGACTGATGGTTTAACTAGTCTTGACCGTTACAAAGGCCGTTGTTATGATATTGAGCCAGTTCCTGGTGAAGATAATCAATTTATTGCATATGTAGCGTACCCTTTAGATCTTTTTGAAGAAGGTTCAGTAACAAACTTATTCACTTCTATTGTTGGTAACGTTTTTGGATTCAAAGCTCTTCGTGCATTACGTTTAGAAGATCTTCGTATTCCTCCAGCATATGTTAAAACATTCCAAGGACCTCCTCACGGAATTCAAGTAGAACGTGATAAATTAAACAAATATGGTCGTTCTCTTTTAGGTTGTACTATTAAACCTAAATTAGGTCTTTCTGCAAAAAACTACGGTCGTGCTGTTTATGAGTGTTTACGTGGTGGTTTAGATTTTACTAAAGATGATGAAAACGTAAACTCTCAACCTTTTATGCGTTGGAGAGACCGTTTCGCATTCGTTGCGGAAGCAATTTACAAATCTCAAGCAGAAACAGGTGAAATTAAAGGACATTATCTAAACGCTACTGCTGGTACTGTTGAAGAAATGTTAAAACGTGCTGAATGTGCAAGAGATTTTGGTATGCCTATTATTATGCATGACTACTTAACTGGTGGTTTTACTGCAAATACAACTTTAGCACATTACTCTCGTGATAATGGTTTATTACTACATATTCACCGAGCTATGCACGCTGTTATTGACCGTCAACGTAATCACGGTATCCATTTCCGTGTATTAGCTAAAACTCTTCGTATGTCAGGTGGTGACCATCTTCACTCTAGTACA???????????????????????????????????????????????????????????????????????????????????????????????????????????????????????????????????????????????????????????????????????????????????????????????????????????????????????????????????????????????????????????????????????????????????????????????????????????????????????????
	'S02_S08_GQ375345_Cetraria_aculeata'           ??????????????????????????????????????????????????????????????????????gcgcaggtcaggggctggctccttttggtgtcagttgacttgactgggcgggtccaaaatcaattggggcctgtctgccttttaggcggtcacgtctaccgattgtgaggggtggctttcaacaatctcaaa-attat--tttctgaagacagttctactggctggttttgccggctgtagactgaataaatatagacaactctcaacaacggatatcttggctcccgtaacgatgaagaacgcagcgaaatgcgatacgtagtgtgaattgcagaattccgtgaaccatcgaatctttgaacgcaaattgcgctcgaggcctcggccaagagcatgtctgcctcagcgtcggctactaccctcaactaaatttcattg-----gtgaactcctttgaaaggcagttggatctggccgtccggtttgcc-ttttgggttgccggtcagctgaaatatattcacgctttgagagctgctttcctttc-gggaaaggcgagttccg-atttggtaggtgacctttgccggttgcatgccttcgttgcccgctatgctctcaattgcgttgtgcaggacgcc-ttttggctttcgacctgaggtcagg??????????????????????????????????????????????????????????????????????????????????????????????????????????????????????????????????????????????????????????????????????????????????????????????????????????????????????????????????????????????????????????????????????????????????????????????????????????????????????????????????????????????????????????????????????????????????????????????????????????????????????????????????????????????????????????????????????????????????????????????????????????????????????????????????????????????????????????????????????????????????????????????????????????????????????????????????????????????????????????????????????????????????????????????????????????????????????????????????????????????????????????????????????????????????????????????????????????????????????????????????????????????????????????????????????????????????????????????????????????????????????????????????????????????????????????????????????????????????????????????????????????????????????????????????????????????????????????????????????????????????????????????????????????????????????????????????????????????????????????????????????????????????????????????????????????????????????????
	'S02_S08_Las_pus_Greece_HAP18'                 ??????????????????????????????????????????????????????????????????????????????????????????????????????????????????????????????????????????????????????????????????????????????????????????????????????????????????tttctgaagacagttctactggctggctttgccggctgtagactgaataactaaagacaactctcaacaacggatatcttggctcccgtaacgatgaagaacgcagcgaaatgcgatacgtagtgtgaattgcagaattccgtgaaccatcgaatctttgaacgcaaattgcgctcgaggcctcggccaagagcatgtctgcctcagcgtcggctactaccctcaactaaatttcattg-----gtgaactcctttgaaaggcagttggatctggccgtccggtttgcc-ttttgggttgccggtcagctgaaatatattcacgctttgagagctgctttcctttc-gggaaaggcgagttccg-atttggtaggtgacctttgccggttgcatgccttcgttgcccgctatgctctcaattgcgttgtgcaggacg????????????????????????????????????????????????????????????????????????????????????????????????????????????????????????????????????????????????????????????????????????????????????????????????????????????????????????????TTTTTGAAGAAGGTTCAGTAACAAACTTATTCACTTCTATTGTTGGTAACGTTTTTGGATTCAAAGCTCTTCGTGCATTACGTTTAGAAGATCTTCGTATTCCTCCAGCATATGTTAAAACATTCCAAGGACCTCCTCACGGAATTCAAGTAGAACGTGACAAATTAAACAAATATGGTCGTTCTCTTTTAGGTTGTACTATTAAACCTAAATTAGGTCTTTCTGCAAAAAACTACGGTCGTGCTGTTTATGAGTGTTTACGTGGTGGTTTAGATTTTACTAAAGATGATGAAAACGTAAACTCTCAACCTTTTATGCGTTGGAGAGACCGTTTCGCATTCGTTGCGGAAGCAATTTACAAATCTCAAGCAGAAACAGGTGAAATTAAAGGACATTATCTAAACGCTACTGCTGGTACTGTTGAAGAAATGTTAAAACGTG?????????????????????????????????????????????????????????????????????????????????????????????????????????????????????????????????????????????????????????????????????????????????????????????????????????????????????????????????????????????????????????????????????????????????????????????????????????????????????????????????????????????????????????????????????????????????????????????????????????????????????????????????????????????????????????????????????????????????????????????????????????????????????????????????????????????????????????????????
	'S02_S10Bryoriaimplexa3'                       ??????????????????????????????????????????????????????????????????????gcgcaggtcaggggctggctccttttggtgtcagttgacttgactgggcgggtccaatatcaattggggcctgtctgccttttaggcggtcaggtctaccggttgtgaggggtggctttcaacaacctcaaa-actat--tttctgaagacagttctactggctggctttgtcggctgtagactgaataactaaagacaactctcaacaacggatatcttggctcccgtaacgatgaagaacgcagcgaaatgcgatacgtagtgtgaattgcagaattccgtgaaccatcgaatctttgaacgcaaattgcgctcgaggcctcggccaagagcatgtctgcctcagcgtcggctactaccctcaaccaaatttcattg-----gtgaactccgatgaaaggcagttggatctggccgtccggtttgcc-ttttgggttgccggtcagctgaaatacattcacgctttgagagctgctttcctttc-cggaaaggcgagttccg-atttggtaggtgacctttgccggttgcatgccttcgttgcccgctatgctctcaattgcgttgtgcaggacgcc-ttttggctttcga??????????????????????????????????????????????????????????????????????????????????????????????????????????????????????????????????????????????????????????????????????????????????????????????????????????????????????????????????????????????????????????????????????????????????????????????????????????????????????????????????????????????????????????????????????????????????????????????????????????????????????????????????????????????????????????????????????????????????????????????????????????????????????????????????????????????????????????????????????????????????????????????????????????????????????????????????????????????????????????????????????????????????????????????????????????????????????????????????????????????????????????????????????????????????????????????????????????????????????????????????????????????????????????????????????????????????????????????????????????????????????????????????????????????????????????????????????????????????????????????????????????????????????????????????????????????????????????????????????????????????????????????????????????????????????????????????????????????????????????????????????????????????????????????????????????????????????????????????????
	'S02_S11_FJ626726_Trebouxia_australis_SAG2205' ?????????????????????????????????????????????????????????????????????????????????????????????????gtgtcagttgacttgactgggcgggtccaacatcaattggggcctgtctgccttttaggcggtaaggtctaccggttgtgaggggtggctttcaacatcctcaaa-tttat--tttctgaagacagttctactggctggctttgctggctgtagactgaataactaaagacaactctcaacaacggatatcttggctcccgtaacgatgaagaacgcagcgaaatgcgatacgtagtgtgaattgcagaattccgtgaaccatcgaatctttgaacgcaaattgcgctcgaggcctcggccaagagcatgtctgcctcagcgtcggctactaccctcaactaaatttcattg-----gtgaattccagtgaaaggcagttggatctggccgtccggtttgcc-ttttggattgccggtcagctgaaatatattcacgctttgagagctgctttcctttcggggaaaggcgagttccg-atttggtaggtgacctttgccggttgcatgccttcgttgcccgctatgctctcaattgcgttgcgcaggacgcc-ttttggctttcgacctgaggtcagg??????????????????????????????????????????????????????????????????????????????????????????????????????????????????????????????????????????????????????????????????????????????????????????????????????????????????????????????????????????????????????????????????????????????????????????????????????????????????????????????????????????????????????????????????????????????????????????????????????????????????????????????????????????????????????????????????????????????????????????????????????????????????????????????????????????????????????????????????????????????????????????????????????????????????????????????????????????????????????????????????????????????????????????????????????????????????????????????????????????????????????????????????????????????????????????????????????????????????????????????????????????????????????????????????????????????????????????????????????????????????????????????????????????????????????????????????????????????????????????????????????????????????????????????????????????????????????????????????????????????????????????????????????????????????????????????????????????????????????????????????????????????????????????????????????????????????????????
	'S02_S128Bryoriaimplexa2'                      ??????????????????????????????????????????????????????????????????????gcgcaggtcaggggctggctccttttggtgtcagttgacttgactgggcgggtccaatatcaattggggcctgtctgccttttaggcggtcaggtctaccggttgtgaggggtggctttcaacaacctcaaa-actat--tttctgaagacagttctactggctggctttgtcggctgtagactgaataactaaagacaactctcaacaacggatatcttggctcccgtaacgatgaagaacgcagcgaaatgcgatacgtagtgtgaattgcagaattccgtgaaccatcgaatctttgaacgcaaattgcgctcgaggcctcggccaagagcatgtctgcctcagcgtcggctactaccctcaaccaaatttcattg-----gtgaactccgatgaaaggcagttggatctggccgtccggtttgcc-ttttgggttgccggtcagctgaaatacattcacgctttgagagctgctttcctttc-cggaaaggcgagttccg-atttggtaggtgacctttgccggttgcatgccttcgttgcccgctatgctctcaattgcgttgtgcaggacgcc-ttttggctttcga??????????????????????????????????????????????????????????????????????????????????????????????????????????????????????????????????????????????????????????????????????????????????????????????????????????????????????????????????????????????????????????????????????????????????????????????????????????????????????????????????????????????????????????????????????????????????????????????????????????????????????????????????????????????????????????????????????????????????????????????????????????????????????????????????????????????????????????????????????????????????????????????????????????????????????????????????????????????????????????????????????????????????????????????????????????????????????????????????????????????????????????????????????????????????????????????????????????????????????????????????????????????????????????????????????????????????????????????????????????????????????????????????????????????????????????????????????????????????????????????????????????????????????????????????????????????????????????????????????????????????????????????????????????????????????????????????????????????????????????????????????????????????????????????????????????????????????????????????????
	'S02_S157Bryoriasubcana'                       ??????????????????????????????????????????????????????????????????????gcgcaggtcaggggctggctccttttggtgtcagttgacttgactgggcgggtccaatatcaattggggcctgtctgccttttaggcggtcaggtctaccggttgtgaggggtggctttcaacaacctcaaa-actat--tttctgaagacagttctactggctggctttgtcggctgtagactgaataactaaagacaactctcaacaacggatatcttggctcccgtaacgatgaagaacgcagcgaaatgcgatacgtagtgtgaattgcagaattccgtgaaccatcgaatctttgaacgcaaattgcgctcgaggcctcggccaagagcatgtctgcctcagcgtcggctactaccctcaaccaaatttcattg-----gtgaactccgatgaaaggcagttggatctggccgtccggtttgcc-ttttgggttgccggtcagctgaaatacattcacgctttgagagctgctttcctttc-cggaaaggcgagttccg-atttggtaggtgacctttgccggttgcatgccttcgttgcccgctatgctctcaattgcgttgtgcaggacgcc-ttttggctttcga??????????????????????????????????????????????????????????????????????????????????????????????????????????????????????????????????????????????????????????????????????????????????????????????????????????????????????????????????????????????????????????????????????????????????????????????????????????????????????????????????????????????????????????????????????????????????????????????????????????????????????????????????????????????????????????????????????????????????????????????????????????????????????????????????????????????????????????????????????????????????????????????????????????????????????????????????????????????????????????????????????????????????????????????????????????????????????????????????????????????????????????????????????????????????????????????????????????????????????????????????????????????????????????????????????????????????????????????????????????????????????????????????????????????????????????????????????????????????????????????????????????????????????????????????????????????????????????????????????????????????????????????????????????????????????????????????????????????????????????????????????????????????????????????????????????????????????????????????????
	'S02_S164Bryoriaimplexa5'                      ??????????????????????????????????????????????????????????????????????gcgcaggtcaggggctggctccttttggtgtcagttgacttgactgggcgggtccaatatcaattggggcctgtctgccttttaggcggtcaggtctaccggttgtgaggggtggctttcaacaacctcaaa-actat--tttctgaagacagttctactggctggctttgtcggctgtagactgaataactaaagacaactctcaacaacggatatcttggctcccgtaacgatgaagaacgcagcgaaatgcgatacgtagtgtgaattgcagaattccgtgaaccatcgaatctttgaacgcaaattgcgctcgaggcctcggccaagagcatgtctgcctcagcgtcggctactaccctcaaccaaatttcattg-----gtgaactccgatgaaaggcagttggatctggccgtccggtttgcc-ttttgggttgccggtcagctgaaatacattcacgctttgagagctgctttcctttc-cggaaaggcgagttccg-atttggtaggtgacctttgccggttgcatgccttcgttgcccgctatgctctcaattgcgttgtgcaggacgcc-ttttggctttcga??????????????????????????????????????????????????????????????????????????????????????????????????????????????????????????????????????????????????????????????????????????????????????????????????????????????????????????????????????????????????????????????????????????????????????????????????????????????????????????????????????????????????????????????????????????????????????????????????????????????????????????????????????????????????????????????????????????????????????????????????????????????????????????????????????????????????????????????????????????????????????????????????????????????????????????????????????????????????????????????????????????????????????????????????????????????????????????????????????????????????????????????????????????????????????????????????????????????????????????????????????????????????????????????????????????????????????????????????????????????????????????????????????????????????????????????????????????????????????????????????????????????????????????????????????????????????????????????????????????????????????????????????????????????????????????????????????????????????????????????????????????????????????????????????????????????????????????????????????
	'S02_S166Bryoriaimplexa4'                      ??????????????????????????????????????????????????????????????????????gcgcaggtcaggggctggctccttttggtgtcagttgacttgactgggcgggtccaatatcaattggggcctgtctgccttttaggcggtcaggtctaccggttgtgaggggtggctttcaacaacctcaaa-actat--tttctgaagacagttctactggctggctttgtcggctgtagactgaataactaaagacaactctcaacaacggatatcttggctcccgtaacgatgaagaacgcagcgaaatgcgatacgtagtgtgaattgcagaattccgtgaaccatcgaatctttgaacgcaaattgcgctcgaggcctcggccaagagcatgtctgcctcagcgtcggctactaccctcaaccaaatttcattg-----gtgaactccgatgaaaggcagttggatctggccgtccggtttgcc-ttttgggttgccggtcagctgaaatacattcacgctttgagagctgctttcctttc-cggaaaggcgagttccg-atttggtaggtgacctttgccggttgcatgccttcgttgcccgctatgctctcaattgcgttgtgcaggacgcc-ttttggctttcga??????????????????????????????????????????????????????????????????????????????????????????????????????????????????????????????????????????????????????????????????????????????????????????????????????????????????????????????????????????????????????????????????????????????????????????????????????????????????????????????????????????????????????????????????????????????????????????????????????????????????????????????????????????????????????????????????????????????????????????????????????????????????????????????????????????????????????????????????????????????????????????????????????????????????????????????????????????????????????????????????????????????????????????????????????????????????????????????????????????????????????????????????????????????????????????????????????????????????????????????????????????????????????????????????????????????????????????????????????????????????????????????????????????????????????????????????????????????????????????????????????????????????????????????????????????????????????????????????????????????????????????????????????????????????????????????????????????????????????????????????????????????????????????????????????????????????????????????????????
	'S02_S16_L199Bryoriaamericana'                 ??????????????????????????????????????????????????????????????????????gcgcaggtcaggggctggctccttttggtgtcagttgacttgactgggcgggtccaatatcaattggggcctttctgccttttgggcggtaaggtctaccggttgtgaggggtggctttcaacaacctcaaa-attattttttctgaagacagttctactggctggctttgccggctgtagactgaataactaaagacaactctcaacaacggatatcttggctcccgtaacgatgaagaacgcagcgaaatgcgatacgtagtgtgaattgcagaattccgtgaaccatcgaatctttgaacgcaaattgcgctcgaggcctcggccaagagcatgtctgcctcagcgtcggctactaccctcaactaaatttcagtg-----gtgaattccggtgaaaggcagttggatctggccgtccggtttgcc-ttttgggttgccggtcagctgaaatacattcacgctttgagagctgctttcctta--gggaaaggcgagttccg-atttggtaggtgacctttgccggttgcatgccttcgttgcccgctatgctctcagttgcgttgtgcaggacgcc????????????????????????????????????????????????????????????????????????????????????????????????????????????????????????????????????????????????????????????????????????????????????????????????????????????????????????????????????????????????????????????????????????????????????????????????????????????????????????????????????????????????????????????????????????????????????????????????????????????????????????????????????????????????????????????????????????????????????????????????????????????????????????????????????????????????????????????????????????????????????????????????????????????????????????????????????????????????????????????????????????????????????????????????????????????????????????????????????????????????????????????????????????????????????????????????????????????????????????????????????????????????????????????????????????????????????????????????????????????????????????????????????????????????????????????????????????????????????????????????????????????????????????????????????????????????????????????????????????????????????????????????????????????????????????????????????????????????????????????????????????????????????????????????????????????????????????????????????????????????????
	'S02_S16_L260Bryoriafremontii'                 ??????????????????????????????????????????????????????????????????????gcgcaggtcaggggctggctccttttggtgtcagttgacttgactgggcgggtccaatatcaattggggcctttctgccttttgggcggtaaggtctaccggttgtgaggggtggctttcaacaacctcaaa-attattttttctgaagacagttctactggctggctttgccggctgtagactgaataactaaagacaactctcaacaacggatatcttggctcccgtaacgatgaagaacgcagcgaaatgcgatacgtagtgtgaattgcagaattccgtgaaccatcgaatctttgaacgcaaattgcgctcgaggcctcggccaagagcatgtctgcctcagcgtcggctactaccctcaactaaatttcagtg-----gtgaattccggtgaaaggcagttggatctggccgtccggtttgcc-ttttgggttgccggtcagctgaaatacattcacgctttgagagctgctttcctta--gggaaaggcgagttccg-atttggtaggtgacctttgccggttgcatgccttcgttgcccgctatgctctcagttgcgttgtgcaggacg??????????????????????????????????????????????????????????????????????????????????????????????????????????????????????????????????????????????????????????????????????????????????????????????????????????????????????????????????????????????????????????????????????????????????????????????????????????????????????????????????????????????????????????????????????????????????????????????????????????????????????????????????????????????????????????????????????????????????????????????????????????????????????????????????????????????????????????????????????????????????????????????????????????????????????????????????????????????????????????????????????????????????????????????????????????????????????????????????????????????????????????????????????????????????????????????????????????????????????????????????????????????????????????????????????????????????????????????????????????????????????????????????????????????????????????????????????????????????????????????????????????????????????????????????????????????????????????????????????????????????????????????????????????????????????????????????????????????????????????????????????????????????????????????????????????????????????????????????????????????????????
	'S02_S192Bryoriacapillaris'                    ??????????????????????????????????????????????????????????????????????gcgcaggtcaggggctggctccttttggtgtcagttgacttgactgggcgggtccaatatcaattggggcctgtctgccttttaggcggtcaggtctaccggttgtgaggggtggctttcaacaacctcaaa-actat--tttctgaagacagttctactggctggctttgtcggctgtagactgaataactaaagacaactctcaacaacggatatcttggctcccgtaacgatgaagaacgcagcgaaatgcgatacgtagtgtgaattgcagaattccgtgaaccatcgaatctttgaacgcaaattgcgctcgaggcctcggccaagagcatgtctgcctcagcgtcggctactaccctcaaccaaatttcattg-----gtgaactccgatgaaaggctgttggatctggccgtccggtttgcc-ttttgggttgccggtcagctgaaatacattcacgctttgagagctgctttcctttc-cggaaaggcgagttccg-atttggtaggtgacctttgccggttgcatgccttcgttgcccgctatgctctcaattgcgttgtgcaggacgcc-ttttggctttcga??????????????????????????????????????????????????????????????????????????????????????????????????????????????????????????????????????????????????????????????????????????????????????????????????????????????????????????????????????????????????????????????????????????????????????????????????????????????????????????????????????????????????????????????????????????????????????????????????????????????????????????????????????????????????????????????????????????????????????????????????????????????????????????????????????????????????????????????????????????????????????????????????????????????????????????????????????????????????????????????????????????????????????????????????????????????????????????????????????????????????????????????????????????????????????????????????????????????????????????????????????????????????????????????????????????????????????????????????????????????????????????????????????????????????????????????????????????????????????????????????????????????????????????????????????????????????????????????????????????????????????????????????????????????????????????????????????????????????????????????????????????????????????????????????????????????????????????????????????
	'S02_S22Bryoriaimplexa1'                       ??????????????????????????????????????????????????????????????????????gcgcaggtcaggggctggctccttttggtgtcagttgacttgactgggcgggtccaatatcaattggggcctttctgccttttgggcggtcaggtctaccggttgtgaggggtggctttcaacaatctcaaa-agtat--tttctgaagacagttctactggctggcttcgccggctgtagactgaataactaaagacaactctcaacaacggatatcttggctcccgtaacgatgaagaacgcagcgaaatgcgatacgtagtgtgaattgcagaattccgtgaaccatcgaatctttgaacgcaaattgcgctcgaggcctcggcctagagcatgtctgcctcagcgtcggctactaccctcaactaaatttcattg-----gtgaactccgatgaaaggcagttggatctggccgtccggtttgcc-ttttgggttgccggtcagctgaaatacattcacgctttaagagctgctttcccttc-gggaaaggcgagttccg-atttggtaggtgacctttgccggttgcatgccttcgttgcccgctatgctctcaactgcgctgtgcaggacgcc-ttttggctttcga??????????????????????????????????????????????????????????????????????????????????????????????????????????????????????????????????????????????????????????????????????????????????????????????????????????????????????????????????????????????????????????????????????????????????????????????????????????????????????????????????????????????????????????????????????????????????????????????????????????????????????????????????????????????????????????????????????????????????????????????????????????????????????????????????????????????????????????????????????????????????????????????????????????????????????????????????????????????????????????????????????????????????????????????????????????????????????????????????????????????????????????????????????????????????????????????????????????????????????????????????????????????????????????????????????????????????????????????????????????????????????????????????????????????????????????????????????????????????????????????????????????????????????????????????????????????????????????????????????????????????????????????????????????????????????????????????????????????????????????????????????????????????????????????????????????????????????????????????????
	'S02_S239aBryoriasp'                           ??????????????????????????????????????????????????????????????????????gcgcaggtcaggggctggctccttttggtgtcagttgacttgactgggcgggtccaatatcaattggggcctttctgccttttgggcggtcaggtctaccggttgtgaggggtggctttcaacaatctcaaa-agtat--tttctgaagacagttctactggctggcttcgccggctgtagactgaataactaaagacaactctcaacaacggatatcttggctcccgtaacgatgaagaacgcagcgaaatgcgatacgtagtgtgaattgcagaattccgtgaaccatcgaatctttgaacgcaaattgcgctcgaggcctcggcctagagcatgtctgcctcagcgtcggctactaccctcaactaaatttcattg-----gtgaactccgatgaaaggcagttggatctggccgtccggtttgcc-ttttgggttgccggtcagctgaaatacattcacgctttaagagctgctttcccttc-gggaaaggcgagttccg-atttggtaggtgacctttgccggttgcatgccttcgttgcccgctatgctctcaactgcgctgtgcaggacgcc-ttttggctttcga??????????????????????????????????????????????????????????????????????????????????????????????????????????????????????????????????????????????????????????????????????????????????????????????????????????????????????????????????????????????????????????????????????????????????????????????????????????????????????????????????????????????????????????????????????????????????????????????????????????????????????????????????????????????????????????????????????????????????????????????????????????????????????????????????????????????????????????????????????????????????????????????????????????????????????????????????????????????????????????????????????????????????????????????????????????????????????????????????????????????????????????????????????????????????????????????????????????????????????????????????????????????????????????????????????????????????????????????????????????????????????????????????????????????????????????????????????????????????????????????????????????????????????????????????????????????????????????????????????????????????????????????????????????????????????????????????????????????????????????????????????????????????????????????????????????????????????????????????????
	'S02_S24Bryoriafuscescens'                     ??????????????????????????????????????????????????????????????????????gcgcaggtcaggggctggctccttttggtgtcagttgacttgactgggcgggtccaatatcaattggggcctgtctgccttttaggcggtcaggtctaccggttgtgaggggtggctttcaacaacctcaaa-actat--tttctgaagacagttctactggctggctttgtcggctgtagactgaataactaaagacaactctcaacaacggatatcttggctcccgtaacgatgaagaacgcagcgaaatgcgatacgtagtgtgaattgcagaattccgtgaaccatcgaatctttgaacgcaaattgcgctcgaggcctcggccaagagcatgtctgcctcagcgtcggctactaccctcaaccaaatttcattg-----gtgaactccgatgaaaggcagttggatctggccgtccggtttgcc-ttttgggttgccggtcagctgaaatacattcacgctttgagagctgctttcctttc-cggaaaggcgagttccg-atttggtaggtgacctttgccggttgcatgccttcgttgcccgctatgctctcaattgcgttgtgcaggacgcc-ttttggctttcga??????????????????????????????????????????????????????????????????????????????????????????????????????????????????????????????????????????????????????????????????????????????????????????????????????????????????????????????????????????????????????????????????????????????????????????????????????????????????????????????????????????????????????????????????????????????????????????????????????????????????????????????????????????????????????????????????????????????????????????????????????????????????????????????????????????????????????????????????????????????????????????????????????????????????????????????????????????????????????????????????????????????????????????????????????????????????????????????????????????????????????????????????????????????????????????????????????????????????????????????????????????????????????????????????????????????????????????????????????????????????????????????????????????????????????????????????????????????????????????????????????????????????????????????????????????????????????????????????????????????????????????????????????????????????????????????????????????????????????????????????????????????????????????????????????????????????????????????????????
	'S02_S267Bryoriafuscescens'                    ??????????????????????????????????????????????????????????????????????gcgcaggtcaggggctggctccttttggtgtcagttgacttgactgggcgggtccaatatcaattggggcctttctgcctttgaggcggtcaggtctaccggttgtgaggggtggctttcaacaacctcaaa-agtat--tttctgaagacagttctactggctggctttgccggctgtagactgaataactaaagacaactctcaacaacggatatcttggctcccgtaacgatgaagaacgcagcgaaatgcgatacgtagtgtgaattgcagaattccgtgaaccatcgaatctttgaacgcaaattgcgctcgaggcctcggccaagagcatgtctgcctcagcgtcggctactaccctcaattaaatttcattg-----gtgaactccgatgaaaggcagttggatctggccgtccggtttgcc-ttttaggttgccggtcagctgaaatacattcacgctttgagagctgctttcctttc-gggaaaggcgagttccg-acttggtaggtgacctttgccggttgcatgccttcgttgcccgctatgctctcatctgcgttgtgcaggacgcc-ttttggctttcga??????????????????????????????????????????????????????????????????????????????????????????????????????????????????????????????????????????????????????????????????????????????????????????????????????????????????????????????????????????????????????????????????????????????????????????????????????????????????????????????????????????????????????????????????????????????????????????????????????????????????????????????????????????????????????????????????????????????????????????????????????????????????????????????????????????????????????????????????????????????????????????????????????????????????????????????????????????????????????????????????????????????????????????????????????????????????????????????????????????????????????????????????????????????????????????????????????????????????????????????????????????????????????????????????????????????????????????????????????????????????????????????????????????????????????????????????????????????????????????????????????????????????????????????????????????????????????????????????????????????????????????????????????????????????????????????????????????????????????????????????????????????????????????????????????????????????????????????????????
	'S02_S30bBryoriasimplicior'                    ??????????????????????????????????????????????????????????????????????gcgcaggtcaggggctggctccttttggtgtcagttgacttgactgggcgggtccaatatcaattggggcctgtctgccttttaggcggtcaggtctaccggttgtgaggggtggctttcaacaacctcaaa-actat--tttctgaagacagttctactggctggctttgtcggctgtagactgaataactaaagacaactctcaacaacggatatcttggctcccgtaacgatgaagaacgcagcgaaatgcgatacgtagtgtgaattgcagaattccgtgaaccatcgaatctttgaacgcaaattgcgctcgaggcctcggccaagagcatgtctgcctcagcgtcggctactaccctcaaccaaatttcattg-----gtgaactccgatgaaaggcagttggatctggccgtccggtttgcc-ttttgggttgccggtcagctgaaatacattcacgctttgagagctgctttcctttc-cggaaaggcgagttccg-atttggtaggtgacctttgccggttgcatgccttcgttgcccgctatgctctcaattgcgttgtgcaggacgcc-ttttggctttcga??????????????????????????????????????????????????????????????????????????????????????????????????????????????????????????????????????????????????????????????????????????????????????????????????????????????????????????????????????????????????????????????????????????????????????????????????????????????????????????????????????????????????????????????????????????????????????????????????????????????????????????????????????????????????????????????????????????????????????????????????????????????????????????????????????????????????????????????????????????????????????????????????????????????????????????????????????????????????????????????????????????????????????????????????????????????????????????????????????????????????????????????????????????????????????????????????????????????????????????????????????????????????????????????????????????????????????????????????????????????????????????????????????????????????????????????????????????????????????????????????????????????????????????????????????????????????????????????????????????????????????????????????????????????????????????????????????????????????????????????????????????????????????????????????????????????????????????????????????
	'S02_S329Bryoriaamericana'                     ??????????????????????????????????????????????????????????????????????gcgcaggtcaggggctggctccttttggtgtcagttgacttgactgggcgggtccaatatcaattggggcctttctgccttttgggcggtcaggtctaccggttgtgaggggtggctttcaacaatctcaaa-agtat--tttctgaagacagttctactggctggcttcgccggctgtagactgaataactaaagacaactctcaacaacggatatcttggctcccgtaacgatgaagaacgcagcgaaatgcgatacgtagtgtgaattgcagaattccgtgaaccatcgaatctttgaacgcaaattgcgctcgaggcctcggcctagagcatgtctgcctcagcgtcggctactaccctcaactaaatttcattg-----gtgaactccgatgaaaggcagttggatctggccgtccggtttgcc-ttttgggttgccggtcagctgaaatacattcacgctttaagagctgctttcccttc-gggaaaggcgagttccg-atttggtaggtgacctttgccggttgcatgccttcgttgcccgctatgctctcaactgcgctgtgcaggacgcc-ttttggctttcga??????????????????????????????????????????????????????????????????????????????????????????????????????????????????????????????????????????????????????????????????????????????????????????????????????????????????????????????????????????????????????????????????????????????????????????????????????????????????????????????????????????????????????????????????????????????????????????????????????????????????????????????????????????????????????????????????????????????????????????????????????????????????????????????????????????????????????????????????????????????????????????????????????????????????????????????????????????????????????????????????????????????????????????????????????????????????????????????????????????????????????????????????????????????????????????????????????????????????????????????????????????????????????????????????????????????????????????????????????????????????????????????????????????????????????????????????????????????????????????????????????????????????????????????????????????????????????????????????????????????????????????????????????????????????????????????????????????????????????????????????????????????????????????????????????????????????????????????????????
	'S02_S36Bryoriaimplexa1'                       ??????????????????????????????????????????????????????????????????????gcgcaggtcaggggctggctccttttggtgtcagttgacttgactgggcgggtccaatatcaattggggcctgtctgccttttaggcggtcaggtctaccggttgtgaggggtggctttcaacaacctcaaa-actat--tttctgaagacagttctactggctggctttgtcggctgtagactgaataactaaagacaactctcaacaacggatatcttggctcccgtaacgatgaagaacgcagcgaaatgcgatacgtagtgtgaattgcagaattccgtgaaccatcgaatctttgaacgcaaattgcgctcgaggcctcggccaagagcatgtctgcctcagcgtcggctactaccctcaaccaaatttcattg-----gtgaactccgatgaaaggcagttggatctggccgtccggtttgcc-ttttgggttgccggtcagctgaaatacattcacgctttgagagctgctttcctttc-cggaaaggcgagttccg-atttggtaggtgacctttgccggttgcatgccttcgttgcccgctatgctctcaattgcgttgtgcaggacgcc-ttttggctttcga??????????????????????????????????????????????????????????????????????????????????????????????????????????????????????????????????????????????????????????????????????????????????????????????????????????????????????????????????????????????????????????????????????????????????????????????????????????????????????????????????????????????????????????????????????????????????????????????????????????????????????????????????????????????????????????????????????????????????????????????????????????????????????????????????????????????????????????????????????????????????????????????????????????????????????????????????????????????????????????????????????????????????????????????????????????????????????????????????????????????????????????????????????????????????????????????????????????????????????????????????????????????????????????????????????????????????????????????????????????????????????????????????????????????????????????????????????????????????????????????????????????????????????????????????????????????????????????????????????????????????????????????????????????????????????????????????????????????????????????????????????????????????????????????????????????????????????????????????????
	'S02_S384Bryoriasp'                            ??????????????????????????????????????????????????????????????????????gcgcaggtcaggggctggctccttttggtgtcagttgacttgactgggcgggtccaatatcaattggggcctttctgccttttgggcggtcaggtctaccggttgtgaggggtggctttcaacaatctcaaa-agtat--tttctgaagacagttctactggctggcttcgccggctgtagactgaataactaaagacaactctcaacaacggatatcttggctcccgtaacgatgaagaacgcagcgaaatgcgatacgtagtgtgaattgcagaattccgtgaaccatcgaatctttgaacgcaaattgcgctcgaggcctcggcctagagcatgtctgcctcagcgtcggctactaccctcaactaaatttcattg-----gtgaactccgatgaaaggcagttggatctggccgtccggtttgcc-ttttgggttgccggtcagctgaaatacattcacgctttaagagctgctttcccttc-gggaaaggcgagttccg-atttggtaggtgacctttgccggttgcatgccttcgttgcccgctatgctctcaactgcgctgtgcaggacgcc-ttttggctttcga??????????????????????????????????????????????????????????????????????????????????????????????????????????????????????????????????????????????????????????????????????????????????????????????????????????????????????????????????????????????????????????????????????????????????????????????????????????????????????????????????????????????????????????????????????????????????????????????????????????????????????????????????????????????????????????????????????????????????????????????????????????????????????????????????????????????????????????????????????????????????????????????????????????????????????????????????????????????????????????????????????????????????????????????????????????????????????????????????????????????????????????????????????????????????????????????????????????????????????????????????????????????????????????????????????????????????????????????????????????????????????????????????????????????????????????????????????????????????????????????????????????????????????????????????????????????????????????????????????????????????????????????????????????????????????????????????????????????????????????????????????????????????????????????????????????????????????????????????????
	'S02_S386Bryoriaimplexa2'                      ??????????????????????????????????????????????????????????????????????gcgcaggtcaggggctggctccttttggtgtcagttgacttgactgggcgggtccaatatcaattggggcctttctgccttttgggcggtcaggtctaccggttgtgaggggtggctttcaacaatctcaaa-agtat--tttctgaagacagttctactggctggcttcgccggctgtagactgaataactaaagacaactctcaacaacggatatcttggctcccgtaacgatgaagaacgcagcgaaatgcgatacgtagtgtgaattgcagaattccgtgaaccatcgaatctttgaacgcaaattgcgctcgaggcctcggcctagagcatgtctgcctcagcgtcggctactaccctcaactaaatttcattg-----gtgaactccgatgaaaggcagttggatctggccgtccggtttgcc-ttttgggttgccggtcagctgaaatacattcacgctttaagagctgctttcccttc-gggaaaggcgagttccg-atttggtaggtgacctttgccggttgcatgccttcgttgcccgctatgctctcaactgcgctgtgcaggacgcc-ttttggctttcga??????????????????????????????????????????????????????????????????????????????????????????????????????????????????????????????????????????????????????????????????????????????????????????????????????????????????????????????????????????????????????????????????????????????????????????????????????????????????????????????????????????????????????????????????????????????????????????????????????????????????????????????????????????????????????????????????????????????????????????????????????????????????????????????????????????????????????????????????????????????????????????????????????????????????????????????????????????????????????????????????????????????????????????????????????????????????????????????????????????????????????????????????????????????????????????????????????????????????????????????????????????????????????????????????????????????????????????????????????????????????????????????????????????????????????????????????????????????????????????????????????????????????????????????????????????????????????????????????????????????????????????????????????????????????????????????????????????????????????????????????????????????????????????????????????????????????????????????????????
	'S02_S387Bryoriaimplexa2'                      ??????????????????????????????????????????????????????????????????????gcgcaggtcaggggctggctccttttggtgtcagttgacttgactgggcgggtccaatatcaattggggcctttctgccttttgggcggtcaggtctaccggttgtgaggggtggctttcaacaatctcaaa-agtat--tttctgaagacagttctactggctggcttcgccggctgtagactgaataactaaagacaactctcaacaacggatatcttggctcccgtaacgatgaagaacgcagcgaaatgcgatacgtagtgtgaattgcagaattccgtgaaccatcgaatctttgaacgcaaattgcgctcgaggcctcggcctagagcatgtctgcctcagcgtcggctactaccctcaactaaatttcattg-----gtgaactccgatgaaaggcagttggatctggccgtccggtttgcc-ttttgggttgccggtcagctgaaatacattcacgctttaagagctgctttcccttc-gggaaaggcgagttccg-atttggtaggtgacctttgccggttgcatgccttcgttgcccgctatgctctcaactgcgctgtgcaggacgcc-ttttggctttcga??????????????????????????????????????????????????????????????????????????????????????????????????????????????????????????????????????????????????????????????????????????????????????????????????????????????????????????????????????????????????????????????????????????????????????????????????????????????????????????????????????????????????????????????????????????????????????????????????????????????????????????????????????????????????????????????????????????????????????????????????????????????????????????????????????????????????????????????????????????????????????????????????????????????????????????????????????????????????????????????????????????????????????????????????????????????????????????????????????????????????????????????????????????????????????????????????????????????????????????????????????????????????????????????????????????????????????????????????????????????????????????????????????????????????????????????????????????????????????????????????????????????????????????????????????????????????????????????????????????????????????????????????????????????????????????????????????????????????????????????????????????????????????????????????????????????????????????????????????
	'S02_S394Bryoriacapillaris'                    ??????????????????????????????????????????????????????????????????????gcgcaggtcaggggctggctccttttggtgtcagttgacttgactgggcgggtccaatatcaattggggcctttctgccttttgggcggtcaggtctaccggttgtgaggggtggctttcaacaatgtcaaa-agtat--tttctgaagacagttctactggctggcttcgccggctgtagactgaataactaaagacaactctcaacaacggatatcttggctcccgtaacgatgaagaacgcagcgaaatgcgatacgtagtgtgaattgcagaattccgtgaaccatcgaatctttgaacgcaaattgcgctcgaggcctcggcctagagcatgtctgcctcagcgtcggctactaccctcaactaaatttcattg-----gtgaactccgatgaaaggcagttggatctggccgtccggtttgcc-ttttgggttgccggtcagctgaaatacattcacgctttaagagctgctttcccttc-gggaaaggcgagttccg-atttggtaggtgacctttgccggttgcatgccttcgttgcccgctatgctctcaactgcgctgtgcaggacgcc-ttttggctttcga??????????????????????????????????????????????????????????????????????????????????????????????????????????????????????????????????????????????????????????????????????????????????????????????????????????????????????????????????????????????????????????????????????????????????????????????????????????????????????????????????????????????????????????????????????????????????????????????????????????????????????????????????????????????????????????????????????????????????????????????????????????????????????????????????????????????????????????????????????????????????????????????????????????????????????????????????????????????????????????????????????????????????????????????????????????????????????????????????????????????????????????????????????????????????????????????????????????????????????????????????????????????????????????????????????????????????????????????????????????????????????????????????????????????????????????????????????????????????????????????????????????????????????????????????????????????????????????????????????????????????????????????????????????????????????????????????????????????????????????????????????????????????????????????????????????????????????????????????????
	'S02_S395aBryoriaimplexa3'                     ??????????????????????????????????????????????????????????????????????gcgcaggtcaggggctggctccttttggtgtcagttgacttgactgggcgggtccaatatcaattggggcctttctgccttttgggcggtcaggtctaccggttgtgaggggtggctttcaacaatctcaaa-agtat--tttctgaagacagttctactggctggcttcgccggctgtagactgaataactaaagacaactctcaacaacggatatcttggctcccgtaacgatgaagaacgcagcgaaatgcgatacgtagtgtgaattgcagaattccgtgaaccatcgaatctttgaacgcaaattgcgctcgaggcctcggcctagagcatgtctgcctcagcgtcggctactaccctcaactaaatttcattg-----gtgaactccgatgaaaggcagttggatctggccgtccggtttgcc-ttttgggttgccggtcagctgaaatacattcacgctttaagagctgctttcccttc-gggaaaggcgagttccg-atttggtaggtgacctttgccggttgcatgccttcgttgcccgctatgctctcaactgcgctgtgcaggacgcc-ttttggctttcga??????????????????????????????????????????????????????????????????????????????????????????????????????????????????????????????????????????????????????????????????????????????????????????????????????????????????????????????????????????????????????????????????????????????????????????????????????????????????????????????????????????????????????????????????????????????????????????????????????????????????????????????????????????????????????????????????????????????????????????????????????????????????????????????????????????????????????????????????????????????????????????????????????????????????????????????????????????????????????????????????????????????????????????????????????????????????????????????????????????????????????????????????????????????????????????????????????????????????????????????????????????????????????????????????????????????????????????????????????????????????????????????????????????????????????????????????????????????????????????????????????????????????????????????????????????????????????????????????????????????????????????????????????????????????????????????????????????????????????????????????????????????????????????????????????????????????????????????????????
	'S02_S396Bryoriasubcana'                       ??????????????????????????????????????????????????????????????????????gcgcaggtcaggggctggctccttttggtgtcagttgacttgactgggcgggtccaatatcaattggggcctgtctgccttttaggcggtcaggtctaccggttgtgaggggtggctttcaacaacctcaaa-actat--tttctgaagacagttctactggctggctttgtcggctgtagactgaataactaaagacaactctcaacaacggatatcttggctcccgtaacgatgaagaacgcagcgaaatgcgatacgtagtgtgaattgcagaattccgtgaaccatcgaatctttgaacgcaaattgcgctcgaggcctcggccaagagcatgtctgcctcagcgtcggctactaccctcaaccaaatttcattg-----gtgaactccgatgaaaggcagttggatctggccgtccggtttgcc-ttttgggttgccggtcagctgaaatacattcacgctttgagagctgctttcctttc-cggaaaggcgagttccg-atttggtaggtgacctttgccggttgcatgccttcgttgcccgctatgctctcaattgcgttgtgcaggacgcc-ttttggctttcga??????????????????????????????????????????????????????????????????????????????????????????????????????????????????????????????????????????????????????????????????????????????????????????????????????????????????????????????????????????????????????????????????????????????????????????????????????????????????????????????????????????????????????????????????????????????????????????????????????????????????????????????????????????????????????????????????????????????????????????????????????????????????????????????????????????????????????????????????????????????????????????????????????????????????????????????????????????????????????????????????????????????????????????????????????????????????????????????????????????????????????????????????????????????????????????????????????????????????????????????????????????????????????????????????????????????????????????????????????????????????????????????????????????????????????????????????????????????????????????????????????????????????????????????????????????????????????????????????????????????????????????????????????????????????????????????????????????????????????????????????????????????????????????????????????????????????????????????????????
	'S02_S39Bryoriaimplexa1'                       ??????????????????????????????????????????????????????????????????????gcgcaggtcaggggctggctccttttggtgtcagttgacttgactgggcgggtccaatatcaattggggcctgtctgccttttaggcggtcaggtctaccggttgtgaggggtggctttcaacaacctcaaa-actat--tttctgaagacagttctactggctggctttgtcggctgtagactgaataactaaagacaactctcaacaacggatatcttggctcccgtaacgatgaagaacgcagcgaaatgcgatacgtagtgtgaattgcagaattccgtgaaccatcgaatctttgaacgcaaattgcgctcgaggcctcggccaagagcatgtctgcctcagcgtcggctactaccctcaaccaaatttcattg-----gtgaactccgatgaaaggcagttggatctggccgtccggtttgcc-ttttgggttgccggtcagctgaaatacattcacgctttgagagctgctttcctttc-cggaaaggcgagttccg-atttggtaggtgacctttgccggttgcatgccttcgttgcccgctatgctctcaattgcgttgtgcaggacgcc-ttttggctttcga??????????????????????????????????????????????????????????????????????????????????????????????????????????????????????????????????????????????????????????????????????????????????????????????????????????????????????????????????????????????????????????????????????????????????????????????????????????????????????????????????????????????????????????????????????????????????????????????????????????????????????????????????????????????????????????????????????????????????????????????????????????????????????????????????????????????????????????????????????????????????????????????????????????????????????????????????????????????????????????????????????????????????????????????????????????????????????????????????????????????????????????????????????????????????????????????????????????????????????????????????????????????????????????????????????????????????????????????????????????????????????????????????????????????????????????????????????????????????????????????????????????????????????????????????????????????????????????????????????????????????????????????????????????????????????????????????????????????????????????????????????????????????????????????????????????????????????????????????????
	'S02_S45Bryoriaimplexa5'                       ??????????????????????????????????????????????????????????????????????gcgcaggtcaggggctggctccttttggtgtcagttgacttgactgggcgggtccaatatcaattggggcctgtctgccttttaggcggtcaggtctaccggttgtgaggggtggctttcaacaacctcaaa-actat--tttctgaagacagttctactggctggctttgtcggctgtagactgaataactaaagacaactctcaacaacggatatcttggctcccgtaacgatgaagaacgcagcgaaatgcgatacgtagtgtgaattgcagaattccgtgaaccatcgaatctttgaacgcaaattgcgctcgaggcctcggccaagagcatgtctgcctcagcgtcggctactaccctcaaccaaatttcattg-----gtgaactccgatgaaaggcagttggatctggccgtccggtttgcc-ttttgggttgccggtcagctgaaatacattcacgctttgagagctgctttcctttc-cggaaaggcgagttccg-atttggtaggtgacctttgccggttgcatgccttcgttgcccgctatgctctcaattgcgttgtgcaggacgcc-ttttggctttcga??????????????????????????????????????????????????????????????????????????????????????????????????????????????????????????????????????????????????????????????????????????????????????????????????????????????????????????????????????????????????????????????????????????????????????????????????????????????????????????????????????????????????????????????????????????????????????????????????????????????????????????????????????????????????????????????????????????????????????????????????????????????????????????????????????????????????????????????????????????????????????????????????????????????????????????????????????????????????????????????????????????????????????????????????????????????????????????????????????????????????????????????????????????????????????????????????????????????????????????????????????????????????????????????????????????????????????????????????????????????????????????????????????????????????????????????????????????????????????????????????????????????????????????????????????????????????????????????????????????????????????????????????????????????????????????????????????????????????????????????????????????????????????????????????????????????????????????????????????
	'S02_S47Bryoriaimplexa5'                       ??????????????????????????????????????????????????????????????????????gcgcaggtcaggggctggctccttttggtgtcagttgacttgactgggcgggtccaatatcaattggggcctgtctgccttttaggcggtcaggtctaccggttgtgaggggtggctttcaacaacctcaaa-actat--tttctgaagacagttctactggctggctttgtcggctgtagactgaataactaaagacaactctcaacaacggatatcttggctcccgtaacgatgaagaacgcagcgaaatgcgatacgtagtgtgaattgcagaattccgtgaaccatcgaatctttgaacgcaaattgcgctcgaggcctcggccaagagcatgtctgcctcagcgtcggctactaccctcaaccaaatttcattg-----gtgaactccgatgaaaggcagttggatctggccgtccggtttgcc-ttttgggttgccggtcagctgaaatacattcacgctttgagagctgctttcctttc-cggaaaggcgagttccg-atttggtaggtgacctttgccggttgcatgccttcgttgcccgctatgctctcaattgcgttgtgcaggacgcc-ttttggctttcga??????????????????????????????????????????????????????????????????????????????????????????????????????????????????????????????????????????????????????????????????????????????????????????????????????????????????????????????????????????????????????????????????????????????????????????????????????????????????????????????????????????????????????????????????????????????????????????????????????????????????????????????????????????????????????????????????????????????????????????????????????????????????????????????????????????????????????????????????????????????????????????????????????????????????????????????????????????????????????????????????????????????????????????????????????????????????????????????????????????????????????????????????????????????????????????????????????????????????????????????????????????????????????????????????????????????????????????????????????????????????????????????????????????????????????????????????????????????????????????????????????????????????????????????????????????????????????????????????????????????????????????????????????????????????????????????????????????????????????????????????????????????????????????????????????????????????????????????????????
	'S02_S56Bryoriafuscescens'                     ??????????????????????????????????????????????????????????????????????gcgcaggtcaggggctggctccttttggtgtcagttgacttgactgggcgggtccaatatcaattggggcctgtctgccttttaggcggtcaggtctaccggttgtgaggggtggctttcaacaacctcaaa-actat--tttctgaagacagttctactggctggctttgtcggctgtagactgaataactaaagacaactctcaacaacggatatcttggctcccgtaacgatgaagaacgcagcgaaatgcgatacgtagtgtgaattgcagaattccgtgaaccatcgaatctttgaacgcaaattgcgctcgaggcctcggccaagagcatgtctgcctcagcgtcggctactaccctcaaccaaatttcattg-----gtgaactccgatgaaaggcagttggatctggccgtccggtttgcc-ttttgggttgccggtcagctgaaatacattcacgctttgagagctgctttcctttc-cggaaaggcgagttccg-atttggtaggtgacctttgccggttgcatgccttcgttgcccgctatgctctcaattgcgttgtgcaggacgcc-ttttggctttcga??????????????????????????????????????????????????????????????????????????????????????????????????????????????????????????????????????????????????????????????????????????????????????????????????????????????????????????????????????????????????????????????????????????????????????????????????????????????????????????????????????????????????????????????????????????????????????????????????????????????????????????????????????????????????????????????????????????????????????????????????????????????????????????????????????????????????????????????????????????????????????????????????????????????????????????????????????????????????????????????????????????????????????????????????????????????????????????????????????????????????????????????????????????????????????????????????????????????????????????????????????????????????????????????????????????????????????????????????????????????????????????????????????????????????????????????????????????????????????????????????????????????????????????????????????????????????????????????????????????????????????????????????????????????????????????????????????????????????????????????????????????????????????????????????????????????????????????????????????
	'S02_S57Bryoriaimplexa4'                       ??????????????????????????????????????????????????????????????????????gcgcaggtcaggggctggctccttttggtgtcagttgacttgactgggcgggtccaatatcaattggggcctgtctgccttttgggcggtcaggtctaccggttgtgaggggtggctttcaacaatctcaaa-agtat--tttctgaagacagttctactggctggcttcgccggctgtagactgaataactaaagacaactctcaacaacggatatcttggctcccgtaacgatgaagaacgcagcgaaatgcgatacgtagtgtgaattgcagaattccgtgaaccatcgaatctttgaacgcaaattgcgctcgaggcctcggcctagagcatgtctgcctcagcgtcggctactaccctcaactaaatttcattg-----gtgaactccgatgaaaggcagttggatctggccgtccggtttgcc-ttttgggttgccggtcagctgaaatacattcacgctttaagagctgctttcccttc-gggaaaggcgagttccg-atttggtaggtgacctttgccggttgcatgccttcgttgcccgctatgctctcaactgcgctgtgcaggacgcc-ttttggctttcga??????????????????????????????????????????????????????????????????????????????????????????????????????????????????????????????????????????????????????????????????????????????????????????????????????????????????????????????????????????????????????????????????????????????????????????????????????????????????????????????????????????????????????????????????????????????????????????????????????????????????????????????????????????????????????????????????????????????????????????????????????????????????????????????????????????????????????????????????????????????????????????????????????????????????????????????????????????????????????????????????????????????????????????????????????????????????????????????????????????????????????????????????????????????????????????????????????????????????????????????????????????????????????????????????????????????????????????????????????????????????????????????????????????????????????????????????????????????????????????????????????????????????????????????????????????????????????????????????????????????????????????????????????????????????????????????????????????????????????????????????????????????????????????????????????????????????????????????????????
	'S02_S62Bryoriaimplexa3'                       ??????????????????????????????????????????????????????????????????????gcgcaggtcaggggctggctccttttggtgtcagttgacttgactgggcgggtccaatatcaattggggcctgtctgccttttaggcggtcaggtctaccggttgtgaggggtggctttcaacaacctcaaa-actat--tttctgaagacagttctactggctggctttgtcggctgtagactgaataactaaagacaactctcaacaacggatatcttggctcccgtaacgatgaagaacgcagcgaaatgcgatacgtagtgtgaattgcagaattccgtgaaccatcgaatctttgaacgcaaattgcgctcgaggcctcggccaagagcatgtctgcctcagcgtcggctactaccctcaaccaaatttcattg-----gtgaactccgatgaaaggcagttggatctggccgtccggtttgcc-ttttgggttgccggtcagctgaaatacattcacgctttgagagctgctttcctttc-cggaaaggcgagttccg-atttggtaggtgacctttgccggttgcatgccttcgttgcccgctatgctctcaattgcgttgtgcaggacgcc-ttttggctttcga??????????????????????????????????????????????????????????????????????????????????????????????????????????????????????????????????????????????????????????????????????????????????????????????????????????????????????????????????????????????????????????????????????????????????????????????????????????????????????????????????????????????????????????????????????????????????????????????????????????????????????????????????????????????????????????????????????????????????????????????????????????????????????????????????????????????????????????????????????????????????????????????????????????????????????????????????????????????????????????????????????????????????????????????????????????????????????????????????????????????????????????????????????????????????????????????????????????????????????????????????????????????????????????????????????????????????????????????????????????????????????????????????????????????????????????????????????????????????????????????????????????????????????????????????????????????????????????????????????????????????????????????????????????????????????????????????????????????????????????????????????????????????????????????????????????????????????????????????????
	'S02_S69Bryoriaamericana'                      ??????????????????????????????????????????????????????????????????????gcgcaggtcaggggctggctccttttggtgtcagttgacttgactgggcgggtccaatatcaattggggcctttctgccttttgggcggtcaggtctaccggttgtgaggggtggctttcaacaatctcaaa-agtat--tttctgaagacagttctactggctggcttcgccggctgtagactgaataactaaagacaactctcaacaacggatatcttggctcccgtaacgatgaagaacgcagcgaaatgcgatacgtagtgtgaattgcagaattccgtgaaccatcgaatctttgaacgcaaattgcgctcgaggcctcggcctagagcatgtctgcctcagcgtcggctactaccctcaactaaatttcattg-----gtgaactccgatgaaaggcagttggatctggccgtccggtttgcc-ttttgggttgccggtcagctgaaatacattcacgctttaagagctgctttcccttc-gggaaaggcgagttccg-atttggtaggtgacctttgccggttgcatgccttcgttgcccgctatgctctcaactgcgctgtgcaggacgcc-ttttggctttcga??????????????????????????????????????????????????????????????????????????????????????????????????????????????????????????????????????????????????????????????????????????????????????????????????????????????????????????????????????????????????????????????????????????????????????????????????????????????????????????????????????????????????????????????????????????????????????????????????????????????????????????????????????????????????????????????????????????????????????????????????????????????????????????????????????????????????????????????????????????????????????????????????????????????????????????????????????????????????????????????????????????????????????????????????????????????????????????????????????????????????????????????????????????????????????????????????????????????????????????????????????????????????????????????????????????????????????????????????????????????????????????????????????????????????????????????????????????????????????????????????????????????????????????????????????????????????????????????????????????????????????????????????????????????????????????????????????????????????????????????????????????????????????????????????????????????????????????????????????
	'S02_S79Bryorianadvornikiana'                  ??????????????????????????????????????????????????????????????????????gcgcaggtcaggggctggctccttttggtgtcagttgacttgactgggcgggtccaatatcaattgggggctttctgccttttaggcggtcaggtctaccggttgtgaggggtggctttcatcaacctccaa-attat--tttctgaagacagctctactggctggctttgccggctgtagactgaataactaaagacaactctcaacaacggatatcttggctcccgtaacgatgaagaacgcagcgaaatgcgatacgtagtgtgaattgcagaattccgtgaaccatcgaatctttgaacgcaaattgcgctcgaggcctcggccaagagcatgtctgcctcagcgtcggctactactctcaactaactttcattg-----gtgaactccgatgaaaagcagttggatctggccgtccggtatgcc-ttttaggttgccggtcagttgaaatacattcacgctttgagagctgctttcctttc-gggaaaggcgagttccg-atttggtaggtgacctttgccggttgcatgccttcgttgcccgctatgctctcaactgcgttgtgcaggacgcc-ttttggctttcga??????????????????????????????????????????????????????????????????????????????????????????????????????????????????????????????????????????????????????????????????????????????????????????????????????????????????????????????????????????????????????????????????????????????????????????????????????????????????????????????????????????????????????????????????????????????????????????????????????????????????????????????????????????????????????????????????????????????????????????????????????????????????????????????????????????????????????????????????????????????????????????????????????????????????????????????????????????????????????????????????????????????????????????????????????????????????????????????????????????????????????????????????????????????????????????????????????????????????????????????????????????????????????????????????????????????????????????????????????????????????????????????????????????????????????????????????????????????????????????????????????????????????????????????????????????????????????????????????????????????????????????????????????????????????????????????????????????????????????????????????????????????????????????????????????????????????????????????????????
	'S02_XA_coE3_usa_UT_saxi_012'                  ??????????????????????????????????????????????????????????????????????gcgcaggtcaggggctggctccttttggtgtcagttgacttgactgggcgggtccaatatcaattggggcctttctgccttttgggcggtcaggtctaccggttgtgaggggtggctttcaacaatctcaaa-agtat--tttctgaagacagttctactggctggcttcgccggctgtagactgaataactaaagacaactctcaacaacggatatcttggctcccgtaacgatgaagaacgcagcgaaatgcgatacgtagtgtgaattgcagaattccgtgaaccatcgaatctttgaacgcaaattgcgctcgaggcctcggcctagagcatgtctgcctcagcgtcggctactaccctcaactaaatttcattg-----gtgaactccgatgaaaggcagttggatctggccgtccggtttgcc-ttttgggttgccggtcagctgaaatacattcacgctttaagagctgctttcccttc-gggaaaggcgagttccg-atttggtaggtgacctttgccggttgcatgccttcgttgcccgctatgctctcaactgcgctgtgcaggacgcc-ttttggctttcgacctgaggtcagg??????????????????????????????????????????????????????????????????????????????????????????????????????????????????????????????????????????????????????????????????????????????????????????????????????????????????????????????????????????????????????????????????????????????????????????????????????????????????????????????????????????????????????????????????????????????????????????????????????????????????????????????????????????????????????????????????????????????????????????????????????????????????????????????????????????????????????????????????????????????????????????????????????????????????????????????????????????????????????????????????????????????????????????????????????????????????????????????????????????????????????????????????????????????????????????????????????????????????????????????????????????????????????????????????????????????????????????????????????????????????????????????????????????????????????????????????????????????????????????????????????????????????????????????????????????????????????????????????????????????????????????????????????????????????????????????????????????????????????????????????????????????????????????????????????????????????????????
	'S02_xS03_MO_panniformis_usa_ME_saxi_3998'     ??????????????????????????????????????????????????????????????????????gcgcaggtcaggggctggctccttttggtgtcagttgacttgactgggcgggtccaatatcaattggggcctttctgccttttgggcggtaaggtctaccggttgtgaggggtggctttcaacaacctcaaa-attattttttctgaagacagttctactggctggctttgccggctgtagactgaataactaaagacaactctcaacaacggatatcttggctcccgtaacgatgaagaacgcagcgaaatgcgatacgtagtgtgaattgcagaattccgtgaaccatcgaatctttgaacgcaaattgcgctcgaggcctcggccaagagcatgtctgcctcagcgtcggctactaccctcaactaaatttcagtg-----gtgaattccggtgaaaggcagttggatctggccgtccggtttgcc-ttttgggttgccggtcagctgaaatacattcacgctttgagagctgctttcctta--gggaaaggcgagttccg-atttggtaggtgacctttgccggttgcatgccttcgttgcccgctatgctctcagttgcgttgtgcaggacgcc-ctttggctttcgacctgaggtcagg??????????????????????????????????????????????????????????????????????????ACTGTATGGACTGACGGTTTAACTAGTCTTGACCGTTACAAAGGCCGTTGTTATGATATTGAGCCAGTTCCTGGTGAAGATAATCAATTTATTGCATATGTAGCGTACCCTTTAGATCTTTTTGAAGAAGGTTCAGTAACAAACTTATTCACTTCTATTGTTGGTAACGTTTTTGGATTCAAAGCTCTTCGTGCATTACGTTTAGAAGATCTTCGTATTCCTCCAGCATATGTTAAAACATTCCAAGGACCTCCTCACGGAATTCAAGTAGAACGTGACAAATTAAACAAATATGGTCGTTCTCTTTTAGGTTGTACTATTAAACCTAAATTAGGTCTTTCTGCAAAAAACTACGGTCGTGCTGTTTATGAGTGTTTACGTGGTGGTTTAGATTTTACTAAAGATGATGAAAACGTAAACTCTCAACCTTTTATGCGTTGGAGAGACCGTTTCGCATTCGTTGCGGAAGCAATTTACAAATCTCAAGCAGAAACAGGTGAAATTAAAGGACATTATCTAAACGCTACTGCTGGTACTGTTGAAGAAATGTTAAAACGTGCTGAATGTGCAAGAGATTTTGGTATGCCTATTATTATGCATGACTACTTAACTGGTGGTTTTACTGCAAATACAACTTTAGCACATTACTCTCGTGATAATGGTTTATTACTACATATTCACCGAGCTATGCACGCTGTTATTGACCGTCAACGTAATCACGGTATCCATTTCCGTGTATTAGCTAAAACTCTTCGTATGTCAGGTGGTGACCATCTTCACTCTGGTACT???????????????????????????????????????????????????????????????????????????????????????????????????????????????????????????????????????????????????????????????????????????????????????????????????????????????????????????????????????????????????????????????????????????????????????????????????????????????????????????
	'S02_xS03_MO_panniformis_usa_ME_saxi_3999'     ??????????????????????????????????????????????????????????????????????gcgcaggtcaggggctggctccttttggtgtcagttgacttgactgggcgggtccaatatcaattggggcctttctgccttttgggcggtaaggtctaccggttgtgaggggtggctttcaacaacctcaaa-attattttttctgaagacagttctactggctggctttgccggctgtagactgaataactaaagacaactctcaacaacggatatcttggctcccgtaacgatgaagaacgcagcgaaatgcgatacgtagtgtgaattgcagaattccgtgaaccatcgaatctttgaacgcaaattgcgctcgaggcctcggccaagagcatgtctgcctcagcgtcggctactaccctcaactaaatttcagtg-----gtgaattccggtgaaaggcagttggatctggccgtccggtttgcc-ttttgggttgccggtcagctgaaatacattcacgctttgagagctgctttcctta--gggaaaggcgagttccg-atttggtaggtgacctttgccggttgcatgccttcgttgcccgctatgctctcagttgcgttgtgcaggacgcc-ctttggctttcgacctgaggtcagg??????????????????????????????????????????????????????????????????????????ACTGTATGGACTGATGGTTTAACTAGTCTTGACCGTTACAAAGGCCGTTGTTATGATATTGAGCCAGTTCCTGGTGAAGATAATCAATTTATTGCATATGTAGCGTACCCTTTAGATCTTTTTGAAGAAGGTTCAGTAACAAACTTATTCACTTCTATTGTTGGTAACGTTTTTGGATTCAAAGCTCTTCGTGCATTACGTTTAGAAGATCTTCGTATTCCTCCAGCATATGTTAAAACATTCCAAGGACCTCCTCACGGAATTCAAGTAGAACGTGACAAATTAAACAAATATGGTCGTTCTCTTTTAGGTTGTACTATTAAACCTAAATTAGGTCTTTCTGCAAAAAACTACGGTCGTGCTGTTTATGAGTGTTTACGTGGTGGTTTAGATTTTACTAAAGATGATGAAAACGTAAACTCTCAACCTTTTATGCGTTGGAGAGACCGTTTCGCATTCGTTGCGGAAGCAATTTACAAATCTCAAGCAGAAACAGGTGAAATTAAAGGACATTATCTAAACGCTACTGCTGGTACTGTTGAAGAAATGTTAAAACGTGCTGAATGTGCAAGAGATTTTGGTATGCCTATTATTATGCATGACTACTTAACTGGTGGTTTTACTGCAAATACAACTTTAGCACATTACTCTCGTGATAATGGTTTATTACTACATATTCACCGAGCTATGCACGCTGTTATTGACCGTCAACGTAATCACGGTATCCATTTCCGTGTATTAGCTAAAACTCTTCGTATGTCAGGTGGTGACCATCTTCACTCTGGTACT???????????????????????????????????????????????????????????????????????????????????????????????????????????????????????????????????????????????????????????????????????????????????????????????????????????????????????????????????????????????????????????????????????????????????????????????????????????????????????????
	'S04_MH_exata_sweden_skane_cort_3926'          ??????????????????????????????????????????????????????????????????????gcgcaggtcaggggctggctccttttggtgtcagttgacttgactgggcgggtccaacatcaattggggcctttctgtcttttaggcggtgaggtctaccggttgtgaggggtggctttcaacaacctcaaattttgt--tttctgaagacaggtcttctggctggctttgccggctgtagactgaataactaaagacaactctcaacaacggatatcttggctcccgtaacgatgaagaacgcagcgaaatgcgatacgtagtgtgaattgcagaattccgtgaaccatcgaatctttgaacgcaaattgcgctcgaggcctcggccaagagcatgtctgcctcagcgtcggctactaccctcaactaaatttcttcg-----gttgattccgatgaaaggcagttggatctggccgtccggtttgcc-ctttgggttgctggtcagctgaaatacattcacgctttgagagctgctttcctttcgaggaaaggcgagttccg-atttggtaggtgacctttgccggttgcatgccttcgttgcccgctatgttctcaattgcgttgtgcaggacgcc-ttttggctttcgacctgaggtcagg??????????????????????????????????????????????????????????????????????????ACTGTATGGACTGATGGTTTAACTAGTCTTGACCGTTACAAAGGCCGTTGTTATGATATTGAGCCAGTTCCTGGTGAAGATAATCAATTTATTGCATATGTAGCGTACCCTTTAGATCTTTTTGAAGAAGGTTCAGTAACAAACTTATTCACTTCTATTGTTGGTAACGTTTTTGGATTCAAAGCTCTTCGTGCATTACGTTTAGAAGATCTTCGTATTCCTCCAGCATATGTTAAAACATTCCAAGGACCTCCTCACGGAATTCAAGTAGAACGTGACAAATTAAACAAATATGGTCGTTCTCTTTTAGGTTGTACTATTAAACCTAAATTAGGTCTTTCTGCAAAAAACTACGGTCGTGCTGTTTATGAGTGTTTACGTGGTGGTTTAGATTTTACTAAAGATGATGAAAACGTAAACTCTCAACCTTTTATGCGTTGGAGAGACCGTTTCGCATTCGTTGCGGAAGCAATTTACAAATCTCAAGCAGAAACAGGTGAAATTAAAGGACATTATCTAAACGCTACTGCTGGTACTGTTGAAGAAATGTTAAAACGTGCTGAATGTGCAAGAGATTTTGGTATGCCTATTATTATGCATGACTACTTAACTGGTGGTTTTACTGCAAATACAACTTTAGCACATTACTCTCGTGATAATGGTTTATTACTACATATTCACCGAGCTATGCACGCTGTTATTGACCGTCAACGTAATCACGGTATTCATTTCCGTGTATTAGCTAAAACTCTTCGTATGTCAGGTGGTGACCATCTTCACTCTGGTACT???????????????????????????????????????????????????????????????????????????????????????????????????????????????????????????????????????????????????????????????????????????????????????????????????????????????????????????????????????????????????????????????????????????????????????????????????????????????????????????
	'S04_MH_exula_germany_Saarland_cort_5061'      ??????????????????????????????????????????????????????????????????????gcgcaggtcaggggctggctccttttggtgtcagttgacttgactgggcgggtccaacatcaattggggcctttctgtcttttaggcggtgaggtctaccggttgtgaggggtggctttcaacaacctcaaattttgt--tttctgaagacaggtcttctggctggctttgccggctgtagactgaataactaaagacaactctcaacaacggatatcttggctcccgtaacgatgaagaacgcagcgaaatgcgatacgtagtgtgaattgcagaattccgtgaaccatcgaatctttgaacgcaaattgcgctcgaggcctcggccaagagcatgtctgcctcagcgtcggctactaccctcaactaaatttcttcg-----gttgattccgatgaaaggcagttggatctggccgtccggtttgcc-ctttgggttgctggtcagctgaaatacattcacgctttgagagctgctttcctttcgaggaaaggcgagttccg-atttggtaggtgacctttgccggttgcatgccttcgttgcccgctatgttctcaattgcgttgtgcaggacgcc-ttttggctttcgacctgaggtcagg??????????????????????????????????????????????????????????????????????????????????????????????????????????????????????????????????????????????????????????????????????????????????????????????????????????????????????????????????????????????????????????????????????????????????????????????????????????????????????????????????????????????????????????????????????????????????????????????????????????????????????????????????????????????????????????????????????????????????????????????????????????????????????????????????????????????????????????????????????????????????????????????????????????????????????????????????????????????????????????????????????????????????????????????????????????????????????????????????????????????????????????????????????????????????????????????????????????????????????????????????????????????????????????????????????????????????????????????????????????????????????????????????????????????????????????????????????????????????????????????????????????????????????????????????????????????????????????????????????????????????????????????????????????????????????????????????????????????????????????????????????????????????????????????????????????????????????????
	'S04_MH_exula_turkey_unk_cort_4099'            ??????????????????????????????????????????????????????????????????????gcgcaggtcaggggctggctccttttggtgtcagttgacttgactgggcgggtccaacatcaattggggcctttctgtcttttaggcggtgaggtctaccggttgtgaggggtggctttcaacaacctcaaattttgt--tttctgaagacaggtcttctggctggctttgccggctgtagactgaataactaaagacaactctcaacaacggatatcttggctcccgtaacgatgaagaacgcagcgaaatgcgatacgtagtgtgaattgcagaattccgtgaaccatcgaatctttgaacgcaaattgcgctcgaggcctcggccaagagcatgtctgcctcagcgtcggctactaccctcaactaaatttcttcg-----gttgattccgatgaaaggcagttggatctggccgtccggtttgcc-ctttgggttgctggtcagctgaaatacattcacgctttgagagctgctttcctttcgaggaaaggcgagttccg-atttggtaggtgacctttgccggttgcatgccttcgttgcccgctatgttctcaattgcgttgtgcaggacgcc-ttttggctttcgacctgaggtcagg??????????????????????????????????????????????????????????????????????????ACTGTATGGACTGATGGTTTAACTAGTCTTGACCGTTACAAAGGCCGTTGTTATGATATTGAGCCAGTTCCTGGTGAAGATAATCAATTTATTGCATATGTAGCGTACCCTTTAGATCTTTTTGAAGAAGGTTCAGTAACAAACTTATTCACTTCTATTGTTGGTAACGTTTTTGGATTCAAAGCTCTTCGTGCATTACGTTTAGAAGATCTTCGTATTCCTCCAGCATATGTTAAAACATTCCAAGGACCTCCTCACGGAATTCAAGTAGAACGTGACAAATTAAACAAATATGGTCGTTCTCTTTTAGGTTGTACTATTAAACCTAAATTAGGTCTTTCTGCAAAAAACTACGGTCGTGCTGTTTATGAGTGTTTACGTGGTGGTTTAGATTTTACTAAAGATGATGAAAACGTAAACTCTCAACCTTTTATGCGTTGGAGAGACCGTTTCGCATTCGTTGCGGAAGCAATTTACAAATCTCAAGCAGAAACAGGTGAAATTAAAGGACATTATCTAAACGCTACTGCTGGTACTGTTGAAGAAATGTTAAAACGTGCTGAATGTGCAAGAGATTTTGGTATGCCTATTATTATGCATGACTACTTAACTGGTGGTTTTACTGCAAATACAACTTTAGCACATTACTCTCGTGATAATGGTTTATTACTACATATTCACCGAGCTATGCACGCTGTTATTGACCGTCAACGTAATCACGGTATTCATTTCCGTGTATTAGCTAAAACTCTTCGTATGTCAGGTGGTGACCATCTTCACTCTGGTACT???????????????????????????????????????????????????????????????????????????????????????????????????????????????????????????????????????????????????????????????????????????????????????????????????????????????????????????????????????????????????????????????????????????????????????????????????????????????????????????
	'S04_MH_exula_turkey_unk_cort_4101'            ??????????????????????????????????????????????????????????????????????gcgcaggtcaggggctggctccttttggtgtcagttgacttgactgggcgggtccaacatcaattggggcctttctgtcttttaggcggtgaggtctaccggttgtgaggggtggctttcaacaacctcaaattttgt--tttctgaagacaggtcttctggctggctttgccggctgtagactgaataactaaagacaactctcaacaacggatatcttggctcccgtaacgatgaagaacgcagcgaaatgcgatacgtagtgtgaattgcagaattccgtgaaccatcgaatctttgaacgcaaattgcgctcgaggcctcggccaagagcatgtctgcctcagcgtcggctactaccctcaactaaatttcttcg-----gttgattccgatgaaaggcagttggatctggccgtccggtttgcc-ctttgggttgctggtcagctgaaatacattcacgctttgagagctgctttcctttcgaggaaaggcgagttccg-atttggtaggtgacctttgccggttgcatgccttcgttgcccgctatgttctcaattgcgttgtgcaggacgcc-ttttggctttcgacctgaggtcagg??????????????????????????????????????????????????????????????????????????????????????????????????????????????????????????????????????????????????????????????????????????????????????????????????????????????????????????????????????????????????????????????????????????????????????????????????????????????????????????????????????????????????????????????????????????????????????????????????????????????????????????????????????????????????????????????????????????????????????????????????????????????????????????????????????????????????????????????????????????????????????????????????????????????????????????????????????????????????????????????????????????????????????????????????????????????????????????????????????????????????????????????????????????????????????????????????????????????????????????????????????????????????????????????????????????????????????????????????????????????????????????????????????????????????????????????????????????????????????????????????????????????????????????????????????????????????????????????????????????????????????????????????????????????????????????????????????????????????????????????????????????????????????????????????????????????????????????
	'S04_MH_exula_usa_AK_cort_4866'                ??????????????????????????????????????????????????????????????????????gcgcaggtcaggggctggctccttttggtgtcagttgacttgactgggcgggtccaacatcaattggggcctttctgtcttttaggcggtgaggtctaccggttgtgaggggtggctttcaacaacctcaaattttgt--tttctgaagacaggtcttctggctggctttgccggctgtagactgaataactaaagacaactctcaacaacggatatcttggctcccgtaacgatgaagaacgcagcgaaatgcgatacgtagtgtgaattgcagaattccgtgaaccatcgaatctttgaacgcaaattgcgctcgaggcctcggccaagagcatgtctgcctcagcgtcggctactaccctcaactaaatttcttcg-----gttgattccgatgaaaggcagttggatctggccgtccggtttgcc-ctttgggttgctggtcagctgaaatacattcacgctttgagagctgctttcctttcgaggaaaggcgagttccg-atttggtaggtgacctttgccggttgcatgccttcgttgcccgctatgttctcaattgcgttgtgcaggacgcc-ttttggctttcgacctgaggtcagg??????????????????????????????????????????????????????????????????????????ACTGTATGGACTGATGGTTTAACTAGTCTTGACCGTTACAAAGGCCGTTGTTATGATATTGAGCCAGTTCCTGGTGAAGATAATCAATTTATTGCATATGTAGCGTACCCTTTAGATCTTTTTGAAGAAGGTTCAGTAACAAACTTATTCACTTCTATTGTTGGTAACGTTTTTGGATTCAAAGCTCTTCGTGCATTACGTTTAGAAGATCTTCGTATTCCTCCAGCATATGTTAAAACATTCCAAGGACCTCCTCACGGAATTCAAGTAGAACGTGACAAATTAAACAAATATGGTCGTTCTCTTTTAGGTTGTACTATTAAACCTAAATTAGGTCTTTCTGCAAAAAACTACGGTCGTGCTGTTTATGAGTGTTTACGTGGTGGTTTAGATTTTACTAAAGATGATGAAAACGTAAACTCTCAACCTTTTATGCGTTGGAGAGACCGTTTCGCATTCGTTGCGGAAGCAATTTACAAATCTCAAGCAGAAACAGGTGAAATTAAAGGACATTATCTAAACGCTACTGCTGGTACTGTTGAAGAAATGTTAAAACGTGCTGAATGTGCAAGAGATTTTGGTATGCCTATTATTATGCATGACTACTTAACTGGTGGTTTTACTGCAAATACAACTTTAGCACATTACTCTCGTGATAATGGTTTATTACTACATATTCACCGAGCTATGCACGCTGTTATTGACCGTCAACGTAATCACGGTATTCATTTCCGTGTATTAGCTAAAACTCTTCGTATGTCAGGTGGTGACCATCTTCACTCTGCTGCA???????????????????????????????????????????????????????????????????????????????????????????????????????????????????????????????????????????????????????????????????????????????????????????????????????????????????????????????????????????????????????????????????????????????????????????????????????????????????????????
	'S04_MH_exula_usa_AK_cort_4873'                ??????????????????????????????????????????????????????????????????????gcgcaggtcaggggctggctccttttggtgtcagttgacttgactgggcgggtccaacatcaattggggcctttctgtcttttaggcggtgaggtctaccggttgtgaggggtggctttcaacaacctcaaattttgt--tttctgaagacaggtcttctggctggctttgccggctgtagactgaataactaaagacaactctcaacaacggatatcttggctcccgtaacgatgaagaacgcagcgaaatgcgatacgtagtgtgaattgcagaattccgtgaaccatcgaatctttgaacgcaaattgcgctcgaggcctcggccaagagcatgtctgcctcagcgtcggctactaccctcaactaaatttcttcg-----gttgattccgatgaaaggcagttggatctggccgtccggtttgcc-ctttgggttgctggtcagctgaaatacattcacgctttgagagctgctttcctttcgaggaaaggcgagttccg-atttggtaggtgacctttgccggttgcatgccttcgttgcccgctatgttctcaattgcgttgtgcaggacgcc-ttttggctttcgacctgaggtcagg??????????????????????????????????????????????????????????????????????????????????????????????????????????????????????????????????????????????????????????????????????????????????????????????????????????????????????????????????????????????????????????????????????????????????????????????????????????????????????????????????????????????????????????????????????????????????????????????????????????????????????????????????????????????????????????????????????????????????????????????????????????????????????????????????????????????????????????????????????????????????????????????????????????????????????????????????????????????????????????????????????????????????????????????????????????????????????????????????????????????????????????????????????????????????????????????????????????????????????????????????????????????????????????????????????????????????????????????????????????????????????????????????????????????????????????????????????????????????????????????????????????????????????????????????????????????????????????????????????????????????????????????????????????????????????????????????????????????????????????????????????????????????????????????????????????????????????????
	'S04_MH_exula_usa_MI_cort_5057'                ??????????????????????????????????????????????????????????????????????gcgcaggtcaggggctggctccttttggtgtcagttgacttgactgggcgggtccaacatcaattggggcctttctgtcttttaggcggtgaggtctaccggttgtgaggggtggctttcaacaacctcaaattttgt--tttctgaagacaggtcttctggctggctttgccggctgtagactgaataactaaagacaactctcaacaacggatatcttggctcccgtaacgatgaagaacgcagcgaaatgcgatacgtagtgtgaattgcagaattccgtgaaccatcgaatctttgaacgcaaattgcgctcgaggcctcggccaagagcatgtctgcctcagcgtcggctactaccctcaactaaatttcttcg-----gttgattccgatgaaaggcagttggatctggccgtccggtttgcc-ctttgggttgctggtcagctgaaatacattcacgctttgagagctgctttcctttcgaggaaaggcgagttccg-atttggtaggtgacctttgccggttgcatgccttcgttgcccgctatgttctcaattgcgttgtgcaggacgcc-ttttggctttcgacctgaggtcagg??????????????????????????????????????????????????????????????????????????ACTGTATGGACTGATGGTTTAACTAGTCTTGACCGTTACAAAGGCCGTTGTTATGATATTGAGCCAGTTCCTGGTGAAGATAATCAATTTATTGCATATGTAGCGTACCCTTTAGATCTTTTTGAAGAAGGTTCAGTAACAAACTTATTCACTTCTATTGTTGGTAACGTTTTTGGATTCAAAGCTCTTCGTGCATTACGTTTAGAAGATCTTCGTATTCCTCCAGCATATGTTAAAACATTCCAAGGACCTCCTCACGGAATTCAAGTAGAACGTGACAAATTAAACAAATATGGTCGTTCTCTTTTAGGTTGTACTATTAAACCTAAATTAGGTCTTTCTGCAAAAAACTACGGTCGTGCTGTTTATGAGTGTTTACGTGGTGGTTTAGATTTTACTAAAGATGATGAAAACGTAAACTCTCAACCTTTTATGCGTTGGAGAGACCGTTTCGCATTCGTTGCGGAAGCAATTTACAAATCTCAAGCAGAAACAGGTGAAATTAAAGGACATTATCTAAACGCTACTGCTGGTACTGTTGAAGAAATGTTAAAACGTGCTGAATGTGCAAGAGATTTTGGTATGCCTATTATTATGCATGACTACTTAACTGGTGGTTTTACTGCAAATACAACTTTAGCACATTACTCTCGTGATAATGGTTTATTACTACATATTCACCGAGCTATGCACGCTGTTATTGACCGTCAACGTAATCACGGTATTCATTTCCGTGTATTAGCTAAAACTCTTCGTATGTCAGGTGGTGACCATCTTCACTCTGGTACT???????????????????????????????????????????????????????????????????????????????????????????????????????????????????????????????????????????????????????????????????????????????????????????????????????????????????????????????????????????????????????????????????????????????????????????????????????????????????????????
	'S04_MH_exula_usa_MN_cort_5768'                ??????????????????????????????????????????????????????????????????????gcgcaggtcaggggctggctccttttggtgtcagttgacttgactgggcgggtccaacatcaattggggcctttctgtcttttaggcggtgaggtctaccggttgtgaggggtggctttcaacaacctcaaattttgt--tttctgaagacaggtcttctggctggctttgccggctgtagactgaataactaaagacaactctcaacaacggatatcttggctcccgtaacgatgaagaacgcagcgaaatgcgatacgtagtgtgaattgcagaattccgtgaaccatcgaatctttgaacgcaaattgcgctcgaggcctcggccaagagcatgtctgcctcagcgtcggctactaccctcaactaaatttcttcg-----gttgattccgatgaaaggcagttggatctggccgtccggtttgcc-ctttgggttgctggtcagctgaaatacattcacgctttgagagctgctttcctttcgaggaaaggcgagttccg-atttggtaggtgacctttgccggttgcatgccttcgttgcccgctatgttctcaattgcgttgtgcaggacgcc-ttttggctttcgacctgaggtcagg??????????????????????????????????????????????????????????????????????????ACTGTATGGACTGATGGTTTAACTAGTCTTGACCGTTACAAAGGCCGTTGTTATGATATTGAGCCAGTTCCTGGTGAAGATAATCAATTTATTGCATATGTAGCGTACCCTTTAGATCTTTTTGAAGAAGGTTCAGTAACAAACTTATTCACTTCTATTGTTGGTAACGTTTTTGGATTCAAAGCTCTTCGTGCATTACGTTTAGAAGATCTTCGTATTCCTCCAGCATATGTTAAAACATTCCAAGGACCTCCTCACGGAATTCAAGTAGAACGTGACAAATTAAACAAATATGGTCGTTCTCTTTTAGGTTGTACTATTAAACCTAAATTAGGTCTTTCTGCAAAAAACTACGGTCGTGCTGTTTATGAGTGTTTACGTGGTGGTTTAGATTTTACTAAAGATGATGAAAACGTAAACTCTCAACCTTTTATGCGTTGGAGAGACCGTTTCGCATTCGTTGCGGAAGCAATTTACAAATCTCAAGCAGAAACAGGTGAAATTAAAGGACATTATCTAAACGCTACTGCTGGTACTGTTGAAGAAATGTTAAAACGTGCTGAATGTGCAAGAGATTTTGGTATGCCTATTATTATGCATGACTACTTAACTGGTGGTTTTACTGCAAATACAACTTTAGCACATTACTCTCGTGATAATGGTTTATTACTACATATTCACCGAGCTATGCACGCTGTTATTGACCGTCAACGTAATCACGGTATTCATTTCCGTGTATTAGCTAAAACTCTTCGTATGTCAGGTGGTGACCATCTTCACTCTGGTACT???????????????????????????????????????????????????????????????????????????????????????????????????????????????????????????????????????????????????????????????????????????????????????????????????????????????????????????????????????????????????????????????????????????????????????????????????????????????????????????
	'S05_FJ626736_Trebouxia_suecica'               ???????????????????????????????????????????????????????????????????????????????????????????????????????gttgacttgactgggcgggtccaaaatcaattggggcctttctgccttttgggcggtaaggtctaccggttgtgaggggtggctttcaacaacctcaaa-agtat--tttctgaagacagctctactggctggctttgccggctttagactgaataactaaagacaactctcaacaacggatatcttggctcccgtaacgatgaagaacgcagcgaaatgcgatacgtagtgtgaattgcagaattccgtgaaccatcgaatctttgaacgcaaattgcgctcgaggcctcggccaagagcatgtctgcctcagcgtcggctactaccctcaactaaatttcatag-----gtgaattccaatgaaaggcagttggatctggccgtccggtttgcc-ttttgggttgccggtcagctgaaattcattcacgctttgggagctgctttccttc--gggaaaggcgagttccg-atttggtaggtgacctttgccggttgcatgccttcgttgcccgctatgctctcagttgcgttgtgcaggacgcc-ttttggttt??????????????????????????????????????????????????????????????????????????????????????????????????????????????????????????????????????????????????????????????????????????????????????????????????????????????????????????????????????????????????????????????????????????????????????????????????????????????????????????????????????????????????????????????????????????????????????????????????????????????????????????????????????????????????????????????????????????????????????????????????????????????????????????????????????????????????????????????????????????????????????????????????????????????????????????????????????????????????????????????????????????????????????????????????????????????????????????????????????????????????????????????????????????????????????????????????????????????????????????????????????????????????????????????????????????????????????????????????????????????????????????????????????????????????????????????????????????????????????????????????????????????????????????????????????????????????????????????????????????????????????????????????????????????????????????????????????????????????????????????????????????????????????????????????????????????????????????????????????????
	'S05_GQ375338_Tjamesii_1159_Sp1_15'            ??????????????????????????????????????????????????????????????????????gcgcaggtcaggggctggctccttttggtgtcaattgacttgactgggcgggtccaaaatcaattggggcctttctgccttttgggcggtaaggtctaccggttgtgaggggtggctttcaacaacctcaaa-agtat--tttctgaagacagctctactggctggctttgccggctttagactgaataactaaagacaactctcaacaacggatatcttggctcccgtaacgatgaagaacgcagcgaaatgcgatacgtagtgtgaattgcagaattccgtgaaccatcgaatctttgaacgcaaattgcgctcgaggcctcggccaagagcatgtctgcctcagcgtcggctactaccctcaactaaatttcatag-----gtgaattccaatgaaaggcagttggatctggccgtccggtttgcc-ttttgggttgccggtcagctgaaattcattcacgctttgggagctgctttccttc--gggaaaggcgagttccg-atttggtaggtgacctttgccggttgcatgccttcgttgcccgctatgctctcagttgcgttgtgcaggacgcc-ttttggctttcgacctgaggtcagg??????????????????????????????????????????????????????????????????????????????????????????????????????????????????????????????????????????????????????????????????????????????????????????????????????????????????????????????????????????????????????????????????????????????????????????????????????????????????????????????????????????????????????????????????????????????????????????????????????????????????????????????????????????????????????????????????????????????????????????????????????????????????????????????????????????????????????????????????????????????????????????????????????????????????????????????????????????????????????????????????????????????????????????????????????????????????????????????????????????????????????????????????????????????????????????????????????????????????????????????????????????????????????????????????????????????????????????????????????????????????????????????????????????????????????????????????????????????????????????????????????????????????????????????????????????????????????????????????????????????????????????????????????????????????????????????????????????????????????????????????????????????????????????????????????????????????????????
	'S05_L1261_Trebouxia_Tatra_EU_Finland_ITSp'    ??????????????????????????????????????????????????????????????????????gcgcaggtcaggggctggctccttttggtgtcagttgacttgactgggcgggtccaaaatcaattggggcctttctgccttttgggcggtaaggtctaccggttgtgaggggtggctttcaacaacctcaaa-agtat--tttctgaagacagctctactggctggctttgccggctttagactgaataactaaagacaactctcaacaacggatatcttggctcccgtaacgatgaagaacgcagcgaaatgcgatacgtagtgtgaattgcagaattccgtgaaccatcgaatctttgaacgcaaattgcgctcgaggcctcggccaagagcatgtctgcctcagcgtcggctactaccctcaactaaatttcatag-----gtgaattccaatgaaaggcagttggatctggccgtccggtttgcc-ttttgggttgccggtcagctgaaattcattcacgctttgggagctgctttccttc--gggaaaggcgagttccg-atttggtaggtgacctttgccggttgcatgccttcgttgcccgctatgctctcagttgcgttgtgcaggacgcc-ttttggctttcgacctgaggtcagg??????????????????????????????????????????????????????????????????????????????????????????????????????????????????????????????????????????????????????????????????????????????????????????????????????????????????????????????????????????????????????????????????????????????????????????????????????????????????????????????????????????????????????????????????????????????????????????????????????????????????????????????????????????????????????????????????????????????????????????????????????????????????????????????????????????????????????????????????????????????????????????????????????????????????????????????????????????????????????????????????????????????????????????????????????????????????????????????????????????????????????????????????????????????????????????????????????????????????????????????????????????????????????????????????????????????????????????????????????????????????????????????????????????????????????????????????????????????????????????????????????????????????????????????????????????????????????????????????????????????????????????????????????????????????????????????????????????????????????????????????????????????????????????????????????????????????????????
	'S05_L236Bryoriafremontii'                     ??????????????????????????????????????????????????????????????????????gcgcaggtcaggggctggctccttttggtgtcagttgacttgactgggcgggtccaaaatcaattggggcctttctgccttttgggcggtaaggtctaccggttgtgaggggtggctttcaacaacctcaaa-agtat--tttctgaagacagctctactggctggctttgccggctttagactgaataactaaagacaactctcaacaacggatatcttggctcccgtaacgatgaagaacgcagcgaaatgcgatacgtagtgtgaattgcagaattccgtgaaccatcgaatctttgaacgcaaattgcgctcgaggcctcggccaagagcatgtctgcctcagcgtcggctactaccctcaactaaatttcatag-----gtgaattccaatgaaaggcagttggatctggccgtccggtttgcc-ttttgggttgccggtcagctgaaattcattcacgctttgggagctgctttccttc--gggaaaggcgagttccg-atttggtaggtgacctttgccggttgcatgccttcgttgcccgctatgctctcagttgcgttgtgcaggacgcc-ttttggctttcga??????????????????????????????????????????????????????????????????????????????????????????????????????????????????????????????????????????????????????????????????????????????????????????????????????????????????????????????????????????????????????????????????????????????????????????????????????????????????????????????????????????????????????????????????????????????????????????????????????????????????????????????????????????????????????????????????????????????????????????????????????????????????????????????????????????????????????????????????????????????????????????????????????????????????????????????????????????????????????????????????????????????????????????????????????????????????????????????????????????????????????????????????????????????????????????????????????????????????????????????????????????????????????????????????????????????????????????????????????????????????????????????????????????????????????????????????????????????????????????????????????????????????????????????????????????????????????????????????????????????????????????????????????????????????????????????????????????????????????????????????????????????????????????????????????????????????????????????????????
	'S05_LE_vulpina_usa_CA_cort_FJ170747_9782'     ??????????????????????????????????????????????????????????????????????gcgcaggtcaggggctggctccttttggtgtcagttgacttgactgggcgggtccaaaatcaattggggcctttctgccttttgggcggtaaggtctaccggttgtgaggggtggcgttcaacaacctcaaa-agtat--tttctgaagacagctctactggctggctttgccggctttagactgaataactaaagacaactctcaacaacggatatcttggctcccgtaacgatgaagaacgcagcgaaatgcgatacgtagtgtgaattgcagaattccgtgaaccatcgaatctttgaacgcaaattgcgctcgaggcctcggccaagagcatgtctgcctcagcgtcggctactaccctcaactaaatttcatag-----gtgaattccaatgaaaggcagttggatctggccgtccggttttcc-ttttgggttgccggtcagctgaaattcattcacgctttgggagctgctttccttc--gggaaaggcgagttccg-atttggtaggtgacctttgccggttgcatgccttcgttgcccgctatgctctcagttgcgttgtgcaggacgcc-ttttggctttcgacctgaggtcagg??????????????????????????????????????????????????????????????????????????ACTGTATGGACTGATGGTTTAACTAGTCTTGACCGTTACAAAGGCCGTTGTTATGATATTGAGCCAGTTCCTGGTGAAGATAATCAATTTATTGCATATGTAGCGTACCCTTTAGATCTTTTTGAAGAAGGTTCAGTAACAAACTTATTCACTTCTATTGTTGGTAACGTTTTTGGATTCAAAGCTCTTCGTGCATTACGTTTAGAAGATCTTCGTATTCCTCCAGCATATGTTAAAACATTCCAAGGACCTCCTCACGGAATTCAAGTAGAACGTGACAAATTAAACAAATATGGTCGTTCTCTTTTAGGTTGTACTATTAAACCTAAATTAGGTCTTTCTGCAAAAAACTACGGTCGTGCTGTTTATGAGTGTTTACGTGGTGGTTTAGATTTTACTAAAGATGATGAAAACGTAAACTCTCAACCTTTTATGCGTTGGAGAGACCGTTTCGCATTCGTTGCGGAAGCAATTTACAAATCTCAAGCAGAAACAGGTGAAATTAAAGGACATTATCTAAACGCTACTGCTGGTACTGTTGAAGAAATGTTAAAACGTGCTGAATGTGCAAGAGATTTTGGTATGCCTATTATTATGCATGACTACTTAACTGGTGGTTTTACTGCAAATACAACTTTAGCACATTACTCTCGTGATAATGGTTTATTACTACATATTCACCGAGCTATGCACGCTGTTATTGACCGTCAACGTAATCACGGTATCCATTTCCGTGTATTAGCTAAAACTCTTCGTATGTCAGGTGGTGACCATCTTCACTCTGGTGCA???????????????????????????????????????????????????????????????????????????????????????????????????????????????????????????????????????????????????????????????????????????????????????????????????????????????????????????????????????????????????????????????????????????????????????????????????????????????????????????
	'S05_MH_exula_canada_BC_cort_4635'             ??????????????????????????????????????????????????????????????????????gcgcaggtcaggggctggctccttttggtgtcagttgacttgactgggcgggtccaaaatcaattggggcctttctgcctttggggcggtaaggtctaccggttgtgaggggtggctttcaacaacctcaaa-agtat--tctctgaagacagctctactggctggctttgccggctttagactgaataactaaagacaactctcaacaacggatatcttggctcccgtaacgatgaagaacgcagcgaaatgcgatacgtagtgtgaattgcagaattccgtgaaccatcgaatctttgaacgcaaattgcgctcgaggcctcggccaagagcatgtctgcctcagcgtcggctactaccctcaactaaatttcatag-----gtgaattccaatgaaaggcagttggatctggccgtccggtttgcc-ttttgggttgccggtcagctgaaattcattcacgctttgggagctgctttccttc--gggaaaggcgagttccg-atttggtaggtgacctttgccggttgcatgccttcgttgcccgctatgctctcagttgcgttgtgcaggacgcc-ttttggctttcgacctgaggtcagg??????????????????????????????????????????????????????????????????????????????????????????????????????????????????????????????????????????????????????????????????????????????????????????????????????????????????????????????????????????????????????????????????????????????????????????????????????????????????????????????????????????????????????????????????????????????????????????????????????????????????????????????????????????????????????????????????????????????????????????????????????????????????????????????????????????????????????????????????????????????????????????????????????????????????????????????????????????????????????????????????????????????????????????????????????????????????????????????????????????????????????????????????????????????????????????????????????????????????????????????????????????????????????????????????????????????????????????????????????????????????????????????????????????????????????????????????????????????????????????????????????????????????????????????????????????????????????????????????????????????????????????????????????????????????????????????????????????????????????????????????????????????????????????????????????????????????????????
	'S05_MH_exula_canada_BC_cort_4637'             ??????????????????????????????????????????????????????????????????????gcgcaggtcaggggctggctccttttggtgtcagttgacttgactgggcgggtccaaaatcaattggggcctttctgccttttgggcggtaaggtctaccggttgtgaggggtggctttcaacaacctcaaa-agtat--tttctgaagacagctctactggctggctttgccggctttagactgaataactaaagacaactctcaacaacggatatcttggctcccgtaacgatgaagaacgcagcgaaatgcgatacgtagtgtgaattgcagaattccgtgaaccatcgaatctttgaacgcaaattgcgctcgaggcctcggccaagagcatgtctgcctcagcgtcggctactaccctcaactaaatttcatag-----gtgaattccaatgaaaggcagttggatctggccgtccggtttgcc-ttttgggttgccggtcagctgaaattcattcacgctttgggagctgctttccttc--gggaaaggcgagttccg-atttggtaggtgacctttgccggttgcatgccttcgttgcccgctatgctctcagttgcgttgtgcaggacgcc-ttttggctttcgacctgaggtcagg??????????????????????????????????????????????????????????????????????????ACTGTATGGACTGATGGTTTAACTAGTCTTGACCGTTACAAAGGCCGTTGTTATGATATTGAGCCAGTTCCTGGTGAAGATAATCAATTTATTGCATATGTAGCGTACCCTTTAGATCTTTTTGAAGAAGGTTCAGTAACAAACTTATTCACTTCTATTGTTGGTAACGTTTTTGGATTCAAAGCTCTTCGTGCATTACGTTTAGAAGATCTTCGTATTCCTCCAGCATATGTTAAAACATTCCAAGGACCTCCTCACGGAATTCAAGTAGAACGTGACAAATTAAACAAATATGGTCGTTCTCTTTTAGGTTGTACTATTAAACCTAAATTAGGTCTTTCTGCAAAAAACTACGGTCGTGCTGTTTATGAGTGTTTACGTGGTGGTTTAGATTTTACTAAAGATGATGAAAACGTAAACTCTCAACCTTTTATGCGTTGGAGAGACCGTTTCGCATTCGTTGCGGAAGCAATTTACAAATCTCAAGCAGAAACAGGTGAAATTAAAGGACATTATCTAAACGCTACTGCTGGTACTGTTGAAGAAATGTTAAAACGTGCTGAATGTGCAAGAGATTTTGGTATGCCTATTATTATGCATGACTACTTAACTGGTGGTTTTACTGCAAATACAACTTTAGCACATTACTCTCGTGATAATGGTTTATTACTACATATTCACCGAGCTATGCACGCTGTTATTGACCGTCAACGTAATCACGGTATCCATTTCCGTGTATTAGCTAAAACTCTTCGTATGTCAGGTGGTGACCATCTTCACTCTGGTACA???????????????????????????????????????????????????????????????????????????????????????????????????????????????????????????????????????????????????????????????????????????????????????????????????????????????????????????????????????????????????????????????????????????????????????????????????????????????????????????
	'S05_MH_exula_usa_ID_cort_4346'                ??????????????????????????????????????????????????????????????????????gcgcaggtcaggggctggctccttttggtgtcagttgacttgactgggcgggtccaaaatcaattggggcctttctgccttttgggcggtaaggtctaccggttgtgaggggtggctttcaacaacctcaaa-agtat--tttctgaagacagctctactggctggctttgccggctttagactgaataactaaagacaactctcaacaacggatatcttggctcccgtaacgatgaagaacgcagcgaaatgcgatacgtagtgtgaattgcagaattccgtgaaccatcgaatctttgaacgcaaattgcgctcgaggcctcggccaagagcatgtctgcctcagcgtcggctactaccctcaactaaatttcatag-----gtgaattccaatgaaaggcagttggatctggccgtccggtttgcc-ttttgggttgccggtcagctgaaattcattcacgctttgggagctgctttccttc--gggaaaggcgagttccg-atttggtaggtgacctttgccggttgcatgccttcgttgcccgctatgctctcagttgcgttgtgcaggacgcc-ttttggctttcgacctgaggtcagg??????????????????????????????????????????????????????????????????????????ACTGTATGGACTGATGGTTTAACTAGTCTTGACCGTTACAAAGGCCGTTGTTATGATATTGAGCCAGTTCCTGGTGAAGATAATCAATTTATTGCATATGTAGCGTACCCTTTAGATCTTTTTGAAGAAGGTTCAGTAACAAACTTATTCACTTCTATTGTTGGTAACGTTTTTGGATTCAAAGCTCTTCGTGCATTACGTTTAGAAGATCTTCGTATTCCTCCAGCATATGTTAAAACATTCCAAGGACCTCCTCACGGAATTCAAGTAGAACGTGACAAATTAAACAAATATGGTCGTTCTCTTTTAGGTTGTACTATTAAACCTAAATTAGGTCTTTCTGCAAAAAACTACGGTCGTGCTGTTTATGAGTGTTTACGTGGTGGTTTAGATTTTACTAAAGATGATGAAAACGTAAACTCTCAACCTTTTATGCGTTGGAGAGACCGTTTCGCATTCGTTGCGGAAGCAATTTACAAATCTCAAGCAGAAACAGGTGAAATTAAAGGACATTATCTAAACGCTACTGCTGGTACTGTTGAAGAAATGTTAAAACGTGCTGAATGTGCAAGAGATTTTGGTATGCCTATTATTATGCATGACTACTTAACTGGTGGTTTTACTGCAAATACAACTTTAGCACATTACTCTCGTGATAATGGTTTATTACTACATATTCACCGAGCTATGCACGCTGTTATTGACCGTCAACGTAATCACGGTATCCATTTCCGTGTATTAGCTAAAACTCTTCGTATGTCAGGTGGTGACCATCTTCACTCTGGTACT???????????????????????????????????????????????????????????????????????????????????????????????????????????????????????????????????????????????????????????????????????????????????????????????????????????????????????????????????????????????????????????????????????????????????????????????????????????????????????????
	'S05_MH_exula_usa_WA_cort_4349'                ??????????????????????????????????????????????????????????????????????gcgcaggtcaggggctggctccttttggtgtcagttgacttgactgggcgggtccaaaatcaattggggcctttctgccttttgggcggtaaggtctaccggttgtgaggggtggctttcaacaacctcaaa-agtat--tttctgaagacagctctactggctggctttgccggctttagactgaataactaaagacaactctcaacaacggatatcttggctcccgtaacgatgaagaacgcagcgaaatgcgatacgtagtgtgaattgcagaattccgtgaaccatcgaatctttgaacgcaaattgcgctcgaggcctcggccaagagcatgtctgcctcagcgtcggctactaccctcaactaaatttcatag-----gtgaattccaatgaaaggcagttggatctggccgtccggtttgcc-ttttgggttgccggtcagctgaaattcattcacgctttgggagctgctttccttc--gggaaaggcgagttccg-atttggtaggtgacctttgccggttgcatgccttcgttgcccgctatgctctcagttgcgttgtgcaggacgcc-ttttggctttcgacctgaggtcagg??????????????????????????????????????????????????????????????????????????ACTGTATGGACTGATGGTTTAACTAGTCTTGACCGTTACAAAGGCCGTTGTTATGATATTGAGCCAGTTCCTGGTGAAGATAATCAATTTATTGCATATGTAGCGTACCCTTTAGATCTTTTTGAAGAAGGTTCAGTAACAAACTTATTCACTTCTATTGTTGGTAACGTTTTTGGATTCAAAGCTCTTCGTGCATTACGTTTAGAAGATCTTCGTATTCCTCCAGCATATGTTAAAACATTCCAAGGACCTCCTCACGGAATTCAAGTAGAACGTGACAAATTAAACAAATATGGTCGTTCTCTTTTAGGTTGTACTATTAAACCTAAATTAGGTCTTTCTGCAAAAAACTACGGTCGTGCTGTTTATGAGTGTTTACGTGGTGGTTTAGATTTTACTAAAGATGATGAAAACGTAAACTCTCAACCTTTTATGCGTTGGAGAGACCGTTTCGCATTCGTTGCGGAAGCAATTTACAAATCTCAAGCAGAAACAGGTGAAATTAAAGGACATTATCTAAACGCTACTGCTGGTACTGTTGAAGAAATGTTAAAACGTGCTGAATGTGCAAGAGATTTTGGTATGCCTATTATTATGCATGACTACTTAACTGGTGGTTTTACTGCAAATACAACTTTAGCACATTACTCTCGTGATAATGGTTTATTACTACATATTCACCGAGCTATGCACGCTGTTATTGACCGTCAACGTAATCACGGTATCCATTTCCGTGTATTAGCTAAAACTCTTCGTATGTCAGGTGGTGACCATCTTCACTCTGGTACT???????????????????????????????????????????????????????????????????????????????????????????????????????????????????????????????????????????????????????????????????????????????????????????????????????????????????????????????????????????????????????????????????????????????????????????????????????????????????????????
	'S05_MH_subeleg_usa_WA_cort_5225'              ??????????????????????????????????????????????????????????????????????gcgcaggtcaggggctggctccttttggtgtcagttgacttgactgggcgggtccaaaatcaattggggcctttctgccttttgggcggtaaggtctaccggttgtgaggggtggctttcaacaacctcaaa-agtat--tctctgaagacagctctactggctggctttgccggctttagactgaataactaaagacaactctcaacaacggatatcttggctcccgtaacgatgaagaacgcagcgaaatgcgatacgtagtgtgaattgcagaattccgtgaaccatcgaatctttgaacgcaaattgcgctcgaggcctcggccaagagcatgtctgcctcagcgtcggctactaccctcaactaaatttcatag-----gtgaattccaatgaaaggcagttggatctggccgtccggtttgcc-ttttgggttgccggtcagctgaaattcattcacgctttgggagctgctttccttc--gggaaaggcgagttccg-atttggtaggtgacctttgccggttgcatgccttcgttgcccgctatgctctcagttgcgttgtgcaggacgcc-ttttggctttcgacctgaggtcagg??????????????????????????????????????????????????????????????????????????ACTGTATGGACTGATGGTTTAACTAGTCTTGACCGTTACAAAGGCCGTTGTTATGATATTGAGCCAGTTCCTGGTGAAGATAATCAATTTATTGCATATGTAGCGTACCCTTTAGATCTTTTTGAAGAAGGTTCAGTAACAAACTTATTCACTTCTATTGTTGGTAACGTTTTTGGATTCAAAGCTCTTCGTGCATTACGTTTAGAAGATCTTCGTATTCCTCCAGCATATGTTAAAACATTCCAAGGACCTCCTCACGGAATTCAAGTAGAACGTGACAAATTAAACAAATATGGTCGTTCTCTTTTAGGTTGTACTATTAAACCTAAATTAGGTCTTTCTGCAAAAAACTACGGTCGTGCTGTTTATGAGTGTTTACGTGGTGGTTTAGATTTTACTAAAGATGATGAAAACGTAAACTCTCAACCTTTTATGCGTTGGAGAGACCGTTTCGCATTCGTTGCGGAAGCAATTTACAAATCTCAAGCAGAAACAGGTGAAATTAAAGGACATTATCTAAACGCTACTGCTGGTACTGTTGAAGAAATGTTAAAACGTGCTGAATGTGCAAGAGATTTTGGTATGCCTATTATTATGCATGACTACTTAACTGGTGGTTTTACTGCAAATACAACTTTAGCACATTACTCTCGTGATAATGGTTTATTACTACATATTCACCGAGCTATGCACGCTGTTATTGACCGTCAACGTAATCACGGTATCCATTTCCGTGTATTAGCTAAAACTCTTCGTATGTCAGGTGGTGACCATCTTCACTCTGGTACT???????????????????????????????????????????????????????????????????????????????????????????????????????????????????????????????????????????????????????????????????????????????????????????????????????????????????????????????????????????????????????????????????????????????????????????????????????????????????????????
	'S05_S13Bryoriafremontii'                      ??????????????????????????????????????????????????????????????????????gcgcaggtcaggggctggctccttttggtgtcagttgacttgactgggcgggtccaaaatcaattggggcctttctgccttttgggcggtaaggtctaccggttgtgaggggtggctttcaacaacctcaaa-agtat--tttctgaagacagctctactggctggctttgccggctttagactgaataactaaagacaactctcaacaacggatatcttggctcccgtaacgatgaagaacgcagcgaaatgcgatacgtagtgtgaattgcagaattccgtgaaccatcgaatctttgaacgcaaattgcgctcgaggcctcggccaagagcatgtctgcctcagcgtcggctactaccctcaactaaatttcatag-----gtgaattccaatgaaaggcagttggatctggccgtccggtttgcc-ttttgggttgccggtcagctgaaattcattcacgctttgggagctgctttccttc--gggaaaggcgagttccg-atttggtaggtgacctttgccggttgcatgccttcgttgcccgctatgctctcagttgcgttgtgcaggacgcc-ttttggctttcga??????????????????????????????????????????????????????????????????????????????????????????????????????????????????????????????????????????????????????????????????????????????????????????????????????????????????????????????????????????????????????????????????????????????????????????????????????????????????????????????????????????????????????????????????????????????????????????????????????????????????????????????????????????????????????????????????????????????????????????????????????????????????????????????????????????????????????????????????????????????????????????????????????????????????????????????????????????????????????????????????????????????????????????????????????????????????????????????????????????????????????????????????????????????????????????????????????????????????????????????????????????????????????????????????????????????????????????????????????????????????????????????????????????????????????????????????????????????????????????????????????????????????????????????????????????????????????????????????????????????????????????????????????????????????????????????????????????????????????????????????????????????????????????????????????????????????????????????????????
	'S05_S229aBryoriafremontii'                    ??????????????????????????????????????????????????????????????????????gcgcaggtcaggggctggctccttttggtgtcagttgacttgactgggcgggtccaaaatcaattggggcctttctgccttttgggcggtaaggtctaccggttgtgaggggtggctttcaacaacctcaaa-agtat--tctctgaagacagctctactggctggctttgccggctttagactgaataactaaagacaactctcaacaacggatatcttggctcccgtaacgatgaagaacgcagcgaaatgcgatacgtagtgtgaattgcagaattccgtgaaccatcgaatctttgaacgcaaattgcgctcgaggcctcggccaagagcatgtctgcctcagcgtcggctactaccctcaactaaatttcatag-----gtgaattccaatgaaaggcagttggatctggccgtccggtttgcc-ttttgggttgccggtcagctgaaattcattcacgctttgggagctgctttccttc--gggaaaggcgagttccg-atttggtaggtgacctttgccggttgcatgccttcgttgcccgctatgctctcagttgcgttgtgcaggacgcc-ttttggctttcga??????????????????????????????????????????????????????????????????????????????????????????????????????????????????????????????????????????????????????????????????????????????????????????????????????????????????????????????????????????????????????????????????????????????????????????????????????????????????????????????????????????????????????????????????????????????????????????????????????????????????????????????????????????????????????????????????????????????????????????????????????????????????????????????????????????????????????????????????????????????????????????????????????????????????????????????????????????????????????????????????????????????????????????????????????????????????????????????????????????????????????????????????????????????????????????????????????????????????????????????????????????????????????????????????????????????????????????????????????????????????????????????????????????????????????????????????????????????????????????????????????????????????????????????????????????????????????????????????????????????????????????????????????????????????????????????????????????????????????????????????????????????????????????????????????????????????????????????????????
	'S05_S236bBryoriafremontii'                    ??????????????????????????????????????????????????????????????????????gcgcaggtcaggggctggctccttttggtgtcagttgacttgactgggcgggtccaaaatcaattggggcctttctgccttttgggcggtaaggtctaccggttgtgaggggtggctttcaacaacctcaaa-agtat--tctctgaagacagctctactggctggctttgccggctttagactgaataactaaagacaactctcaacaacggatatcttggctcccgtaacgatgaagaacgcagcgaaatgcgatacgtagtgtgaattgcagaattccgtgaaccatcgaatctttgaacgcaaattgcgctcgaggcctcggccaagagcatgtctgcctcagcgtcggctactaccctcaactaaatttcatag-----gtgaattccaatgaaaggcagttggatctggccgtccggtttgcc-ttttgggttgccggtcagctgaaattcattcacgctttgggagctgctttccttc--gggaaaggcgagttccg-atttggtaggtgacctttgccggttgcatgccttcgttgcccgctatgctctcagttgcgttgtgcaggacgcc-ttttggctttcga??????????????????????????????????????????????????????????????????????????????????????????????????????????????????????????????????????????????????????????????????????????????????????????????????????????????????????????????????????????????????????????????????????????????????????????????????????????????????????????????????????????????????????????????????????????????????????????????????????????????????????????????????????????????????????????????????????????????????????????????????????????????????????????????????????????????????????????????????????????????????????????????????????????????????????????????????????????????????????????????????????????????????????????????????????????????????????????????????????????????????????????????????????????????????????????????????????????????????????????????????????????????????????????????????????????????????????????????????????????????????????????????????????????????????????????????????????????????????????????????????????????????????????????????????????????????????????????????????????????????????????????????????????????????????????????????????????????????????????????????????????????????????????????????????????????????????????????????????????
	'S05_S319Bryoriafremontii'                     ??????????????????????????????????????????????????????????????????????gcgcaggtcaggggctggctccttttggtgtcagttgacttgactgggcgggtccaaaatcaattggggcctttctgccttttgggcggtaaggtctaccggttgtgaggggtggctttcaacaacctcaaa-agtat--tttctgaagacagctctactggctggctttgccggctttagactgaataactaaagacaactctcaacaacggatatcttggctcccgtaacgatgaagaacgcagcgaaatgcgatacgtagtgtgaattgcagaattccgtgaaccatcgaatctttgaacgcaaattgcgctcgaggcctcggccaagagcatgtctgcctcagcgtcggctactaccctcaactaaatttcataggtgaagtgaattccaatgaaaggcagttggatctggccgtccggtttgcc-ttttgggttgccggtcagctgaaattcattcacgctgtgggagctgctttccttc--gggaaaggcgagttccg-atttggtaggtgacctttgccggttgcatgccttcgttgcccgctatgctctcagttgcgttgtgcaggacgcc-ttttggctttcga??????????????????????????????????????????????????????????????????????????????????????????????????????????????????????????????????????????????????????????????????????????????????????????????????????????????????????????????????????????????????????????????????????????????????????????????????????????????????????????????????????????????????????????????????????????????????????????????????????????????????????????????????????????????????????????????????????????????????????????????????????????????????????????????????????????????????????????????????????????????????????????????????????????????????????????????????????????????????????????????????????????????????????????????????????????????????????????????????????????????????????????????????????????????????????????????????????????????????????????????????????????????????????????????????????????????????????????????????????????????????????????????????????????????????????????????????????????????????????????????????????????????????????????????????????????????????????????????????????????????????????????????????????????????????????????????????????????????????????????????????????????????????????????????????????????????????????????????????????
	'S05_S328Bryoriafremontii'                     ??????????????????????????????????????????????????????????????????????gcgcaggtcaggggctggctccttttggtgtcagttgacttgactgggcgggtccaaaatcaattggggcctttctgccttttgggcggtaaggtctaccggttgtgaggggtggctttcaacaacctcaaa-agtat--tttctgaagacagctctactggctggctttgccggctttagactgaataactaaagacaactctcaacaacggatatcttggctcccgtaacgatgaagaacgcagcgaaatgcgatacgtagtgtgaattgcagaattccgtgaaccatcgaatctttgaacgcaaattgcgctcgaggcctcggccaagagcatgtctgcctcagcgtcggctactaccctcaactaaatttcatag-----gtgaattccaatgaaaggcagttggatctggccgtccggtttgcc-ttttgggttgccggtcagctgaaattcattcacgctttgggagctgctttccttc--gggaaaggcgagttccg-atttggtaggtgacctttgccggttgcatgccttcgttgcccgctatgctctcagttgcgttgtgcaggacgcc-ttttggctttcga??????????????????????????????????????????????????????????????????????????????????????????????????????????????????????????????????????????????????????????????????????????????????????????????????????????????????????????????????????????????????????????????????????????????????????????????????????????????????????????????????????????????????????????????????????????????????????????????????????????????????????????????????????????????????????????????????????????????????????????????????????????????????????????????????????????????????????????????????????????????????????????????????????????????????????????????????????????????????????????????????????????????????????????????????????????????????????????????????????????????????????????????????????????????????????????????????????????????????????????????????????????????????????????????????????????????????????????????????????????????????????????????????????????????????????????????????????????????????????????????????????????????????????????????????????????????????????????????????????????????????????????????????????????????????????????????????????????????????????????????????????????????????????????????????????????????????????????????????????
	'S05_S33Bryoriafremontii'                      ??????????????????????????????????????????????????????????????????????gcgcaggtcaggggctggctccttttggtgtcagttgacttgactgggcgggtccaaaatcaattggggcctttctgccttttgggcggtaaggtctaccggttgtgaggggtggctttcaacaacctcaaa-agtat--tttctgaagacagctctactggctggctttgccggctttagactgaataactaaagacaactctcaacaacggatatcttggctcccgtaacgatgaagaacgcagcgaaatgcgatacgtagtgtgaattgcagaattccgtgaaccatcgaatctttgaacgcaaattgcgctcgaggcctcggccaagagcatgtctgcctcagcgtcggctactaccctcaactaaatttcatag-----gtgaattccaatgaaaggcagttggatctggccgtccggtttgcc-ttttgggttgccggtcagctgaaattcattcacgctttgggagctgctttccttc--gggaaaggcgagttccg-atttggtaggtgacctttgccggttgcatgccttcgttgcccgctatgctctcagttgcgttgtgcaggacgcc-ttttggctttcga??????????????????????????????????????????????????????????????????????????????????????????????????????????????????????????????????????????????????????????????????????????????????????????????????????????????????????????????????????????????????????????????????????????????????????????????????????????????????????????????????????????????????????????????????????????????????????????????????????????????????????????????????????????????????????????????????????????????????????????????????????????????????????????????????????????????????????????????????????????????????????????????????????????????????????????????????????????????????????????????????????????????????????????????????????????????????????????????????????????????????????????????????????????????????????????????????????????????????????????????????????????????????????????????????????????????????????????????????????????????????????????????????????????????????????????????????????????????????????????????????????????????????????????????????????????????????????????????????????????????????????????????????????????????????????????????????????????????????????????????????????????????????????????????????????????????????????????????????????
	'S05_S37Bryoriafremontii'                      ??????????????????????????????????????????????????????????????????????gcgcaggtcaggggctggctccttttggtgtcagttgacttgactgggcgggtccaaaatcaattggggcctttctgccttttgggcggtaaggtctaccggttgtgaggggtggctttcaacaacctcaaa-agtat--tttctgaagacagctctactggctggctttgccggctttagactgaataactaaagacaactctcaacaacggatatcttggctcccgtaacgatgaagaacgcagcgaaatgcgatacgtagtgtgaattgcagaattccgtgaaccatcgaatctttgaacgcaaattgcgctcgaggcctcggccaagagcatgtctgcctcagcgtcggctactaccctcaactaaatttcatag-----gtgaattccaatgaaaggcagttggatctggccgtccggtttgcc-ttttgggttgccggtcagctgaaattcattcacgctttgggagctgctttccttc--gggaaaggcgagttccg-atttggtaggtgacctttgccggttgcatgccttcgttgcccgctatgctctcagttgcgttgtgcaggacgc?????????????????????????????????????????????????????????????????????????????????????????????????????????????????????????????????????????????????????????????????????????????????????????????????????????????????????????????????????????????????????????????????????????????????????????????????????????????????????????????????????????????????????????????????????????????????????????????????????????????????????????????????????????????????????????????????????????????????????????????????????????????????????????????????????????????????????????????????????????????????????????????????????????????????????????????????????????????????????????????????????????????????????????????????????????????????????????????????????????????????????????????????????????????????????????????????????????????????????????????????????????????????????????????????????????????????????????????????????????????????????????????????????????????????????????????????????????????????????????????????????????????????????????????????????????????????????????????????????????????????????????????????????????????????????????????????????????????????????????????????????????????????????????????????????????????????????????????????????????????????????
	'S06_MH_eltula_usa_CO_cort_4212_2'             ??????????????????????????????????????????????????????????????????????gcgcaggtcaggggctggctccttttggtgtcagttgacttgactgggcgggtccaatatcaattggggcctttctgcctttcaggcggtcaggtctaccggttgtgaggggtggctttcaactacctcaaa-attat--gttctgaagacagttctactggctggctttgccggctgtagactgaataaataaagacaactctcaacaacggatatcttggctcccgtaacgatgaagaacgcagcgaaatgcgatacgtagtgtgaattgcagaattccgtgaaccatcgaatctttgaacgcaaattgcgctcgaggcctcggccaagagcatgtctgcctcagcgtcggctactaccctcaactaaatttcttcg-----gtgaattccgatgaaaggcagttggatctggccgtccggtttgcc-cactgggttgccggtcagctgaaatatattcacgctttgagagctgctttccttct-aggaaaggcgagttccg-atttggtaggtgacctttgccggttgcatgccttcgttgcccgctatgctcccaattgcgttgtgcaggacgcc-ttttggctttcgacctgaggtcagg??????????????????????????????????????????????????????????????????????????????????????????????????????????????????????????????????????????????????????????????????????????????????????????????????????????????????????????????????????????????????????????????????????????????????????????????????????????????????????????????????????????????????????????????????????????????????????????????????????????????????????????????????????????????????????????????????????????????????????????????????????????????????????????????????????????????????????????????????????????????????????????????????????????????????????????????????????????????????????????????????????????????????????????????????????????????????????????????????????????????????????????????????????????????????????????????????????????????????????????????????????????????????????????????????????????????????????????????????????????????????????????????????????????????????????????????????????????????????????????????????????????????????????????????????????????????????????????????????????????????????????????????????????????????????????????????????????????????????????????????????????????????????????????????????????????????????????????
	'S06_MH_eltula_usa_CO_cort_4212_ITS'           ??????????????????????????????????????????????????????????????????????gcgcaggtcaggggctggctccttttggtgtcagttgacttgactgggcgggtccaatatcaattggggcctttctgcctttcaggcggtcaggtctaccggttgtgaggggtggctttcaactacctcaaa-attat--gttctgaagacagttctactggctggctttgccggctgtagactgaataaataaagacaactctcaacaacggatatcttggctcccgtaacgatgaagaacgcagcgaaatgcgatacgtagtgtgaattgcagaattccgtgaaccatcgaatctttgaacgcaaattgcgctcgaggcctcggccaagagcatgtctgcctcagcgtcggctactaccctcaactaaatttcttcg-----gtgaattccgatgaaaggcagttggatctggccgtccggtttgcc-cactgggttgccggtcagctgaaatatattcacgctttgagagctgctttccttct-aggaaaggcgagttccg-atttggtaggtgacctttgccggttgcatgccttcgttgcccgctatgctcccaattgcgttgtgcaggacgcc-ttttggctttcgacctgaggtcagg????????????????????????????????????????????????????????????????????????????????????????????????????????????????????????????????????TTGAGCCAGTTCCTGGTGAAGATAATCAATTTATTGCATATGTAGCGTACCCTTTAGATCTTTTTGAAGAAGGTTCAGTAACAAACTTATTCACTTCTATTGTTGGTAACGTTTTTGGATTCAAAGCTCTTCGTGCATTACGTTTAGAAGATCTTCGTATTCCTCCAGCATATGTTAAAACATTCCAAGGACCTCCTCACGGAATTCAAGTAGAACGTGACAAATTAAACAAATATGGTCGTTCTCTTTTAGGTTGTACTATTAAACCTAAATTAGGTCTTTCTGCAAAAAACTACGGTCGTGCTGTTTATGAGTGTTTACGTGGTGGTTTAGATTTTACTAAAGATGATGAAAACGTAAACTCTCAACCTTTTATGCGTTGGAGAGACCGTTTCGCATTCGTTGCGGAAGCAATTTACAAATCTCAAGCAGAAACAGGTGAAATTAAAGGACATTATCTAAACGCTACTGCTGGTACTGTTGAAGAAATGTTAAAACGTGCTGAATGTGCAAGAGATTTTGGTATGCCTATTATTATGCATGACTACTTAACTGGTGGTTTTACTGCAAATACAACTTTAGCACATTACTCTCGTGATAATGGTTTATTACTACATATTCACCGAGCTATGCACGCTGTTATTGACCGTCAACGTAATCACGGTATTCATTTCCGTGTATTAGCTAAAACTCTTCGTATGTCAGGTGGTGACCATCTTCACTCTGGTACT???????????????????????????????????????????????????????????????????????????????????????????????????????????????????????????????????????????????????????????????????????????????????????????????????????????????????????????????????????????????????????????????????????????????????????????????????????????????????????????
	'S06_MH_exula_canada_YK_cort_4853'             ??????????????????????????????????????????????????????????????????????gcgtaggtcaggggctggctccttttggtgtcagttgacttgactgggcgggtccaatatcaattggggtctttctgcctttcaggcggtcaggtctaccgattgtgaggggtggctttcaactacctcaaa-attat--gttctgaagacagttctactggctggctttgccggctgtagactgaataaataaagacaactctcaacaacggatatcttggctcccgtaacgatgaagaacgcagcgaaatgcgatacgtagtgtgaattgcagaattccgtgaaccatcgaatctttgaacgcaaattgcgctcgaggcctcggccaagagcatgtctgcctcagcgtcggctactaccctcaactaaatttcttcg-----gtgaattccgatgaaaggcagttggatctggccgtccggtttgcc-cactgggttgccggtcagctgaaatatattcacgctttgggagctgctttccttct-aggaaaggcgagttccg-atttggtaggtgacctttgccggttgcatgccttcgttgcccgctatgctcccaattgcgttgtgcaggacgcc-ttttggctttcgacctgaggtcagg??????????????????????????????????????????????????????????????????????????ACTGTATGGACTGATGGTTTAACTAGTCTTGACCGTTACAAAGGCCGTTGTTATGATATTGAGCCAGTTCCTGGTGAAGATAATCAATTTATTGCATATGTAGCGTACCCTTTAGATCTTTTTGAAGAAGGTTCAGTAACAAACTTATTCACTTCTATTGTTGGTAACGTTTTTGGATTCAAAGCTCTTCGTGCATTACGTTTAGAAGATCTTCGTATTCCTCCAGCATATGTTAAAACATTCCAAGGACCTCCTCACGGAATTCAAGTAGAACGTGACAAATTAAACAAATATGGTCGTTCTCTTTTAGGTTGTACTATTAAACCTAAATTAGGTCTTTCTGCAAAAAACTACGGTCGTGCTGTTTATGAGTGTTTACGTGGTGGTTTAGATTTTACTAAAGATGATGAAAACGTAAACTCTCAACCTTTTATGCGTTGGAGAGACCGTTTCGCATTCGTTGCGGAAGCAATTTACAAATCTCAAGCAGAAACAGGTGAAATTAAAGGACATTATCTAAACGCTACTGCTGGTACTGTTGAAGAAATGTTAAAACGTGCTGAATGTGCAAGAGATTTTGGTATGCCTATTATTATGCATGACTACTTAACTGGTGGTTTTACTGCAAATACAACTTTAGCACATTACTCTCGTGATAATGGTTTATTACTACATATTCACCGAGCTATGCACGCTGTTATTGACCGTCAACGTAATCACGGTATTCATTTCCGTGTATTAGCTAAAACTCTTCGTATGTCAGGTGGTGACCATCTTCACTCTGGTACA???????????????????????????????????????????????????????????????????????????????????????????????????????????????????????????????????????????????????????????????????????????????????????????????????????????????????????????????????????????????????????????????????????????????????????????????????????????????????????????
	'S06_MH_exula_usa_CO_cort_4221'                ??????????????????????????????????????????????????????????????????????gcgcaggtcaggggctggctccttttggtgtcagttgacttgactgggcgggtccaatatcaattggggcctttctgcctttcaggcggtcaggtctaccggttgtgaggggtggctttcaactacctcaaa-attat--gttctgaagacagttctactggctggctttgccggctgtagactgaataaataaagacaactctcaacaacggatatcttggctcccgtaacgatgaagaacgcagcgaaatgcgatacgtagtgtgaattgcagaattccgtgaaccatcgaatctttgaacgcaaattgcgctcgaggcctcggccaagagcatgtctgcctcagcgtcggctactaccctcaactaaatttcttcg-----gtgaattccgatgaaaggcagttggatctggccgtccggtttgcc-cactgggttgccggtcagctgaaatatattcacgctttgagagctgctttccttct-aggaaaggcgagttccg-atttggtaggtgacctttgccggttgcatgccttcgttgcccgctatgctcccaattgcgttgtgcaggacgcc-ttttggctttcgacctgaggtcagg??????????????????????????????????????????????????????????????????????????ACTGTATGGACTGATGGTTTAACTAGTCTTGACCGTTACAAAGGCCGTTGTTATGATATTGAGCCAGTTCCTGGTGAAGATAATCAATTTATTGCATATGTAGCGTACCCTTTAGATCTTTTTGAAGAAGGTTCAGTAACAAACTTATTCACTTCTATTGTTGGTAACGTTTTTGGATTCAAAGCTCTTCGTGCATTACGTTTAGAAGATCTTCGTATTCCTCCAGCATATGTTAAAACATTCCAAGGACCTCCTCACGGAATTCAAGTAGAACGTGACAAATTAAACAAATATGGTCGTTCTCTTTTAGGTTGTACTATTAAACCTAAATTAGGTCTTTCTGCAAAAAACTACGGTCGTGCTGTTTATGAGTGTTTACGTGGTGGTTTAGATTTTACTAAAGATGATGAAAACGTAAACTCTCAACCTTTTATGCGTTGGAGAGACCGTTTCGCATTCGTTGCGGAAGCAATTTACAAATCTCAAGCAGAAACAGGTGAAATTAAAGGACATTATCTAAACGCTACTGCTGGTACTGTTGAAGAAATGTTAAAACGTGCTGAATGTGCAAGAGATTTTGGTATGCCTATTATTATGCATGACTACTTAACTGGTGGTTTTACTGCAAATACAACTTTAGCACATTACTCTCGTGATAATGGTTTATTACTACATATTCACCGAGCTATGCACGCTGTTATTGACCGTCAACGTAATCACGGTATTCATTTCCGTGTATTAGCTAAAACTCTTCGTATGTCAGGTGGTGACCATCTTCACTCTGGTACT???????????????????????????????????????????????????????????????????????????????????????????????????????????????????????????????????????????????????????????????????????????????????????????????????????????????????????????????????????????????????????????????????????????????????????????????????????????????????????????
	'S06_MH_exula_usa_UT_cort_3776'                ??????????????????????????????????????????????????????????????????????gcgcaggtcaggggctggctccttttggtgtcagttgacttgactgggcgggtccaatatcaattggggcctttctgcctttcaggcggtcaggtctaccggttgtgaggggtggctttcaactacctcaaa-attat--gttctgaagacagttctactggctggctttgccggctgtagactgaataaataaagacaactctcaacaacggatatcttggctcccgtaacgatgaagaacgcagcgaaatgcgatacgtagtgtgaattgcagaattccgtgaaccatcgaatctttgaacgcaaattgcgctcgaggcctcggccaagagcatgtctgcctcagcgtcggctactaccctcaactaaatttcttcg-----gtgaattccgatgaaaggcagttggatctggccgtccggtttgcc-cactgggttgccggtcagctgaaatatattcacgctttgagagctgctttccttct-aggaaaggcgagttccg-atttggtaggtgacctttgccggttgcatgccttcgttgcccgctatgctcccaattgcgttgtgcaggacgcc-ttttggctttcgacctgaggtcagg??????????????????????????????????????????????????????????????????????????ACTGTATGGACTGACGGTTTAACTAGTCTTGACCGTTACAAAGGCCGTTGTTATGATATTGAGCCAGTTCCTGGTGAAGATAATCAATTTATTGCATATGTAGCGTACCCTTTAGATCTTTTTGAAGAAGGTTCAGTAACAAACTTATTCACTTCTATTGTTGGTAACGTTTTTGGATTCAAAGCTCTTCGTGCATTACGTTTAGAAGATCTTCGTATTCCTCCAGCATATGTTAAAACATTCCAAGGACCTCCTCACGGAATTCAAGTAGAACGTGACAAATTAAACAAATATGGTCGTTCTCTTTTAGGTTGTACTATTAAACCTAAATTAGGTCTTTCTGCAAAAAACTACGGTCGTGCTGTTTATGAGTGTTTACGTGGTGGTTTAGATTTTACTAAAGATGATGAAAACGTAAACTCTCAACCTTTTATGCGTTGGAGAGACCGTTTCGCATTCGTTGCGGAAGCAATTTACAAATCTCAAGCAGAAACAGGTGAAATTAAAGGACATTATCTAAACGCTACTGCTGGTACTGTTGAAGAAATGTTAAAACGTGCTGAATGTGCAAGAGATTTTGGTATGCCTATTATTATGCATGACTACTTAACTGGTGGTTTTACTGCAAATACAACTTTAGCACATTACTCTCGTGATAATGGTTTATTACTACATATTCACCGAGCTATGCACGCTGTTATTGACCGTCAACGTAATCACGGTATTCATTTCCGTGTATTAGCTAAAACTCTTCGTATGTCAGGTGGTGACCATCTTCACTCTGGTACT???????????????????????????????????????????????????????????????????????????????????????????????????????????????????????????????????????????????????????????????????????????????????????????????????????????????????????????????????????????????????????????????????????????????????????????????????????????????????????????
	'S09_GQ375351_Cetraria_aculeata'               ??????????????????????????????????????????????????????????????????????gcgcaggtcaggggctggctccttttggtgtcagttgacttgattgggcgggtccaacatcaattgggacctttctgcctgttaggcggtaaggtctgccggttgtgaggggtggctttcaacaaccacaaacataat--tttctgaagacagctctactggctggctttgccggctgtagactgaataactaaagacaactctcaacaacggatatcttggctcccgtaacgatgaagaacgcagcgaaatgcgatacgtagtgtgaattgcagaattccgtgaaccatcgaatctttgaacgcaaattgcgctcgaggcctcggccaagagcatgtctgcctcagcgtcggctactaccatcaactaaatttctgcg-----gtaaattccgatgaaaagcagttggatatggccgtccggtttgcc-ctctgggttgtcggtcagctgaaatacattctcgctttgggagctgctttcctttcaaggaaaggcgagttccg-atttggtaggtgacctttgctggttgcatgccttcgttgcccgctatgctcccaattgcgctgtgcaggacgcc-atttggctttcgacctgaggtcagg??????????????????????????????????????????????????????????????????????????????????????????????????????????????????????????????????????????????????????????????????????????????????????????????????????????????????????????????????????????????????????????????????????????????????????????????????????????????????????????????????????????????????????????????????????????????????????????????????????????????????????????????????????????????????????????????????????????????????????????????????????????????????????????????????????????????????????????????????????????????????????????????????????????????????????????????????????????????????????????????????????????????????????????????????????????????????????????????????????????????????????????????????????????????????????????????????????????????????????????????????????????????????????????????????????????????????????????????????????????????????????????????????????????????????????????????????????????????????????????????????????????????????????????????????????????????????????????????????????????????????????????????????????????????????????????????????????????????????????????????????????????????????????????????????????????????????????????
	'S09_JX474334_from_Lsallia_pustul'             ??????????????????????????????????????????????????????????????????????????????????????????ccttttggtgtcagttgacttgattgggcgggtccaacatcaattgggacctttctgcctgttaggcggtaaggtctgccggttgtgaggggtggctttcaacaaccacaaacataat--tttctgaagacagctctactggctggctttgccggctgtagactgaataactaaagacaactctcaacaacggatatcttggctcccgtaacgatgaagaacgcagcgaaatgcgatacgtagtgtgaattgcagaattccgtgaaccatcgaatctttgaacgcaaattgcgctcgaggcctcggccaagagcatgtctgcctcagcgtcggctactaccatcaactaaatttctgcg-----gtaaattccgatgaaaagcagttggatatggccgtccggtttgcc-ctctgggttgtcggtcagctgaaatacattctcgctttgggagctgctttcctttcaaggaaaggcgagttccg-atttggtaggtgacctttgctggttgcatgc???????????????????????????????????????????????????????????????????????????????????????????????????????????????????????????????????????????????????????????????????????????????????????????????????????????????????????????????????????????????????????????????????????????????????????????????????????????????????????????????????????????????????????????????????????????????????????????????????????????????????????????????????????????????????????????????????????????????????????????????????????????????????????????????????????????????????????????????????????????????????????????????????????????????????????????????????????????????????????????????????????????????????????????????????????????????????????????????????????????????????????????????????????????????????????????????????????????????????????????????????????????????????????????????????????????????????????????????????????????????????????????????????????????????????????????????????????????????????????????????????????????????????????????????????????????????????????????????????????????????????????????????????????????????????????????????????????????????????????????????????????????????????????????????????????????????????????????????????????????????????????????????????????????????????????????????
	'S09_JX474349_from_Lsallia_pustul'             ??????????????????????????????????????????????????????????????????????????????????????????ccttttggtgtcagttgacttgattgggcgggtccaacatcaattgggacctttctgcctgttaggcggtaaggtctgccggttgtgaggggtggctttcaacaaccacaaacataat--tttctgaagacagctctactggctggctttgccggctgtagactgaataactaaagacaactctcaacaacggatatcttggctcccgtaacgatgaagaacgcagcgaaatgcgatacgtagtgtgaattgcagaattccgtgaaccatcgaatctttgaacgcaaattgcgctcgaggcctcggccaagagcatgtctgcctcagcgtcggctactaccatcaactaaatttctgcg-----gtaaattccgatgaaaagcagttggatatggccgtccggtttgcc-ctctgggttgtcggtcagctgaaatacattctcgctttgggagctgctttcctttcaaggaaaggcgagttccg-atttggtaggtgacctttgctggttgcatgc???????????????????????????????????????????????????????????????????????????????????????????????????????????????????????????????????????????????????????????????????????????????????????????????????????????????????????????????????????????????????????????????????????????????????????????????????????????????????????????????????????????????????????????????????????????????????????????????????????????????????????????????????????????????????????????????????????????????????????????????????????????????????????????????????????????????????????????????????????????????????????????????????????????????????????????????????????????????????????????????????????????????????????????????????????????????????????????????????????????????????????????????????????????????????????????????????????????????????????????????????????????????????????????????????????????????????????????????????????????????????????????????????????????????????????????????????????????????????????????????????????????????????????????????????????????????????????????????????????????????????????????????????????????????????????????????????????????????????????????????????????????????????????????????????????????????????????????????????????????????????????????????????????????????????????????????
	'S09_JX474357_from_Lsallia_pustul'             ??????????????????????????????????????????????????????????????????????????????????????????ccttttggtgtcagttgacttgattgggcgggtccaacatcaattgggacctttctgcctgttaggcggtaaggtctgccggttgtgaggggtggctttcaacaaccacaaacataat--tttctgaagacagctctactggctggctttgccggctgtagactgaataactaaagacaactctcaacaacggatatcttggctcccgtaacgatgaagaacgcagcgaaatgcgatacgtagtgtgaattgcagaattccgtgaaccatcgaatctttgaacgcaaattgcgctcgaggcctcggccaagagcatgtctgcctcagcgtcggctactaccatcaactaaatttctgcg-----gtaaattccgatgaaaagcagttggatatggccgtccggtttgcc-ctctgggttgtcggtcagctgaaatacattctcgctttgggagctgctttcctttcaaggaaaggcgagttccg-gtttggtaggtgacctttgctggttgcatgc???????????????????????????????????????????????????????????????????????????????????????????????????????????????????????????????????????????????????????????????????????????????????????????????????????????????????????????????????????????????????????????????????????????????????????????????????????????????????????????????????????????????????????????????????????????????????????????????????????????????????????????????????????????????????????????????????????????????????????????????????????????????????????????????????????????????????????????????????????????????????????????????????????????????????????????????????????????????????????????????????????????????????????????????????????????????????????????????????????????????????????????????????????????????????????????????????????????????????????????????????????????????????????????????????????????????????????????????????????????????????????????????????????????????????????????????????????????????????????????????????????????????????????????????????????????????????????????????????????????????????????????????????????????????????????????????????????????????????????????????????????????????????????????????????????????????????????????????????????????????????????????????????????????????????????????????
	'S09_Las_pus_Hungary_HAP16'                    ??????????????????????????????????????????????????????????????????????????????????????????????????????????????????????????????????????????????????????????????????????????????????????????????????????????????????tttctgaagacagctctactggctggctttgccggctgtagactgaataactaaagacaactctcaacaacggatatcttggctcccgtaacgatgaagaacgcagcgaaatgcgatacgtagtgtgaattgcagaattccgtgaaccatcgaatctttgaacgcaaattgcgctcgaggcctcggccaagagcatgtctgcctcagcgtcggctactaccatcaactaaatttctgcg-----gtaaattccgatgaaaagcagttggatatggccgtccggtttgcc-ctctgggttgtcggtcagctgaaatacattctcgctttgggagctgctttcctttcaaggaaaggcgagttccg-gtttggtaggtgacctttgctggttgcatgccttcgttgcccgctatgctcccaattgcgctgtgcaggacg????????????????????????????????????????????????????????????????????????????????????????????????????????????????????????????????????????????????????????????????????????????????????????????????????????????????????????????TTTTTGAAGAAGGTTCAGTAACAAACTTATTCACTTCTATTGTTGGTAACGTTTTTGGATTCAAAGCTCTTCGTGCATTACGTTTAGAAGATCTTCGTATTCCTCCAGCATATGTTAAAACATTCCAAGGACCTCCTCACGGAATTCAAGTAGAACGTGACAAATTAAACAAATATGGTCGTTCTCTTTTAGGTTGTACTATTAAACCTAAATTAGGTCTTTCTGCAAAAAACTACGGTCGTGCTGTTTATGAGTGTTTACGTGGTGGTTTAGATTTTACTAAAGATGATGAAAACGTAAACTCTCAACCTTTTATGCGTTGGAGAGACCGTTTCGCATTCGTTGCGGAAGCAATTTACAAATCTCAAGCAGAAACAGGTGAAATTAAAGGACATTATCTAAACGCTACTGCTGGTACTGTTGAAGAAATGTTAAAACGTG?????????????????????????????????????????????????????????????????????????????????????????????????????????????????????????????????????????????????????????????????????????????????????????????????????????????????????????????????????????????????????????????????????????????????????????????????????????????????????????????????????????????????????????????????????????????????????????????????????????????????????????????????????????????????????????????????????????????????????????????????????????????????????????????????????????????????????????????????
	'S10_FJ626735_Trebouxia_simplex_SAG10180'      ?????????????????????????????????????????????????????????????????????????????????????????????????gtgtcaattgacttggctgggcgggtccaatatcaattgggacctttttgcctttcaggcttgaaggtttaccggttgtgaggggtggctttcaccaactccaaaacattt--attctgaaggcagttctactggctggctttgctggctgtaggctgattaattacagacaactctcaacaacggatatcttggctcccgtaacgatgaagaacgcagcgaaatgcgatacgtagtgtgaattgcagaattccgtgaaccatcgaatctttgaacgcaaattgcgctcgaggcttcggccaagagcatgtctgcctcagcgtcggctactaccctcaactaaatttcattg-----gtgaattccggtgaaaggcagttggatctggccgtccggtttgcc-ctttgggtggccggtcagctgaaatatattcacgctttgggggccgctttcctttcgaggaaaggcgagttccg-atttggtaggtgacctttgccggttgcatgccttcgttgcccgctgtgctcccagatgcgttgtgcaggacgcc-ttttggctttcgacctgaggtcagg??????????????????????????????????????????????????????????????????????????????????????????????????????????????????????????????????????????????????????????????????????????????????????????????????????????????????????????????????????????????????????????????????????????????????????????????????????????????????????????????????????????????????????????????????????????????????????????????????????????????????????????????????????????????????????????????????????????????????????????????????????????????????????????????????????????????????????????????????????????????????????????????????????????????????????????????????????????????????????????????????????????????????????????????????????????????????????????????????????????????????????????????????????????????????????????????????????????????????????????????????????????????????????????????????????????????????????????????????????????????????????????????????????????????????????????????????????????????????????????????????????????????????????????????????????????????????????????????????????????????????????????????????????????????????????????????????????????????????????????????????????????????????????????????????????????????????????????
	'S10_L147Bryoriafurcellata'                    ??????????????????????????????????????????????????????????????????????gcgcaggtcaggggttgtctccttttggtgtcaattgacttggctgggcgggtccaatatcaattgggaccttttcgcctttcaggcttaaaggtttaccggttgtgaggggtggctttcaacaacttcaaaacattt--attctgaagacagttctactggctggctt-gctggctgtaggctgattaattacagacaactctcaacaacggatatcttggctcccgtaacgatgaagaacgcagcgaaatgcgatacgtagtgtgaattgcagaattccgtgaaccatcgaatctttgaacgcaaattgcgctcgaggcttcggccaagagcatgtctgcctcagcgtcggctactaccctcaactaaatttcattg-----gtgaattccggtgaaaggcagttggatctggccgtccggtttgcc-ctttgggtggccggtcagctgaaatacattcacgctttgggagcctctttcctttcgaggaaaggcgagttccg-atttggtaggtgacctttgccggttgcatgccttcgttgcccgctgtgctcccgaatgcgttgtgcaggacgcc-ttttggctttcga??????????????????????????????????????????????????????????????????????????????????????????????????????????????????????????????????????????????????????????????????????????????????????????????????????????????????????????????????????????????????????????????????????????????????????????????????????????????????????????????????????????????????????????????????????????????????????????????????????????????????????????????????????????????????????????????????????????????????????????????????????????????????????????????????????????????????????????????????????????????????????????????????????????????????????????????????????????????????????????????????????????????????????????????????????????????????????????????????????????????????????????????????????????????????????????????????????????????????????????????????????????????????????????????????????????????????????????????????????????????????????????????????????????????????????????????????????????????????????????????????????????????????????????????????????????????????????????????????????????????????????????????????????????????????????????????????????????????????????????????????????????????????????????????????????????????????????????????????????
	'S10_L148Bryoriafurcellata'                    ??????????????????????????????????????????????????????????????????????gcgcaggtcaggggttgtctccttttggtgtcaattgacttggctgggcgggtccaatatcaattgggaccttttcgcctttcaggcttaaaggtttaccggttgtgaggggtggctttcaacaacttcaaaacattt--attctgaagacagttctactggctggctt-gctggctgtaggctgattaattacagacaactctcaacaacggatatcttggctcccgtaacgatgaagaacgcagcgaaatgcgatacgtagtgtgaattgcagaattccgtgaaccatcgaatctttgaacgcaaattgcgctcgaggcttcggccaagagcatgtctgcctcagcgtcggctactaccctcaactaaatttcattg-----gtgaataccggtgaaaggcagttggatctggccgtccggtttgcc-ctttgggtggccggtcagctgaaatacattcacgctttgggagcctctttcctttcgaggaaaggcgagttccg-atttggtaggtgacctttgccggttgcatgccttcgttgcccgctgtgctcccgaatgcgttgtgcaggacgcc-ttttggctttcga??????????????????????????????????????????????????????????????????????????????????????????????????????????????????????????????????????????????????????????????????????????????????????????????????????????????????????????????????????????????????????????????????????????????????????????????????????????????????????????????????????????????????????????????????????????????????????????????????????????????????????????????????????????????????????????????????????????????????????????????????????????????????????????????????????????????????????????????????????????????????????????????????????????????????????????????????????????????????????????????????????????????????????????????????????????????????????????????????????????????????????????????????????????????????????????????????????????????????????????????????????????????????????????????????????????????????????????????????????????????????????????????????????????????????????????????????????????????????????????????????????????????????????????????????????????????????????????????????????????????????????????????????????????????????????????????????????????????????????????????????????????????????????????????????????????????????????????????????????
	'S10_Las_pus_CzechRep_HAP01'                   ??????????????????????????????????????????????????????????????????????????????????????????????????????????????????????????????????????????????????????????????????????????????????????????????????????????????????attctgaagacagttctactggctggctttgctggctgtaggctgattaattacagacaactctcaacaacggatatcttggctcccgtaacgatgaagaacgcagcgaaatgcgatacgtagtgtgaattgcagaattccgtgaaccatcgaatctttgaacgcaaattgcgctcgaggcttcggccaagagcatgtctgcctcagcgtcggctactaccctcaactaaatttcattg-----gtgaattccggtgaaaggcagttggatctggccgtccggtttgcc-ctttgggtggccggtcagctgaaatatattcacgctttgggggccgctttcctttcgaggaaaggcgagttccg-atttggtaggtgacctttgccggttgcatgccttcgttgcccgctgtgctcccaaatgcgttgtgcaggacg????????????????????????????????????????????????????????????????????????????????????????????????????????????????????????????????????????????????????????????????????????????????????????????????????????????????????????????TTTTTGAAGAAGGTTCAGTAACAAACTTATTCACTTCTATTGTTGGTAACGTTTTTGGATTCAAAGCTCTTCGTGCATTACGTTTAGAAGATCTTCGTATTCCTCCAGCATATGTTAAAACATTCCAAGGGCCTCCTCACGGAATTCAAGTAGAACGTGACAAATTAAACAAATATGGTCGTTCTCTTTTAGGTTGTACTATTAAGCCTAAATTAGGTCTTTCTGCAAAAAACTACGGTCGTGCTGTTTATGAGTGTTTACGTGGTGGTTTAGATTTTACTAAAGATGATGAAAACGTAAACTCTCAACCTTTTATGCGTTGGAGAGACCGTTTCGCATTCGTTGCAGAAGCAACTTACAAATCTCAAGCAGAAACAGGTGAAATTAAAGGACATTATCTAAACGCTACTGCTGGTACTGTTGAAGAAATGTTAAAACGTG?????????????????????????????????????????????????????????????????????????????????????????????????????????????????????????????????????????????????????????????????????????????????????????????????????????????????????????????????????????????????????????????????????????????????????????????????????????????????????????????????????????????????????????????????????????????????????????????????????????????????????????????????????????????????????????????????????????????????????????????????????????????????????????????????????????????????????????????????
	'S10_Las_pus_Germany_HAP06'                    ??????????????????????????????????????????????????????????????????????????????????????????????????????????????????????????????????????????????????????????????????????????????????????????????????????????????????attctgaagacagttctactggctggctttgctggctgtaggctgattaattacagacaactctcaacaacggatatcttggctcccgtaacgatgaagaacgcagcgaaatgcgatacgtagtgtgaattgcagaattccgtgaaccatcgaatctttgaacgcaaattgcgctcgaggcttcggccaagagcatgtctgcctcagcgtcggctactaccctcaactaaatttcattg-----gtgaattccggtgaaaggcagttggatctggccgtccggtttgcc-ctttgggtggccggtcagctgaaatacattcacgctttggaagcctctttcctttcgaggaaaggcgagttccg-atttggtaggtgacctttgccggttgcatgccttcgttgcccgctgtgctcccgaatgcgttgtgcaggacg??????????????????????????????????????????????????????????????????????????????????????????????????????????????????????????????????????????????????????????????????????????????????????????????????????????????????????????????????????????????????????????????????????????????????????????????????????????????????????????????????????????????????????????????????????????????????????????????????????????????????????????????????????????????????????????????????????????????????????????????????????????????????????????????????????????????????????????????????????????????????????????????????????????????????????????????????????????????????????????????????????????????????????????????????????????????????????????????????????????????????????????????????????????????????????????????????????????????????????????????????????????????????????????????????????????????????????????????????????????????????????????????????????????????????????????????????????????????????????????????????????????????????????????????????????????????????????????????????????????????????????????????????????????????????????????????????????????????????????????????????????????????????????????????????????????????????????????????????????????????????????
	'S10_Las_pus_Germany_HAP08'                    ??????????????????????????????????????????????????????????????????????????????????????????????????????????????????????????????????????????????????????????????????????????????????????????????????????????????????attctgaagacagttctactggctggctttgctggctgtaggctgattaattacagacaactctcaacaacggatatcttggctcccgtaacgatgaagaacgcagcgaaatgcgatacgtagtgtgaattgcagaattccgtgaaccatcgaatctttgaacgcaaattgcgctcgaggcttcggccaagagcatgtctgcctcagcgtcggctactaccctcaactaaatttcattg-----gtgaattccggtgaaaggcagttggatctggccgtccggttggcc-ctttgggtggccggtcagctgaaatacattcacgctttgggagcctctttcctttcgaggaaaggcgagttccg-atttggtaggtgacctttgccggttgcatgccttcgttgcccgctgtgctcccgaatgcgttgtgcaggacg????????????????????????????????????????????????????????????????????????????????????????????????????????????????????????????????????????????????????????????????????????????????????????????????????????????????????????????TTTTTGAAGAAGGTTCAGTAACAAACTTATTCACTTCTATTGTTGGTAACGTTTTTGGATTCAAAGCTCTTCGTGCATTACGTTTAGAAGATCTTCGTATTCCTCCAGCATATGTTAAAACATTCCAAGGGCCTCCTCACGGAATTCAAGTAGAACGTGATAAATTAAACAAATATGGTCGTTCTCTTTTAGGTTGTACTATTAAACCTAAATTAGGTCTTTCTGCAAAAAACTACGGTCGTGCTGTTTATGAGTGTTTACGTGGTGGTTTAGATTTTACTAAAGATGATGAAAACGTAAACTCTCAACCTTTTATGCGTTGGAGAGACCGTTTCGCATTCGTTGCAGAAGCAACTTACAAATCTCAAGCAGAAACAGGTGAAATTAAAGGACATTATCTAAACGCTACTGCTGGTACTGTTGAAGAAATGTTAAAACGTG?????????????????????????????????????????????????????????????????????????????????????????????????????????????????????????????????????????????????????????????????????????????????????????????????????????????????????????????????????????????????????????????????????????????????????????????????????????????????????????????????????????????????????????????????????????????????????????????????????????????????????????????????????????????????????????????????????????????????????????????????????????????????????????????????????????????????????????????????
	'S10_Las_pus_Norway_HAP03'                     ??????????????????????????????????????????????????????????????????????????????????????????????????????????????????????????????????????????????????????????????????????????????????????????????????????????????????attctgaaggcagttctactggctggctttgctggctgtaggctgattaattacagacaactctcaacaacggatatcttggctcccgtaacgatgaagaacgcagcgaaatgcgatacgtagtgtgaattgcagaattccgtgaaccatcgaatctttgaacgcaaattgcgctcgaggcttcggccaagagcatgtctgcctcagcgtcggctactaccctcaactaaatttcattg-----gtgaattccggtgaaaggcagttggatctggccgtccggtttgcc-ctttgggtggccggtcagctgaaatatattcacgctttgggggccgctttcctttcgaggaaaggcgagttccg-atttggtaggtgacctttgccggttgcatgccttcgttgcccgctgtgctcccaaatgcgttgtgcaggacg??????????????????????????????????????????????????????????????????????????????????????????????????????????????????????????????????????????????????????????????????????????????????????????????????????????????????????????????????????????????????????????????????????????????????????????????????????????????????????????????????????????????????????????????????????????????????????????????????????????????????????????????????????????????????????????????????????????????????????????????????????????????????????????????????????????????????????????????????????????????????????????????????????????????????????????????????????????????????????????????????????????????????????????????????????????????????????????????????????????????????????????????????????????????????????????????????????????????????????????????????????????????????????????????????????????????????????????????????????????????????????????????????????????????????????????????????????????????????????????????????????????????????????????????????????????????????????????????????????????????????????????????????????????????????????????????????????????????????????????????????????????????????????????????????????????????????????????????????????????????????????
	'S10_Las_pus_Poland_HAP04'                     ??????????????????????????????????????????????????????????????????????????????????????????????????????????????????????????????????????????????????????????????????????????????????????????????????????????????????attctgaaggcagttctactggctggctttgctggctgtaggctgattaattacagacaactctcaacaacggatatcttggctcccgtaacgatgaagaacgcagcgaaatgcgatacgtagtgtgaattgcagaattccgtgaaccatcgaatctttgaacgcaaattgcgctcgaggcttcggccaagagcatgtctgcctcagcgtcggctactaccctcaactaaatttcattg-----gtgaattccggtgaaaggcagttggatctggccgtccggtttgcc-ctttgggtggccggtcagctgaaatatattcacgctttggggtccgctttcctttcgaggaaaggcgagttccg-atttggtaggtgacctttgccggttgcatgccttcgttgcccgctgtgctcccaaatgcgttgtgcaggacg????????????????????????????????????????????????????????????????????????????????????????????????????????????????????????????????????????????????????????????????????????????????????????????????????????????????????????????TTTTTGAAGAAGGTTCAGTAACAAACTTATTCACTTCTATTGTTGGTAACGTTTTTGGATTCAAAGCTCTTCGTGCATTACGTTTAGAAGATCTTCGTATTCCTCCAGCATATGTTAAAACATTCCAAGGGCCTCCTCACGGAATTCAAGTAGAACGTGACAAATTAAACAAATATGGTCGTTCTCTTTTAGGTTGTACTATTAAGCCTAAATTAGGTCTTTCTGCAAAAAACTACGGTCGTGCTGTTTATGAGTGTTTACGTGGTGGTTTAGATTTTACTAAAGATGATGAAAACGTAAACTCTCAACCTTTTATGCGTTGGAGAGACCGTTTCGCATTCGTTGCAGAAGCAACTTACAAATCTCAAGCAGAAACAGGTGAAATTAAAGGACATTATCTAAACGCTACTGCTGGTACTGTTGAAGAAATGTTAAAACGTG?????????????????????????????????????????????????????????????????????????????????????????????????????????????????????????????????????????????????????????????????????????????????????????????????????????????????????????????????????????????????????????????????????????????????????????????????????????????????????????????????????????????????????????????????????????????????????????????????????????????????????????????????????????????????????????????????????????????????????????????????????????????????????????????????????????????????????????????????
	'S10_Las_pus_Poland_HAP05'                     ??????????????????????????????????????????????????????????????????????????????????????????????????????????????????????????????????????????????????????????????????????????????????????????????????????????????????attctgaagacagttctactggctggctttgctggctgtaggctgattaattacagacaactctcaacaacggatatcttggctcccgtaacgatgaagaacgcagcgaaatgcgatacgtagtgtgaattgcagaattccgtgaaccatcgaatctttgaacgcaaattgcgctcgaggcttcggccaagagcatgtctgcctcagcgtcggctactaccctcaactaaatttcattg-----gtgaattccggtgaaaggcagttggatctggccgtccggtttgcc-ctttgggtggccggtcagctgaaatacattcacgctttggaagcctctttcctttcgaggaaaggcgagttccg-atttggtaggtgacctttgccggttgcatgccttcgttgcccgctgtgctcccaaatgcgttgtgcaggacg??????????????????????????????????????????????????????????????????????????????????????????????????????????????????????????????????????????????????????????????????????????????????????????????????????????????????????????????????????????????????????????????????????????????????????????????????????????????????????????????????????????????????????????????????????????????????????????????????????????????????????????????????????????????????????????????????????????????????????????????????????????????????????????????????????????????????????????????????????????????????????????????????????????????????????????????????????????????????????????????????????????????????????????????????????????????????????????????????????????????????????????????????????????????????????????????????????????????????????????????????????????????????????????????????????????????????????????????????????????????????????????????????????????????????????????????????????????????????????????????????????????????????????????????????????????????????????????????????????????????????????????????????????????????????????????????????????????????????????????????????????????????????????????????????????????????????????????????????????????????????????
	'S10_Las_pus_Poland_HAP07'                     ??????????????????????????????????????????????????????????????????????????????????????????????????????????????????????????????????????????????????????????????????????????????????????????????????????????????????attctgaagacagttctactggctggctttgctggctgtaggctgattaattacagacaactctcaacaacggatatcttggctcccgtaacgatgaagaacgcagcgaaatgcgatacgtagtgtgaattgcagaattccgtgaaccatcgaatctttgaacgcaaattgcgctcgaggcttcggccaagagcatgtctgcctcagcgtcggctactaccctcaactaaatttcattg-----gtgaattccggtgaaaggcagttggatctggccgtccggttggcc-ctttgggtggccggtcagctgaaatacattcacgctttgggagcctctttcctttcgaggaaaggcgagttccg-atttggtaggtgacctttgccggttgcatgccttcgttgcccgctgtgctcccaaatgcgttgtgcaggacg??????????????????????????????????????????????????????????????????????????????????????????????????????????????????????????????????????????????????????????????????????????????????????????????????????????????????????????????????????????????????????????????????????????????????????????????????????????????????????????????????????????????????????????????????????????????????????????????????????????????????????????????????????????????????????????????????????????????????????????????????????????????????????????????????????????????????????????????????????????????????????????????????????????????????????????????????????????????????????????????????????????????????????????????????????????????????????????????????????????????????????????????????????????????????????????????????????????????????????????????????????????????????????????????????????????????????????????????????????????????????????????????????????????????????????????????????????????????????????????????????????????????????????????????????????????????????????????????????????????????????????????????????????????????????????????????????????????????????????????????????????????????????????????????????????????????????????????????????????????????????????
	'S10_Las_pus_Poland_HAP09'                     ??????????????????????????????????????????????????????????????????????????????????????????????????????????????????????????????????????????????????????????????????????????????????????????????????????????????????ttcctgaaggcagttctactggctggctttgccggctgtaggctgattaattacagacaactctcaacaacggatatcttggctcccgtaacgatgaagaacgcagcgaaatgcgatacgtagtgtgaattgcagaattccgtgaaccatcgaatctttgaacgcaaattgcgctcgaggcttcggccaagagcatgtctgcctcagcgtcggctactaccctcaactaaatttcattg-----gtgaattccggtgaaaggcagttggatctggccgtccggtttgcc-ctttgggtggccggtcagctgaaatacattcacgctttgggagcctctttcctttcgaggaaaggcgagttccg-atttggtaggtgacctttgccggttgcatgccttcgttgcccgctgtgctcccaaatgcgttgtgcaggacg????????????????????????????????????????????????????????????????????????????????????????????????????????????????????????????????????????????????????????????????????????????????????????????????????????????????????????????TTTTTGAAGAAGGTTCAGTAACAAACTTATTCACTTCTATTGTTGGTAACGTTTTTGGATTCAAAGCTCTTCGTGCATTACGTTTAGAAGATCTTCGTATTCCTCCAGCATATGTTAAAACATTCCAAGGGCCTCCTCACGGAATTCAAGTAGAACGTGATAAATTAAACAAATATGGTCGTTCTCTTTTAGGTTGTACTATTAAACCTAAATTAGGTCTTTCTGCAAAAAACTACGGTCGTGCTGTTTATGAGTGTTTACGTGGTGGTTTAGATTTTACTAAAGATGATGAAAACGTAAACTCTCAACCTTTTATGCGTTGGAGAGACCGTTTCGCATTCGTTGCAGAAGCAACTTACAAATCTCAAGCAGAAACAGGTGAAATTAAAGGACATTATCTAAACGCTACTGCTGGTACTGTTGAAGAAATGTTAAAACGTG?????????????????????????????????????????????????????????????????????????????????????????????????????????????????????????????????????????????????????????????????????????????????????????????????????????????????????????????????????????????????????????????????????????????????????????????????????????????????????????????????????????????????????????????????????????????????????????????????????????????????????????????????????????????????????????????????????????????????????????????????????????????????????????????????????????????????????????????????
	'S10_Las_pus_Slovakia_HAP02'                   ??????????????????????????????????????????????????????????????????????????????????????????????????????????????????????????????????????????????????????????????????????????????????????????????????????????????????attctgaagacagttctactggctggctttgctggctgtaggctgattaattacagacaactctcaacaacggatatcttggctcccgtaacgatgaagaacgcagcgaaatgcgatacgtagtgtgaattgcagaattccgtgaaccatcgaatctttgaacgcaaattgcgctcgaggcttcggccaagagcatgtctgcctcagcgtcggctactaccctcaactaaatttcattg-----gtgaattccgatgaaaggcagttggatctggccgtccggcttgcc-ctttgggtggccggtcagctgaaatatattcacgctttgggggccgctttcctttcgaggaaaggcgagttccg-atttggtaggtgacctttgccggttgcatgccttcgttgcccgctgtgctcccaaatgcgttgtgcaggacg????????????????????????????????????????????????????????????????????????????????????????????????????????????????????????????????????????????????????????????????????????????????????????????????????????????????????????????TTTTTGAAGAAGGTTCAGTAACAAACTTATTCACTTCTATTGTTGGTAACGTTTTTGGATTCAAAGCTCTTCGTGCATTACGTTTAGAAGATCTTCGTATTCCTCCAGCATATGTTAAAACATTCCAAGGGCCTCCTCACGGAATTCAAGTAGAACGTGACAAATTAAACAAATATGGTCGTTCTCTTTTAGGTTGTACTATTAAGCCTAAATTAGGTCTTTCTGCAAAAAACTACGGTCGTGCTGTTTATGAGTGTTTACGTGGTGGTTTAGATTTTACTAAAGATGATGAAAACGTAAACTCTCAACCTTTTATGCGTTGGAGAGACCGTTTCGCATTCGTTGCAGAAGCAACTTACAAATCTCAAGCAGAAACAGGTGAAATTAAAGGACATTATCTAAACGCTACTGCTGGTACTGTTGAAGAAATGTTAAAACGTG?????????????????????????????????????????????????????????????????????????????????????????????????????????????????????????????????????????????????????????????????????????????????????????????????????????????????????????????????????????????????????????????????????????????????????????????????????????????????????????????????????????????????????????????????????????????????????????????????????????????????????????????????????????????????????????????????????????????????????????????????????????????????????????????????????????????????????????????????
	'S10_S275Bryoriafurcellata'                    ??????????????????????????????????????????????????????????????????????gcgcaggtcaggggttggctccttttggtgtcaattgacttggctgggcgggtccaatatcaattgggacctttttgcctttcaggcttaaaggtttactggttgtgaggggtggctttcaacaacttcaaaacattt--attctgaagacagttctactggctggctt-gctggctataggctgattaattacagacaactctcaacaacggatatcttggctcccgtaacgatgaagaacgcagcgaaatgcgatacgtagtgtgaattgcagaattccgtgaaccatcgaatctttgaacgcaaattgcgctcgaggcttcggccaagagcatgtctgcctcagcgtcggctactaccctcaactaaatttcattg-----gtgaattccggtgaaaggcagttggatctggccgtccggtttgcc-ctttgggtggccggtcagctgaaatacattcacgctttgggagcctctttcctttcgaggaaaggcgagttccg-atttggtaggtgacctttgccggttgcatgccttcgttgcccgctgtgctcccgaatgcgttgtgcaggacgcc-ttttggctttcga??????????????????????????????????????????????????????????????????????????????????????????????????????????????????????????????????????????????????????????????????????????????????????????????????????????????????????????????????????????????????????????????????????????????????????????????????????????????????????????????????????????????????????????????????????????????????????????????????????????????????????????????????????????????????????????????????????????????????????????????????????????????????????????????????????????????????????????????????????????????????????????????????????????????????????????????????????????????????????????????????????????????????????????????????????????????????????????????????????????????????????????????????????????????????????????????????????????????????????????????????????????????????????????????????????????????????????????????????????????????????????????????????????????????????????????????????????????????????????????????????????????????????????????????????????????????????????????????????????????????????????????????????????????????????????????????????????????????????????????????????????????????????????????????????????????????????????????????????????
	'S10_S31Bryoriafurcellata'                     ??????????????????????????????????????????????????????????????????????gcgcaggtcaggggttgtctccttttggtgtcaattgacttggctgggcgggtccaatatcaattgggaccttttcgcctttcaggcttaaaggtttaccggttgtgaggggtggctttcaacaacttcaaaacattt--attctgaagacagttctactggctggctt-gctggctgtaggctgattaattacagacaactctcaacaacggatatcttggctcccgtaacgatgaagaacgcagcgaaatgcgatacgtagtgtgaattgcagaattccgtgaaccatcgaatctttgaacgcaaattgcgctcgaggcttcggccaagagcatgtctgcctcagcgtcggctactaccctcaactaaatttcattg-----gtgaataccggtgaaaggcagttggatctggccgtccggtttgcc-ctttgggtggccggtcagctgaaatacattcacgctttgggagcctctttcctttcgaggaaaggcgagttccg-atttggtaggtgacctttgccggttgcatgccttcgttgcccgctgtgctcccgaatgcgttgtgcaggacgcc-ttttggctttcga??????????????????????????????????????????????????????????????????????????????????????????????????????????????????????????????????????????????????????????????????????????????????????????????????????????????????????????????????????????????????????????????????????????????????????????????????????????????????????????????????????????????????????????????????????????????????????????????????????????????????????????????????????????????????????????????????????????????????????????????????????????????????????????????????????????????????????????????????????????????????????????????????????????????????????????????????????????????????????????????????????????????????????????????????????????????????????????????????????????????????????????????????????????????????????????????????????????????????????????????????????????????????????????????????????????????????????????????????????????????????????????????????????????????????????????????????????????????????????????????????????????????????????????????????????????????????????????????????????????????????????????????????????????????????????????????????????????????????????????????????????????????????????????????????????????????????????????????????????
	'S10_simplex_SAG101_80'                        ?????????????????????????????????????????????????????????????????????????????????????????????????gtgtcaattgacttggctgggcgggtccaatatcaattgggacctttttgcctttcaggcttgaaggtttaccggttgtgaggggtggctttcaccaactccaaaacattt--attctgaaggcagttctactggctggctttgctggctgtaggctgattaattacagacaactctcaacaacggatatcttggctcccgtaacgatgaagaacgcagcgaaatgcgatacgtagtgtgaattgcagaattccgtgaaccatcgaatctttgaacgcaaattgcgctcgaggcttcggccaagagcatgtctgcctcagcgtcggctactaccctcaactaaatttcattg-----gtgaattccggtgaaaggcagttggatctggccgtccggtttgcc-ctttgggtggccggtcagctgaaatatattcacgctttgggggccgctttcctttcgaggaaaggcgagttccg-atttggtaggtgacctttgccggttgcatgccttcgttgcccgctgtgctcccagatgcgttgtgcaggacgcc-ttttggctttcgacctgaggtcaggcaagaacacccgctgaacttaagcatatcaataagcggaggaaaagaaactaac????????????????????????????????????????????????????????????????????????????????????????????????????????????????????????????????????????????????????????????????????????????????????????????????????????????????????????????????????????????????????????????????????????????????????????????????????????????????????????????????????????????????????????????????????????????????????????????????????????????????????????????????????????????????????????????????????????????????????????????????????????????????????????????????????????????????????????????????????????????????????????????????????????????????????????????????????????????????????????????????????????????????????????????????????????????????????????????????????????????????????????????????????????????????????????????????????????????????????????????????????????????????????????????????????????????????????????????????????????????????????????????????????????????????????????????????????????????????????????????????????????????????????????????????????????????????????????????????????????????????????????????????????????????????????????????????????????????????????????????????????
	'S12_GU124701_ex_Cetraria_aculeata'            ??????????????????????????????????????????????????????????????????????gcgcaggtcaggggctggctccttttggtgtcagttgacttgactgggcgggtccaatatcaattggggcctttctgccttttaggcggtcaggtctaccggttgtgaggggtggctttcaacaacctcaaa-agtat--tttctgaagacagttctactggctggctttgccggctgtagactgaataactaaagacaactctcaacaacggatatcttggctcccgtaacgatgaagaacgcagcgaaatgcgatacgtagtgtgaattgcagaattccgtgaaccatcgaatctttgaacgcaaattgcgctcgaggcctcggccaagagcatgtctgcctcagcgtcggctactaccctcaactaaatttcattg-----gtgaactccgatgaaaggcagttggatctggcagtccggtttgcc-ttctgggttgccggtcagctgaaatacatccacgctttgagagctgctgtcccttc-gggaaaggcgagttccg-atttggtaggtgaccttagccggttgcatgccttcgttgcccgctatgctctcatatgcgttgtgcaggacg??????????????????????????????????????????????????????????????????????????????????????????????????????????????????????????????????????????????????????????????????????????????????????????????????????????????????????????????????????????????????????????????????????????????????????????????????????????????????????????????????????????????????????????????????????????????????????????????????????????????????????????????????????????????????????????????????????????????????????????????????????????????????????????????????????????????????????????????????????????????????????????????????????????????????????????????????????????????????????????????????????????????????????????????????????????????????????????????????????????????????????????????????????????????????????????????????????????????????????????????????????????????????????????????????????????????????????????????????????????????????????????????????????????????????????????????????????????????????????????????????????????????????????????????????????????????????????????????????????????????????????????????????????????????????????????????????????????????????????????????????????????????????????????????????????????????????????????????????????????????????????
	'S13_FJ626727_Trebouxia_brindabellae_SAG2206'  ?????????????????????????????????????????????????????????????????????????????????????????????????gtgtcagttgacttgactgggcgggtccaataccaattggggcttttctgcctttcaggcagtaaggtctaccggttgtgaggggtggctttcaacaacctcaaa-attat--ttcctgaagacagttctactggctggctttgccggctgtagactgaataactaaagacaactctcaacaacggatatcttggctcccgtaacgatgaagaacgcagcgaaatgcgatacgtagtgtgaattgcagaattccgtgaaccatcgaatctttgaacgcaaattgcgctcgaggcctcggccaagagcatgtctgcctcagcgtcggctactaccctcaactaaatttctttg-----gtgaattccgatgaaaggcagttggatctggccgtccggtttgcc-ctatgggtgaccggtcagctgaaatacattcacgctttgagagctgctttcctttcggggaaaggcgagttccg-atttggtaggtgacctttgccggttgcatgccttc-ttgcccgctatgctctcaattgcgttgtgcaggacgcc-ttttggctt??????????????????????????????????????????????????????????????????????????????????????????????????????????????????????????????????????????????????????????????????????????????????????????????????????????????????????????????????????????????????????????????????????????????????????????????????????????????????????????????????????????????????????????????????????????????????????????????????????????????????????????????????????????????????????????????????????????????????????????????????????????????????????????????????????????????????????????????????????????????????????????????????????????????????????????????????????????????????????????????????????????????????????????????????????????????????????????????????????????????????????????????????????????????????????????????????????????????????????????????????????????????????????????????????????????????????????????????????????????????????????????????????????????????????????????????????????????????????????????????????????????????????????????????????????????????????????????????????????????????????????????????????????????????????????????????????????????????????????????????????????????????????????????????????????????????????????????????????????????
	'S14_L1136'                                    ??????????????????????????????????????????????????????????????????????gcgcaggtcaggggctggctccttttggtgtcagttgacttgactgggcgggtccaatatcaattggggcctttctgccttttgggcggtaaggtctaccggttgtgaggggtggctttcaacaacctcaaa-attat-gtttctgaaaacagttctactggctggctttgccggctgtaaactgaataactaaaaacaactctcaacaacggatatcttggctcccgtaacgatgaaaaacgcaccgaaatgcaatacgtagtgtgaattgcaaaattccgtgaaccatcaaatctttgaacgcaaattgcgctcgaggcctcggccaaaagcatgtctgcctcagcgtcggctactaccctcaactaaatttcattg-----gtgcattccggtgaaaggcagttggatctggccgtccggtttgcc-ttttgggttgccggtcagcttaaatacattcacgctttgagagctgctttccttc--gggaaaggcgagttcca-atttggtaggtgacctttgccggttgcatgccttcgttgcccgctatgctctcagatgcgttgtgcaggacgcc-ctttggctttcaacctgaggtcagg?????????????????????????????????????????????????????????????????????????????????????????????????????????????????????????????????????????????????????????????????????????????????????????????????????????????????????????????????????????????????????????????????GCTCTTCGTGCATTACGTTTAGAAGATCTTCGTATTCCTCCAGCATATGTTAAAACATTCCAAGGACCTCCTCACGGAATTCAAGTAGAACGTGACAAATTAAACAAATATGGTCGTTCTCTTTTAGGTTGTACTATTAAACCTAAATTAGGTCTTTCTGCAAAAAACTACGGTCGTGCTGTTTATGAGTGTTTACGTGGTGGTTTAGATTTTACTAAAGATGATGAAAACGTAAACTCTCAACCTTTTATGCGTTGGAGAGACCGTTTCGCATTCGTTGCGGAAGCAATTTACAAATCTCAAGCAGAAACAGGTGAAATTAAAGGACATTATCTAAACGCTACTGCTGGTACTGTTGAAGAAATGTTAAAACGTGCTGAATGTGCAAGAGATTTTGGTGTACCTATTATTAT????????????????????????????????????????????????????????????????????????????????????????????????????????????????????????????????????????????????????????????????????????????????????????????????????????????????????????????????????????????????????????????????????????????????????????????????????????????????????????????????????????????????????????????????????????????????????????????????????????????????????????????????????????????????????????????????????????????????????????????????????????????????????????????
	'S15_L1138'                                    ??????????????????????????????????????????????????????????????????????gcgcaagtcagggactggctccttttggtgtcagttgacttgactgggcgggtccaatatcaattggggcctttctgccttttgggcggtaaggtctaccggttgtgaggggtggctttcaacaacctcaaa-attat-atttctgaagacagttctacgggctggctttgccggctgtaaactgaataactaaaaacaactctcaacaacggatatcttggctcccgtaacgataaaaaacgcagcgaaatgcaatacgtagtgtgaattgcaaaattccgtgaaccatcaaatctttgaacgcaaattgcgctcaaggcctcggccaaaagcatgtctgcctcagcgtcggctactaccctcaactaaatttcattg-----gtgcattccggtgaaaggcagttggatctggccgtccggtttgcc-ttttgggttgccggtcagcttaaatacattcacgctttgagagctgctttccttc--gggaaaggcaagttccg-atttggtaggtgacctttgccggttgcatgccttcgttgcccgctatgctctcagatgcgttgtgcaggacgcc-ctttggctttcgacctgaggtcagg??????????????????????????????????????????????????????????????????????????????????????????????????????????????????????????????????????????????????????????????????????????????????????????????????????????????????????????????????????????????????????????????????????????????????????????????????????????????????????????????????????????????????????????????????????????????????????????????????????????????????????????????????????????????????????????????????????????????????????????????????????????????????????????????????????????????????????????????????????????????????????????????????????????????????????????????????????????????????????????????????????????????????????????????????????????????????????????????????????????????????????????????????????????????????????????????????????????????????????????????????????????????????????????????????????????????????????????????????????????????????????????????????????????????????????????????????????????????????????????????????????????????????????????????????????????????????????????????????????????????????????????????????????????????????????????????????????????????????????????????????????????????????????????????????????????????????????????
	'S18_Las_pus_Norway_HAP21'                     ??????????????????????????????????????????????????????????????????????????????????????????????????????????????????????????????????????????????????????????????????????????????????????????????????????????????????tttctgaagacagttctactggctggcttcgccggctgtagactgaataactaaagacaactctcaacaacggatatcttggctcccgtaacgatgaagaacgcagcgaaatgcgatacgtagtgtgaattgcagaattccgtgaaccatcgaatctttgaacgcaaattgcgctcgaggcctcggccaagagcatgtctgcctcagcgtcggctactaccctcaactaaatttcattg-----gtgaattccgatgaaaagcagttggatatggccgtccggtttgcc-ctctgggttgtcggtcagctgaaatacattctcgctttgggagctgctttcccttcaaggaaaggcgagttccg-atttggtaggtgacctttgctggttgcatgccttcgttgcccgctatgctcccacttgcgctgtgcaggacg????????????????????????????????????????????????????????????????????????????????????????????????????????????????????????????????????????????????????????????????????????????????????????????????????????????????????????????TTTTTGAAGAAGGTTCAGTAACAAACTTATTCACTTCTATTGTTGGTAACGTTTTTGGATTCAAAGCTCTTCGTGCATTACGTTTAGAAGATCTTCGTATTCCTCCAGCATATGTTAAAACATTCCAAGGACCTCCTCACGGAATTCAAGTAGAACGTGATAAATTAAACAAATATGGTCGTTCTCTTTTAGGTTGTACTATTAAACCTAAATTAGGTCTTTCTGCAAAAAACTACGGTCGTGCTGTTTATGAGTGTTTACGTGGTGGTTTAGATTTTACTAAAGATGATGAAAACGTAAACTCTCAACCTTTTATGCGTTGGAGAGACCGTTTCGCATTCGTTGCGGAAGCAATTTACAAATCTCAAGCAGAAACAGGTGAAATTAAAGGACATTATCTAAACGCTACTGCTGGTACTGTTGAAGAAATGTTAAAACGTG?????????????????????????????????????????????????????????????????????????????????????????????????????????????????????????????????????????????????????????????????????????????????????????????????????????????????????????????????????????????????????????????????????????????????????????????????????????????????????????????????????????????????????????????????????????????????????????????????????????????????????????????????????????????????????????????????????????????????????????????????????????????????????????????????????????????????????????????????
	'S19_L1889_Trebouxia_ITSp'                     ??????????????????????????????????????????????????????????????????????gcgcaggtcaggggctggctccttttggtgtcagttgacttgactgggcgggtccaacatcaattggggcctttctgcctactaggcgttaaggtctaccggttgtgaggggtggctttcaacaacctcaaa-attat--tttctgaagacagttctactggctggctttgccggctgtagactgaataactaaagacaactctcaacaacggatatcttggctcccgtaacgatgaagaacgcagcgaaatgcgatacgtagtgtgaattgcagaattccgtgaaccatcgaatctttgaacgcaaattgcgctcgaggcctcggccaagagcatgtctgcctcagcgtcggctactaccctcaactaaatttcattg-----gtgaattccaatgacaggcagttggatctggccgtccggcttacc-tttcaggtggccggtcagctgaaatacattcacgctttgagagctgctttcctttcacggaaaggcgagttccg-atttggtaggtgacctttgccggttgcatgccttcgttgcccgctatgctctcaattgcgttgcgcaggacgcc-ttttggctttcgacctgaggtcagg??????????????????????????????????????????????????????????????????????????????????????????????????????????????????????????????????????????????????????????????????????????????????????????????????????????????????????????????????????????????????????????????????????????????????????????????????????????????????????????????????????????????????????????????????????????????????????????????????????????????????????????????????????????????????????????????????????????????????????????????????????????????????????????????????????????????????????????????????????????????????????????????????????????????????????????????????????????????????????????????????????????????????????????????????????????????????????????????????????????????????????????????????????????????????????????????????????????????????????????????????????????????????????????????????????????????????????????????????????????????????????????????????????????????????????????????????????????????????????????????????????????????????????????????????????????????????????????????????????????????????????????????????????????????????????????????????????????????????????????????????????????????????????????????????????????????????????????
	'S19_L1929_Trebouxia_ITSp'                     ??????????????????????????????????????????????????????????????????????gcgcaggtcaggggctggctccttttggtgtcagttgacttgactgggcgggtccaacatcaattggggcctttctgccttctaggcgataaggtctaccggttgtgaggggtggctttcaacaacctcaaa-attat--tttctgaagacagttctactggctggctttgccggctgtagactgaataactaaagacaactctcaacaacggatatcttggctcccgtaacgatgaagaacgcagcgaaatgcgatacgtagtgtgaattgcagaattccgtgaaccatcgaatctttgaacgcaaattgcgctcgaggcctcggccaagagcatgtctgcctcagcgtcggctactaccctcaactaaatttcattg-----gtgaattccaatgacaggcagttggatctggccgtccggcttacc-tttcaggtggccggtcagctgaaatacattcacgctttgagagctgctttcctttcacggaaaggcgagttccg-atttggtaggtgacctttgccggttgcatgccttcgttgcccgctatgctctcaattgcgttgcgcaggacgcc-ttttggctttcgacctgaggtcagg??????????????????????????????????????????????????????????????????????????????????????????????????????????????????????????????????????????????????????????????????????????????????????????????????????????????????????????????????????????????????????????????????????????????????????????????????????????????????????????????????????????????????????????????????????????????????????????????????????????????????????????????????????????????????????????????????????????????????????????????????????????????????????????????????????????????????????????????????????????????????????????????????????????????????????????????????????????????????????????????????????????????????????????????????????????????????????????????????????????????????????????????????????????????????????????????????????????????????????????????????????????????????????????????????????????????????????????????????????????????????????????????????????????????????????????????????????????????????????????????????????????????????????????????????????????????????????????????????????????????????????????????????????????????????????????????????????????????????????????????????????????????????????????????????????????????????????????
	'S20_Las_pus_Germany_HAP11'                    ??????????????????????????????????????????????????????????????????????????????????????????????????????????????????????????????????????????????????????????????????????????????????????????????????????????????????tttctgaagccagttctactggctggctttgccggctgtagactgaataactaaagacaactctcaacaacggatatcttggctcccgtaacgatgaagaacgcagcgaaatgcgatacgtagtgtgaattgcagaattccgtgaaccatcgaatctttgaacgcaaattgcgctcgaggcctcggccaagagcatgtctgcctcagcgtcggctactaccctcaactaaatttcattg-----gtgaattccaatgacaggcagttggatttggccgtccggtttgcc-ttttgggttgccggtcagctgaaatacattcacgctttgagagctgctttcctttcggggaaaggcgagttccg-atttggtaggtgacctttgccggttgcatgccttcgttgcccgctatgctctcaattgcgttgcgcaggacg????????????????????????????????????????????????????????????????????????????????????????????????????????????????????????????????????????????????????????????????????????????????????????????????????????????????????????????TTTTTGAAGAAGGTTCAGTAACAAACTTATTCACTTCTATTGTTGGTAACGTTTTTGGATTCAAAGCTCTTCGTGCATTACGTTTAGAAGATCTTCGTATTCCTCCAGCATATGTTAAAACATTCCAAGGACCTCCTCACGGAATTCAAGTAGAACGTGACAAATTAAACAAATATGGTCGTTCTCTTTTAGGTTGTACTATTAAACCTAAATTAGGTCTTTCTGCAAAAAACTACGGTCGTGCTGTTTATGAGTGTTTACGTGGTGGTTTAGATTTTACTAAAGATGATGAAAACGTAAACTCTCAACCTTTTATGCGTTGGAGAGACCGTTTCGCATTCGTTGCGGAAGCAATTTACAAATCTCAAGCAGAAACAGGTGAAATTAAAGGACATTATCTAAACGCTACTGCTGGTACTGTTGAAGAAATGTTAAAACGTG?????????????????????????????????????????????????????????????????????????????????????????????????????????????????????????????????????????????????????????????????????????????????????????????????????????????????????????????????????????????????????????????????????????????????????????????????????????????????????????????????????????????????????????????????????????????????????????????????????????????????????????????????????????????????????????????????????????????????????????????????????????????????????????????????????????????????????????????????
	'S20_Las_pus_Italy_HAP10'                      ??????????????????????????????????????????????????????????????????????????????????????????????????????????????????????????????????????????????????????????????????????????????????????????????????????????????????tttctgaagccagttctactggctggctttgccggctgtagactgaataactaaagacaactctcaacaacggatatcttggctcccgtaacgatgaagaacgcagcgaaatgcgatacgtagtgtgaattgcagaattccgtgaaccatcgaatcttcgaacgcaaattgcgctcgaggcctcggccaagagcatgtctgcctcagcgtcggctactaccctcaactaaatttcattg-----gtgaattccaatgacaggcagttggatttggccgtccggtttgcc-ttttgggttgccggtcagctgaaatacattcacgctttgagagctgctttcctttcggggaaaggcgagttccg-atttggtaggtgacctttgccggttgcatgccttcgttgcccgctatgctctcaattgcgttgcgcaggacg????????????????????????????????????????????????????????????????????????????????????????????????????????????????????????????????????????????????????????????????????????????????????????????????????????????????????????????TTTTTGAAGAAGGTTCAGTAACAAACTTATTCACTTCTATTGTTGGTAACGTTTTTGGATTCAAAGCTCTTCGTGCATTACGTTTAGAAGATCTTCGTATTCCTCCAGCATATGTTAAAACATTCCAAGGACCTCCTCACGGAATTCAAGTAGAACGTGACAAATTAAACAAATATGGTCGTTCTCTTTTAGGTTGTACTATTAAACCTAAATTAGGTCTTTCTGCAAAAAACTACGGTCGTGCTGTTTATGAGTGTTTACGTGGTGGTTTAGATTTTACTAAAGATGATGAAAACGTAAACTCTCAACCTTTTATGCGTTGGAGAGACCGTTTCGCATTCGTTGCGGAAGCAATTTACAAATCTCAAGCAGAAACAGGTGAAATTAAAGGACATTATCTAAACGCTACTGCTGGTACTGTTGAAGAAATGTTAAAACGTG?????????????????????????????????????????????????????????????????????????????????????????????????????????????????????????????????????????????????????????????????????????????????????????????????????????????????????????????????????????????????????????????????????????????????????????????????????????????????????????????????????????????????????????????????????????????????????????????????????????????????????????????????????????????????????????????????????????????????????????????????????????????????????????????????????????????????????????????????
	'S20_Las_pus_Spain_HAP12'                      ??????????????????????????????????????????????????????????????????????????????????????????????????????????????????????????????????????????????????????????????????????????????????????????????????????????????????tttctgaagccagttctactggctggctttgccggctgtagactgaataactaaagacaactctcaacaacggatatcttggctcccgtaacgatgaagaacgcagcgaaatgcgatacgtagtgtgaattgcagaattccgtgaaccatcgaatctttgaacgcaaattgcgctcgaggcctcggccaagagcatgtctgcctcagcgtcggctactaccctcaactaaatttcattg-----gtgaattccaatgacaggcagttggatttggccgtccggtttgcc-ttttgggttgccggtcagctgaaatacattcacgctctgagagctgctttcctttcggggaaaggcgagttccg-atttggtaggtgacctttgccggttgcatgccttcgttgcccgctatgctctcaattgcgttgcgcaggacg????????????????????????????????????????????????????????????????????????????????????????????????????????????????????????????????????????????????????????????????????????????????????????????????????????????????????????????TTTTTGAAGAAGGTTCAGTAACAAACTTATTCACTTCTATTGTTGGTAACGTTTTTGGATTCAAAGCTCTTCGTGCATTACGTTTAGAAGATCTTCGTATTCCTCCAGCATATGTTAAAACATTCCAAGGACCTCCTCACGGAATTCAAGTAGAACGTGACAAATTAAACAAATATGGTCGTTCTCTTTTAGGTTGTACTATTAAACCTAAATTAGGTCTTTCTGCAAAAAACTACGGTCGTGCTGTTTATGAGTGTTTACGTGGTGGTTTAGATTTTACTAAAGATGATGAAAACGTAAACTCTCAACCTTTTATGCGTTGGAGAGACCGTTTCGCATTCGTTGCGGAAGCAATTTACAAATCTCAAGCAGAAACAGGTGAAATTAAAGGACATTATCTAAACGCTACTGCTGGTACTGTTGAAGAAATGTTAAAACGTG?????????????????????????????????????????????????????????????????????????????????????????????????????????????????????????????????????????????????????????????????????????????????????????????????????????????????????????????????????????????????????????????????????????????????????????????????????????????????????????????????????????????????????????????????????????????????????????????????????????????????????????????????????????????????????????????????????????????????????????????????????????????????????????????????????????????????????????????????
[truncated: 22,706 more chars]
